# Supplementary material for: Laminar and Dorsoventral Molecular Organization of the Medial Entorhinal Cortex Revealed by Large-scale Anatomical Analysis of Gene Expression
Source: PLoS Comput Biol. 2015 Jan 23;11(1):e1004032. doi: 10.1371/journal.pcbi.1004032 (PMC4304787; doi:10.1371/journal.pcbi.1004032)
Supplement: S2 Dataset — (XLS) [file pcbi.1004032.s009.xls]

## Sheet: README
FigS2BrainOverlaps.xls
Data for Figure S2
Columns for each brain region indicate the mean pixel intensity for that region
Gene pairs were assigned to overlap groups based on manual assessment

## Sheet: Fulloverlap
Iseries	Name	Full name	Entrez	MEC	Neo	Piriform	Amygdala	Hip	Caudate	Iseries	Name	MEC	Neo	Piriform	Amygdala	Hip	Caudate
1513	Myb	myeloblastosis oncogene	17863	7.2356	4.3181	3.2065	0.4505	5.3824	0.2252	69015667	Wwox	13.9172	2.2583	0.3741	46.2538	1.5088	0.114
68498998	1300003B13Rik	RIKEN cDNA 1300003B13 gene	74149	6.9031	2.6139	0.0	0.1589	4.4834	0.0	69015667	Wwox	13.9172	2.2583	0.3741	46.2538	1.5088	0.114
68631844	AI480653	expressed sequence AI480653	268880	7.0446	0.7554	5.8065	0.7498	1.9806	0.2593	69015667	Wwox	13.9172	2.2583	0.3741	46.2538	1.5088	0.114
68920815	Zbtb7b	zinc finger and BTB domain containing 7B	22724	11.6476	33.3691	3.8478	0.1382	12.1899	1.387	69015667	Wwox	13.9172	2.2583	0.3741	46.2538	1.5088	0.114
69015667	Wwox	WW domain-containing oxidoreductase	80707	13.9172	2.2583	0.3741	46.2538	1.5088	0.114	69626843	Depdc2	7.2464	1.1492	0.0003	0.1225	2.2527	0.1867
69028396	Plxdc2	plexin domain containing 2	67448	19.287	4.6384	10.3076	10.3788	2.8711	2.1078	70543074	Clic3	5.3465	0.573	0.0	0.0	1.9375	0.0
69257612	Gpr64	G protein-coupled receptor 64	237175	16.0772	4.6921	20.7627	9.9079	2.7749	2.3705	70543074	Clic3	5.3465	0.573	0.0	0.0	1.9375	0.0
69257612	Gpr64	G protein-coupled receptor 64	237175	16.0772	4.6921	20.7627	9.9079	2.7749	2.3705	69626843	Depdc2	7.2464	1.1492	0.0003	0.1225	2.2527	0.1867
69863250	Pthr2	parathyroid hormone receptor 2	213527	5.2285	0.6526	0.0	0.0439	1.7417	0.138	70230975	Apba2bp	6.432	13.5704	62.7707	2.6723	0.2871	0.1886
70543074	Clic3	chloride intracellular channel 3	69454	5.3465	0.573	0.0	0.0	1.9375	0.0	71991822	2310046A06Rik	16.1728	10.4786	55.6182	2.4905	2.8526	0.0453
70543074	Clic3	chloride intracellular channel 3	69454	5.3465	0.573	0.0	0.0	1.9375	0.0	70813311	Tbl1x	6.2999	1.7891	7.0675	3.0083	0.9589	1.7423
71612180	Isoc1	isochorismatase domain containing 1	66307	6.8721	0.6398	0.8931	2.3928	1.1793	3.4424	74581199	1700024P16Rik	21.5841	3.7196	22.592	0.2036	15.7246	0.2053

## Sheet: Partialoverlap
Iseries	Name	Full name	Entrez	MEC	Neo	Piriform	Amygdala	Hip	Caudate	Iseries	Name	MEC	Neo	Piriform	Amygdala	Hip	Caudate
69863250	Pthr2	parathyroid hormone receptor 2	213527	5.2285	0.6526	0.0	0.0439	1.7417	0.138	70200842	1010001N08Rik	5.3592	6.5767	18.9615	0.6714	0.9338	0.5995
69015667	Wwox	WW domain-containing oxidoreductase	80707	13.9172	2.2583	0.3741	46.2538	1.5088	0.114	70200842	1010001N08Rik	5.3592	6.5767	18.9615	0.6714	0.9338	0.5995
69527800	B230220E17Rik	RIKEN cDNA B230220E17 gene	320865	16.4111	7.8852	0.5917	0.1691	1.9416	0.2782	70201170	1700001E04Rik	13.2842	1.8516	2.527	2.3388	5.6108	0.5729
69015667	Wwox	WW domain-containing oxidoreductase	80707	13.9172	2.2583	0.3741	46.2538	1.5088	0.114	71919607	1700020C07Rik	2.3562	1.2452	0.3929	0.0	0.6639	0.2013
69015667	Wwox	WW domain-containing oxidoreductase	80707	13.9172	2.2583	0.3741	46.2538	1.5088	0.114	74581199	1700024P16Rik	21.5841	3.7196	22.592	0.2036	15.7246	0.2053
69059778	Ccdc99	coiled-coil domain containing 99	70385	7.5913	1.1934	6.808	1.141	0.8871	0.6744	69202364	2310010M24Rik	6.5262	8.2571	0.2971	1.0177	2.8954	0.0313
386256	AW011752	expressed sequence AW011752	104570	24.1739	8.4902	31.3803	3.6375	11.6848	0.5901	69015667	Wwox	13.9172	2.2583	0.3741	46.2538	1.5088	0.114
69407475	Dchs1	dachsous 1 (Drosophila)	233651	9.3651	1.5586	0.8737	5.7727	7.157	0.1422	71991822	2310046A06Rik	16.1728	10.4786	55.6182	2.4905	2.8526	0.0453
69626843	Depdc2	DEP domain containing 2	76135	7.2464	1.1492	0.0003	0.1225	2.2527	0.1867	71991822	2310046A06Rik	16.1728	10.4786	55.6182	2.4905	2.8526	0.0453
71612180	Isoc1	isochorismatase domain containing 1	66307	6.8721	0.6398	0.8931	2.3928	1.1793	3.4424	71991822	2310046A06Rik	16.1728	10.4786	55.6182	2.4905	2.8526	0.0453
1414	Arhgap17	Rho GTPase activating protein 17	70497	255.0	255.0	255.0	255.0	250.9448	255.0	68443531	5830467P10Rik	14.5507	2.4037	5.3356	1.1048	2.2024	0.7596
428	Fgf13	fibroblast growth factor 13	14168	6.3141	1.8668	0.5713	1.2433	17.3972	0.9835	68443531	5830467P10Rik	14.5507	2.4037	5.3356	1.1048	2.2024	0.7596
646	Llgl1	lethal giant larvae homolog 1 (Drosophila)	16897	15.505	14.3145	0.4071	0.5415	21.2925	7.4036	68443531	5830467P10Rik	14.5507	2.4037	5.3356	1.1048	2.2024	0.7596
2424	Nfix	nuclear factor I/X	18032	14.36165	7.05705	1.95745	2.3975	11.65385	1.1794	68443531	5830467P10Rik	14.5507	2.4037	5.3356	1.1048	2.2024	0.7596
68443531	5830467P10Rik	RIKEN cDNA 5830467P10 gene	241639	14.5507	2.4037	5.3356	1.1048	2.2024	0.7596	71380526	6330408A02Rik	56.1634	39.6918	1.6105	5.5451	36.2699	10.0285
69059778	Ccdc99	coiled-coil domain containing 99	70385	7.5913	1.1934	6.808	1.141	0.8871	0.6744	71380526	6330408A02Rik	56.1634	39.6918	1.6105	5.5451	36.2699	10.0285
545107	2310057D15Rik	RIKEN cDNA 2310057D15 gene	67870	32.7658	8.1666	11.1276	1.8066	17.1398	1.3555	69015667	Wwox	13.9172	2.2583	0.3741	46.2538	1.5088	0.114
69626843	Depdc2	DEP domain containing 2	76135	7.2464	1.1492	0.0003	0.1225	2.2527	0.1867	74431339	6430510M02Rik	15.6087	8.6402	31.7522	6.7528	1.6907	0.1568
69863250	Pthr2	parathyroid hormone receptor 2	213527	5.2285	0.6526	0.0	0.0439	1.7417	0.138	74431339	6430510M02Rik	15.6087	8.6402	31.7522	6.7528	1.6907	0.1568
68443531	5830467P10Rik	RIKEN cDNA 5830467P10 gene	241639	14.5507	2.4037	5.3356	1.1048	2.2024	0.7596	70305108	6430709H04Rik	11.5431	2.2455	1.2444	2.6916	4.6418	0.1471
69059778	Ccdc99	coiled-coil domain containing 99	70385	7.5913	1.1934	6.808	1.141	0.8871	0.6744	70305108	6430709H04Rik	11.5431	2.2455	1.2444	2.6916	4.6418	0.1471
68443531	5830467P10Rik	RIKEN cDNA 5830467P10 gene	241639	14.5507	2.4037	5.3356	1.1048	2.2024	0.7596	70946198	6620401K05Rik	6.8498	4.9025	0.4832	1.6764	5.7774	0.9349
69407475	Dchs1	dachsous 1 (Drosophila)	233651	9.3651	1.5586	0.8737	5.7727	7.157	0.1422	69447846	9930013L23Rik	30.0048	7.0121	5.3313	0.5743	2.1871	1.4162
69015667	Wwox	WW domain-containing oxidoreductase	80707	13.9172	2.2583	0.3741	46.2538	1.5088	0.114	69447846	9930013L23Rik	30.0048	7.0121	5.3313	0.5743	2.1871	1.4162
68443531	5830467P10Rik	RIKEN cDNA 5830467P10 gene	241639	14.5507	2.4037	5.3356	1.1048	2.2024	0.7596	71668373	A030009A09Rik	9.0249	10.6249	0.3005	0.2359	5.9428	3.9134
69059778	Ccdc99	coiled-coil domain containing 99	70385	7.5913	1.1934	6.808	1.141	0.8871	0.6744	71668373	A030009A09Rik	9.0249	10.6249	0.3005	0.2359	5.9428	3.9134
68443531	5830467P10Rik	RIKEN cDNA 5830467P10 gene	241639	14.5507	2.4037	5.3356	1.1048	2.2024	0.7596	71735819	A430010J10Rik	7.074	2.7743	0.1045	0.1252	2.3274	0.1397
69059778	Ccdc99	coiled-coil domain containing 99	70385	7.5913	1.1934	6.808	1.141	0.8871	0.6744	71735819	A430010J10Rik	7.074	2.7743	0.1045	0.1252	2.3274	0.1397
71612180	Isoc1	isochorismatase domain containing 1	66307	6.8721	0.6398	0.8931	2.3928	1.1793	3.4424	71735819	A430010J10Rik	7.074	2.7743	0.1045	0.1252	2.3274	0.1397
70786743	LOC433746	hypothetical gene supported by AK038383	433746	5.0585	0.2979	1.62	0.9335	0.4113	0.0658	71735819	A430010J10Rik	7.074	2.7743	0.1045	0.1252	2.3274	0.1397
69015667	Wwox	WW domain-containing oxidoreductase	80707	13.9172	2.2583	0.3741	46.2538	1.5088	0.114	71735066	A630085K21	2.5265	2.0341	2.0777	0.0	0.8656	0.5364
69015667	Wwox	WW domain-containing oxidoreductase	80707	13.9172	2.2583	0.3741	46.2538	1.5088	0.114	69524497	AI316787	8.1926	4.9049	5.9279	1.2966	7.7457	0.8498
69015667	Wwox	WW domain-containing oxidoreductase	80707	13.9172	2.2583	0.3741	46.2538	1.5088	0.114	71281764	AI851790	9.5205	1.3119	91.506	0.7065	2.136	0.178
69626843	Depdc2	DEP domain containing 2	76135	7.2464	1.1492	0.0003	0.1225	2.2527	0.1867	70230975	Apba2bp	6.432	13.5704	62.7707	2.6723	0.2871	0.1886
634454	Tbc1d17	TBC1 domain family, member 17	233204	6.6311	9.6024	2.0274	0.0	10.5651	0.1778	69015667	Wwox	13.9172	2.2583	0.3741	46.2538	1.5088	0.114
69015667	Wwox	WW domain-containing oxidoreductase	80707	13.9172	2.2583	0.3741	46.2538	1.5088	0.114	76135481	Arg2	5.6772	2.0414	1.7757	0.8866	2.7868	7.1253
68443531	5830467P10Rik	RIKEN cDNA 5830467P10 gene	241639	14.5507	2.4037	5.3356	1.1048	2.2024	0.7596	75988276	Arhgap19	12.5598	5.1625	1.7553	4.1037	4.9879	7.3439
69059778	Ccdc99	coiled-coil domain containing 99	70385	7.5913	1.1934	6.808	1.141	0.8871	0.6744	75988276	Arhgap19	12.5598	5.1625	1.7553	4.1037	4.9879	7.3439
69015667	Wwox	WW domain-containing oxidoreductase	80707	13.9172	2.2583	0.3741	46.2538	1.5088	0.114	70230999	Arhgap20	5.9183	10.7044	21.6225	0.0287	1.2703	11.1693
71612180	Isoc1	isochorismatase domain containing 1	66307	6.8721	0.6398	0.8931	2.3928	1.1793	3.4424	71764059	Auh	5.399	6.0177	12.6681	0.5385	15.8549	0.3495
70201170	1700001E04Rik	RIKEN cDNA 1700001E04 gene	75438	13.2842	1.8516	2.527	2.3388	5.6108	0.5729	70611407	B230220E17Rik	17.0625	7.8672	2.3562	0.3479	1.6452	0.1898
68745534	4732495E13Rik	RIKEN cDNA 4732495E13 gene	223693	18.3465	2.5415	13.5969	12.7561	5.081	0.7509	69527800	B230220E17Rik	16.4111	7.8852	0.5917	0.1691	1.9416	0.2782
583852	Ccdc106	coiled-coil domain containing 106	232821	12.3446	0.8459	47.6521	15.4353	13.8081	7.8214	69527800	B230220E17Rik	16.4111	7.8852	0.5917	0.1691	1.9416	0.2782
69059778	Ccdc99	coiled-coil domain containing 99	70385	7.5913	1.1934	6.808	1.141	0.8871	0.6744	69527800	B230220E17Rik	16.4111	7.8852	0.5917	0.1691	1.9416	0.2782
70543074	Clic3	chloride intracellular channel 3	69454	5.3465	0.573	0.0	0.0	1.9375	0.0	70611407	B230220E17Rik	17.0625	7.8672	2.3562	0.3479	1.6452	0.1898
68546197	Entpd6	ectonucleoside triphosphate diphosphohydrolase 6	12497	27.251	3.283	39.547	31.3156	33.9366	4.3415	69527800	B230220E17Rik	16.4111	7.8852	0.5917	0.1691	1.9416	0.2782
68633050	Fstl1	follistatin-like 1	14314	24.8687	2.0369	17.7171	22.6778	12.5601	3.2921	69527800	B230220E17Rik	16.4111	7.8852	0.5917	0.1691	1.9416	0.2782
471	Fzd8	frizzled homolog 8 (Drosophila)	14370	5.3324	0.7639	14.5461	1.8761	10.0825	0.2754	69527800	B230220E17Rik	16.4111	7.8852	0.5917	0.1691	1.9416	0.2782
69672886	Gja10	gap junction membrane channel protein alpha 10	14610	8.6456	0.9456	22.0324	3.9327	9.5754	2.1593	70611407	B230220E17Rik	17.0625	7.8672	2.3562	0.3479	1.6452	0.1898
70565951	LOC215538	similar to hypothetical protein FLJ36870	215538	8.3188	0.4777	12.4367	12.9575	2.6142	0.616	70611407	B230220E17Rik	17.0625	7.8672	2.3562	0.3479	1.6452	0.1898
70596065	LOC381404	similar to Polyadenylate-binding protein 4 (Poly(A)-binding protein 4) (PABP 4) (Inducible poly(A)-binding protein) (iPABP) (Activated-platelet protein-1) (APP-1)	381404	7.8895	1.3545	3.8287	0.2792	2.6311	0.0897	70611407	B230220E17Rik	17.0625	7.8672	2.3562	0.3479	1.6452	0.1898
69258136	Mc3r	melanocortin 3 receptor	17201	11.205	1.849	3.6274	0.245	3.2813	0.1991	69527800	B230220E17Rik	16.4111	7.8852	0.5917	0.1691	1.9416	0.2782
70546390	Ppp1r3c	protein phosphatase 1, regulatory (inhibitor) subunit 3C	53412	6.203	0.2567	31.9488	25.0957	9.9313	3.2821	70611407	B230220E17Rik	17.0625	7.8672	2.3562	0.3479	1.6452	0.1898
69863250	Pthr2	parathyroid hormone receptor 2	213527	5.2285	0.6526	0.0	0.0439	1.7417	0.138	70611407	B230220E17Rik	17.0625	7.8672	2.3562	0.3479	1.6452	0.1898
70473969	Rabgap1	RAB GTPase activating protein 1	227800	21.6904	3.2945	22.9837	8.531	17.1034	1.466	70611407	B230220E17Rik	17.0625	7.8672	2.3562	0.3479	1.6452	0.1898
68161475	Sidt2	SID1 transmembrane family, member 2	214597	8.7723	0.7813	8.9208	11.3768	9.4111	0.1174	69527800	B230220E17Rik	16.4111	7.8852	0.5917	0.1691	1.9416	0.2782
70203621	Tgfbrap1	transforming growth factor, beta receptor associated protein 1	73122	12.1826	1.5089	14.2234	6.4472	3.0441	0.5972	70611407	B230220E17Rik	17.0625	7.8672	2.3562	0.3479	1.6452	0.1898
68745456	Tmem106c	transmembrane protein 106C	380967	5.8642	0.4958	10.375	5.9123	6.8642	0.0363	69527800	B230220E17Rik	16.4111	7.8852	0.5917	0.1691	1.9416	0.2782
68744719	Tnfrsf17	tumor necrosis factor receptor superfamily, member 17	21935	8.7918	1.2913	6.3652	1.6521	6.47	0.5222	69527800	B230220E17Rik	16.4111	7.8852	0.5917	0.1691	1.9416	0.2782
583851	Tor1b	torsin family 1, member B	30934	5.2957	0.5687	19.6789	0.8706	8.817	0.0967	69527800	B230220E17Rik	16.4111	7.8852	0.5917	0.1691	1.9416	0.2782
68844534	Traf6	Tnf receptor-associated factor 6	22034	10.6142	1.4515	6.4829	0.5603	10.536	0.2862	69527800	B230220E17Rik	16.4111	7.8852	0.5917	0.1691	1.9416	0.2782
69133824	Tshz2	teashirt zinc finger family member 2	228911	8.0329	1.2971	9.878	4.3843	2.7103	1.008	69527800	B230220E17Rik	16.4111	7.8852	0.5917	0.1691	1.9416	0.2782
68443531	5830467P10Rik	RIKEN cDNA 5830467P10 gene	241639	14.5507	2.4037	5.3356	1.1048	2.2024	0.7596	74357603	C1qtnf5	12.4163	27.8985	1.2604	0.2654	11.1079	0.2413
69059778	Ccdc99	coiled-coil domain containing 99	70385	7.5913	1.1934	6.808	1.141	0.8871	0.6744	74357603	C1qtnf5	12.4163	27.8985	1.2604	0.2654	11.1079	0.2413
71612180	Isoc1	isochorismatase domain containing 1	66307	6.8721	0.6398	0.8931	2.3928	1.1793	3.4424	74357603	C1qtnf5	12.4163	27.8985	1.2604	0.2654	11.1079	0.2413
68498998	1300003B13Rik	RIKEN cDNA 1300003B13 gene	74149	6.9031	2.6139	0.0	0.1589	4.4834	0.0	69059778	Ccdc99	7.5913	1.1934	6.808	1.141	0.8871	0.6744
1414	Arhgap17	Rho GTPase activating protein 17	70497	255.0	255.0	255.0	255.0	250.9448	255.0	69059778	Ccdc99	7.5913	1.1934	6.808	1.141	0.8871	0.6744
2231	Foxg1	forkhead box G1	15228	2.7072	0.1513	0.0	0.2828	12.6275	0.251	69059778	Ccdc99	7.5913	1.1934	6.808	1.141	0.8871	0.6744
583548	Hkdc1	hexokinase domain containing 1	216019	6.5104	21.9397	0.0179	8.6215	6.9571	0.1533	69059778	Ccdc99	7.5913	1.1934	6.808	1.141	0.8871	0.6744
646	Llgl1	lethal giant larvae homolog 1 (Drosophila)	16897	15.505	14.3145	0.4071	0.5415	21.2925	7.4036	69059778	Ccdc99	7.5913	1.1934	6.808	1.141	0.8871	0.6744
2424	Nfix	nuclear factor I/X	18032	14.36165	7.05705	1.95745	2.3975	11.65385	1.1794	69059778	Ccdc99	7.5913	1.1934	6.808	1.141	0.8871	0.6744
728	Nr3c1	nuclear receptor subfamily 3, group C, member 1	14815	10.7858	7.9176	0.0626	0.1614	8.5866	0.3581	69059778	Ccdc99	7.5913	1.1934	6.808	1.141	0.8871	0.6744
69028605	Ppl	periplakin	19041	4.9822	1.6144	0.0	0.7332	0.7911	0.0	69059778	Ccdc99	7.5913	1.1934	6.808	1.141	0.8871	0.6744
67936387	Sh3bgrl2	SH3 domain binding glutamic acid-rich protein like 2	212531	4.8829	0.7813	0.0062	1.4938	0.9149	0.3701	69059778	Ccdc99	7.5913	1.1934	6.808	1.141	0.8871	0.6744
67979027	Tmc6	transmembrane channel-like gene family 6	217353	1.06305	0.0	0.0	0.0	0.0	0.0	69059778	Ccdc99	7.5913	1.1934	6.808	1.141	0.8871	0.6744
69015667	Wwox	WW domain-containing oxidoreductase	80707	13.9172	2.2583	0.3741	46.2538	1.5088	0.114	69059778	Ccdc99	7.5913	1.1934	6.808	1.141	0.8871	0.6744
69407475	Dchs1	dachsous 1 (Drosophila)	233651	9.3651	1.5586	0.8737	5.7727	7.157	0.1422	70474755	Ccl27	7.6281	23.8341	1.7014	0.8819	0.6053	0.0
69626843	Depdc2	DEP domain containing 2	76135	7.2464	1.1492	0.0003	0.1225	2.2527	0.1867	70474755	Ccl27	7.6281	23.8341	1.7014	0.8819	0.6053	0.0
69863250	Pthr2	parathyroid hormone receptor 2	213527	5.2285	0.6526	0.0	0.0439	1.7417	0.138	70474755	Ccl27	7.6281	23.8341	1.7014	0.8819	0.6053	0.0
68443531	5830467P10Rik	RIKEN cDNA 5830467P10 gene	241639	14.5507	2.4037	5.3356	1.1048	2.2024	0.7596	69540611	Cd63	7.3124	4.5732	0.0382	0.9374	2.4334	1.0499
69059778	Ccdc99	coiled-coil domain containing 99	70385	7.5913	1.1934	6.808	1.141	0.8871	0.6744	69540611	Cd63	7.3124	4.5732	0.0382	0.9374	2.4334	1.0499
69015667	Wwox	WW domain-containing oxidoreductase	80707	13.9172	2.2583	0.3741	46.2538	1.5088	0.114	69540611	Cd63	7.3124	4.5732	0.0382	0.9374	2.4334	1.0499
68443531	5830467P10Rik	RIKEN cDNA 5830467P10 gene	241639	14.5507	2.4037	5.3356	1.1048	2.2024	0.7596	71656803	Cdc25b	25.4297	6.5006	2.6835	0.2808	9.2306	0.202
69059778	Ccdc99	coiled-coil domain containing 99	70385	7.5913	1.1934	6.808	1.141	0.8871	0.6744	71656803	Cdc25b	25.4297	6.5006	2.6835	0.2808	9.2306	0.202
71612180	Isoc1	isochorismatase domain containing 1	66307	6.8721	0.6398	0.8931	2.3928	1.1793	3.4424	71656803	Cdc25b	25.4297	6.5006	2.6835	0.2808	9.2306	0.202
70786743	LOC433746	hypothetical gene supported by AK038383	433746	5.0585	0.2979	1.62	0.9335	0.4113	0.0658	71656803	Cdc25b	25.4297	6.5006	2.6835	0.2808	9.2306	0.202
69015667	Wwox	WW domain-containing oxidoreductase	80707	13.9172	2.2583	0.3741	46.2538	1.5088	0.114	71307238	Celsr1	2.1492	0.7587	0.094	0.0	0.4735	0.3387
68443531	5830467P10Rik	RIKEN cDNA 5830467P10 gene	241639	14.5507	2.4037	5.3356	1.1048	2.2024	0.7596	71021154	Chst11	10.6407	4.2578	1.0133	4.2345	34.9831	25.0823
69059778	Ccdc99	coiled-coil domain containing 99	70385	7.5913	1.1934	6.808	1.141	0.8871	0.6744	71021154	Chst11	10.6407	4.2578	1.0133	4.2345	34.9831	25.0823
68443531	5830467P10Rik	RIKEN cDNA 5830467P10 gene	241639	14.5507	2.4037	5.3356	1.1048	2.2024	0.7596	73497513	Ckap2	10.1921	2.6578	1.4928	0.2386	5.1833	0.8487
69059778	Ccdc99	coiled-coil domain containing 99	70385	7.5913	1.1934	6.808	1.141	0.8871	0.6744	73497513	Ckap2	10.1921	2.6578	1.4928	0.2386	5.1833	0.8487
71612180	Isoc1	isochorismatase domain containing 1	66307	6.8721	0.6398	0.8931	2.3928	1.1793	3.4424	73497513	Ckap2	10.1921	2.6578	1.4928	0.2386	5.1833	0.8487
70786743	LOC433746	hypothetical gene supported by AK038383	433746	5.0585	0.2979	1.62	0.9335	0.4113	0.0658	73497513	Ckap2	10.1921	2.6578	1.4928	0.2386	5.1833	0.8487
69015667	Wwox	WW domain-containing oxidoreductase	80707	13.9172	2.2583	0.3741	46.2538	1.5088	0.114	73497513	Ckap2	10.1921	2.6578	1.4928	0.2386	5.1833	0.8487
70200842	1010001N08Rik	RIKEN cDNA 1010001N08 gene	68434	5.3592	6.5767	18.9615	0.6714	0.9338	0.5995	70543074	Clic3	5.3465	0.573	0.0	0.0	1.9375	0.0
69447846	9930013L23Rik	RIKEN cDNA 9930013L23 gene	80982	30.0048	7.0121	5.3313	0.5743	2.1871	1.4162	70543074	Clic3	5.3465	0.573	0.0	0.0	1.9375	0.0
70230975	Apba2bp	amyloid beta (A4) precursor protein-binding, family A, member 1 binding protein	56846	6.432	13.5704	62.7707	2.6723	0.2871	0.1886	70543074	Clic3	5.3465	0.573	0.0	0.0	1.9375	0.0
69527800	B230220E17Rik	RIKEN cDNA B230220E17 gene	320865	16.4111	7.8852	0.5917	0.1691	1.9416	0.2782	70543074	Clic3	5.3465	0.573	0.0	0.0	1.9375	0.0
69059778	Ccdc99	coiled-coil domain containing 99	70385	7.5913	1.1934	6.808	1.141	0.8871	0.6744	70543074	Clic3	5.3465	0.573	0.0	0.0	1.9375	0.0
69236993	Cckbr	cholecystokinin B receptor	12426	33.0611	28.6474	81.9938	33.2974	3.4368	2.8764	70543074	Clic3	5.3465	0.573	0.0	0.0	1.9375	0.0
70474755	Ccl27	chemokine (C-C motif) ligand 27	20301	7.6281	23.8341	1.7014	0.8819	0.6053	0.0	70543074	Clic3	5.3465	0.573	0.0	0.0	1.9375	0.0
68919018	Chst10	carbohydrate sulfotransferase 10	98388	6.679	1.3043	8.216	0.2599	1.0915	0.8872	70543074	Clic3	5.3465	0.573	0.0	0.0	1.9375	0.0
68161465	Prmt5	protein arginine N-methyltransferase 5	27374	14.995	5.7718	2.7479	0.5103	16.8228	0.1072	69015667	Wwox	13.9172	2.2583	0.3741	46.2538	1.5088	0.114
68443531	5830467P10Rik	RIKEN cDNA 5830467P10 gene	241639	14.5507	2.4037	5.3356	1.1048	2.2024	0.7596	69028605	Ppl	4.9822	1.6144	0.0	0.7332	0.7911	0.0
69782168	Hecw1	HECT, C2 and WW domain containing E3 ubiquitin protein ligase 1	94253	6.337	2.7164	8.1954	0.7269	0.8299	0.0183	70543074	Clic3	5.3465	0.573	0.0	0.0	1.9375	0.0
69015667	Wwox	WW domain-containing oxidoreductase	80707	13.9172	2.2583	0.3741	46.2538	1.5088	0.114	70543074	Clic3	5.3465	0.573	0.0	0.0	1.9375	0.0
70543074	Clic3	chloride intracellular channel 3	69454	5.3465	0.573	0.0	0.0	1.9375	0.0	74578317	Cntn5	5.8757	5.7011	53.7593	0.9843	0.5044	3.2862
69407475	Dchs1	dachsous 1 (Drosophila)	233651	9.3651	1.5586	0.8737	5.7727	7.157	0.1422	74578317	Cntn5	5.8757	5.7011	53.7593	0.9843	0.5044	3.2862
69626843	Depdc2	DEP domain containing 2	76135	7.2464	1.1492	0.0003	0.1225	2.2527	0.1867	74578317	Cntn5	5.8757	5.7011	53.7593	0.9843	0.5044	3.2862
69863250	Pthr2	parathyroid hormone receptor 2	213527	5.2285	0.6526	0.0	0.0439	1.7417	0.138	74578317	Cntn5	5.8757	5.7011	53.7593	0.9843	0.5044	3.2862
69015667	Wwox	WW domain-containing oxidoreductase	80707	13.9172	2.2583	0.3741	46.2538	1.5088	0.114	74578317	Cntn5	5.8757	5.7011	53.7593	0.9843	0.5044	3.2862
68443531	5830467P10Rik	RIKEN cDNA 5830467P10 gene	241639	14.5507	2.4037	5.3356	1.1048	2.2024	0.7596	70566223	Cntnap3	25.5023	9.5423	3.8438	9.037	6.5795	10.6405
69059778	Ccdc99	coiled-coil domain containing 99	70385	7.5913	1.1934	6.808	1.141	0.8871	0.6744	70566223	Cntnap3	25.5023	9.5423	3.8438	9.037	6.5795	10.6405
69015667	Wwox	WW domain-containing oxidoreductase	80707	13.9172	2.2583	0.3741	46.2538	1.5088	0.114	69608064	Crlf1	8.1603	12.2466	4.0376	0.4938	16.6108	0.1926
69527800	B230220E17Rik	RIKEN cDNA B230220E17 gene	320865	16.4111	7.8852	0.5917	0.1691	1.9416	0.2782	71809443	D830030K20Rik	27.6887	4.4201	8.0373	5.5297	11.545	1.5506
68443531	5830467P10Rik	RIKEN cDNA 5830467P10 gene	241639	14.5507	2.4037	5.3356	1.1048	2.2024	0.7596	69407475	Dchs1	9.3651	1.5586	0.8737	5.7727	7.157	0.1422
69059778	Ccdc99	coiled-coil domain containing 99	70385	7.5913	1.1934	6.808	1.141	0.8871	0.6744	69407475	Dchs1	9.3651	1.5586	0.8737	5.7727	7.157	0.1422
68443531	5830467P10Rik	RIKEN cDNA 5830467P10 gene	241639	14.5507	2.4037	5.3356	1.1048	2.2024	0.7596	71992031	Ddx19a	8.4408	11.0173	0.1396	0.0	7.215	0.0656
69059778	Ccdc99	coiled-coil domain containing 99	70385	7.5913	1.1934	6.808	1.141	0.8871	0.6744	71992031	Ddx19a	8.4408	11.0173	0.1396	0.0	7.215	0.0656
71612180	Isoc1	isochorismatase domain containing 1	66307	6.8721	0.6398	0.8931	2.3928	1.1793	3.4424	71992031	Ddx19a	8.4408	11.0173	0.1396	0.0	7.215	0.0656
69059778	Ccdc99	coiled-coil domain containing 99	70385	7.5913	1.1934	6.808	1.141	0.8871	0.6744	69626843	Depdc2	7.2464	1.1492	0.0003	0.1225	2.2527	0.1867
69236993	Cckbr	cholecystokinin B receptor	12426	33.0611	28.6474	81.9938	33.2974	3.4368	2.8764	69626843	Depdc2	7.2464	1.1492	0.0003	0.1225	2.2527	0.1867
68919018	Chst10	carbohydrate sulfotransferase 10	98388	6.679	1.3043	8.216	0.2599	1.0915	0.8872	69626843	Depdc2	7.2464	1.1492	0.0003	0.1225	2.2527	0.1867
69608408	D0H4S114	DNA segment, human D4S114	27528	24.4775	10.1036	14.5969	4.8524	3.7791	1.3495	69626843	Depdc2	7.2464	1.1492	0.0003	0.1225	2.2527	0.1867
69028396	Plxdc2	plexin domain containing 2	67448	19.287	4.6384	10.3076	10.3788	2.8711	2.1078	69626843	Depdc2	7.2464	1.1492	0.0003	0.1225	2.2527	0.1867
68920767	Kcmf1	potassium channel modulatory factor 1	74287	18.6817	16.8614	37.7057	3.0703	14.3084	3.953	69015667	Wwox	13.9172	2.2583	0.3741	46.2538	1.5088	0.114
69527800	B230220E17Rik	RIKEN cDNA B230220E17 gene	320865	16.4111	7.8852	0.5917	0.1691	1.9416	0.2782	71608207	Dpysl3	9.6191	1.0341	9.0475	0.2941	10.8618	1.6179
69015667	Wwox	WW domain-containing oxidoreductase	80707	13.9172	2.2583	0.3741	46.2538	1.5088	0.114	71608207	Dpysl3	9.6191	1.0341	9.0475	0.2941	10.8618	1.6179
68443531	5830467P10Rik	RIKEN cDNA 5830467P10 gene	241639	14.5507	2.4037	5.3356	1.1048	2.2024	0.7596	70946481	Dscr1l2	10.0994	7.2723	0.8663	21.6985	17.7905	9.8407
69059778	Ccdc99	coiled-coil domain containing 99	70385	7.5913	1.1934	6.808	1.141	0.8871	0.6744	70946481	Dscr1l2	10.0994	7.2723	0.8663	21.6985	17.7905	9.8407
71612180	Isoc1	isochorismatase domain containing 1	66307	6.8721	0.6398	0.8931	2.3928	1.1793	3.4424	73512544	E130006D01Rik	12.565	20.4364	36.5504	0.5437	9.2911	0.3915
69015667	Wwox	WW domain-containing oxidoreductase	80707	13.9172	2.2583	0.3741	46.2538	1.5088	0.114	74357596	Eif1b	7.6528	0.7322	15.327	0.0248	9.9386	0.0
68443531	5830467P10Rik	RIKEN cDNA 5830467P10 gene	241639	14.5507	2.4037	5.3356	1.1048	2.2024	0.7596	71213659	Ell2	15.6109	9.9966	1.0703	20.4902	4.5629	1.7258
69059778	Ccdc99	coiled-coil domain containing 99	70385	7.5913	1.1934	6.808	1.141	0.8871	0.6744	71213659	Ell2	15.6109	9.9966	1.0703	20.4902	4.5629	1.7258
68443531	5830467P10Rik	RIKEN cDNA 5830467P10 gene	241639	14.5507	2.4037	5.3356	1.1048	2.2024	0.7596	70429238	Emb	38.229	6.6106	2.5442	18.4676	8.7436	0.3128
69059778	Ccdc99	coiled-coil domain containing 99	70385	7.5913	1.1934	6.808	1.141	0.8871	0.6744	70429238	Emb	38.229	6.6106	2.5442	18.4676	8.7436	0.3128
69059778	Ccdc99	coiled-coil domain containing 99	70385	7.5913	1.1934	6.808	1.141	0.8871	0.6744	70598390	Ero1lb	9.2119	3.8543	1.2428	0.1057	5.543	0.1076
69015667	Wwox	WW domain-containing oxidoreductase	80707	13.9172	2.2583	0.3741	46.2538	1.5088	0.114	70598390	Ero1lb	9.2119	3.8543	1.2428	0.1057	5.543	0.1076
68443531	5830467P10Rik	RIKEN cDNA 5830467P10 gene	241639	14.5507	2.4037	5.3356	1.1048	2.2024	0.7596	71496522	Fndc7	7.9202	2.2473	0.4342	1.9514	2.3579	0.1584
69059778	Ccdc99	coiled-coil domain containing 99	70385	7.5913	1.1934	6.808	1.141	0.8871	0.6744	71496522	Fndc7	7.9202	2.2473	0.4342	1.9514	2.3579	0.1584
68443531	5830467P10Rik	RIKEN cDNA 5830467P10 gene	241639	14.5507	2.4037	5.3356	1.1048	2.2024	0.7596	72472440	Foxf2	23.1643	31.0981	4.0616	0.5661	23.369	16.0324
69059778	Ccdc99	coiled-coil domain containing 99	70385	7.5913	1.1934	6.808	1.141	0.8871	0.6744	72472440	Foxf2	23.1643	31.0981	4.0616	0.5661	23.369	16.0324
69527800	B230220E17Rik	RIKEN cDNA B230220E17 gene	320865	16.4111	7.8852	0.5917	0.1691	1.9416	0.2782	69672886	Gja10	8.6456	0.9456	22.0324	3.9327	9.5754	2.1593
69015667	Wwox	WW domain-containing oxidoreductase	80707	13.9172	2.2583	0.3741	46.2538	1.5088	0.114	70300043	Gm1195	6.593	1.7733	8.457	0.3399	5.0588	0.3991
69015667	Wwox	WW domain-containing oxidoreductase	80707	13.9172	2.2583	0.3741	46.2538	1.5088	0.114	71656914	Gpr12	13.5196	1.4743	17.7066	1.0698	12.284	3.9475
69015667	Wwox	WW domain-containing oxidoreductase	80707	13.9172	2.2583	0.3741	46.2538	1.5088	0.114	69236736	Gpr165	5.5804	1.256	3.2	0.8778	3.1962	1.6707
69015667	Wwox	WW domain-containing oxidoreductase	80707	13.9172	2.2583	0.3741	46.2538	1.5088	0.114	73497168	Hdac9	5.1141	7.0767	2.6918	0.8441	5.7335	0.7202
69015667	Wwox	WW domain-containing oxidoreductase	80707	13.9172	2.2583	0.3741	46.2538	1.5088	0.114	69782168	Hecw1	6.337	2.7164	8.1954	0.7269	0.8299	0.0183
68443531	5830467P10Rik	RIKEN cDNA 5830467P10 gene	241639	14.5507	2.4037	5.3356	1.1048	2.2024	0.7596	69735496	Ipmk	5.1877	1.6788	0.4052	0.0601	5.3348	0.1524
69059778	Ccdc99	coiled-coil domain containing 99	70385	7.5913	1.1934	6.808	1.141	0.8871	0.6744	69735496	Ipmk	5.1877	1.6788	0.4052	0.0601	5.3348	0.1524
69015667	Wwox	WW domain-containing oxidoreductase	80707	13.9172	2.2583	0.3741	46.2538	1.5088	0.114	69735496	Ipmk	5.1877	1.6788	0.4052	0.0601	5.3348	0.1524
68443531	5830467P10Rik	RIKEN cDNA 5830467P10 gene	241639	14.5507	2.4037	5.3356	1.1048	2.2024	0.7596	70946251	Iqsec1	37.8632	31.5239	1.5978	35.4221	34.5271	3.1172
69059778	Ccdc99	coiled-coil domain containing 99	70385	7.5913	1.1934	6.808	1.141	0.8871	0.6744	70946251	Iqsec1	37.8632	31.5239	1.5978	35.4221	34.5271	3.1172
70200842	1010001N08Rik	RIKEN cDNA 1010001N08 gene	68434	5.3592	6.5767	18.9615	0.6714	0.9338	0.5995	71612180	Isoc1	6.8721	0.6398	0.8931	2.3928	1.1793	3.4424
576417	1110061O04Rik	RIKEN cDNA 1110061O04 gene	97287	6.5782	6.8299	5.673	0.0	10.4082	0.1009	71612180	Isoc1	6.8721	0.6398	0.8931	2.3928	1.1793	3.4424
70201170	1700001E04Rik	RIKEN cDNA 1700001E04 gene	75438	13.2842	1.8516	2.527	2.3388	5.6108	0.5729	71612180	Isoc1	6.8721	0.6398	0.8931	2.3928	1.1793	3.4424
545107	2310057D15Rik	RIKEN cDNA 2310057D15 gene	67870	32.7658	8.1666	11.1276	1.8066	17.1398	1.3555	71612180	Isoc1	6.8721	0.6398	0.8931	2.3928	1.1793	3.4424
70218600	4933400C05Rik	RIKEN cDNA 4933400C05 gene	328019	13.1359	11.2313	18.3772	2.3081	14.2918	1.0487	71612180	Isoc1	6.8721	0.6398	0.8931	2.3928	1.1793	3.4424
69443148	4933409K07Rik	RIKEN cDNA 4933409K07 gene	108816	6.8418	17.1047	6.6857	0.485	6.063	0.1775	71612180	Isoc1	6.8721	0.6398	0.8931	2.3928	1.1793	3.4424
68443531	5830467P10Rik	RIKEN cDNA 5830467P10 gene	241639	14.5507	2.4037	5.3356	1.1048	2.2024	0.7596	71612180	Isoc1	6.8721	0.6398	0.8931	2.3928	1.1793	3.4424
69447846	9930013L23Rik	RIKEN cDNA 9930013L23 gene	80982	30.0048	7.0121	5.3313	0.5743	2.1871	1.4162	71612180	Isoc1	6.8721	0.6398	0.8931	2.3928	1.1793	3.4424
68631844	AI480653	expressed sequence AI480653	268880	7.0446	0.7554	5.8065	0.7498	1.9806	0.2593	71612180	Isoc1	6.8721	0.6398	0.8931	2.3928	1.1793	3.4424
68744534	Alox5ap	arachidonate 5-lipoxygenase activating protein	11690	6.4905	2.7749	20.3384	0.3156	10.1126	1.1139	71612180	Isoc1	6.8721	0.6398	0.8931	2.3928	1.1793	3.4424
386256	AW011752	expressed sequence AW011752	104570	24.1739	8.4902	31.3803	3.6375	11.6848	0.5901	71612180	Isoc1	6.8721	0.6398	0.8931	2.3928	1.1793	3.4424
68157389	AW146242	expressed sequence AW146242	232023	16.2043	24.337	42.9649	2.8143	6.6109	0.2695	71612180	Isoc1	6.8721	0.6398	0.8931	2.3928	1.1793	3.4424
69059778	Ccdc99	coiled-coil domain containing 99	70385	7.5913	1.1934	6.808	1.141	0.8871	0.6744	71612180	Isoc1	6.8721	0.6398	0.8931	2.3928	1.1793	3.4424
70474755	Ccl27	chemokine (C-C motif) ligand 27	20301	7.6281	23.8341	1.7014	0.8819	0.6053	0.0	71612180	Isoc1	6.8721	0.6398	0.8931	2.3928	1.1793	3.4424
69540611	Cd63	Cd63 antigen	12512	7.3124	4.5732	0.0382	0.9374	2.4334	1.0499	71612180	Isoc1	6.8721	0.6398	0.8931	2.3928	1.1793	3.4424
68919018	Chst10	carbohydrate sulfotransferase 10	98388	6.679	1.3043	8.216	0.2599	1.0915	0.8872	71612180	Isoc1	6.8721	0.6398	0.8931	2.3928	1.1793	3.4424
69013284	Chst8	carbohydrate (N-acetylgalactosamine 4-0) sulfotransferase 8	68947	12.0743	3.4055	14.281	0.8458	10.2962	0.2944	71612180	Isoc1	6.8721	0.6398	0.8931	2.3928	1.1793	3.4424
70543074	Clic3	chloride intracellular channel 3	69454	5.3465	0.573	0.0	0.0	1.9375	0.0	71612180	Isoc1	6.8721	0.6398	0.8931	2.3928	1.1793	3.4424
69608064	Crlf1	cytokine receptor-like factor 1	12931	8.1603	12.2466	4.0376	0.4938	16.6108	0.1926	71612180	Isoc1	6.8721	0.6398	0.8931	2.3928	1.1793	3.4424
71378309	Cse1l	chromosome segregation 1-like (S. cerevisiae)	110750	7.1662	6.3024	10.3418	0.2932	12.2267	0.0576	71612180	Isoc1	6.8721	0.6398	0.8931	2.3928	1.1793	3.4424
68545450	Deb1	differentially expressed in B16F10 1	26901	6.4448	4.6753	9.1168	0.3967	12.2408	0.8342	71612180	Isoc1	6.8721	0.6398	0.8931	2.3928	1.1793	3.4424
69626843	Depdc2	DEP domain containing 2	76135	7.2464	1.1492	0.0003	0.1225	2.2527	0.1867	71612180	Isoc1	6.8721	0.6398	0.8931	2.3928	1.1793	3.4424
71608207	Dpysl3	dihydropyrimidinase-like 3	22240	9.6191	1.0341	9.0475	0.2941	10.8618	1.6179	71612180	Isoc1	6.8721	0.6398	0.8931	2.3928	1.1793	3.4424
70598390	Ero1lb	ERO1-like beta (S. cerevisiae)	67475	9.2119	3.8543	1.2428	0.1057	5.543	0.1076	71612180	Isoc1	6.8721	0.6398	0.8931	2.3928	1.1793	3.4424
413	Extl3	exostoses (multiple)-like 3	54616	6.8472	4.2565	23.87	0.0063	2.8536	0.3058	71612180	Isoc1	6.8721	0.6398	0.8931	2.3928	1.1793	3.4424
69672647	Fut7	fucosyltransferase 7	14347	7.1568	3.847	7.1584	0.4083	2.4752	0.8274	71612180	Isoc1	6.8721	0.6398	0.8931	2.3928	1.1793	3.4424
70300043	Gm1195	gene model 1195, (NCBI)	382794	6.593	1.7733	8.457	0.3399	5.0588	0.3991	71612180	Isoc1	6.8721	0.6398	0.8931	2.3928	1.1793	3.4424
68920413	Gm672	gene model 672, (NCBI)	269037	10.7425	5.1355	6.5162	1.0742	19.4179	0.4483	71612180	Isoc1	6.8721	0.6398	0.8931	2.3928	1.1793	3.4424
413800	Grpel1	GrpE-like 1, mitochondrial	17713	9.6353	7.8362	12.9408	0.208	14.5409	0.5811	71612180	Isoc1	6.8721	0.6398	0.8931	2.3928	1.1793	3.4424
69855307	Grrp1	glycine/arginine rich protein 1	72690	6.754	3.6155	4.6909	0.6808	9.5508	0.6446	71612180	Isoc1	6.8721	0.6398	0.8931	2.3928	1.1793	3.4424
68920779	Gstm3	glutathione S-transferase, mu 3	14864	15.8949	6.5998	32.6903	1.5473	12.1863	1.0724	71612180	Isoc1	6.8721	0.6398	0.8931	2.3928	1.1793	3.4424
68920401	Hdac7a	histone deacetylase 7A	56233	7.2383	10.7136	7.3045	1.1608	2.0797	0.0213	71612180	Isoc1	6.8721	0.6398	0.8931	2.3928	1.1793	3.4424
69782168	Hecw1	HECT, C2 and WW domain containing E3 ubiquitin protein ligase 1	94253	6.337	2.7164	8.1954	0.7269	0.8299	0.0183	71612180	Isoc1	6.8721	0.6398	0.8931	2.3928	1.1793	3.4424
71608375	Hsd17b7	hydroxysteroid (17-beta) dehydrogenase 7	15490	8.8133	8.8063	10.5168	0.6149	7.9463	0.4159	71612180	Isoc1	6.8721	0.6398	0.8931	2.3928	1.1793	3.4424
69735484	Insr	insulin receptor	16337	5.0361	3.8529	1.3735	0.357	5.9487	0.593	71612180	Isoc1	6.8721	0.6398	0.8931	2.3928	1.1793	3.4424
69134568	Ints3	integrator complex subunit 3	229543	13.8301	3.4127	6.1898	0.6008	4.9082	0.2532	71612180	Isoc1	6.8721	0.6398	0.8931	2.3928	1.1793	3.4424
69735496	Ipmk	inositol polyphosphate multikinase	69718	5.1877	1.6788	0.4052	0.0601	5.3348	0.1524	71612180	Isoc1	6.8721	0.6398	0.8931	2.3928	1.1793	3.4424
71211707	Irs2	insulin receptor substrate 2	384783	6.2114	6.667	22.612	0.7961	10.6463	0.6992	71612180	Isoc1	6.8721	0.6398	0.8931	2.3928	1.1793	3.4424
69289303	Klhl12	kelch-like 12 (Drosophila)	240756	10.6529	5.4383	25.5797	0.2223	7.3126	0.5359	71612180	Isoc1	6.8721	0.6398	0.8931	2.3928	1.1793	3.4424
70596047	LOC381357	hypothetical LOC381357	381357	8.3892	2.5616	7.0573	0.0	4.0013	0.1832	71612180	Isoc1	6.8721	0.6398	0.8931	2.3928	1.1793	3.4424
70596065	LOC381404	similar to Polyadenylate-binding protein 4 (Poly(A)-binding protein 4) (PABP 4) (Inducible poly(A)-binding protein) (iPABP) (Activated-platelet protein-1) (APP-1)	381404	7.8895	1.3545	3.8287	0.2792	2.6311	0.0897	71612180	Isoc1	6.8721	0.6398	0.8931	2.3928	1.1793	3.4424
70611102	LOC432605	LOC432605	432605	8.8591	7.8513	1.7707	0.0116	8.0108	0.0425	71612180	Isoc1	6.8721	0.6398	0.8931	2.3928	1.1793	3.4424
70300493	LOC436351	similar to G-rich box-binding protein	436351	6.0605	2.8658	10.9399	0.1782	5.985	0.5729	71612180	Isoc1	6.8721	0.6398	0.8931	2.3928	1.1793	3.4424
69258136	Mc3r	melanocortin 3 receptor	17201	11.205	1.849	3.6274	0.245	3.2813	0.1991	71612180	Isoc1	6.8721	0.6398	0.8931	2.3928	1.1793	3.4424
1513	Myb	myeloblastosis oncogene	17863	7.2356	4.3181	3.2065	0.4505	5.3824	0.2252	71612180	Isoc1	6.8721	0.6398	0.8931	2.3928	1.1793	3.4424
2424	Nfix	nuclear factor I/X	18032	14.36165	7.05705	1.95745	2.3975	11.65385	1.1794	71612180	Isoc1	6.8721	0.6398	0.8931	2.3928	1.1793	3.4424
513242	Ngrn	neugrin, neurite outgrowth associated	83485	15.9006	12.2209	21.1621	0.9821	13.0186	0.9565	71612180	Isoc1	6.8721	0.6398	0.8931	2.3928	1.1793	3.4424
728	Nr3c1	nuclear receptor subfamily 3, group C, member 1	14815	10.7858	7.9176	0.0626	0.1614	8.5866	0.3581	71612180	Isoc1	6.8721	0.6398	0.8931	2.3928	1.1793	3.4424
71234677	Nsmaf	neutral sphingomyelinase (N-SMase) activation associated factor	18201	7.0663	3.2899	6.0284	0.6083	4.794	0.7907	71612180	Isoc1	6.8721	0.6398	0.8931	2.3928	1.1793	3.4424
70203688	Opcml	opioid binding protein/cell adhesion molecule-like	330908	22.875	17.5118	30.2632	3.579	33.7981	2.0402	71612180	Isoc1	6.8721	0.6398	0.8931	2.3928	1.1793	3.4424
532710	Oxa1l	oxidase assembly 1-like	69089	7.751	8.3643	12.233	1.2949	13.7655	0.1763	71612180	Isoc1	6.8721	0.6398	0.8931	2.3928	1.1793	3.4424
69549633	Pak4	p21 (CDKN1A)-activated kinase 4	70584	7.527	11.8834	10.6388	0.8039	10.1052	0.99	71612180	Isoc1	6.8721	0.6398	0.8931	2.3928	1.1793	3.4424
1909	Pcdhb17	protocadherin beta 17	93888	5.9426	1.0821	3.8542	0.4284	2.2648	0.473	71612180	Isoc1	6.8721	0.6398	0.8931	2.3928	1.1793	3.4424
556993	Pex26	peroxisome biogenesis factor 26	74043	5.9789	8.0237	12.4478	0.2855	9.7794	0.3566	71612180	Isoc1	6.8721	0.6398	0.8931	2.3928	1.1793	3.4424
70300875	Podn	podocan	242608	7.8474	6.3476	9.3279	0.3197	10.4183	0.0235	71612180	Isoc1	6.8721	0.6398	0.8931	2.3928	1.1793	3.4424
69817169	Pols	polymerase (DNA directed) sigma	210106	5.91	1.2421	2.273	0.7641	5.2508	0.2998	71612180	Isoc1	6.8721	0.6398	0.8931	2.3928	1.1793	3.4424
68161465	Prmt5	protein arginine N-methyltransferase 5	27374	14.995	5.7718	2.7479	0.5103	16.8228	0.1072	71612180	Isoc1	6.8721	0.6398	0.8931	2.3928	1.1793	3.4424
69173331	Psenen	presenilin enhancer 2 homolog (C. elegans)	66340	5.0641	3.3757	8.0055	0.5407	6.3513	0.7884	71612180	Isoc1	6.8721	0.6398	0.8931	2.3928	1.1793	3.4424
69817769	Purg	purine-rich element binding protein G	75029	12.3266	6.1082	22.4003	1.1887	14.6928	0.6501	71612180	Isoc1	6.8721	0.6398	0.8931	2.3928	1.1793	3.4424
69817811	Rab20	RAB20, member RAS oncogene family	19332	5.1229	1.8517	0.7744	0.0	5.3789	0.0	71612180	Isoc1	6.8721	0.6398	0.8931	2.3928	1.1793	3.4424
71020846	Rgs17	regulator of G-protein signaling 17	56533	7.9873	2.0015	9.6336	1.0786	3.9945	0.3361	71612180	Isoc1	6.8721	0.6398	0.8931	2.3928	1.1793	3.4424
71211677	Rsf1	remodeling and spacing factor 1	233532	5.05	1.1901	9.4656	0.5316	3.6221	0.6506	71612180	Isoc1	6.8721	0.6398	0.8931	2.3928	1.1793	3.4424
68920407	Sec24b	SEC24 related gene family, member B (S. cerevisiae)	99683	13.1393	6.7684	13.351	2.1754	13.1719	0.0	71612180	Isoc1	6.8721	0.6398	0.8931	2.3928	1.1793	3.4424
1833	Siglece	sialic acid binding Ig-like lectin E	83382	11.3046	1.399	13.6758	0.8389	4.5768	0.1127	71612180	Isoc1	6.8721	0.6398	0.8931	2.3928	1.1793	3.4424
68667643	Slc16a10	solute carrier family 16 (monocarboxylic acid transporters), member 10	72472	16.3537	3.6946	4.2872	0.1749	3.9877	0.0492	71612180	Isoc1	6.8721	0.6398	0.8931	2.3928	1.1793	3.4424
69626997	Slc45a1	solute carrier family 45, member 1	242773	5.0257	1.9908	5.3054	0.5429	3.8627	0.2001	71612180	Isoc1	6.8721	0.6398	0.8931	2.3928	1.1793	3.4424
70565252	Snrpd1	small nuclear ribonucleoprotein D1	20641	11.2053	5.1447	8.0453	0.8913	12.8228	0.7257	71612180	Isoc1	6.8721	0.6398	0.8931	2.3928	1.1793	3.4424
68498860	Stard13	serologically defined colon cancer antigen 13	243362	6.6914	2.3778	8.8157	0.6378	17.9787	0.4058	71612180	Isoc1	6.8721	0.6398	0.8931	2.3928	1.1793	3.4424
69290549	Stat6	signal transducer and activator of transcription 6	20852	9.3594	5.75	4.2216	1.0428	2.292	1.6114	71612180	Isoc1	6.8721	0.6398	0.8931	2.3928	1.1793	3.4424
71020894	Stk10	serine/threonine kinase 10	20868	7.2542	20.5518	2.4712	0.7015	13.7639	1.1291	71612180	Isoc1	6.8721	0.6398	0.8931	2.3928	1.1793	3.4424
634454	Tbc1d17	TBC1 domain family, member 17	233204	6.6311	9.6024	2.0274	0.0	10.5651	0.1778	71612180	Isoc1	6.8721	0.6398	0.8931	2.3928	1.1793	3.4424
71381115	Tbx4	T-box 4	21387	8.4597	4.4497	0.4915	0.3732	5.9156	0.1691	71612180	Isoc1	6.8721	0.6398	0.8931	2.3928	1.1793	3.4424
71020969	Tmem44	transmembrane protein 44	224090	8.8204	2.5133	2.1146	0.533	0.8969	1.0706	71612180	Isoc1	6.8721	0.6398	0.8931	2.3928	1.1793	3.4424
583851	Tor1b	torsin family 1, member B	30934	5.2957	0.5687	19.6789	0.8706	8.817	0.0967	71612180	Isoc1	6.8721	0.6398	0.8931	2.3928	1.1793	3.4424
68844534	Traf6	Tnf receptor-associated factor 6	22034	10.6142	1.4515	6.4829	0.5603	10.536	0.2862	71612180	Isoc1	6.8721	0.6398	0.8931	2.3928	1.1793	3.4424
70302932	Usp26	ubiquitin specific peptidase 26	83563	19.6592	4.2511	15.6595	3.235	7.3544	1.3111	71612180	Isoc1	6.8721	0.6398	0.8931	2.3928	1.1793	3.4424
70195090	Zar1	zygote arrest 1	317755	9.471	16.7214	18.4641	0.5021	8.3159	1.2874	71612180	Isoc1	6.8721	0.6398	0.8931	2.3928	1.1793	3.4424
68920815	Zbtb7b	zinc finger and BTB domain containing 7B	22724	11.6476	33.3691	3.8478	0.1382	12.1899	1.387	71612180	Isoc1	6.8721	0.6398	0.8931	2.3928	1.1793	3.4424
70598366	Zdhhc2	zinc finger, DHHC domain containing 2	70546	11.4439	13.5666	15.4083	1.0215	16.0872	0.5903	71612180	Isoc1	6.8721	0.6398	0.8931	2.3928	1.1793	3.4424
71493026	Zfp428	zinc finger protein 428	232969	6.1589	14.4219	8.335	0.9349	5.3699	0.4353	71612180	Isoc1	6.8721	0.6398	0.8931	2.3928	1.1793	3.4424
587436	Zfp451	zinc finger protein 451	98403	25.1562	22.9871	56.9726	2.3537	25.3626	1.4668	71612180	Isoc1	6.8721	0.6398	0.8931	2.3928	1.1793	3.4424
69015667	Wwox	WW domain-containing oxidoreductase	80707	13.9172	2.2583	0.3741	46.2538	1.5088	0.114	70278123	Kcnb2	2.816	0.9268	0.4428	0.0	1.9759	0.0748
69059778	Ccdc99	coiled-coil domain containing 99	70385	7.5913	1.1934	6.808	1.141	0.8871	0.6744	76003364	Klhl21	7.4026	6.1727	0.2	2.2588	5.9952	4.1314
69527800	B230220E17Rik	RIKEN cDNA B230220E17 gene	320865	16.4111	7.8852	0.5917	0.1691	1.9416	0.2782	70565951	LOC215538	8.3188	0.4777	12.4367	12.9575	2.6142	0.616
69015667	Wwox	WW domain-containing oxidoreductase	80707	13.9172	2.2583	0.3741	46.2538	1.5088	0.114	70596047	LOC381357	8.3892	2.5616	7.0573	0.0	4.0013	0.1832
69527800	B230220E17Rik	RIKEN cDNA B230220E17 gene	320865	16.4111	7.8852	0.5917	0.1691	1.9416	0.2782	70596065	LOC381404	7.8895	1.3545	3.8287	0.2792	2.6311	0.0897
69015667	Wwox	WW domain-containing oxidoreductase	80707	13.9172	2.2583	0.3741	46.2538	1.5088	0.114	70596065	LOC381404	7.8895	1.3545	3.8287	0.2792	2.6311	0.0897
70543074	Clic3	chloride intracellular channel 3	69454	5.3465	0.573	0.0	0.0	1.9375	0.0	74509530	LOC432471	13.1523	5.4599	12.5569	10.2673	2.1887	0.7429
69626843	Depdc2	DEP domain containing 2	76135	7.2464	1.1492	0.0003	0.1225	2.2527	0.1867	74509530	LOC432471	13.1523	5.4599	12.5569	10.2673	2.1887	0.7429
69863250	Pthr2	parathyroid hormone receptor 2	213527	5.2285	0.6526	0.0	0.0439	1.7417	0.138	74509530	LOC432471	13.1523	5.4599	12.5569	10.2673	2.1887	0.7429
69015667	Wwox	WW domain-containing oxidoreductase	80707	13.9172	2.2583	0.3741	46.2538	1.5088	0.114	70611102	LOC432605	8.8591	7.8513	1.7707	0.0116	8.0108	0.0425
68443531	5830467P10Rik	RIKEN cDNA 5830467P10 gene	241639	14.5507	2.4037	5.3356	1.1048	2.2024	0.7596	70611437	LOC432971	35.1074	47.813	4.0219	5.5366	24.548	2.9779
69059778	Ccdc99	coiled-coil domain containing 99	70385	7.5913	1.1934	6.808	1.141	0.8871	0.6744	70611437	LOC432971	35.1074	47.813	4.0219	5.5366	24.548	2.9779
68443531	5830467P10Rik	RIKEN cDNA 5830467P10 gene	241639	14.5507	2.4037	5.3356	1.1048	2.2024	0.7596	71808534	LOC433117	8.0218	2.0676	0.0068	0.003	2.0899	0.313
69059778	Ccdc99	coiled-coil domain containing 99	70385	7.5913	1.1934	6.808	1.141	0.8871	0.6744	71808534	LOC433117	8.0218	2.0676	0.0068	0.003	2.0899	0.313
71612180	Isoc1	isochorismatase domain containing 1	66307	6.8721	0.6398	0.8931	2.3928	1.1793	3.4424	71808534	LOC433117	8.0218	2.0676	0.0068	0.003	2.0899	0.313
70786743	LOC433746	hypothetical gene supported by AK038383	433746	5.0585	0.2979	1.62	0.9335	0.4113	0.0658	71808534	LOC433117	8.0218	2.0676	0.0068	0.003	2.0899	0.313
70543074	Clic3	chloride intracellular channel 3	69454	5.3465	0.573	0.0	0.0	1.9375	0.0	72076418	LOC433727	49.5573	40.1382	150.5639	15.6508	4.7074	2.9603
69626843	Depdc2	DEP domain containing 2	76135	7.2464	1.1492	0.0003	0.1225	2.2527	0.1867	72076418	LOC433727	49.5573	40.1382	150.5639	15.6508	4.7074	2.9603
69863250	Pthr2	parathyroid hormone receptor 2	213527	5.2285	0.6526	0.0	0.0439	1.7417	0.138	72076418	LOC433727	49.5573	40.1382	150.5639	15.6508	4.7074	2.9603
69527800	B230220E17Rik	RIKEN cDNA B230220E17 gene	320865	16.4111	7.8852	0.5917	0.1691	1.9416	0.2782	70786743	LOC433746	5.0585	0.2979	1.62	0.9335	0.4113	0.0658
70543074	Clic3	chloride intracellular channel 3	69454	5.3465	0.573	0.0	0.0	1.9375	0.0	70786743	LOC433746	5.0585	0.2979	1.62	0.9335	0.4113	0.0658
69626843	Depdc2	DEP domain containing 2	76135	7.2464	1.1492	0.0003	0.1225	2.2527	0.1867	70786743	LOC433746	5.0585	0.2979	1.62	0.9335	0.4113	0.0658
69735496	Ipmk	inositol polyphosphate multikinase	69718	5.1877	1.6788	0.4052	0.0601	5.3348	0.1524	70786743	LOC433746	5.0585	0.2979	1.62	0.9335	0.4113	0.0658
2424	Nfix	nuclear factor I/X	18032	14.36165	7.05705	1.95745	2.3975	11.65385	1.1794	70786743	LOC433746	5.0585	0.2979	1.62	0.9335	0.4113	0.0658
69863250	Pthr2	parathyroid hormone receptor 2	213527	5.2285	0.6526	0.0	0.0439	1.7417	0.138	70786743	LOC433746	5.0585	0.2979	1.62	0.9335	0.4113	0.0658
69527800	B230220E17Rik	RIKEN cDNA B230220E17 gene	320865	16.4111	7.8852	0.5917	0.1691	1.9416	0.2782	72472393	LOC435719	5.5415	0.5187	4.3322	2.4428	3.3478	0.2004
68443531	5830467P10Rik	RIKEN cDNA 5830467P10 gene	241639	14.5507	2.4037	5.3356	1.1048	2.2024	0.7596	71022573	LOC435735	5.2528	1.945	0.0	0.2717	2.4626	1.9394
69059778	Ccdc99	coiled-coil domain containing 99	70385	7.5913	1.1934	6.808	1.141	0.8871	0.6744	71022573	LOC435735	5.2528	1.945	0.0	0.2717	2.4626	1.9394
70786743	LOC433746	hypothetical gene supported by AK038383	433746	5.0585	0.2979	1.62	0.9335	0.4113	0.0658	71022573	LOC435735	5.2528	1.945	0.0	0.2717	2.4626	1.9394
69015667	Wwox	WW domain-containing oxidoreductase	80707	13.9172	2.2583	0.3741	46.2538	1.5088	0.114	71022573	LOC435735	5.2528	1.945	0.0	0.2717	2.4626	1.9394
69015667	Wwox	WW domain-containing oxidoreductase	80707	13.9172	2.2583	0.3741	46.2538	1.5088	0.114	70300493	LOC436351	6.0605	2.8658	10.9399	0.1782	5.985	0.5729
69015667	Wwox	WW domain-containing oxidoreductase	80707	13.9172	2.2583	0.3741	46.2538	1.5088	0.114	69258136	Mc3r	11.205	1.849	3.6274	0.245	3.2813	0.1991
68443531	5830467P10Rik	RIKEN cDNA 5830467P10 gene	241639	14.5507	2.4037	5.3356	1.1048	2.2024	0.7596	71212241	mCG140667	9.3254	3.7012	0.9368	5.8262	2.1812	0.0534
69059778	Ccdc99	coiled-coil domain containing 99	70385	7.5913	1.1934	6.808	1.141	0.8871	0.6744	71212241	mCG140667	9.3254	3.7012	0.9368	5.8262	2.1812	0.0534
69527800	B230220E17Rik	RIKEN cDNA B230220E17 gene	320865	16.4111	7.8852	0.5917	0.1691	1.9416	0.2782	79904518	Mecp2	17.0739	2.6714	25.2555	13.7076	8.18	8.4834
69527800	B230220E17Rik	RIKEN cDNA B230220E17 gene	320865	16.4111	7.8852	0.5917	0.1691	1.9416	0.2782	73423817	Mllt4	14.7134	2.3583	24.7023	9.1633	12.2559	0.562
69015667	Wwox	WW domain-containing oxidoreductase	80707	13.9172	2.2583	0.3741	46.2538	1.5088	0.114	70300403	Mphosph9	2.0969	1.517	2.1223	0.0	1.9738	0.097
71612180	Isoc1	isochorismatase domain containing 1	66307	6.8721	0.6398	0.8931	2.3928	1.1793	3.4424	73818779	Mrpl43	5.6073	4.6163	3.1492	0.9324	8.6339	0.6742
69015667	Wwox	WW domain-containing oxidoreductase	80707	13.9172	2.2583	0.3741	46.2538	1.5088	0.114	69838512	Myo1b	8.5536	16.4096	37.6915	0.8326	1.9782	18.2052
70543074	Clic3	chloride intracellular channel 3	69454	5.3465	0.573	0.0	0.0	1.9375	0.0	77455013	Myom1	7.0251	1.2505	2.0031	1.0036	0.4738	0.9324
69407475	Dchs1	dachsous 1 (Drosophila)	233651	9.3651	1.5586	0.8737	5.7727	7.157	0.1422	77455013	Myom1	7.0251	1.2505	2.0031	1.0036	0.4738	0.9324
68443531	5830467P10Rik	RIKEN cDNA 5830467P10 gene	241639	14.5507	2.4037	5.3356	1.1048	2.2024	0.7596	69782079	Nckipsd	17.5371	13.0688	2.9874	7.2488	16.8974	2.2709
69059778	Ccdc99	coiled-coil domain containing 99	70385	7.5913	1.1934	6.808	1.141	0.8871	0.6744	69782079	Nckipsd	17.5371	13.0688	2.9874	7.2488	16.8974	2.2709
71612180	Isoc1	isochorismatase domain containing 1	66307	6.8721	0.6398	0.8931	2.3928	1.1793	3.4424	73497621	Nuak1	23.9882	12.1414	27.0006	3.1001	11.1054	0.1922
69527800	B230220E17Rik	RIKEN cDNA B230220E17 gene	320865	16.4111	7.8852	0.5917	0.1691	1.9416	0.2782	69782652	Pacrg	6.95	1.1275	9.9963	4.7526	6.2342	0.0984
69527800	B230220E17Rik	RIKEN cDNA B230220E17 gene	320865	16.4111	7.8852	0.5917	0.1691	1.9416	0.2782	71234741	Pard3	7.4636	1.1366	5.6678	0.7625	4.4884	21.4437
69015667	Wwox	WW domain-containing oxidoreductase	80707	13.9172	2.2583	0.3741	46.2538	1.5088	0.114	71234741	Pard3	7.4636	1.1366	5.6678	0.7625	4.4884	21.4437
69527800	B230220E17Rik	RIKEN cDNA B230220E17 gene	320865	16.4111	7.8852	0.5917	0.1691	1.9416	0.2782	70546390	Ppp1r3c	6.203	0.2567	31.9488	25.0957	9.9313	3.2821
68443531	5830467P10Rik	RIKEN cDNA 5830467P10 gene	241639	14.5507	2.4037	5.3356	1.1048	2.2024	0.7596	75990862	Ppp1r3d	9.3925	5.4922	0.1273	2.3738	6.1896	3.445
69059778	Ccdc99	coiled-coil domain containing 99	70385	7.5913	1.1934	6.808	1.141	0.8871	0.6744	75990862	Ppp1r3d	9.3925	5.4922	0.1273	2.3738	6.1896	3.445
69059778	Ccdc99	coiled-coil domain containing 99	70385	7.5913	1.1934	6.808	1.141	0.8871	0.6744	69863250	Pthr2	5.2285	0.6526	0.0	0.0439	1.7417	0.138
69236993	Cckbr	cholecystokinin B receptor	12426	33.0611	28.6474	81.9938	33.2974	3.4368	2.8764	69863250	Pthr2	5.2285	0.6526	0.0	0.0439	1.7417	0.138
68919018	Chst10	carbohydrate sulfotransferase 10	98388	6.679	1.3043	8.216	0.2599	1.0915	0.8872	69863250	Pthr2	5.2285	0.6526	0.0	0.0439	1.7417	0.138
69608408	D0H4S114	DNA segment, human D4S114	27528	24.4775	10.1036	14.5969	4.8524	3.7791	1.3495	69863250	Pthr2	5.2285	0.6526	0.0	0.0439	1.7417	0.138
69257612	Gpr64	G protein-coupled receptor 64	237175	16.0772	4.6921	20.7627	9.9079	2.7749	2.3705	69863250	Pthr2	5.2285	0.6526	0.0	0.0439	1.7417	0.138
69782168	Hecw1	HECT, C2 and WW domain containing E3 ubiquitin protein ligase 1	94253	6.337	2.7164	8.1954	0.7269	0.8299	0.0183	69863250	Pthr2	5.2285	0.6526	0.0	0.0439	1.7417	0.138
69028396	Plxdc2	plexin domain containing 2	67448	19.287	4.6384	10.3076	10.3788	2.8711	2.1078	69863250	Pthr2	5.2285	0.6526	0.0	0.0439	1.7417	0.138
69015667	Wwox	WW domain-containing oxidoreductase	80707	13.9172	2.2583	0.3741	46.2538	1.5088	0.114	69863250	Pthr2	5.2285	0.6526	0.0	0.0439	1.7417	0.138
69059778	Ccdc99	coiled-coil domain containing 99	70385	7.5913	1.1934	6.808	1.141	0.8871	0.6744	69817811	Rab20	5.1229	1.8517	0.7744	0.0	5.3789	0.0
69015667	Wwox	WW domain-containing oxidoreductase	80707	13.9172	2.2583	0.3741	46.2538	1.5088	0.114	69817811	Rab20	5.1229	1.8517	0.7744	0.0	5.3789	0.0
69527800	B230220E17Rik	RIKEN cDNA B230220E17 gene	320865	16.4111	7.8852	0.5917	0.1691	1.9416	0.2782	70473969	Rabgap1	21.6904	3.2945	22.9837	8.531	17.1034	1.466
71612180	Isoc1	isochorismatase domain containing 1	66307	6.8721	0.6398	0.8931	2.3928	1.1793	3.4424	74003386	Rgl3	16.9759	37.8383	5.719	1.3633	6.3347	1.3701
69407475	Dchs1	dachsous 1 (Drosophila)	233651	9.3651	1.5586	0.8737	5.7727	7.157	0.1422	69782168	Hecw1	6.337	2.7164	8.1954	0.7269	0.8299	0.0183
69015667	Wwox	WW domain-containing oxidoreductase	80707	13.9172	2.2583	0.3741	46.2538	1.5088	0.114	69671833	Sh2d1b1	4.4526	1.5559	9.3285	0.0069	2.2573	0.4553
71612180	Isoc1	isochorismatase domain containing 1	66307	6.8721	0.6398	0.8931	2.3928	1.1793	3.4424	71764314	Siah1a	9.9149	5.5399	18.8018	0.536	9.9174	0.8446
69608408	D0H4S114	DNA segment, human D4S114	27528	24.4775	10.1036	14.5969	4.8524	3.7791	1.3495	70543074	Clic3	5.3465	0.573	0.0	0.0	1.9375	0.0
69626843	Depdc2	DEP domain containing 2	76135	7.2464	1.1492	0.0003	0.1225	2.2527	0.1867	70813311	Tbl1x	6.2999	1.7891	7.0675	3.0083	0.9589	1.7423
68443531	5830467P10Rik	RIKEN cDNA 5830467P10 gene	241639	14.5507	2.4037	5.3356	1.1048	2.2024	0.7596	70302425	Tbrg3	13.6642	6.743	0.4894	11.2709	14.2508	5.4085
69059778	Ccdc99	coiled-coil domain containing 99	70385	7.5913	1.1934	6.808	1.141	0.8871	0.6744	70302425	Tbrg3	13.6642	6.743	0.4894	11.2709	14.2508	5.4085
68443531	5830467P10Rik	RIKEN cDNA 5830467P10 gene	241639	14.5507	2.4037	5.3356	1.1048	2.2024	0.7596	71381115	Tbx4	8.4597	4.4497	0.4915	0.3732	5.9156	0.1691
69059778	Ccdc99	coiled-coil domain containing 99	70385	7.5913	1.1934	6.808	1.141	0.8871	0.6744	71381115	Tbx4	8.4597	4.4497	0.4915	0.3732	5.9156	0.1691
69015667	Wwox	WW domain-containing oxidoreductase	80707	13.9172	2.2583	0.3741	46.2538	1.5088	0.114	71381115	Tbx4	8.4597	4.4497	0.4915	0.3732	5.9156	0.1691
69527800	B230220E17Rik	RIKEN cDNA B230220E17 gene	320865	16.4111	7.8852	0.5917	0.1691	1.9416	0.2782	70203621	Tgfbrap1	12.1826	1.5089	14.2234	6.4472	3.0441	0.5972
68443531	5830467P10Rik	RIKEN cDNA 5830467P10 gene	241639	14.5507	2.4037	5.3356	1.1048	2.2024	0.7596	69262303	Tie1	11.7358	33.6568	1.3723	1.3754	12.0091	2.8053
69059778	Ccdc99	coiled-coil domain containing 99	70385	7.5913	1.1934	6.808	1.141	0.8871	0.6744	69262303	Tie1	11.7358	33.6568	1.3723	1.3754	12.0091	2.8053
69015667	Wwox	WW domain-containing oxidoreductase	80707	13.9172	2.2583	0.3741	46.2538	1.5088	0.114	69262303	Tie1	11.7358	33.6568	1.3723	1.3754	12.0091	2.8053
69527800	B230220E17Rik	RIKEN cDNA B230220E17 gene	320865	16.4111	7.8852	0.5917	0.1691	1.9416	0.2782	71393286	Tkt	8.1408	1.0902	46.376	20.5815	9.6261	1.345
70543074	Clic3	chloride intracellular channel 3	69454	5.3465	0.573	0.0	0.0	1.9375	0.0	71020969	Tmem44	8.8204	2.5133	2.1146	0.533	0.8969	1.0706
69407475	Dchs1	dachsous 1 (Drosophila)	233651	9.3651	1.5586	0.8737	5.7727	7.157	0.1422	71020969	Tmem44	8.8204	2.5133	2.1146	0.533	0.8969	1.0706
69626843	Depdc2	DEP domain containing 2	76135	7.2464	1.1492	0.0003	0.1225	2.2527	0.1867	71020969	Tmem44	8.8204	2.5133	2.1146	0.533	0.8969	1.0706
69015667	Wwox	WW domain-containing oxidoreductase	80707	13.9172	2.2583	0.3741	46.2538	1.5088	0.114	71020969	Tmem44	8.8204	2.5133	2.1146	0.533	0.8969	1.0706
68443531	5830467P10Rik	RIKEN cDNA 5830467P10 gene	241639	14.5507	2.4037	5.3356	1.1048	2.2024	0.7596	71789724	Tsc22d3	2.7179	1.5597	0.0	0.2406	0.8176	0.2642
69059778	Ccdc99	coiled-coil domain containing 99	70385	7.5913	1.1934	6.808	1.141	0.8871	0.6744	71789724	Tsc22d3	2.7179	1.5597	0.0	0.2406	0.8176	0.2642
69626843	Depdc2	DEP domain containing 2	76135	7.2464	1.1492	0.0003	0.1225	2.2527	0.1867	70200842	1010001N08Rik	5.3592	6.5767	18.9615	0.6714	0.9338	0.5995
69626843	Depdc2	DEP domain containing 2	76135	7.2464	1.1492	0.0003	0.1225	2.2527	0.1867	69782168	Hecw1	6.337	2.7164	8.1954	0.7269	0.8299	0.0183
69626843	Depdc2	DEP domain containing 2	76135	7.2464	1.1492	0.0003	0.1225	2.2527	0.1867	70565228	Sema6d	13.3729	3.0634	18.3772	6.6601	1.9266	0.9828
1414	Arhgap17	Rho GTPase activating protein 17	70497	255.0	255.0	255.0	255.0	250.9448	255.0	69015667	Wwox	13.9172	2.2583	0.3741	46.2538	1.5088	0.114
2078	Cbr3	carbonyl reductase 3	109857	7.5251	3.2926	3.0037	0.4287	8.5182	21.111	69015667	Wwox	13.9172	2.2583	0.3741	46.2538	1.5088	0.114
68919018	Chst10	carbohydrate sulfotransferase 10	98388	6.679	1.3043	8.216	0.2599	1.0915	0.8872	69015667	Wwox	13.9172	2.2583	0.3741	46.2538	1.5088	0.114
413	Extl3	exostoses (multiple)-like 3	54616	6.8472	4.2565	23.87	0.0063	2.8536	0.3058	69015667	Wwox	13.9172	2.2583	0.3741	46.2538	1.5088	0.114
1204	Fjx1	four jointed box 1 (Drosophila)	14221	16.436	16.1936	57.8068	2.3128	18.7811	6.6775	69015667	Wwox	13.9172	2.2583	0.3741	46.2538	1.5088	0.114
413800	Grpel1	GrpE-like 1, mitochondrial	17713	9.6353	7.8362	12.9408	0.208	14.5409	0.5811	69015667	Wwox	13.9172	2.2583	0.3741	46.2538	1.5088	0.114
68920401	Hdac7a	histone deacetylase 7A	56233	7.2383	10.7136	7.3045	1.1608	2.0797	0.0213	69015667	Wwox	13.9172	2.2583	0.3741	46.2538	1.5088	0.114
646	Llgl1	lethal giant larvae homolog 1 (Drosophila)	16897	15.505	14.3145	0.4071	0.5415	21.2925	7.4036	69015667	Wwox	13.9172	2.2583	0.3741	46.2538	1.5088	0.114
68080686	Lmbr1l	limb region 1 like	74775	3.2863	0.1959	1.78	0.0008	0.2269	0.1184	69015667	Wwox	13.9172	2.2583	0.3741	46.2538	1.5088	0.114
70543074	Clic3	chloride intracellular channel 3	69454	5.3465	0.573	0.0	0.0	1.9375	0.0	74431339	6430510M02Rik	15.6087	8.6402	31.7522	6.7528	1.6907	0.1568
2424	Nfix	nuclear factor I/X	18032	14.36165	7.05705	1.95745	2.3975	11.65385	1.1794	69015667	Wwox	13.9172	2.2583	0.3741	46.2538	1.5088	0.114
728	Nr3c1	nuclear receptor subfamily 3, group C, member 1	14815	10.7858	7.9176	0.0626	0.1614	8.5866	0.3581	69015667	Wwox	13.9172	2.2583	0.3741	46.2538	1.5088	0.114
740	Nrip1	nuclear receptor interacting protein 1	268903	28.4764	9.6751	22.1279	1.4259	19.5912	7.8826	69015667	Wwox	13.9172	2.2583	0.3741	46.2538	1.5088	0.114
1909	Pcdhb17	protocadherin beta 17	93888	5.9426	1.0821	3.8542	0.4284	2.2648	0.473	69015667	Wwox	13.9172	2.2583	0.3741	46.2538	1.5088	0.114
556993	Pex26	peroxisome biogenesis factor 26	74043	5.9789	8.0237	12.4478	0.2855	9.7794	0.3566	69015667	Wwox	13.9172	2.2583	0.3741	46.2538	1.5088	0.114
176781	Pir	pirin	69656	9.0465	17.2529	25.3824	1.4243	10.1465	10.3156	69015667	Wwox	13.9172	2.2583	0.3741	46.2538	1.5088	0.114
69014518	Prcp	prolylcarboxypeptidase (angiotensinase C)	72461	2.4375	1.5316	8.9867	0.0039	0.8616	0.0	69015667	Wwox	13.9172	2.2583	0.3741	46.2538	1.5088	0.114
70543074	Clic3	chloride intracellular channel 3	69454	5.3465	0.573	0.0	0.0	1.9375	0.0	70565228	Sema6d	13.3729	3.0634	18.3772	6.6601	1.9266	0.9828
545111	Rdh5	retinol dehydrogenase 5	19682	4.5819	0.8188	0.653	0.0	4.5516	0.827	69015667	Wwox	13.9172	2.2583	0.3741	46.2538	1.5088	0.114
1833	Siglece	sialic acid binding Ig-like lectin E	83382	11.3046	1.399	13.6758	0.8389	4.5768	0.1127	69015667	Wwox	13.9172	2.2583	0.3741	46.2538	1.5088	0.114
68667643	Slc16a10	solute carrier family 16 (monocarboxylic acid transporters), member 10	72472	16.3537	3.6946	4.2872	0.1749	3.9877	0.0492	69015667	Wwox	13.9172	2.2583	0.3741	46.2538	1.5088	0.114
1070	Slc36a2	solute carrier family 36 (proton/amino acid symporter), member 2	246049	28.6108	13.8403	17.4884	1.3079	35.9765	10.9035	69015667	Wwox	13.9172	2.2583	0.3741	46.2538	1.5088	0.114
68498860	Stard13	serologically defined colon cancer antigen 13	243362	6.6914	2.3778	8.8157	0.6378	17.9787	0.4058	69015667	Wwox	13.9172	2.2583	0.3741	46.2538	1.5088	0.114
68798007	Stard5	StAR-related lipid transfer (START) domain containing 5	170460	7.593	3.0724	8.2364	0.9192	19.2804	2.8976	69015667	Wwox	13.9172	2.2583	0.3741	46.2538	1.5088	0.114
583851	Tor1b	torsin family 1, member B	30934	5.2957	0.5687	19.6789	0.8706	8.817	0.0967	69015667	Wwox	13.9172	2.2583	0.3741	46.2538	1.5088	0.114
71612180	Isoc1	isochorismatase domain containing 1	66307	6.8721	0.6398	0.8931	2.3928	1.1793	3.4424	79677351	Zic1	17.2135	4.7941	5.5837	2.9879	4.3291	2.7836
69015667	Wwox	WW domain-containing oxidoreductase	80707	13.9172	2.2583	0.3741	46.2538	1.5088	0.114	79677351	Zic1	17.2135	4.7941	5.5837	2.9879	4.3291	2.7836

## Sheet: Nooverlap
Iseries	Name	Full name	Entrez	MEC	Neo	Piriform	Amygdala	Hip	Caudate	Iseries	Name	MEC	Neo	Piriform	Amygdala	Hip	Caudate
69863250	Pthr2	parathyroid hormone receptor 2	213527	5.2285	0.6526	0.0	0.0439	1.7417	0.138	70200842	1010001N08Rik	5.3592	6.5767	18.9615	0.6714	0.9338	0.5995
69015667	Wwox	WW domain-containing oxidoreductase	80707	13.9172	2.2583	0.3741	46.2538	1.5088	0.114	70200842	1010001N08Rik	5.3592	6.5767	18.9615	0.6714	0.9338	0.5995
69527800	B230220E17Rik	RIKEN cDNA B230220E17 gene	320865	16.4111	7.8852	0.5917	0.1691	1.9416	0.2782	70201170	1700001E04Rik	13.2842	1.8516	2.527	2.3388	5.6108	0.5729
69015667	Wwox	WW domain-containing oxidoreductase	80707	13.9172	2.2583	0.3741	46.2538	1.5088	0.114	71919607	1700020C07Rik	2.3562	1.2452	0.3929	0.0	0.6639	0.2013
69015667	Wwox	WW domain-containing oxidoreductase	80707	13.9172	2.2583	0.3741	46.2538	1.5088	0.114	74581199	1700024P16Rik	21.5841	3.7196	22.592	0.2036	15.7246	0.2053
69059778	Ccdc99	coiled-coil domain containing 99	70385	7.5913	1.1934	6.808	1.141	0.8871	0.6744	69202364	2310010M24Rik	6.5262	8.2571	0.2971	1.0177	2.8954	0.0313
386256	AW011752	expressed sequence AW011752	104570	24.1739	8.4902	31.3803	3.6375	11.6848	0.5901	69015667	Wwox	13.9172	2.2583	0.3741	46.2538	1.5088	0.114
69407475	Dchs1	dachsous 1 (Drosophila)	233651	9.3651	1.5586	0.8737	5.7727	7.157	0.1422	71991822	2310046A06Rik	16.1728	10.4786	55.6182	2.4905	2.8526	0.0453
69626843	Depdc2	DEP domain containing 2	76135	7.2464	1.1492	0.0003	0.1225	2.2527	0.1867	71991822	2310046A06Rik	16.1728	10.4786	55.6182	2.4905	2.8526	0.0453
71612180	Isoc1	isochorismatase domain containing 1	66307	6.8721	0.6398	0.8931	2.3928	1.1793	3.4424	71991822	2310046A06Rik	16.1728	10.4786	55.6182	2.4905	2.8526	0.0453
1414	Arhgap17	Rho GTPase activating protein 17	70497	255.0	255.0	255.0	255.0	250.9448	255.0	68443531	5830467P10Rik	14.5507	2.4037	5.3356	1.1048	2.2024	0.7596
428	Fgf13	fibroblast growth factor 13	14168	6.3141	1.8668	0.5713	1.2433	17.3972	0.9835	68443531	5830467P10Rik	14.5507	2.4037	5.3356	1.1048	2.2024	0.7596
646	Llgl1	lethal giant larvae homolog 1 (Drosophila)	16897	15.505	14.3145	0.4071	0.5415	21.2925	7.4036	68443531	5830467P10Rik	14.5507	2.4037	5.3356	1.1048	2.2024	0.7596
2424	Nfix	nuclear factor I/X	18032	14.36165	7.05705	1.95745	2.3975	11.65385	1.1794	68443531	5830467P10Rik	14.5507	2.4037	5.3356	1.1048	2.2024	0.7596
68443531	5830467P10Rik	RIKEN cDNA 5830467P10 gene	241639	14.5507	2.4037	5.3356	1.1048	2.2024	0.7596	71380526	6330408A02Rik	56.1634	39.6918	1.6105	5.5451	36.2699	10.0285
69059778	Ccdc99	coiled-coil domain containing 99	70385	7.5913	1.1934	6.808	1.141	0.8871	0.6744	71380526	6330408A02Rik	56.1634	39.6918	1.6105	5.5451	36.2699	10.0285
545107	2310057D15Rik	RIKEN cDNA 2310057D15 gene	67870	32.7658	8.1666	11.1276	1.8066	17.1398	1.3555	69015667	Wwox	13.9172	2.2583	0.3741	46.2538	1.5088	0.114
69626843	Depdc2	DEP domain containing 2	76135	7.2464	1.1492	0.0003	0.1225	2.2527	0.1867	74431339	6430510M02Rik	15.6087	8.6402	31.7522	6.7528	1.6907	0.1568
69863250	Pthr2	parathyroid hormone receptor 2	213527	5.2285	0.6526	0.0	0.0439	1.7417	0.138	74431339	6430510M02Rik	15.6087	8.6402	31.7522	6.7528	1.6907	0.1568
68443531	5830467P10Rik	RIKEN cDNA 5830467P10 gene	241639	14.5507	2.4037	5.3356	1.1048	2.2024	0.7596	70305108	6430709H04Rik	11.5431	2.2455	1.2444	2.6916	4.6418	0.1471
69059778	Ccdc99	coiled-coil domain containing 99	70385	7.5913	1.1934	6.808	1.141	0.8871	0.6744	70305108	6430709H04Rik	11.5431	2.2455	1.2444	2.6916	4.6418	0.1471
68443531	5830467P10Rik	RIKEN cDNA 5830467P10 gene	241639	14.5507	2.4037	5.3356	1.1048	2.2024	0.7596	70946198	6620401K05Rik	6.8498	4.9025	0.4832	1.6764	5.7774	0.9349
69407475	Dchs1	dachsous 1 (Drosophila)	233651	9.3651	1.5586	0.8737	5.7727	7.157	0.1422	69447846	9930013L23Rik	30.0048	7.0121	5.3313	0.5743	2.1871	1.4162
69015667	Wwox	WW domain-containing oxidoreductase	80707	13.9172	2.2583	0.3741	46.2538	1.5088	0.114	69447846	9930013L23Rik	30.0048	7.0121	5.3313	0.5743	2.1871	1.4162
68443531	5830467P10Rik	RIKEN cDNA 5830467P10 gene	241639	14.5507	2.4037	5.3356	1.1048	2.2024	0.7596	71668373	A030009A09Rik	9.0249	10.6249	0.3005	0.2359	5.9428	3.9134
69059778	Ccdc99	coiled-coil domain containing 99	70385	7.5913	1.1934	6.808	1.141	0.8871	0.6744	71668373	A030009A09Rik	9.0249	10.6249	0.3005	0.2359	5.9428	3.9134
68443531	5830467P10Rik	RIKEN cDNA 5830467P10 gene	241639	14.5507	2.4037	5.3356	1.1048	2.2024	0.7596	71735819	A430010J10Rik	7.074	2.7743	0.1045	0.1252	2.3274	0.1397
69059778	Ccdc99	coiled-coil domain containing 99	70385	7.5913	1.1934	6.808	1.141	0.8871	0.6744	71735819	A430010J10Rik	7.074	2.7743	0.1045	0.1252	2.3274	0.1397
71612180	Isoc1	isochorismatase domain containing 1	66307	6.8721	0.6398	0.8931	2.3928	1.1793	3.4424	71735819	A430010J10Rik	7.074	2.7743	0.1045	0.1252	2.3274	0.1397
70786743	LOC433746	hypothetical gene supported by AK038383	433746	5.0585	0.2979	1.62	0.9335	0.4113	0.0658	71735819	A430010J10Rik	7.074	2.7743	0.1045	0.1252	2.3274	0.1397
69015667	Wwox	WW domain-containing oxidoreductase	80707	13.9172	2.2583	0.3741	46.2538	1.5088	0.114	71735066	A630085K21	2.5265	2.0341	2.0777	0.0	0.8656	0.5364
69015667	Wwox	WW domain-containing oxidoreductase	80707	13.9172	2.2583	0.3741	46.2538	1.5088	0.114	69524497	AI316787	8.1926	4.9049	5.9279	1.2966	7.7457	0.8498
69015667	Wwox	WW domain-containing oxidoreductase	80707	13.9172	2.2583	0.3741	46.2538	1.5088	0.114	71281764	AI851790	9.5205	1.3119	91.506	0.7065	2.136	0.178
69626843	Depdc2	DEP domain containing 2	76135	7.2464	1.1492	0.0003	0.1225	2.2527	0.1867	70230975	Apba2bp	6.432	13.5704	62.7707	2.6723	0.2871	0.1886
634454	Tbc1d17	TBC1 domain family, member 17	233204	6.6311	9.6024	2.0274	0.0	10.5651	0.1778	69015667	Wwox	13.9172	2.2583	0.3741	46.2538	1.5088	0.114
69015667	Wwox	WW domain-containing oxidoreductase	80707	13.9172	2.2583	0.3741	46.2538	1.5088	0.114	76135481	Arg2	5.6772	2.0414	1.7757	0.8866	2.7868	7.1253
68443531	5830467P10Rik	RIKEN cDNA 5830467P10 gene	241639	14.5507	2.4037	5.3356	1.1048	2.2024	0.7596	75988276	Arhgap19	12.5598	5.1625	1.7553	4.1037	4.9879	7.3439
69059778	Ccdc99	coiled-coil domain containing 99	70385	7.5913	1.1934	6.808	1.141	0.8871	0.6744	75988276	Arhgap19	12.5598	5.1625	1.7553	4.1037	4.9879	7.3439
69015667	Wwox	WW domain-containing oxidoreductase	80707	13.9172	2.2583	0.3741	46.2538	1.5088	0.114	70230999	Arhgap20	5.9183	10.7044	21.6225	0.0287	1.2703	11.1693
71612180	Isoc1	isochorismatase domain containing 1	66307	6.8721	0.6398	0.8931	2.3928	1.1793	3.4424	71764059	Auh	5.399	6.0177	12.6681	0.5385	15.8549	0.3495
70201170	1700001E04Rik	RIKEN cDNA 1700001E04 gene	75438	13.2842	1.8516	2.527	2.3388	5.6108	0.5729	70611407	B230220E17Rik	17.0625	7.8672	2.3562	0.3479	1.6452	0.1898
68745534	4732495E13Rik	RIKEN cDNA 4732495E13 gene	223693	18.3465	2.5415	13.5969	12.7561	5.081	0.7509	69527800	B230220E17Rik	16.4111	7.8852	0.5917	0.1691	1.9416	0.2782
583852	Ccdc106	coiled-coil domain containing 106	232821	12.3446	0.8459	47.6521	15.4353	13.8081	7.8214	69527800	B230220E17Rik	16.4111	7.8852	0.5917	0.1691	1.9416	0.2782
69059778	Ccdc99	coiled-coil domain containing 99	70385	7.5913	1.1934	6.808	1.141	0.8871	0.6744	69527800	B230220E17Rik	16.4111	7.8852	0.5917	0.1691	1.9416	0.2782
70543074	Clic3	chloride intracellular channel 3	69454	5.3465	0.573	0.0	0.0	1.9375	0.0	70611407	B230220E17Rik	17.0625	7.8672	2.3562	0.3479	1.6452	0.1898
68546197	Entpd6	ectonucleoside triphosphate diphosphohydrolase 6	12497	27.251	3.283	39.547	31.3156	33.9366	4.3415	69527800	B230220E17Rik	16.4111	7.8852	0.5917	0.1691	1.9416	0.2782
68633050	Fstl1	follistatin-like 1	14314	24.8687	2.0369	17.7171	22.6778	12.5601	3.2921	69527800	B230220E17Rik	16.4111	7.8852	0.5917	0.1691	1.9416	0.2782
471	Fzd8	frizzled homolog 8 (Drosophila)	14370	5.3324	0.7639	14.5461	1.8761	10.0825	0.2754	69527800	B230220E17Rik	16.4111	7.8852	0.5917	0.1691	1.9416	0.2782
69672886	Gja10	gap junction membrane channel protein alpha 10	14610	8.6456	0.9456	22.0324	3.9327	9.5754	2.1593	70611407	B230220E17Rik	17.0625	7.8672	2.3562	0.3479	1.6452	0.1898
70565951	LOC215538	similar to hypothetical protein FLJ36870	215538	8.3188	0.4777	12.4367	12.9575	2.6142	0.616	70611407	B230220E17Rik	17.0625	7.8672	2.3562	0.3479	1.6452	0.1898
70596065	LOC381404	similar to Polyadenylate-binding protein 4 (Poly(A)-binding protein 4) (PABP 4) (Inducible poly(A)-binding protein) (iPABP) (Activated-platelet protein-1) (APP-1)	381404	7.8895	1.3545	3.8287	0.2792	2.6311	0.0897	70611407	B230220E17Rik	17.0625	7.8672	2.3562	0.3479	1.6452	0.1898
69258136	Mc3r	melanocortin 3 receptor	17201	11.205	1.849	3.6274	0.245	3.2813	0.1991	69527800	B230220E17Rik	16.4111	7.8852	0.5917	0.1691	1.9416	0.2782
70546390	Ppp1r3c	protein phosphatase 1, regulatory (inhibitor) subunit 3C	53412	6.203	0.2567	31.9488	25.0957	9.9313	3.2821	70611407	B230220E17Rik	17.0625	7.8672	2.3562	0.3479	1.6452	0.1898
69863250	Pthr2	parathyroid hormone receptor 2	213527	5.2285	0.6526	0.0	0.0439	1.7417	0.138	70611407	B230220E17Rik	17.0625	7.8672	2.3562	0.3479	1.6452	0.1898
70473969	Rabgap1	RAB GTPase activating protein 1	227800	21.6904	3.2945	22.9837	8.531	17.1034	1.466	70611407	B230220E17Rik	17.0625	7.8672	2.3562	0.3479	1.6452	0.1898
68161475	Sidt2	SID1 transmembrane family, member 2	214597	8.7723	0.7813	8.9208	11.3768	9.4111	0.1174	69527800	B230220E17Rik	16.4111	7.8852	0.5917	0.1691	1.9416	0.2782
70203621	Tgfbrap1	transforming growth factor, beta receptor associated protein 1	73122	12.1826	1.5089	14.2234	6.4472	3.0441	0.5972	70611407	B230220E17Rik	17.0625	7.8672	2.3562	0.3479	1.6452	0.1898
68745456	Tmem106c	transmembrane protein 106C	380967	5.8642	0.4958	10.375	5.9123	6.8642	0.0363	69527800	B230220E17Rik	16.4111	7.8852	0.5917	0.1691	1.9416	0.2782
68744719	Tnfrsf17	tumor necrosis factor receptor superfamily, member 17	21935	8.7918	1.2913	6.3652	1.6521	6.47	0.5222	69527800	B230220E17Rik	16.4111	7.8852	0.5917	0.1691	1.9416	0.2782
583851	Tor1b	torsin family 1, member B	30934	5.2957	0.5687	19.6789	0.8706	8.817	0.0967	69527800	B230220E17Rik	16.4111	7.8852	0.5917	0.1691	1.9416	0.2782
68844534	Traf6	Tnf receptor-associated factor 6	22034	10.6142	1.4515	6.4829	0.5603	10.536	0.2862	69527800	B230220E17Rik	16.4111	7.8852	0.5917	0.1691	1.9416	0.2782
69133824	Tshz2	teashirt zinc finger family member 2	228911	8.0329	1.2971	9.878	4.3843	2.7103	1.008	69527800	B230220E17Rik	16.4111	7.8852	0.5917	0.1691	1.9416	0.2782
68443531	5830467P10Rik	RIKEN cDNA 5830467P10 gene	241639	14.5507	2.4037	5.3356	1.1048	2.2024	0.7596	74357603	C1qtnf5	12.4163	27.8985	1.2604	0.2654	11.1079	0.2413
69059778	Ccdc99	coiled-coil domain containing 99	70385	7.5913	1.1934	6.808	1.141	0.8871	0.6744	74357603	C1qtnf5	12.4163	27.8985	1.2604	0.2654	11.1079	0.2413
71612180	Isoc1	isochorismatase domain containing 1	66307	6.8721	0.6398	0.8931	2.3928	1.1793	3.4424	74357603	C1qtnf5	12.4163	27.8985	1.2604	0.2654	11.1079	0.2413
68498998	1300003B13Rik	RIKEN cDNA 1300003B13 gene	74149	6.9031	2.6139	0.0	0.1589	4.4834	0.0	69059778	Ccdc99	7.5913	1.1934	6.808	1.141	0.8871	0.6744
1414	Arhgap17	Rho GTPase activating protein 17	70497	255.0	255.0	255.0	255.0	250.9448	255.0	69059778	Ccdc99	7.5913	1.1934	6.808	1.141	0.8871	0.6744
2231	Foxg1	forkhead box G1	15228	2.7072	0.1513	0.0	0.2828	12.6275	0.251	69059778	Ccdc99	7.5913	1.1934	6.808	1.141	0.8871	0.6744
583548	Hkdc1	hexokinase domain containing 1	216019	6.5104	21.9397	0.0179	8.6215	6.9571	0.1533	69059778	Ccdc99	7.5913	1.1934	6.808	1.141	0.8871	0.6744
646	Llgl1	lethal giant larvae homolog 1 (Drosophila)	16897	15.505	14.3145	0.4071	0.5415	21.2925	7.4036	69059778	Ccdc99	7.5913	1.1934	6.808	1.141	0.8871	0.6744
2424	Nfix	nuclear factor I/X	18032	14.36165	7.05705	1.95745	2.3975	11.65385	1.1794	69059778	Ccdc99	7.5913	1.1934	6.808	1.141	0.8871	0.6744
728	Nr3c1	nuclear receptor subfamily 3, group C, member 1	14815	10.7858	7.9176	0.0626	0.1614	8.5866	0.3581	69059778	Ccdc99	7.5913	1.1934	6.808	1.141	0.8871	0.6744
69028605	Ppl	periplakin	19041	4.9822	1.6144	0.0	0.7332	0.7911	0.0	69059778	Ccdc99	7.5913	1.1934	6.808	1.141	0.8871	0.6744
67936387	Sh3bgrl2	SH3 domain binding glutamic acid-rich protein like 2	212531	4.8829	0.7813	0.0062	1.4938	0.9149	0.3701	69059778	Ccdc99	7.5913	1.1934	6.808	1.141	0.8871	0.6744
67979027	Tmc6	transmembrane channel-like gene family 6	217353	1.06305	0.0	0.0	0.0	0.0	0.0	69059778	Ccdc99	7.5913	1.1934	6.808	1.141	0.8871	0.6744
69015667	Wwox	WW domain-containing oxidoreductase	80707	13.9172	2.2583	0.3741	46.2538	1.5088	0.114	69059778	Ccdc99	7.5913	1.1934	6.808	1.141	0.8871	0.6744
69407475	Dchs1	dachsous 1 (Drosophila)	233651	9.3651	1.5586	0.8737	5.7727	7.157	0.1422	70474755	Ccl27	7.6281	23.8341	1.7014	0.8819	0.6053	0.0
69626843	Depdc2	DEP domain containing 2	76135	7.2464	1.1492	0.0003	0.1225	2.2527	0.1867	70474755	Ccl27	7.6281	23.8341	1.7014	0.8819	0.6053	0.0
69863250	Pthr2	parathyroid hormone receptor 2	213527	5.2285	0.6526	0.0	0.0439	1.7417	0.138	70474755	Ccl27	7.6281	23.8341	1.7014	0.8819	0.6053	0.0
68443531	5830467P10Rik	RIKEN cDNA 5830467P10 gene	241639	14.5507	2.4037	5.3356	1.1048	2.2024	0.7596	69540611	Cd63	7.3124	4.5732	0.0382	0.9374	2.4334	1.0499
69059778	Ccdc99	coiled-coil domain containing 99	70385	7.5913	1.1934	6.808	1.141	0.8871	0.6744	69540611	Cd63	7.3124	4.5732	0.0382	0.9374	2.4334	1.0499
69015667	Wwox	WW domain-containing oxidoreductase	80707	13.9172	2.2583	0.3741	46.2538	1.5088	0.114	69540611	Cd63	7.3124	4.5732	0.0382	0.9374	2.4334	1.0499
68443531	5830467P10Rik	RIKEN cDNA 5830467P10 gene	241639	14.5507	2.4037	5.3356	1.1048	2.2024	0.7596	71656803	Cdc25b	25.4297	6.5006	2.6835	0.2808	9.2306	0.202
69059778	Ccdc99	coiled-coil domain containing 99	70385	7.5913	1.1934	6.808	1.141	0.8871	0.6744	71656803	Cdc25b	25.4297	6.5006	2.6835	0.2808	9.2306	0.202
71612180	Isoc1	isochorismatase domain containing 1	66307	6.8721	0.6398	0.8931	2.3928	1.1793	3.4424	71656803	Cdc25b	25.4297	6.5006	2.6835	0.2808	9.2306	0.202
70786743	LOC433746	hypothetical gene supported by AK038383	433746	5.0585	0.2979	1.62	0.9335	0.4113	0.0658	71656803	Cdc25b	25.4297	6.5006	2.6835	0.2808	9.2306	0.202
69015667	Wwox	WW domain-containing oxidoreductase	80707	13.9172	2.2583	0.3741	46.2538	1.5088	0.114	71307238	Celsr1	2.1492	0.7587	0.094	0.0	0.4735	0.3387
68443531	5830467P10Rik	RIKEN cDNA 5830467P10 gene	241639	14.5507	2.4037	5.3356	1.1048	2.2024	0.7596	71021154	Chst11	10.6407	4.2578	1.0133	4.2345	34.9831	25.0823
69059778	Ccdc99	coiled-coil domain containing 99	70385	7.5913	1.1934	6.808	1.141	0.8871	0.6744	71021154	Chst11	10.6407	4.2578	1.0133	4.2345	34.9831	25.0823
68443531	5830467P10Rik	RIKEN cDNA 5830467P10 gene	241639	14.5507	2.4037	5.3356	1.1048	2.2024	0.7596	73497513	Ckap2	10.1921	2.6578	1.4928	0.2386	5.1833	0.8487
69059778	Ccdc99	coiled-coil domain containing 99	70385	7.5913	1.1934	6.808	1.141	0.8871	0.6744	73497513	Ckap2	10.1921	2.6578	1.4928	0.2386	5.1833	0.8487
71612180	Isoc1	isochorismatase domain containing 1	66307	6.8721	0.6398	0.8931	2.3928	1.1793	3.4424	73497513	Ckap2	10.1921	2.6578	1.4928	0.2386	5.1833	0.8487
70786743	LOC433746	hypothetical gene supported by AK038383	433746	5.0585	0.2979	1.62	0.9335	0.4113	0.0658	73497513	Ckap2	10.1921	2.6578	1.4928	0.2386	5.1833	0.8487
69015667	Wwox	WW domain-containing oxidoreductase	80707	13.9172	2.2583	0.3741	46.2538	1.5088	0.114	73497513	Ckap2	10.1921	2.6578	1.4928	0.2386	5.1833	0.8487
70200842	1010001N08Rik	RIKEN cDNA 1010001N08 gene	68434	5.3592	6.5767	18.9615	0.6714	0.9338	0.5995	70543074	Clic3	5.3465	0.573	0.0	0.0	1.9375	0.0
69447846	9930013L23Rik	RIKEN cDNA 9930013L23 gene	80982	30.0048	7.0121	5.3313	0.5743	2.1871	1.4162	70543074	Clic3	5.3465	0.573	0.0	0.0	1.9375	0.0
70230975	Apba2bp	amyloid beta (A4) precursor protein-binding, family A, member 1 binding protein	56846	6.432	13.5704	62.7707	2.6723	0.2871	0.1886	70543074	Clic3	5.3465	0.573	0.0	0.0	1.9375	0.0
69527800	B230220E17Rik	RIKEN cDNA B230220E17 gene	320865	16.4111	7.8852	0.5917	0.1691	1.9416	0.2782	70543074	Clic3	5.3465	0.573	0.0	0.0	1.9375	0.0
69059778	Ccdc99	coiled-coil domain containing 99	70385	7.5913	1.1934	6.808	1.141	0.8871	0.6744	70543074	Clic3	5.3465	0.573	0.0	0.0	1.9375	0.0
69236993	Cckbr	cholecystokinin B receptor	12426	33.0611	28.6474	81.9938	33.2974	3.4368	2.8764	70543074	Clic3	5.3465	0.573	0.0	0.0	1.9375	0.0
70474755	Ccl27	chemokine (C-C motif) ligand 27	20301	7.6281	23.8341	1.7014	0.8819	0.6053	0.0	70543074	Clic3	5.3465	0.573	0.0	0.0	1.9375	0.0
68919018	Chst10	carbohydrate sulfotransferase 10	98388	6.679	1.3043	8.216	0.2599	1.0915	0.8872	70543074	Clic3	5.3465	0.573	0.0	0.0	1.9375	0.0
68161465	Prmt5	protein arginine N-methyltransferase 5	27374	14.995	5.7718	2.7479	0.5103	16.8228	0.1072	69015667	Wwox	13.9172	2.2583	0.3741	46.2538	1.5088	0.114
68443531	5830467P10Rik	RIKEN cDNA 5830467P10 gene	241639	14.5507	2.4037	5.3356	1.1048	2.2024	0.7596	69028605	Ppl	4.9822	1.6144	0.0	0.7332	0.7911	0.0
69782168	Hecw1	HECT, C2 and WW domain containing E3 ubiquitin protein ligase 1	94253	6.337	2.7164	8.1954	0.7269	0.8299	0.0183	70543074	Clic3	5.3465	0.573	0.0	0.0	1.9375	0.0
69015667	Wwox	WW domain-containing oxidoreductase	80707	13.9172	2.2583	0.3741	46.2538	1.5088	0.114	70543074	Clic3	5.3465	0.573	0.0	0.0	1.9375	0.0
70543074	Clic3	chloride intracellular channel 3	69454	5.3465	0.573	0.0	0.0	1.9375	0.0	74578317	Cntn5	5.8757	5.7011	53.7593	0.9843	0.5044	3.2862
69407475	Dchs1	dachsous 1 (Drosophila)	233651	9.3651	1.5586	0.8737	5.7727	7.157	0.1422	74578317	Cntn5	5.8757	5.7011	53.7593	0.9843	0.5044	3.2862
69626843	Depdc2	DEP domain containing 2	76135	7.2464	1.1492	0.0003	0.1225	2.2527	0.1867	74578317	Cntn5	5.8757	5.7011	53.7593	0.9843	0.5044	3.2862
69863250	Pthr2	parathyroid hormone receptor 2	213527	5.2285	0.6526	0.0	0.0439	1.7417	0.138	74578317	Cntn5	5.8757	5.7011	53.7593	0.9843	0.5044	3.2862
69015667	Wwox	WW domain-containing oxidoreductase	80707	13.9172	2.2583	0.3741	46.2538	1.5088	0.114	74578317	Cntn5	5.8757	5.7011	53.7593	0.9843	0.5044	3.2862
68443531	5830467P10Rik	RIKEN cDNA 5830467P10 gene	241639	14.5507	2.4037	5.3356	1.1048	2.2024	0.7596	70566223	Cntnap3	25.5023	9.5423	3.8438	9.037	6.5795	10.6405
69059778	Ccdc99	coiled-coil domain containing 99	70385	7.5913	1.1934	6.808	1.141	0.8871	0.6744	70566223	Cntnap3	25.5023	9.5423	3.8438	9.037	6.5795	10.6405
69015667	Wwox	WW domain-containing oxidoreductase	80707	13.9172	2.2583	0.3741	46.2538	1.5088	0.114	69608064	Crlf1	8.1603	12.2466	4.0376	0.4938	16.6108	0.1926
69527800	B230220E17Rik	RIKEN cDNA B230220E17 gene	320865	16.4111	7.8852	0.5917	0.1691	1.9416	0.2782	71809443	D830030K20Rik	27.6887	4.4201	8.0373	5.5297	11.545	1.5506
68443531	5830467P10Rik	RIKEN cDNA 5830467P10 gene	241639	14.5507	2.4037	5.3356	1.1048	2.2024	0.7596	69407475	Dchs1	9.3651	1.5586	0.8737	5.7727	7.157	0.1422
69059778	Ccdc99	coiled-coil domain containing 99	70385	7.5913	1.1934	6.808	1.141	0.8871	0.6744	69407475	Dchs1	9.3651	1.5586	0.8737	5.7727	7.157	0.1422
68443531	5830467P10Rik	RIKEN cDNA 5830467P10 gene	241639	14.5507	2.4037	5.3356	1.1048	2.2024	0.7596	71992031	Ddx19a	8.4408	11.0173	0.1396	0.0	7.215	0.0656
69059778	Ccdc99	coiled-coil domain containing 99	70385	7.5913	1.1934	6.808	1.141	0.8871	0.6744	71992031	Ddx19a	8.4408	11.0173	0.1396	0.0	7.215	0.0656
71612180	Isoc1	isochorismatase domain containing 1	66307	6.8721	0.6398	0.8931	2.3928	1.1793	3.4424	71992031	Ddx19a	8.4408	11.0173	0.1396	0.0	7.215	0.0656
69059778	Ccdc99	coiled-coil domain containing 99	70385	7.5913	1.1934	6.808	1.141	0.8871	0.6744	69626843	Depdc2	7.2464	1.1492	0.0003	0.1225	2.2527	0.1867
69236993	Cckbr	cholecystokinin B receptor	12426	33.0611	28.6474	81.9938	33.2974	3.4368	2.8764	69626843	Depdc2	7.2464	1.1492	0.0003	0.1225	2.2527	0.1867
68919018	Chst10	carbohydrate sulfotransferase 10	98388	6.679	1.3043	8.216	0.2599	1.0915	0.8872	69626843	Depdc2	7.2464	1.1492	0.0003	0.1225	2.2527	0.1867
69608408	D0H4S114	DNA segment, human D4S114	27528	24.4775	10.1036	14.5969	4.8524	3.7791	1.3495	69626843	Depdc2	7.2464	1.1492	0.0003	0.1225	2.2527	0.1867
69028396	Plxdc2	plexin domain containing 2	67448	19.287	4.6384	10.3076	10.3788	2.8711	2.1078	69626843	Depdc2	7.2464	1.1492	0.0003	0.1225	2.2527	0.1867
68920767	Kcmf1	potassium channel modulatory factor 1	74287	18.6817	16.8614	37.7057	3.0703	14.3084	3.953	69015667	Wwox	13.9172	2.2583	0.3741	46.2538	1.5088	0.114
69527800	B230220E17Rik	RIKEN cDNA B230220E17 gene	320865	16.4111	7.8852	0.5917	0.1691	1.9416	0.2782	71608207	Dpysl3	9.6191	1.0341	9.0475	0.2941	10.8618	1.6179
69015667	Wwox	WW domain-containing oxidoreductase	80707	13.9172	2.2583	0.3741	46.2538	1.5088	0.114	71608207	Dpysl3	9.6191	1.0341	9.0475	0.2941	10.8618	1.6179
68443531	5830467P10Rik	RIKEN cDNA 5830467P10 gene	241639	14.5507	2.4037	5.3356	1.1048	2.2024	0.7596	70946481	Dscr1l2	10.0994	7.2723	0.8663	21.6985	17.7905	9.8407
69059778	Ccdc99	coiled-coil domain containing 99	70385	7.5913	1.1934	6.808	1.141	0.8871	0.6744	70946481	Dscr1l2	10.0994	7.2723	0.8663	21.6985	17.7905	9.8407
71612180	Isoc1	isochorismatase domain containing 1	66307	6.8721	0.6398	0.8931	2.3928	1.1793	3.4424	73512544	E130006D01Rik	12.565	20.4364	36.5504	0.5437	9.2911	0.3915
69015667	Wwox	WW domain-containing oxidoreductase	80707	13.9172	2.2583	0.3741	46.2538	1.5088	0.114	74357596	Eif1b	7.6528	0.7322	15.327	0.0248	9.9386	0.0
68443531	5830467P10Rik	RIKEN cDNA 5830467P10 gene	241639	14.5507	2.4037	5.3356	1.1048	2.2024	0.7596	71213659	Ell2	15.6109	9.9966	1.0703	20.4902	4.5629	1.7258
69059778	Ccdc99	coiled-coil domain containing 99	70385	7.5913	1.1934	6.808	1.141	0.8871	0.6744	71213659	Ell2	15.6109	9.9966	1.0703	20.4902	4.5629	1.7258
68443531	5830467P10Rik	RIKEN cDNA 5830467P10 gene	241639	14.5507	2.4037	5.3356	1.1048	2.2024	0.7596	70429238	Emb	38.229	6.6106	2.5442	18.4676	8.7436	0.3128
69059778	Ccdc99	coiled-coil domain containing 99	70385	7.5913	1.1934	6.808	1.141	0.8871	0.6744	70429238	Emb	38.229	6.6106	2.5442	18.4676	8.7436	0.3128
69059778	Ccdc99	coiled-coil domain containing 99	70385	7.5913	1.1934	6.808	1.141	0.8871	0.6744	70598390	Ero1lb	9.2119	3.8543	1.2428	0.1057	5.543	0.1076
69015667	Wwox	WW domain-containing oxidoreductase	80707	13.9172	2.2583	0.3741	46.2538	1.5088	0.114	70598390	Ero1lb	9.2119	3.8543	1.2428	0.1057	5.543	0.1076
68443531	5830467P10Rik	RIKEN cDNA 5830467P10 gene	241639	14.5507	2.4037	5.3356	1.1048	2.2024	0.7596	71496522	Fndc7	7.9202	2.2473	0.4342	1.9514	2.3579	0.1584
69059778	Ccdc99	coiled-coil domain containing 99	70385	7.5913	1.1934	6.808	1.141	0.8871	0.6744	71496522	Fndc7	7.9202	2.2473	0.4342	1.9514	2.3579	0.1584
68443531	5830467P10Rik	RIKEN cDNA 5830467P10 gene	241639	14.5507	2.4037	5.3356	1.1048	2.2024	0.7596	72472440	Foxf2	23.1643	31.0981	4.0616	0.5661	23.369	16.0324
69059778	Ccdc99	coiled-coil domain containing 99	70385	7.5913	1.1934	6.808	1.141	0.8871	0.6744	72472440	Foxf2	23.1643	31.0981	4.0616	0.5661	23.369	16.0324
69527800	B230220E17Rik	RIKEN cDNA B230220E17 gene	320865	16.4111	7.8852	0.5917	0.1691	1.9416	0.2782	69672886	Gja10	8.6456	0.9456	22.0324	3.9327	9.5754	2.1593
69015667	Wwox	WW domain-containing oxidoreductase	80707	13.9172	2.2583	0.3741	46.2538	1.5088	0.114	70300043	Gm1195	6.593	1.7733	8.457	0.3399	5.0588	0.3991
69015667	Wwox	WW domain-containing oxidoreductase	80707	13.9172	2.2583	0.3741	46.2538	1.5088	0.114	71656914	Gpr12	13.5196	1.4743	17.7066	1.0698	12.284	3.9475
69015667	Wwox	WW domain-containing oxidoreductase	80707	13.9172	2.2583	0.3741	46.2538	1.5088	0.114	69236736	Gpr165	5.5804	1.256	3.2	0.8778	3.1962	1.6707
69015667	Wwox	WW domain-containing oxidoreductase	80707	13.9172	2.2583	0.3741	46.2538	1.5088	0.114	73497168	Hdac9	5.1141	7.0767	2.6918	0.8441	5.7335	0.7202
69015667	Wwox	WW domain-containing oxidoreductase	80707	13.9172	2.2583	0.3741	46.2538	1.5088	0.114	69782168	Hecw1	6.337	2.7164	8.1954	0.7269	0.8299	0.0183
68443531	5830467P10Rik	RIKEN cDNA 5830467P10 gene	241639	14.5507	2.4037	5.3356	1.1048	2.2024	0.7596	69735496	Ipmk	5.1877	1.6788	0.4052	0.0601	5.3348	0.1524
69059778	Ccdc99	coiled-coil domain containing 99	70385	7.5913	1.1934	6.808	1.141	0.8871	0.6744	69735496	Ipmk	5.1877	1.6788	0.4052	0.0601	5.3348	0.1524
69015667	Wwox	WW domain-containing oxidoreductase	80707	13.9172	2.2583	0.3741	46.2538	1.5088	0.114	69735496	Ipmk	5.1877	1.6788	0.4052	0.0601	5.3348	0.1524
68443531	5830467P10Rik	RIKEN cDNA 5830467P10 gene	241639	14.5507	2.4037	5.3356	1.1048	2.2024	0.7596	70946251	Iqsec1	37.8632	31.5239	1.5978	35.4221	34.5271	3.1172
69059778	Ccdc99	coiled-coil domain containing 99	70385	7.5913	1.1934	6.808	1.141	0.8871	0.6744	70946251	Iqsec1	37.8632	31.5239	1.5978	35.4221	34.5271	3.1172
70200842	1010001N08Rik	RIKEN cDNA 1010001N08 gene	68434	5.3592	6.5767	18.9615	0.6714	0.9338	0.5995	71612180	Isoc1	6.8721	0.6398	0.8931	2.3928	1.1793	3.4424
576417	1110061O04Rik	RIKEN cDNA 1110061O04 gene	97287	6.5782	6.8299	5.673	0.0	10.4082	0.1009	71612180	Isoc1	6.8721	0.6398	0.8931	2.3928	1.1793	3.4424
70201170	1700001E04Rik	RIKEN cDNA 1700001E04 gene	75438	13.2842	1.8516	2.527	2.3388	5.6108	0.5729	71612180	Isoc1	6.8721	0.6398	0.8931	2.3928	1.1793	3.4424
545107	2310057D15Rik	RIKEN cDNA 2310057D15 gene	67870	32.7658	8.1666	11.1276	1.8066	17.1398	1.3555	71612180	Isoc1	6.8721	0.6398	0.8931	2.3928	1.1793	3.4424
70218600	4933400C05Rik	RIKEN cDNA 4933400C05 gene	328019	13.1359	11.2313	18.3772	2.3081	14.2918	1.0487	71612180	Isoc1	6.8721	0.6398	0.8931	2.3928	1.1793	3.4424
69443148	4933409K07Rik	RIKEN cDNA 4933409K07 gene	108816	6.8418	17.1047	6.6857	0.485	6.063	0.1775	71612180	Isoc1	6.8721	0.6398	0.8931	2.3928	1.1793	3.4424
68443531	5830467P10Rik	RIKEN cDNA 5830467P10 gene	241639	14.5507	2.4037	5.3356	1.1048	2.2024	0.7596	71612180	Isoc1	6.8721	0.6398	0.8931	2.3928	1.1793	3.4424
69447846	9930013L23Rik	RIKEN cDNA 9930013L23 gene	80982	30.0048	7.0121	5.3313	0.5743	2.1871	1.4162	71612180	Isoc1	6.8721	0.6398	0.8931	2.3928	1.1793	3.4424
68631844	AI480653	expressed sequence AI480653	268880	7.0446	0.7554	5.8065	0.7498	1.9806	0.2593	71612180	Isoc1	6.8721	0.6398	0.8931	2.3928	1.1793	3.4424
68744534	Alox5ap	arachidonate 5-lipoxygenase activating protein	11690	6.4905	2.7749	20.3384	0.3156	10.1126	1.1139	71612180	Isoc1	6.8721	0.6398	0.8931	2.3928	1.1793	3.4424
386256	AW011752	expressed sequence AW011752	104570	24.1739	8.4902	31.3803	3.6375	11.6848	0.5901	71612180	Isoc1	6.8721	0.6398	0.8931	2.3928	1.1793	3.4424
68157389	AW146242	expressed sequence AW146242	232023	16.2043	24.337	42.9649	2.8143	6.6109	0.2695	71612180	Isoc1	6.8721	0.6398	0.8931	2.3928	1.1793	3.4424
69059778	Ccdc99	coiled-coil domain containing 99	70385	7.5913	1.1934	6.808	1.141	0.8871	0.6744	71612180	Isoc1	6.8721	0.6398	0.8931	2.3928	1.1793	3.4424
70474755	Ccl27	chemokine (C-C motif) ligand 27	20301	7.6281	23.8341	1.7014	0.8819	0.6053	0.0	71612180	Isoc1	6.8721	0.6398	0.8931	2.3928	1.1793	3.4424
69540611	Cd63	Cd63 antigen	12512	7.3124	4.5732	0.0382	0.9374	2.4334	1.0499	71612180	Isoc1	6.8721	0.6398	0.8931	2.3928	1.1793	3.4424
68919018	Chst10	carbohydrate sulfotransferase 10	98388	6.679	1.3043	8.216	0.2599	1.0915	0.8872	71612180	Isoc1	6.8721	0.6398	0.8931	2.3928	1.1793	3.4424
69013284	Chst8	carbohydrate (N-acetylgalactosamine 4-0) sulfotransferase 8	68947	12.0743	3.4055	14.281	0.8458	10.2962	0.2944	71612180	Isoc1	6.8721	0.6398	0.8931	2.3928	1.1793	3.4424
70543074	Clic3	chloride intracellular channel 3	69454	5.3465	0.573	0.0	0.0	1.9375	0.0	71612180	Isoc1	6.8721	0.6398	0.8931	2.3928	1.1793	3.4424
69608064	Crlf1	cytokine receptor-like factor 1	12931	8.1603	12.2466	4.0376	0.4938	16.6108	0.1926	71612180	Isoc1	6.8721	0.6398	0.8931	2.3928	1.1793	3.4424
71378309	Cse1l	chromosome segregation 1-like (S. cerevisiae)	110750	7.1662	6.3024	10.3418	0.2932	12.2267	0.0576	71612180	Isoc1	6.8721	0.6398	0.8931	2.3928	1.1793	3.4424
68545450	Deb1	differentially expressed in B16F10 1	26901	6.4448	4.6753	9.1168	0.3967	12.2408	0.8342	71612180	Isoc1	6.8721	0.6398	0.8931	2.3928	1.1793	3.4424
69626843	Depdc2	DEP domain containing 2	76135	7.2464	1.1492	0.0003	0.1225	2.2527	0.1867	71612180	Isoc1	6.8721	0.6398	0.8931	2.3928	1.1793	3.4424
71608207	Dpysl3	dihydropyrimidinase-like 3	22240	9.6191	1.0341	9.0475	0.2941	10.8618	1.6179	71612180	Isoc1	6.8721	0.6398	0.8931	2.3928	1.1793	3.4424
70598390	Ero1lb	ERO1-like beta (S. cerevisiae)	67475	9.2119	3.8543	1.2428	0.1057	5.543	0.1076	71612180	Isoc1	6.8721	0.6398	0.8931	2.3928	1.1793	3.4424
413	Extl3	exostoses (multiple)-like 3	54616	6.8472	4.2565	23.87	0.0063	2.8536	0.3058	71612180	Isoc1	6.8721	0.6398	0.8931	2.3928	1.1793	3.4424
69672647	Fut7	fucosyltransferase 7	14347	7.1568	3.847	7.1584	0.4083	2.4752	0.8274	71612180	Isoc1	6.8721	0.6398	0.8931	2.3928	1.1793	3.4424
70300043	Gm1195	gene model 1195, (NCBI)	382794	6.593	1.7733	8.457	0.3399	5.0588	0.3991	71612180	Isoc1	6.8721	0.6398	0.8931	2.3928	1.1793	3.4424
68920413	Gm672	gene model 672, (NCBI)	269037	10.7425	5.1355	6.5162	1.0742	19.4179	0.4483	71612180	Isoc1	6.8721	0.6398	0.8931	2.3928	1.1793	3.4424
413800	Grpel1	GrpE-like 1, mitochondrial	17713	9.6353	7.8362	12.9408	0.208	14.5409	0.5811	71612180	Isoc1	6.8721	0.6398	0.8931	2.3928	1.1793	3.4424
69855307	Grrp1	glycine/arginine rich protein 1	72690	6.754	3.6155	4.6909	0.6808	9.5508	0.6446	71612180	Isoc1	6.8721	0.6398	0.8931	2.3928	1.1793	3.4424
68920779	Gstm3	glutathione S-transferase, mu 3	14864	15.8949	6.5998	32.6903	1.5473	12.1863	1.0724	71612180	Isoc1	6.8721	0.6398	0.8931	2.3928	1.1793	3.4424
68920401	Hdac7a	histone deacetylase 7A	56233	7.2383	10.7136	7.3045	1.1608	2.0797	0.0213	71612180	Isoc1	6.8721	0.6398	0.8931	2.3928	1.1793	3.4424
69782168	Hecw1	HECT, C2 and WW domain containing E3 ubiquitin protein ligase 1	94253	6.337	2.7164	8.1954	0.7269	0.8299	0.0183	71612180	Isoc1	6.8721	0.6398	0.8931	2.3928	1.1793	3.4424
71608375	Hsd17b7	hydroxysteroid (17-beta) dehydrogenase 7	15490	8.8133	8.8063	10.5168	0.6149	7.9463	0.4159	71612180	Isoc1	6.8721	0.6398	0.8931	2.3928	1.1793	3.4424
69735484	Insr	insulin receptor	16337	5.0361	3.8529	1.3735	0.357	5.9487	0.593	71612180	Isoc1	6.8721	0.6398	0.8931	2.3928	1.1793	3.4424
69134568	Ints3	integrator complex subunit 3	229543	13.8301	3.4127	6.1898	0.6008	4.9082	0.2532	71612180	Isoc1	6.8721	0.6398	0.8931	2.3928	1.1793	3.4424
69735496	Ipmk	inositol polyphosphate multikinase	69718	5.1877	1.6788	0.4052	0.0601	5.3348	0.1524	71612180	Isoc1	6.8721	0.6398	0.8931	2.3928	1.1793	3.4424
71211707	Irs2	insulin receptor substrate 2	384783	6.2114	6.667	22.612	0.7961	10.6463	0.6992	71612180	Isoc1	6.8721	0.6398	0.8931	2.3928	1.1793	3.4424
69289303	Klhl12	kelch-like 12 (Drosophila)	240756	10.6529	5.4383	25.5797	0.2223	7.3126	0.5359	71612180	Isoc1	6.8721	0.6398	0.8931	2.3928	1.1793	3.4424
70596047	LOC381357	hypothetical LOC381357	381357	8.3892	2.5616	7.0573	0.0	4.0013	0.1832	71612180	Isoc1	6.8721	0.6398	0.8931	2.3928	1.1793	3.4424
70596065	LOC381404	similar to Polyadenylate-binding protein 4 (Poly(A)-binding protein 4) (PABP 4) (Inducible poly(A)-binding protein) (iPABP) (Activated-platelet protein-1) (APP-1)	381404	7.8895	1.3545	3.8287	0.2792	2.6311	0.0897	71612180	Isoc1	6.8721	0.6398	0.8931	2.3928	1.1793	3.4424
70611102	LOC432605	LOC432605	432605	8.8591	7.8513	1.7707	0.0116	8.0108	0.0425	71612180	Isoc1	6.8721	0.6398	0.8931	2.3928	1.1793	3.4424
70300493	LOC436351	similar to G-rich box-binding protein	436351	6.0605	2.8658	10.9399	0.1782	5.985	0.5729	71612180	Isoc1	6.8721	0.6398	0.8931	2.3928	1.1793	3.4424
69258136	Mc3r	melanocortin 3 receptor	17201	11.205	1.849	3.6274	0.245	3.2813	0.1991	71612180	Isoc1	6.8721	0.6398	0.8931	2.3928	1.1793	3.4424
1513	Myb	myeloblastosis oncogene	17863	7.2356	4.3181	3.2065	0.4505	5.3824	0.2252	71612180	Isoc1	6.8721	0.6398	0.8931	2.3928	1.1793	3.4424
2424	Nfix	nuclear factor I/X	18032	14.36165	7.05705	1.95745	2.3975	11.65385	1.1794	71612180	Isoc1	6.8721	0.6398	0.8931	2.3928	1.1793	3.4424
513242	Ngrn	neugrin, neurite outgrowth associated	83485	15.9006	12.2209	21.1621	0.9821	13.0186	0.9565	71612180	Isoc1	6.8721	0.6398	0.8931	2.3928	1.1793	3.4424
728	Nr3c1	nuclear receptor subfamily 3, group C, member 1	14815	10.7858	7.9176	0.0626	0.1614	8.5866	0.3581	71612180	Isoc1	6.8721	0.6398	0.8931	2.3928	1.1793	3.4424
71234677	Nsmaf	neutral sphingomyelinase (N-SMase) activation associated factor	18201	7.0663	3.2899	6.0284	0.6083	4.794	0.7907	71612180	Isoc1	6.8721	0.6398	0.8931	2.3928	1.1793	3.4424
70203688	Opcml	opioid binding protein/cell adhesion molecule-like	330908	22.875	17.5118	30.2632	3.579	33.7981	2.0402	71612180	Isoc1	6.8721	0.6398	0.8931	2.3928	1.1793	3.4424
532710	Oxa1l	oxidase assembly 1-like	69089	7.751	8.3643	12.233	1.2949	13.7655	0.1763	71612180	Isoc1	6.8721	0.6398	0.8931	2.3928	1.1793	3.4424
69549633	Pak4	p21 (CDKN1A)-activated kinase 4	70584	7.527	11.8834	10.6388	0.8039	10.1052	0.99	71612180	Isoc1	6.8721	0.6398	0.8931	2.3928	1.1793	3.4424
1909	Pcdhb17	protocadherin beta 17	93888	5.9426	1.0821	3.8542	0.4284	2.2648	0.473	71612180	Isoc1	6.8721	0.6398	0.8931	2.3928	1.1793	3.4424
556993	Pex26	peroxisome biogenesis factor 26	74043	5.9789	8.0237	12.4478	0.2855	9.7794	0.3566	71612180	Isoc1	6.8721	0.6398	0.8931	2.3928	1.1793	3.4424
70300875	Podn	podocan	242608	7.8474	6.3476	9.3279	0.3197	10.4183	0.0235	71612180	Isoc1	6.8721	0.6398	0.8931	2.3928	1.1793	3.4424
69817169	Pols	polymerase (DNA directed) sigma	210106	5.91	1.2421	2.273	0.7641	5.2508	0.2998	71612180	Isoc1	6.8721	0.6398	0.8931	2.3928	1.1793	3.4424
68161465	Prmt5	protein arginine N-methyltransferase 5	27374	14.995	5.7718	2.7479	0.5103	16.8228	0.1072	71612180	Isoc1	6.8721	0.6398	0.8931	2.3928	1.1793	3.4424
69173331	Psenen	presenilin enhancer 2 homolog (C. elegans)	66340	5.0641	3.3757	8.0055	0.5407	6.3513	0.7884	71612180	Isoc1	6.8721	0.6398	0.8931	2.3928	1.1793	3.4424
69817769	Purg	purine-rich element binding protein G	75029	12.3266	6.1082	22.4003	1.1887	14.6928	0.6501	71612180	Isoc1	6.8721	0.6398	0.8931	2.3928	1.1793	3.4424
69817811	Rab20	RAB20, member RAS oncogene family	19332	5.1229	1.8517	0.7744	0.0	5.3789	0.0	71612180	Isoc1	6.8721	0.6398	0.8931	2.3928	1.1793	3.4424
71020846	Rgs17	regulator of G-protein signaling 17	56533	7.9873	2.0015	9.6336	1.0786	3.9945	0.3361	71612180	Isoc1	6.8721	0.6398	0.8931	2.3928	1.1793	3.4424
71211677	Rsf1	remodeling and spacing factor 1	233532	5.05	1.1901	9.4656	0.5316	3.6221	0.6506	71612180	Isoc1	6.8721	0.6398	0.8931	2.3928	1.1793	3.4424
68920407	Sec24b	SEC24 related gene family, member B (S. cerevisiae)	99683	13.1393	6.7684	13.351	2.1754	13.1719	0.0	71612180	Isoc1	6.8721	0.6398	0.8931	2.3928	1.1793	3.4424
1833	Siglece	sialic acid binding Ig-like lectin E	83382	11.3046	1.399	13.6758	0.8389	4.5768	0.1127	71612180	Isoc1	6.8721	0.6398	0.8931	2.3928	1.1793	3.4424
68667643	Slc16a10	solute carrier family 16 (monocarboxylic acid transporters), member 10	72472	16.3537	3.6946	4.2872	0.1749	3.9877	0.0492	71612180	Isoc1	6.8721	0.6398	0.8931	2.3928	1.1793	3.4424
69626997	Slc45a1	solute carrier family 45, member 1	242773	5.0257	1.9908	5.3054	0.5429	3.8627	0.2001	71612180	Isoc1	6.8721	0.6398	0.8931	2.3928	1.1793	3.4424
70565252	Snrpd1	small nuclear ribonucleoprotein D1	20641	11.2053	5.1447	8.0453	0.8913	12.8228	0.7257	71612180	Isoc1	6.8721	0.6398	0.8931	2.3928	1.1793	3.4424
68498860	Stard13	serologically defined colon cancer antigen 13	243362	6.6914	2.3778	8.8157	0.6378	17.9787	0.4058	71612180	Isoc1	6.8721	0.6398	0.8931	2.3928	1.1793	3.4424
69290549	Stat6	signal transducer and activator of transcription 6	20852	9.3594	5.75	4.2216	1.0428	2.292	1.6114	71612180	Isoc1	6.8721	0.6398	0.8931	2.3928	1.1793	3.4424
71020894	Stk10	serine/threonine kinase 10	20868	7.2542	20.5518	2.4712	0.7015	13.7639	1.1291	71612180	Isoc1	6.8721	0.6398	0.8931	2.3928	1.1793	3.4424
634454	Tbc1d17	TBC1 domain family, member 17	233204	6.6311	9.6024	2.0274	0.0	10.5651	0.1778	71612180	Isoc1	6.8721	0.6398	0.8931	2.3928	1.1793	3.4424
71381115	Tbx4	T-box 4	21387	8.4597	4.4497	0.4915	0.3732	5.9156	0.1691	71612180	Isoc1	6.8721	0.6398	0.8931	2.3928	1.1793	3.4424
71020969	Tmem44	transmembrane protein 44	224090	8.8204	2.5133	2.1146	0.533	0.8969	1.0706	71612180	Isoc1	6.8721	0.6398	0.8931	2.3928	1.1793	3.4424
583851	Tor1b	torsin family 1, member B	30934	5.2957	0.5687	19.6789	0.8706	8.817	0.0967	71612180	Isoc1	6.8721	0.6398	0.8931	2.3928	1.1793	3.4424
68844534	Traf6	Tnf receptor-associated factor 6	22034	10.6142	1.4515	6.4829	0.5603	10.536	0.2862	71612180	Isoc1	6.8721	0.6398	0.8931	2.3928	1.1793	3.4424
70302932	Usp26	ubiquitin specific peptidase 26	83563	19.6592	4.2511	15.6595	3.235	7.3544	1.3111	71612180	Isoc1	6.8721	0.6398	0.8931	2.3928	1.1793	3.4424
70195090	Zar1	zygote arrest 1	317755	9.471	16.7214	18.4641	0.5021	8.3159	1.2874	71612180	Isoc1	6.8721	0.6398	0.8931	2.3928	1.1793	3.4424
68920815	Zbtb7b	zinc finger and BTB domain containing 7B	22724	11.6476	33.3691	3.8478	0.1382	12.1899	1.387	71612180	Isoc1	6.8721	0.6398	0.8931	2.3928	1.1793	3.4424
70598366	Zdhhc2	zinc finger, DHHC domain containing 2	70546	11.4439	13.5666	15.4083	1.0215	16.0872	0.5903	71612180	Isoc1	6.8721	0.6398	0.8931	2.3928	1.1793	3.4424
71493026	Zfp428	zinc finger protein 428	232969	6.1589	14.4219	8.335	0.9349	5.3699	0.4353	71612180	Isoc1	6.8721	0.6398	0.8931	2.3928	1.1793	3.4424
587436	Zfp451	zinc finger protein 451	98403	25.1562	22.9871	56.9726	2.3537	25.3626	1.4668	71612180	Isoc1	6.8721	0.6398	0.8931	2.3928	1.1793	3.4424
69015667	Wwox	WW domain-containing oxidoreductase	80707	13.9172	2.2583	0.3741	46.2538	1.5088	0.114	70278123	Kcnb2	2.816	0.9268	0.4428	0.0	1.9759	0.0748
69059778	Ccdc99	coiled-coil domain containing 99	70385	7.5913	1.1934	6.808	1.141	0.8871	0.6744	76003364	Klhl21	7.4026	6.1727	0.2	2.2588	5.9952	4.1314
69527800	B230220E17Rik	RIKEN cDNA B230220E17 gene	320865	16.4111	7.8852	0.5917	0.1691	1.9416	0.2782	70565951	LOC215538	8.3188	0.4777	12.4367	12.9575	2.6142	0.616
69015667	Wwox	WW domain-containing oxidoreductase	80707	13.9172	2.2583	0.3741	46.2538	1.5088	0.114	70596047	LOC381357	8.3892	2.5616	7.0573	0.0	4.0013	0.1832
69527800	B230220E17Rik	RIKEN cDNA B230220E17 gene	320865	16.4111	7.8852	0.5917	0.1691	1.9416	0.2782	70596065	LOC381404	7.8895	1.3545	3.8287	0.2792	2.6311	0.0897
69015667	Wwox	WW domain-containing oxidoreductase	80707	13.9172	2.2583	0.3741	46.2538	1.5088	0.114	70596065	LOC381404	7.8895	1.3545	3.8287	0.2792	2.6311	0.0897
70543074	Clic3	chloride intracellular channel 3	69454	5.3465	0.573	0.0	0.0	1.9375	0.0	74509530	LOC432471	13.1523	5.4599	12.5569	10.2673	2.1887	0.7429
69626843	Depdc2	DEP domain containing 2	76135	7.2464	1.1492	0.0003	0.1225	2.2527	0.1867	74509530	LOC432471	13.1523	5.4599	12.5569	10.2673	2.1887	0.7429
69863250	Pthr2	parathyroid hormone receptor 2	213527	5.2285	0.6526	0.0	0.0439	1.7417	0.138	74509530	LOC432471	13.1523	5.4599	12.5569	10.2673	2.1887	0.7429
69015667	Wwox	WW domain-containing oxidoreductase	80707	13.9172	2.2583	0.3741	46.2538	1.5088	0.114	70611102	LOC432605	8.8591	7.8513	1.7707	0.0116	8.0108	0.0425
68443531	5830467P10Rik	RIKEN cDNA 5830467P10 gene	241639	14.5507	2.4037	5.3356	1.1048	2.2024	0.7596	70611437	LOC432971	35.1074	47.813	4.0219	5.5366	24.548	2.9779
69059778	Ccdc99	coiled-coil domain containing 99	70385	7.5913	1.1934	6.808	1.141	0.8871	0.6744	70611437	LOC432971	35.1074	47.813	4.0219	5.5366	24.548	2.9779
68443531	5830467P10Rik	RIKEN cDNA 5830467P10 gene	241639	14.5507	2.4037	5.3356	1.1048	2.2024	0.7596	71808534	LOC433117	8.0218	2.0676	0.0068	0.003	2.0899	0.313
69059778	Ccdc99	coiled-coil domain containing 99	70385	7.5913	1.1934	6.808	1.141	0.8871	0.6744	71808534	LOC433117	8.0218	2.0676	0.0068	0.003	2.0899	0.313
71612180	Isoc1	isochorismatase domain containing 1	66307	6.8721	0.6398	0.8931	2.3928	1.1793	3.4424	71808534	LOC433117	8.0218	2.0676	0.0068	0.003	2.0899	0.313
70786743	LOC433746	hypothetical gene supported by AK038383	433746	5.0585	0.2979	1.62	0.9335	0.4113	0.0658	71808534	LOC433117	8.0218	2.0676	0.0068	0.003	2.0899	0.313
70543074	Clic3	chloride intracellular channel 3	69454	5.3465	0.573	0.0	0.0	1.9375	0.0	72076418	LOC433727	49.5573	40.1382	150.5639	15.6508	4.7074	2.9603
69626843	Depdc2	DEP domain containing 2	76135	7.2464	1.1492	0.0003	0.1225	2.2527	0.1867	72076418	LOC433727	49.5573	40.1382	150.5639	15.6508	4.7074	2.9603
69863250	Pthr2	parathyroid hormone receptor 2	213527	5.2285	0.6526	0.0	0.0439	1.7417	0.138	72076418	LOC433727	49.5573	40.1382	150.5639	15.6508	4.7074	2.9603
69527800	B230220E17Rik	RIKEN cDNA B230220E17 gene	320865	16.4111	7.8852	0.5917	0.1691	1.9416	0.2782	70786743	LOC433746	5.0585	0.2979	1.62	0.9335	0.4113	0.0658
70543074	Clic3	chloride intracellular channel 3	69454	5.3465	0.573	0.0	0.0	1.9375	0.0	70786743	LOC433746	5.0585	0.2979	1.62	0.9335	0.4113	0.0658
69626843	Depdc2	DEP domain containing 2	76135	7.2464	1.1492	0.0003	0.1225	2.2527	0.1867	70786743	LOC433746	5.0585	0.2979	1.62	0.9335	0.4113	0.0658
69735496	Ipmk	inositol polyphosphate multikinase	69718	5.1877	1.6788	0.4052	0.0601	5.3348	0.1524	70786743	LOC433746	5.0585	0.2979	1.62	0.9335	0.4113	0.0658
2424	Nfix	nuclear factor I/X	18032	14.36165	7.05705	1.95745	2.3975	11.65385	1.1794	70786743	LOC433746	5.0585	0.2979	1.62	0.9335	0.4113	0.0658
69863250	Pthr2	parathyroid hormone receptor 2	213527	5.2285	0.6526	0.0	0.0439	1.7417	0.138	70786743	LOC433746	5.0585	0.2979	1.62	0.9335	0.4113	0.0658
69527800	B230220E17Rik	RIKEN cDNA B230220E17 gene	320865	16.4111	7.8852	0.5917	0.1691	1.9416	0.2782	72472393	LOC435719	5.5415	0.5187	4.3322	2.4428	3.3478	0.2004
68443531	5830467P10Rik	RIKEN cDNA 5830467P10 gene	241639	14.5507	2.4037	5.3356	1.1048	2.2024	0.7596	71022573	LOC435735	5.2528	1.945	0.0	0.2717	2.4626	1.9394
69059778	Ccdc99	coiled-coil domain containing 99	70385	7.5913	1.1934	6.808	1.141	0.8871	0.6744	71022573	LOC435735	5.2528	1.945	0.0	0.2717	2.4626	1.9394
70786743	LOC433746	hypothetical gene supported by AK038383	433746	5.0585	0.2979	1.62	0.9335	0.4113	0.0658	71022573	LOC435735	5.2528	1.945	0.0	0.2717	2.4626	1.9394
69015667	Wwox	WW domain-containing oxidoreductase	80707	13.9172	2.2583	0.3741	46.2538	1.5088	0.114	71022573	LOC435735	5.2528	1.945	0.0	0.2717	2.4626	1.9394
69015667	Wwox	WW domain-containing oxidoreductase	80707	13.9172	2.2583	0.3741	46.2538	1.5088	0.114	70300493	LOC436351	6.0605	2.8658	10.9399	0.1782	5.985	0.5729
69015667	Wwox	WW domain-containing oxidoreductase	80707	13.9172	2.2583	0.3741	46.2538	1.5088	0.114	69258136	Mc3r	11.205	1.849	3.6274	0.245	3.2813	0.1991
68443531	5830467P10Rik	RIKEN cDNA 5830467P10 gene	241639	14.5507	2.4037	5.3356	1.1048	2.2024	0.7596	71212241	mCG140667	9.3254	3.7012	0.9368	5.8262	2.1812	0.0534
69059778	Ccdc99	coiled-coil domain containing 99	70385	7.5913	1.1934	6.808	1.141	0.8871	0.6744	71212241	mCG140667	9.3254	3.7012	0.9368	5.8262	2.1812	0.0534
69527800	B230220E17Rik	RIKEN cDNA B230220E17 gene	320865	16.4111	7.8852	0.5917	0.1691	1.9416	0.2782	79904518	Mecp2	17.0739	2.6714	25.2555	13.7076	8.18	8.4834
69527800	B230220E17Rik	RIKEN cDNA B230220E17 gene	320865	16.4111	7.8852	0.5917	0.1691	1.9416	0.2782	73423817	Mllt4	14.7134	2.3583	24.7023	9.1633	12.2559	0.562
69015667	Wwox	WW domain-containing oxidoreductase	80707	13.9172	2.2583	0.3741	46.2538	1.5088	0.114	70300403	Mphosph9	2.0969	1.517	2.1223	0.0	1.9738	0.097
71612180	Isoc1	isochorismatase domain containing 1	66307	6.8721	0.6398	0.8931	2.3928	1.1793	3.4424	73818779	Mrpl43	5.6073	4.6163	3.1492	0.9324	8.6339	0.6742
69015667	Wwox	WW domain-containing oxidoreductase	80707	13.9172	2.2583	0.3741	46.2538	1.5088	0.114	69838512	Myo1b	8.5536	16.4096	37.6915	0.8326	1.9782	18.2052
70543074	Clic3	chloride intracellular channel 3	69454	5.3465	0.573	0.0	0.0	1.9375	0.0	77455013	Myom1	7.0251	1.2505	2.0031	1.0036	0.4738	0.9324
69407475	Dchs1	dachsous 1 (Drosophila)	233651	9.3651	1.5586	0.8737	5.7727	7.157	0.1422	77455013	Myom1	7.0251	1.2505	2.0031	1.0036	0.4738	0.9324
68443531	5830467P10Rik	RIKEN cDNA 5830467P10 gene	241639	14.5507	2.4037	5.3356	1.1048	2.2024	0.7596	69782079	Nckipsd	17.5371	13.0688	2.9874	7.2488	16.8974	2.2709
69059778	Ccdc99	coiled-coil domain containing 99	70385	7.5913	1.1934	6.808	1.141	0.8871	0.6744	69782079	Nckipsd	17.5371	13.0688	2.9874	7.2488	16.8974	2.2709
71612180	Isoc1	isochorismatase domain containing 1	66307	6.8721	0.6398	0.8931	2.3928	1.1793	3.4424	73497621	Nuak1	23.9882	12.1414	27.0006	3.1001	11.1054	0.1922
69527800	B230220E17Rik	RIKEN cDNA B230220E17 gene	320865	16.4111	7.8852	0.5917	0.1691	1.9416	0.2782	69782652	Pacrg	6.95	1.1275	9.9963	4.7526	6.2342	0.0984
69527800	B230220E17Rik	RIKEN cDNA B230220E17 gene	320865	16.4111	7.8852	0.5917	0.1691	1.9416	0.2782	71234741	Pard3	7.4636	1.1366	5.6678	0.7625	4.4884	21.4437
69015667	Wwox	WW domain-containing oxidoreductase	80707	13.9172	2.2583	0.3741	46.2538	1.5088	0.114	71234741	Pard3	7.4636	1.1366	5.6678	0.7625	4.4884	21.4437
69527800	B230220E17Rik	RIKEN cDNA B230220E17 gene	320865	16.4111	7.8852	0.5917	0.1691	1.9416	0.2782	70546390	Ppp1r3c	6.203	0.2567	31.9488	25.0957	9.9313	3.2821
68443531	5830467P10Rik	RIKEN cDNA 5830467P10 gene	241639	14.5507	2.4037	5.3356	1.1048	2.2024	0.7596	75990862	Ppp1r3d	9.3925	5.4922	0.1273	2.3738	6.1896	3.445
69059778	Ccdc99	coiled-coil domain containing 99	70385	7.5913	1.1934	6.808	1.141	0.8871	0.6744	75990862	Ppp1r3d	9.3925	5.4922	0.1273	2.3738	6.1896	3.445
69059778	Ccdc99	coiled-coil domain containing 99	70385	7.5913	1.1934	6.808	1.141	0.8871	0.6744	69863250	Pthr2	5.2285	0.6526	0.0	0.0439	1.7417	0.138
69236993	Cckbr	cholecystokinin B receptor	12426	33.0611	28.6474	81.9938	33.2974	3.4368	2.8764	69863250	Pthr2	5.2285	0.6526	0.0	0.0439	1.7417	0.138
68919018	Chst10	carbohydrate sulfotransferase 10	98388	6.679	1.3043	8.216	0.2599	1.0915	0.8872	69863250	Pthr2	5.2285	0.6526	0.0	0.0439	1.7417	0.138
69608408	D0H4S114	DNA segment, human D4S114	27528	24.4775	10.1036	14.5969	4.8524	3.7791	1.3495	69863250	Pthr2	5.2285	0.6526	0.0	0.0439	1.7417	0.138
69257612	Gpr64	G protein-coupled receptor 64	237175	16.0772	4.6921	20.7627	9.9079	2.7749	2.3705	69863250	Pthr2	5.2285	0.6526	0.0	0.0439	1.7417	0.138
69782168	Hecw1	HECT, C2 and WW domain containing E3 ubiquitin protein ligase 1	94253	6.337	2.7164	8.1954	0.7269	0.8299	0.0183	69863250	Pthr2	5.2285	0.6526	0.0	0.0439	1.7417	0.138
69028396	Plxdc2	plexin domain containing 2	67448	19.287	4.6384	10.3076	10.3788	2.8711	2.1078	69863250	Pthr2	5.2285	0.6526	0.0	0.0439	1.7417	0.138
69015667	Wwox	WW domain-containing oxidoreductase	80707	13.9172	2.2583	0.3741	46.2538	1.5088	0.114	69863250	Pthr2	5.2285	0.6526	0.0	0.0439	1.7417	0.138
69059778	Ccdc99	coiled-coil domain containing 99	70385	7.5913	1.1934	6.808	1.141	0.8871	0.6744	69817811	Rab20	5.1229	1.8517	0.7744	0.0	5.3789	0.0
69015667	Wwox	WW domain-containing oxidoreductase	80707	13.9172	2.2583	0.3741	46.2538	1.5088	0.114	69817811	Rab20	5.1229	1.8517	0.7744	0.0	5.3789	0.0
69527800	B230220E17Rik	RIKEN cDNA B230220E17 gene	320865	16.4111	7.8852	0.5917	0.1691	1.9416	0.2782	70473969	Rabgap1	21.6904	3.2945	22.9837	8.531	17.1034	1.466
71612180	Isoc1	isochorismatase domain containing 1	66307	6.8721	0.6398	0.8931	2.3928	1.1793	3.4424	74003386	Rgl3	16.9759	37.8383	5.719	1.3633	6.3347	1.3701
69407475	Dchs1	dachsous 1 (Drosophila)	233651	9.3651	1.5586	0.8737	5.7727	7.157	0.1422	69782168	Hecw1	6.337	2.7164	8.1954	0.7269	0.8299	0.0183
69015667	Wwox	WW domain-containing oxidoreductase	80707	13.9172	2.2583	0.3741	46.2538	1.5088	0.114	69671833	Sh2d1b1	4.4526	1.5559	9.3285	0.0069	2.2573	0.4553
71612180	Isoc1	isochorismatase domain containing 1	66307	6.8721	0.6398	0.8931	2.3928	1.1793	3.4424	71764314	Siah1a	9.9149	5.5399	18.8018	0.536	9.9174	0.8446
69608408	D0H4S114	DNA segment, human D4S114	27528	24.4775	10.1036	14.5969	4.8524	3.7791	1.3495	70543074	Clic3	5.3465	0.573	0.0	0.0	1.9375	0.0
69626843	Depdc2	DEP domain containing 2	76135	7.2464	1.1492	0.0003	0.1225	2.2527	0.1867	70813311	Tbl1x	6.2999	1.7891	7.0675	3.0083	0.9589	1.7423
68443531	5830467P10Rik	RIKEN cDNA 5830467P10 gene	241639	14.5507	2.4037	5.3356	1.1048	2.2024	0.7596	70302425	Tbrg3	13.6642	6.743	0.4894	11.2709	14.2508	5.4085
69059778	Ccdc99	coiled-coil domain containing 99	70385	7.5913	1.1934	6.808	1.141	0.8871	0.6744	70302425	Tbrg3	13.6642	6.743	0.4894	11.2709	14.2508	5.4085
68443531	5830467P10Rik	RIKEN cDNA 5830467P10 gene	241639	14.5507	2.4037	5.3356	1.1048	2.2024	0.7596	71381115	Tbx4	8.4597	4.4497	0.4915	0.3732	5.9156	0.1691
69059778	Ccdc99	coiled-coil domain containing 99	70385	7.5913	1.1934	6.808	1.141	0.8871	0.6744	71381115	Tbx4	8.4597	4.4497	0.4915	0.3732	5.9156	0.1691
69015667	Wwox	WW domain-containing oxidoreductase	80707	13.9172	2.2583	0.3741	46.2538	1.5088	0.114	71381115	Tbx4	8.4597	4.4497	0.4915	0.3732	5.9156	0.1691
69527800	B230220E17Rik	RIKEN cDNA B230220E17 gene	320865	16.4111	7.8852	0.5917	0.1691	1.9416	0.2782	70203621	Tgfbrap1	12.1826	1.5089	14.2234	6.4472	3.0441	0.5972
68443531	5830467P10Rik	RIKEN cDNA 5830467P10 gene	241639	14.5507	2.4037	5.3356	1.1048	2.2024	0.7596	69262303	Tie1	11.7358	33.6568	1.3723	1.3754	12.0091	2.8053
69059778	Ccdc99	coiled-coil domain containing 99	70385	7.5913	1.1934	6.808	1.141	0.8871	0.6744	69262303	Tie1	11.7358	33.6568	1.3723	1.3754	12.0091	2.8053
69015667	Wwox	WW domain-containing oxidoreductase	80707	13.9172	2.2583	0.3741	46.2538	1.5088	0.114	69262303	Tie1	11.7358	33.6568	1.3723	1.3754	12.0091	2.8053
69527800	B230220E17Rik	RIKEN cDNA B230220E17 gene	320865	16.4111	7.8852	0.5917	0.1691	1.9416	0.2782	71393286	Tkt	8.1408	1.0902	46.376	20.5815	9.6261	1.345
70543074	Clic3	chloride intracellular channel 3	69454	5.3465	0.573	0.0	0.0	1.9375	0.0	71020969	Tmem44	8.8204	2.5133	2.1146	0.533	0.8969	1.0706
69407475	Dchs1	dachsous 1 (Drosophila)	233651	9.3651	1.5586	0.8737	5.7727	7.157	0.1422	71020969	Tmem44	8.8204	2.5133	2.1146	0.533	0.8969	1.0706
69626843	Depdc2	DEP domain containing 2	76135	7.2464	1.1492	0.0003	0.1225	2.2527	0.1867	71020969	Tmem44	8.8204	2.5133	2.1146	0.533	0.8969	1.0706
69015667	Wwox	WW domain-containing oxidoreductase	80707	13.9172	2.2583	0.3741	46.2538	1.5088	0.114	71020969	Tmem44	8.8204	2.5133	2.1146	0.533	0.8969	1.0706
68443531	5830467P10Rik	RIKEN cDNA 5830467P10 gene	241639	14.5507	2.4037	5.3356	1.1048	2.2024	0.7596	71789724	Tsc22d3	2.7179	1.5597	0.0	0.2406	0.8176	0.2642
69059778	Ccdc99	coiled-coil domain containing 99	70385	7.5913	1.1934	6.808	1.141	0.8871	0.6744	71789724	Tsc22d3	2.7179	1.5597	0.0	0.2406	0.8176	0.2642
69626843	Depdc2	DEP domain containing 2	76135	7.2464	1.1492	0.0003	0.1225	2.2527	0.1867	70200842	1010001N08Rik	5.3592	6.5767	18.9615	0.6714	0.9338	0.5995
69626843	Depdc2	DEP domain containing 2	76135	7.2464	1.1492	0.0003	0.1225	2.2527	0.1867	69782168	Hecw1	6.337	2.7164	8.1954	0.7269	0.8299	0.0183
69626843	Depdc2	DEP domain containing 2	76135	7.2464	1.1492	0.0003	0.1225	2.2527	0.1867	70565228	Sema6d	13.3729	3.0634	18.3772	6.6601	1.9266	0.9828
1414	Arhgap17	Rho GTPase activating protein 17	70497	255.0	255.0	255.0	255.0	250.9448	255.0	69015667	Wwox	13.9172	2.2583	0.3741	46.2538	1.5088	0.114
2078	Cbr3	carbonyl reductase 3	109857	7.5251	3.2926	3.0037	0.4287	8.5182	21.111	69015667	Wwox	13.9172	2.2583	0.3741	46.2538	1.5088	0.114
68919018	Chst10	carbohydrate sulfotransferase 10	98388	6.679	1.3043	8.216	0.2599	1.0915	0.8872	69015667	Wwox	13.9172	2.2583	0.3741	46.2538	1.5088	0.114
413	Extl3	exostoses (multiple)-like 3	54616	6.8472	4.2565	23.87	0.0063	2.8536	0.3058	69015667	Wwox	13.9172	2.2583	0.3741	46.2538	1.5088	0.114
1204	Fjx1	four jointed box 1 (Drosophila)	14221	16.436	16.1936	57.8068	2.3128	18.7811	6.6775	69015667	Wwox	13.9172	2.2583	0.3741	46.2538	1.5088	0.114
413800	Grpel1	GrpE-like 1, mitochondrial	17713	9.6353	7.8362	12.9408	0.208	14.5409	0.5811	69015667	Wwox	13.9172	2.2583	0.3741	46.2538	1.5088	0.114
68920401	Hdac7a	histone deacetylase 7A	56233	7.2383	10.7136	7.3045	1.1608	2.0797	0.0213	69015667	Wwox	13.9172	2.2583	0.3741	46.2538	1.5088	0.114
646	Llgl1	lethal giant larvae homolog 1 (Drosophila)	16897	15.505	14.3145	0.4071	0.5415	21.2925	7.4036	69015667	Wwox	13.9172	2.2583	0.3741	46.2538	1.5088	0.114
68080686	Lmbr1l	limb region 1 like	74775	3.2863	0.1959	1.78	0.0008	0.2269	0.1184	69015667	Wwox	13.9172	2.2583	0.3741	46.2538	1.5088	0.114
70543074	Clic3	chloride intracellular channel 3	69454	5.3465	0.573	0.0	0.0	1.9375	0.0	74431339	6430510M02Rik	15.6087	8.6402	31.7522	6.7528	1.6907	0.1568
2424	Nfix	nuclear factor I/X	18032	14.36165	7.05705	1.95745	2.3975	11.65385	1.1794	69015667	Wwox	13.9172	2.2583	0.3741	46.2538	1.5088	0.114
728	Nr3c1	nuclear receptor subfamily 3, group C, member 1	14815	10.7858	7.9176	0.0626	0.1614	8.5866	0.3581	69015667	Wwox	13.9172	2.2583	0.3741	46.2538	1.5088	0.114
740	Nrip1	nuclear receptor interacting protein 1	268903	28.4764	9.6751	22.1279	1.4259	19.5912	7.8826	69015667	Wwox	13.9172	2.2583	0.3741	46.2538	1.5088	0.114
1909	Pcdhb17	protocadherin beta 17	93888	5.9426	1.0821	3.8542	0.4284	2.2648	0.473	69015667	Wwox	13.9172	2.2583	0.3741	46.2538	1.5088	0.114
556993	Pex26	peroxisome biogenesis factor 26	74043	5.9789	8.0237	12.4478	0.2855	9.7794	0.3566	69015667	Wwox	13.9172	2.2583	0.3741	46.2538	1.5088	0.114
176781	Pir	pirin	69656	9.0465	17.2529	25.3824	1.4243	10.1465	10.3156	69015667	Wwox	13.9172	2.2583	0.3741	46.2538	1.5088	0.114
69014518	Prcp	prolylcarboxypeptidase (angiotensinase C)	72461	2.4375	1.5316	8.9867	0.0039	0.8616	0.0	69015667	Wwox	13.9172	2.2583	0.3741	46.2538	1.5088	0.114
70543074	Clic3	chloride intracellular channel 3	69454	5.3465	0.573	0.0	0.0	1.9375	0.0	70565228	Sema6d	13.3729	3.0634	18.3772	6.6601	1.9266	0.9828
545111	Rdh5	retinol dehydrogenase 5	19682	4.5819	0.8188	0.653	0.0	4.5516	0.827	69015667	Wwox	13.9172	2.2583	0.3741	46.2538	1.5088	0.114
1833	Siglece	sialic acid binding Ig-like lectin E	83382	11.3046	1.399	13.6758	0.8389	4.5768	0.1127	69015667	Wwox	13.9172	2.2583	0.3741	46.2538	1.5088	0.114
68667643	Slc16a10	solute carrier family 16 (monocarboxylic acid transporters), member 10	72472	16.3537	3.6946	4.2872	0.1749	3.9877	0.0492	69015667	Wwox	13.9172	2.2583	0.3741	46.2538	1.5088	0.114
1070	Slc36a2	solute carrier family 36 (proton/amino acid symporter), member 2	246049	28.6108	13.8403	17.4884	1.3079	35.9765	10.9035	69015667	Wwox	13.9172	2.2583	0.3741	46.2538	1.5088	0.114
68498860	Stard13	serologically defined colon cancer antigen 13	243362	6.6914	2.3778	8.8157	0.6378	17.9787	0.4058	69015667	Wwox	13.9172	2.2583	0.3741	46.2538	1.5088	0.114
68798007	Stard5	StAR-related lipid transfer (START) domain containing 5	170460	7.593	3.0724	8.2364	0.9192	19.2804	2.8976	69015667	Wwox	13.9172	2.2583	0.3741	46.2538	1.5088	0.114
583851	Tor1b	torsin family 1, member B	30934	5.2957	0.5687	19.6789	0.8706	8.817	0.0967	69015667	Wwox	13.9172	2.2583	0.3741	46.2538	1.5088	0.114
71612180	Isoc1	isochorismatase domain containing 1	66307	6.8721	0.6398	0.8931	2.3928	1.1793	3.4424	79677351	Zic1	17.2135	4.7941	5.5837	2.9879	4.3291	2.7836
69015667	Wwox	WW domain-containing oxidoreductase	80707	13.9172	2.2583	0.3741	46.2538	1.5088	0.114	79677351	Zic1	17.2135	4.7941	5.5837	2.9879	4.3291	2.7836
