# Supplementary material for: Laminar and Dorsoventral Molecular Organization of the Medial Entorhinal Cortex Revealed by Large-scale Anatomical Analysis of Gene Expression
Source: PLoS Comput Biol. 2015 Jan 23;11(1):e1004032. doi: 10.1371/journal.pcbi.1004032 (PMC4304787; doi:10.1371/journal.pcbi.1004032)
Supplement: S4 Dataset — (XLS) [file pcbi.1004032.s011.xls]

## Sheet: README
Figure 4
Each sheet provides information for the gene lists described
Columns containing patterning scores (PS) show 'na' for image series with no high-quality image in the re-registered ABA data set.
ABA: Gene present amongst all genes identified as potentially enriched in MEC using ABA tools (Fine Structure Annotation, AGEA, NeuroBlast).
Cort-enriched: Gene enriched in specific layers of neocortex (from Somatosensory Annotation (Lein et al., 2006) and Molyneaux et al. (2006))
Corr: Gene image correlates highly with another layer-specific gene
Error?: Image initially identified as potentially containing an error
Vis: refers to visual assessment

## Sheet: L2only
Name	Iseries	Full name	Entrez	PS1	PS2	Vis	ABA	Cort-enriched	Corr	Error?
Lix1	644	limb expression 1 homolog (chicken)	66643	0.843862490817	0.90758763178	L2only	ABA	Cort-enriched	na	NoError
Kcnab2	1755	potassium voltage-gated channel, shaker-related subfamily, beta member 2	16498	0.825592302082	0.956876569652	L2only	ABA	na	na	NoError
Cbr3	2078	carbonyl reductase 3	109857	0.910939897823	0.963597532849	L2only	ABA	na	na	NoError
Cmtm3	2100	CKLF-like MARVEL transmembrane domain containing 3	68119	0.779151405492	0.926479759527	L2only	na	na	na	NoError
Hes3	2288	hairy and enhancer of split 3 (Drosophila)	15207	0.807457883911	0.935477541297	L2only	na	na	na	NoError
Lhx2	2376	LIM homeobox protein 2	16870	0.849147113427	0.939702429936	L2only	ABA	Cort-enriched	na	NoError
Ntf3	2441	neurotrophin 3	18205	0.875444154159	0.975887725844	L2only	ABA	na	na	NoError
Mylip	294041	myosin regulatory light chain interacting protein	218203	0.76646144555	0.935682678287	L2only	na	Cort-enriched	Corr	NoError
2310047O13Rik	532676	RIKEN cDNA 2310047O13 gene	66960	0.881842422246	0.974448219273	L2only	na	na	na	NoError
Fabp5	631728	fatty acid binding protein 5, epidermal	16592	0.913864174826	0.985208210799	L2only	ABA	na	na	NoError
Ext1	633664	exostoses (multiple) 1	14042	0.924942445794	0.945060695732	L2only	na	na	na	Error?
2810439F02Rik	67765705	RIKEN cDNA 2810439F02 gene	72747	0.790237829662	0.945316106599	L2only	na	na	na	NoError
Sh3bgrl2	67936387	SH3 domain binding glutamic acid-rich protein like 2	212531	0.925953141707	0.98420341449	L2only	ABA	na	na	NoError
Tmc6	67979027	transmembrane channel-like gene family 6	217353	0.624847945089	0.951315752631	L2only	ABA	Cort-enriched	na	NoError
Ipo11	68196916	importin 11	76582	0.843727066075	0.961461353039	L2only	ABA	na	na	NoError
Eml3	68499195	echinoderm microtubule associated protein like 3	225898	0.913697815455	0.971091626436	L2only	ABA	na	na	NoError
6430573F11Rik	68797894	RIKEN cDNA 6430573F11 gene	319582	na	na	L2only	na	Cort-enriched	na	Error?
Entpd4	68798663	ectonucleoside triphosphate diphosphohydrolase 4	67464	0.829121545336	0.928077869135	L2only	na	na	na	NoError
Wfs1	68924527	Wolfram syndrome 1 homolog (human)	22393	0.488917267796	0.956305669668	L2only	ABA	na	na	Error?
Prkab2	69013603	protein kinase, AMP-activated, beta 2 non-catalytic subunit	108097	0.782994430032	0.92895887191	L2only	ABA	na	na	NoError
Prcp	69014518	prolylcarboxypeptidase (angiotensinase C)	72461	0.883123982691	0.979015908796	L2only	ABA	na	na	NoError
Hmgn3	69059927	high mobility group nucleosomal binding domain 3	94353	0.654760220928	0.914364438145	L2only	na	na	na	NoError
Scamp1	69169714	secretory carrier membrane protein 1	107767	0.724798482708	0.885691447366	L2only	na	na	na	NoError
Lrrn1	69173244	leucine rich repeat protein 1, neuronal	16979	0.844822502509	0.942297958156	L2only	ABA	na	na	NoError
Zfp533	69407152	zinc finger protein 533	241494	0.847648642865	0.941591103639	L2only	ABA	na	na	NoError
C030003D03Rik	69530702	RIKEN cDNA C030003D03 gene	77220	na	na	L2only	na	Cort-enriched	na	NoError
Camk1d	69540302	calcium/calmodulin-dependent protein kinase ID	227541	0.913471506193	0.968098559916	L2only	ABA	na	na	NoError
Cdh23	69540677	cadherin 23 (otocadherin)	22295	0.961460550025	0.963721316539	L2only	ABA	na	na	NoError
Dcc	69626642	deleted in colorectal carcinoma	13176	0.97840344549	0.999082177475	L2only	ABA	na	na	NoError
Dusp4	69671654	dual specificity phosphatase 4	319520	0.879641500001	0.923594981141	L2only	ABA	na	na	NoError
Epha3	69672078	Eph receptor A3	13837	0.854014554227	0.941958969252	L2only	ABA	na	na	NoError
Tmem132e	69734446	transmembrane protein 132E	270893	0.868555425261	0.969391586459	L2only	ABA	na	na	NoError
Il1rapl2	69735389	interleukin 1 receptor accessory protein-like 2	60367	0.967157215057	1.0	L2only	ABA	na	na	NoError
Lamb1-1	69736010	laminin B1 subunit 1	16777	0.725919563383	0.89975836134	L2only	ABA	na	na	NoError
Plau	69783286	plasminogen activator, urokinase	18792	0.87342052605	0.922421427308	L2only	na	na	na	NoError
Prkg1	69817336	protein kinase, cGMP-dependent, type I	19091	na	na	L2only	na	na	Corr	NoError
Rasgrp2	69818000	RAS, guanyl releasing protein 2	19395	0.883185627641	0.962176670712	L2only	ABA	Cort-enriched	na	NoError
Sh3pxd2a	69873720	SH3 and PX domains 2A	14218	0.858309837651	0.950673896797	L2only	na	na	na	NoError
3110047P20Rik	70203658	RIKEN cDNA 3110047P20 gene	319807	0.934264916393	0.986026228792	L2only	ABA	na	Corr	NoError
Fstl4	70231158	follistatin-like 4	320027	0.927891188174	0.980851898406	L2only	ABA	Cort-enriched	na	NoError
Gpc5	70276951	glypican 5	103978	0.974234150942	1.0	L2only	ABA	na	na	NoError
Gm687	70298238	gene model 687, (NCBI)	272465	na	na	L2only	na	na	na	Error?
Cyb5r1	70429321	cytochrome b5 reductase 1	72017	0.757204141331	0.93632037113	L2only	na	Cort-enriched	na	NoError
Pcdh20	70437834	protocadherin 20	219257	0.903990262518	0.982860040217	L2only	na	na	na	NoError
Glrx	70545937	glutaredoxin	93692	0.781811497309	0.922037253542	L2only	ABA	na	na	NoError
Nefl	70919083	neurofilament, light polypeptide	18039	0.901345689819	0.950796128585	L2only	ABA	na	na	NoError
Clgn	70919740	calmegin	12745	0.751119392009	0.872040074727	L2only	na	na	na	NoError
TC1568100	70919860	TIGR MGI TC1568100	0	0.711764786099	0.842626741736	L2only	na	na	Corr	NoError
Lama3	71232927	laminin, alpha 3	16774	na	na	L2only	ABA	na	na	Error?
AI851790	71281764	expressed sequence AI851790	268354	0.995461931513	1.0	L2only	ABA	na	na	NoError
Scn4b	71487184	sodium channel, type IV, beta	399548	0.732114941671	0.847325504136	L2only	na	na	na	NoError
Mum1l1	71494629	melanoma associated antigen (mutated) 1-like 1	245631	0.770824372933	0.896454726236	L2only	ABA	na	na	NoError
Kcna4	71529965	potassium voltage-gated channel, shaker-related subfamily, member 4	16492	0.856751469207	0.983117560181	L2only	na	na	Corr	NoError
Trabd	71616334	TraB domain containing	67976	0.720291735909	0.898796297191	L2only	na	na	na	NoError
Palmd	71668991	palmdelphin	114301	0.909248878325	0.99267232726	L2only	ABA	na	na	NoError
Panx2	71668992	pannexin 2	406218	na	na	L2only	ABA	na	na	Error?
Megf11	71809385	multiple EGF-like-domains 11	214058	0.836156374319	0.929373873018	L2only	ABA	na	na	NoError
Rasd2	71920507	RASD family, member 2	75141	0.97153031064	0.995496620191	L2only	ABA	na	na	NoError
Zdhhc23	73497666	zinc finger, DHHC domain containing 23	332175	0.853407726103	0.98287780559	L2only	ABA	na	Corr	NoError
Eif1b	74357596	eukaryotic translation initiation factor 1B	68969	0.981799027025	0.999718049969	L2only	ABA	na	na	NoError
Gucy1a2	74431661	guanylate cyclase 1, soluble, alpha 2	234889	0.894635366753	0.969007473576	L2only	ABA	na	na	NoError
TC1563501	74562606	TIGR MGI TC1563501	0	0.871352267311	0.981698919008	L2only	ABA	na	na	NoError
Cntn5	74578317	contactin 5	244682	0.759809845481	0.976262006198	L2only	ABA	na	na	NoError
Cpne4	74579932	copine IV	74020	0.877497845978	0.997288355031	L2only	na	na	na	NoError
Cpa6	75197606	carboxypeptidase A6	329093	0.774276567151	0.924149036153	L2only	ABA	na	na	NoError
Capsl	75694246	calcyphosine-like	75568	0.677506657884	0.825089366034	L2only	na	na	na	NoError
Arg2	76135481	arginase type II	11847	0.61436007886	0.896479915724	L2only	ABA	na	na	NoError
Ccdc109b	76135578	coiled-coil domain containing 109B	66815	0.636466746522	0.881864218503	L2only	na	na	na	NoError
Lef1	77464846	lymphoid enhancer binding factor 1	16842	0.704663367978	0.885303290875	L2only	ABA	na	Corr	NoError
Tmc6	77791984	transmembrane channel-like gene family 6	217353	0.605058628768	0.826064083229	L2only	ABA	Cort-enriched	na	Error?
Epha3	77799005	Eph receptor A3	13837	0.703917889451	0.89497340451	L2only	ABA	na	na	NoError
Itga4	77924520	integrin alpha 4	16401	0.774104929363	0.952611100592	L2only	na	na	na	NoError
Pcdhb19	79354778	protocadherin beta 19	93890	0.438302565545	0.722390949705	L2only	ABA	na	na	NoError
Lhx2	79677363	LIM homeobox protein 2	16870	0.702982708723	0.952091839785	L2only	ABA	Cort-enriched	na	NoError
Gpr101	79913276	G protein-coupled receptor 101	245424	na	na	L2only	ABA	na	na	NoError
Prkca	79913320	protein kinase C, alpha	18750	0.785719462265	0.910683931094	L2only	ABA	na	na	NoError

## Sheet: L3only
Name	Iseries	Full name	Entrez	PS1	PS2	Vis	ABA	Cort-enriched	Corr	Error?
Fzd3	467	frizzled homolog 3 (Drosophila)	14365	0.604764895814	0.896643685172	L3only	ABA	na	na	NoError
Kitl	617	kit ligand	17311	0.870677418645	0.956402792938	L3only	ABA	Cort-enriched	Corr	NoError
Rgs4	2532	regulator of G-protein signaling 4	19736	0.478302245105	0.984706281216	L3only	ABA	na	na	NoError
Trps1	2698	trichorhinophalangeal syndrome I (human)	83925	0.784951381325	0.933935939634	L3only	ABA	Cort-enriched	na	NoError
5830467P10Rik	68443531	RIKEN cDNA 5830467P10 gene	241639	0.780541662565	0.975834459981	L3only	ABA	na	na	NoError
Plod2	68445119	procollagen lysine, 2-oxoglutarate 5-dioxygenase 2	26432	0.668758964445	0.909678099807	L3only	ABA	na	na	NoError
Ppl	69028605	periplakin	19041	0.762860108732	0.898902677615	L3only	na	na	na	NoError
4933409K07Rik	69443148	RIKEN cDNA 4933409K07 gene	108816	0.746465848454	0.908803383203	L3only	ABA	na	na	NoError
9930013L23Rik	69447846	RIKEN cDNA 9930013L23 gene	80982	0.771561123159	0.910396908144	L3only	ABA	na	na	NoError
Atp10a	69526934	ATPase, class V, type 10A	11982	0.682269740289	0.899843644652	L3only	ABA	Cort-enriched	na	NoError
Rasl11b	69818006	RAS-like, family 11, member B	68939	0.59160281842	0.910018559614	L3only	ABA	na	na	NoError
Rcn1	69818048	reticulocalbin 1	19672	0.734587865174	0.968068177046	L3only	ABA	na	na	NoError
8030451F13Rik	69835645	RIKEN cDNA 8030451F13 gene	109272	0.712479258176	0.90941485526	L3only	ABA	na	na	NoError
3110082D06Rik	70203676	RIKEN cDNA 3110082D06 gene	73235	na	na	L3only	ABA	na	na	Error?
Ntng1	70300595	netrin G1	80883	0.746977747331	0.969516417865	L3only	ABA	na	na	NoError
Ust	70302956	uronyl-2-sulfotransferase	338362	0.771294255323	0.897191672506	L3only	na	na	na	NoError
Plch1	70528342	phospholipase C, eta 1	269437	0.828465343608	0.900601074402	L3only	ABA	na	na	NoError
Cacna1i	70566256	calcium channel, voltage-dependent, alpha 1I subunit	239556	0.492722288067	0.901652204861	L3only	ABA	na	na	NoError
Sec14l3	70595931	SEC14-like 3 (S. cerevisiae)	380683	0.782338413657	0.912754832799	L3only	ABA	na	na	NoError
Glra3	70723453	glycine receptor, alpha 3 subunit	110304	0.460876186976	0.978244865126	L3only	ABA	na	na	Error?
Gpr103	70724756	G protein-coupled receptor 103	229214	na	na	L3only	ABA	na	na	NoError
LOC433697	70786667	hypothetical gene supported by AK048701	433697	0.679530714878	0.899229105824	L3only	na	na	na	NoError
Ajap1	71211722	adherens junction associated protein 1	230959	0.67922484226	0.822819588647	L3only	na	na	na	NoError
Wdr16	71377947	WD repeat domain 16	71860	0.748606405609	0.994352348121	L3only	ABA	na	na	NoError
Gpr12	71656914	G-protein coupled receptor 12	14738	0.844681608015	0.950416166272	L3only	ABA	na	na	NoError
9030624G23Rik	71892334	RIKEN cDNA 9030624G23 gene	66808	0.592662746278	0.90023342119	L3only	ABA	na	na	NoError
Slc4a7	74431576	solute carrier family 4, sodium bicarbonate cotransporter, member 7	218756	0.737915338352	0.958654924106	L3only	na	na	na	NoError
1700024P16Rik	74581199	RIKEN cDNA 1700024P16 gene	242594	0.604902006932	0.991615353496	L3only	ABA	na	na	NoError
Hgf	77464884	hepatocyte growth factor	15234	0.622559769079	0.948549905232	L3only	ABA	Cort-enriched	na	NoError
Cd44	79632244	CD44 antigen	12505	0.842186124069	0.99492000956	L3only	ABA	na	na	Error?
Fgfr1	79750677	fibroblast growth factor receptor 1	14182	0.666347839058	0.918816282267	L3only	na	na	na	NoError

## Sheet: L5only
Name	Iseries	Full name	Entrez	PS1	PS2	Vis	ABA	Cort-enriched	Corr	Error?
Cdh11	233	cadherin 11	12552	na	na	L5only	ABA	na	na	Error?
Ptpru	859	protein tyrosine phosphatase, receptor type, U	19273	na	na	L5only	na	na	na	Error?
Tle1	1062	transducin-like enhancer of split 1, homolog of Drosophila E(spl)	21885	0.653913395467	0.946819132785	L5only	na	Cort-enriched	na	Error?
Nfia	1240	nuclear factor I/A	18027	0.918483292457	0.944825829855	L5only	ABA	Cort-enriched	na	Error?
Grp	1364	gastrin releasing peptide	225642	0.585379842473	0.858017374464	L5only	na	Cort-enriched	na	NoError
B830045N13Rik	385760	RIKEN cDNA B830045N13 gene	215378	0.91703038463	0.96398366719	L5only	ABA	na	na	NoError
Pcsk5	576420	proprotein convertase subtilisin/kexin type 5	18552	0.908838369021	0.97471016687	L5only	ABA	na	na	NoError
Trib2	68151385	tribbles homolog 2 (Drosophila)	217410	0.973285861351	0.992259832119	L5only	ABA	na	na	NoError
Thrsp	68269640	thyroid hormone responsive SPOT14 homolog (Rattus)	21835	0.688239441234	0.907200805042	L5only	na	Cort-enriched	na	NoError
Rprm	68545545	reprimo, TP53 dependent G2 arrest mediator candidate	67874	0.977174050257	0.989399593838	L5only	ABA	Cort-enriched	na	NoError
Prss12	68631869	protease, serine, 12 neurotrypsin (motopsin)	19142	0.949095359294	0.984804402087	L5only	na	na	na	NoError
Cplx3	68795395	complexin 3	235415	0.998600202193	1.0	L5only	na	Cort-enriched	na	NoError
B3galt2	68797505	UDP-Gal:betaGlcNAc beta 1,3-galactosyltransferase, polypeptide 2	26878	na	na	L5only	ABA	na	na	Error?
Mmp17	68799059	matrix metallopeptidase 17	23948	0.656414344599	0.986941908425	L5only	na	na	na	Error?
D130067I03Rik	68844498	RIKEN cDNA D130067I03 gene	210417	0.901603307907	0.986939457956	L5only	ABA	na	na	NoError
Zfpm2	68844504	zinc finger protein, multitype 2	22762	0.936405810249	0.990492201747	L5only	ABA	na	na	Error?
Fezf2	68844839	Fez family zinc finger 2	54713	0.929169297206	0.972701465188	L5only	na	Cort-enriched	na	NoError
Jup	68845813	junction plakoglobin	16480	0.941835118784	0.967740674816	L5only	na	Cort-enriched	na	NoError
Nfe2l3	68910962	nuclear factor, erythroid derived 2, like 3	18025	0.699051027503	0.839620294507	L5only	ABA	na	na	NoError
Sema3e	69015117	sema domain, immunoglobulin domain (Ig), short basic domain, secreted, (semaphorin) 3E	20349	0.864259738833	0.985528858391	L5only	na	Cort-enriched	na	Error?
Tpbg	69015374	trophoblast glycoprotein	21983	0.954457537619	0.989735312704	L5only	na	na	Corr	Error?
Gpc3	69173280	glypican 3	14734	0.881299855421	0.956289157393	L5only	na	na	na	NoError
Etv1	69201600	ets variant gene 1	14009	0.410711552767	0.78871645553	L5only	na	Cort-enriched	na	Error?
Foxp1	69288998	forkhead box P1	108655	0.903348424677	0.974364962236	L5only	na	na	Corr	NoError
Arhgap25	69526815	Rho GTPase activating protein 25	232201	0.967567907301	0.990055149049	L5only	na	na	Corr	NoError
B230220E17Rik	69527800	RIKEN cDNA B230220E17 gene	320865	0.944565449236	0.983932490196	L5only	ABA	na	na	NoError
C630035N08Rik	69531097	RIKEN cDNA C630035N08 gene	109349	0.878038687658	0.998281521267	L5only	ABA	na	na	NoError
Col12a1	69568836	procollagen, type XII, alpha 1	12816	0.901185736309	0.954035354015	L5only	na	na	na	NoError
Lypd6	69671732	LY6/PLAUR domain containing 6	320343	0.854520006303	0.941481856379	L5only	ABA	Cort-enriched	na	NoError
Itga5	69735574	integrin alpha 5 (fibronectin receptor alpha)	16402	na	na	L5only	na	na	Corr	NoError
Rai14	69816757	retinoic acid induced 14	75646	0.999418116254	1.0	L5only	ABA	Cort-enriched	na	NoError
Tle4	69816984	transducin-like enhancer of split 4, homolog of Drosophila E(spl)	21888	0.959929010347	0.994155563933	L5only	ABA	Cort-enriched	na	Error?
Tshz3	69817121	teashirt zinc finger family member 3	243931	0.895371448777	0.93123734806	L5only	na	na	na	NoError
Sdk2	69873475	sidekick homolog 2 (chicken)	237979	0.983507514486	0.993750553944	L5only	ABA	na	na	NoError
Tmem163	70203525	transmembrane protein 163	72160	0.592286822166	0.962219822328	L5only	ABA	na	na	Error?
Lrp1b	70546081	low density lipoprotein-related protein 1B (deleted in tumors)	94217	0.764208825048	0.964247675766	L5only	ABA	na	Corr	NoError
Frmpd4	70595913	FERM and PDZ domain containing 4	333605	0.86108868324	0.973991157097	L5only	ABA	na	na	NoError
B230220E17Rik	70611407	RIKEN cDNA B230220E17 gene	320865	0.923242933233	0.990192045462	L5only	ABA	na	na	NoError
LOC384670	70725459	gene model 1441, (NCBI)	384670	0.728688238071	0.998218558198	L5only	ABA	na	na	NoError
TC1460681	70795748	TIGR MGI TC1460681	0	0.983184705882	0.983184705882	L5only	na	na	na	NoError
TC1461568	70795772	TIGR MGI TC1461568	0	0.917050710636	0.980451075381	L5only	ABA	Cort-enriched	na	NoError
Etv1	70919573	ets variant gene 1	14009	0.455981987705	0.787175091182	L5only	na	Cort-enriched	na	NoError
Cobll1	71021160	Cobl-like 1	319876	0.90964661562	1.0	L5only	ABA	na	Corr	NoError
Mm.207689	71152366	Unigene Mm.207689	0	0.735129872981	0.913302610245	L5only	na	na	na	NoError
Nts	71234690	neurotensin	67405	0.842747601777	0.939747445993	L5only	ABA	na	na	NoError
Nxph4	71234703	neurexophilin 4	104080	0.963253678089	0.994879248081	L5only	na	Cort-enriched	na	NoError
Lmo3	71281865	LIM domain only 3	109593	0.503489815956	0.843169858764	L5only	ABA	Cort-enriched	na	Error?
Akap13	71574383	A kinase (PRKA) anchor protein 13	75547	0.440218012948	0.735855549293	L5only	na	Cort-enriched	na	NoError
Dpysl5	71587595	dihydropyrimidinase-like 5	65254	0.674906469491	0.930123955178	L5only	ABA	na	na	NoError
Glra2	71587739	glycine receptor, alpha 2 subunit	237213	na	na	L5only	na	Cort-enriched	Corr	NoError
Adam33	74509572	a disintegrin and metallopeptidase domain 33	110751	na	na	L5only	na	na	Corr	NoError
Col5a1	74821660	procollagen, type V, alpha 1	12831	0.991095665072	0.996899536807	L5only	ABA	na	na	NoError
Sp3	74822606	trans-acting transcription factor 3	20687	0.912728866855	0.965861707818	L5only	na	na	na	NoError
Tmem40	76098295	transmembrane protein 40	94346	0.565377043145	0.782625704076	L5only	ABA	Cort-enriched	na	NoError
Myom1	77455013	myomesin 1	17929	0.603140582349	0.827683453445	L5only	na	na	na	NoError
B830045N13Rik	77620431	RIKEN cDNA B830045N13 gene	215378	0.930900174879	0.975539101517	L5only	ABA	na	na	NoError
Lefty2	77620828	Left-right determination factor 2	320202	0.592071590786	0.776113569153	L5only	na	na	na	NoError
Pcsk5	77910649	proprotein convertase subtilisin/kexin type 5	18552	0.863183382069	0.989867645071	L5only	ABA	na	na	NoError
Grp	79913274	gastrin releasing peptide	225642	0.383685861003	0.70811771653	L5only	na	Cort-enriched	na	NoError
Oprm1	80342234	opioid receptor, mu 1	18390	na	na	L5only	ABA	na	na	Error?

## Sheet: LayerPatterned
Name	Iseries	Full name	Entrez	PS1	PS2	Vis	ABA	Cort-enriched	Corr	Error?
Acta1	61	actin, alpha 1, skeletal muscle	11459	0.656036345711	0.888631852098	L2high	na	na	na	NoError
Adcy9	84	adenylate cyclase 9	11515	0.662650801781	0.960317538028	L25even	na	na	na	Error?
Calm2	183	calmodulin 2	12314	0.664974342019	0.894053890882	L252	na	na	na	NoError
Camk2g	190	calcium/calmodulin-dependent protein kinase II gamma	12325	0.644379393069	0.901213524699	L252	ABA	na	na	NoError
Cck	201	cholecystokinin	12424	0.332477907715	0.696788394657	L255	ABA	na	na	Error?
Cdh11	233	cadherin 11	12552	na	na	L5only	ABA	na	na	Error?
Chrd	258	chordin	12667	0.475305340864	0.909686272851	L3high	na	Cort-enriched	na	Error?
Chrm4	262	cholinergic receptor, muscarinic 4	12672	0.605370520446	0.885064078496	L252	na	na	na	NoError
Efna5	384	ephrin A5	13640	0.563810342194	0.895683774846	L233	na	na	na	Error?
Extl3	413	exostoses (multiple)-like 3	54616	0.521500291005	0.96617815347	L23even	ABA	na	na	NoError
Fzd3	467	frizzled homolog 3 (Drosophila)	14365	0.604764895814	0.896643685172	L3only	ABA	na	na	NoError
Gls	501	glutaminase	14660	0.799906911884	0.897686040047	L252	na	na	na	Error?
Hnt	574	neurotrimin	235106	0.402853732338	0.831918077158	L35even	ABA	na	na	Error?
Kcnj6	610	potassium inwardly-rectifying channel, subfamily J, member 6	16522	0.705986323892	0.954926536804	L255	na	na	na	NoError
Kitl	617	kit ligand	17311	0.870677418645	0.956402792938	L3only	ABA	Cort-enriched	Corr	NoError
Lix1	644	limb expression 1 homolog (chicken)	66643	0.843862490817	0.90758763178	L2only	ABA	Cort-enriched	na	NoError
Lynx1	656	Ly6/neurotoxin 1	23936	0.602681797854	0.895306111148	L232	ABA	na	na	NoError
Mef2c	668	myocyte enhancer factor 2C	17260	0.514126074617	0.80702691531	L233	ABA	Cort-enriched	na	Error?
Ncdn	685	neurochondrin	26562	0.650297270841	0.871508997799	L2high	ABA	na	na	NoError
Ncor1	687	nuclear receptor co-repressor 1	20185	0.508147290677	0.886661499557	L25even	na	na	na	NoError
Negr1	694	neuronal growth regulator 1	320840	0.60471048903	0.875405027272	L25even	ABA	na	na	Error?
Neurod6	699	neurogenic differentiation 6	11922	na	na	L25even	ABA	na	na	Error?
Nr2f1	721	nuclear receptor subfamily 2, group F, member 1	13865	0.669264110136	0.873382958733	L5high	na	na	na	Error?
Nrgn	737	neurogranin	64011	na	na	L3high	ABA	na	na	Error?
Nrip1	740	nuclear receptor interacting protein 1	268903	0.524197922116	0.927514594536	L23even	ABA	na	na	NoError
Odz4	755	odd Oz/ten-m homolog 4 (Drosophila)	23966	0.633433422382	0.936893135292	L232	ABA	na	na	Error?
Olfm1	761	olfactomedin 1	56177	0.565054497201	0.910471118107	L25even	na	na	na	Error?
Pcp4	776	Purkinje cell protein 4	18546	0.44405464613	0.848781198041	L35even	ABA	Cort-enriched	na	Error?
Pcsk1n	778	proprotein convertase subtilisin/kexin type 1 inhibitor	30052	0.663626844635	0.87544572782	L2high	ABA	na	na	NoError
Pde1a	783	phosphodiesterase 1A, calmodulin-dependent	18573	0.415047454557	0.725743230429	L25even	ABA	na	na	Error?
Pde9a	786	phosphodiesterase 9A	18585	0.651270442711	0.908878136237	L355	ABA	na	na	Error?
Ptprd	856	protein tyrosine phosphatase, receptor type, D	19266	0.462583035518	0.882932781867	L23even	ABA	na	na	Error?
Ptpru	859	protein tyrosine phosphatase, receptor type, U	19273	na	na	L5only	na	na	na	Error?
Reln	892	reelin	19699	na	na	L2high	ABA	Cort-enriched	na	Error?
Syt3	1027	synaptotagmin III	20981	0.684511972786	0.893105089398	L2high	ABA	na	na	NoError
Tbr1	1042	T-box brain gene 1	21375	0.543175240596	0.806304319264	L255	ABA	Cort-enriched	na	Error?
Tcf4	1045	transcription factor 4	21413	0.44130457673	0.933080796842	L23even	ABA	na	na	Error?
Tle1	1062	transducin-like enhancer of split 1, homolog of Drosophila E(spl)	21885	0.653913395467	0.946819132785	L5only	na	Cort-enriched	na	Error?
Slc36a2	1070	solute carrier family 36 (proton/amino acid symporter), member 2	246049	0.47897593271	0.954728949066	L232	ABA	na	na	NoError
Ywhag	1125	3-monooxygenase/tryptophan 5-monooxygenase activation protein, gamma polypeptide	22628	0.596877145544	0.861077353809	L2high	ABA	na	na	Error?
Ywhah	1128	tyrosine 3-monooxygenase/tryptophan 5-monooxygenase activation protein, eta polypeptide	22629	0.601115127635	0.860039418383	L2high	ABA	na	na	Error?
Ywhaz	1134	tyrosine 3-monooxygenase/tryptophan 5-monooxygenase activation protein, zeta polypeptide	22631	0.408922908758	0.751773561594	L2high	ABA	na	na	Error?
Ctgf	1184	connective tissue growth factor	14219	na	na	L5high	ABA	Cort-enriched	na	Error?
Mrg1	1232	myeloid ecotropic viral integration site-related gene 1	17536	0.484654046812	0.976728335204	L255	ABA	na	na	Error?
Nfia	1240	nuclear factor I/A	18027	0.918483292457	0.944825829855	L5only	ABA	Cort-enriched	na	Error?
Nov	1242	nephroblastoma overexpressed gene	18133	0.425101761779	0.937698590236	L25even	ABA	Cort-enriched	na	NoError
Rasgrf1	1275	RAS protein-specific guanine nucleotide-releasing factor 1	19417	0.513635846096	0.895408296825	L23even	na	na	na	NoError
Tmeff1	1300	transmembrane protein with EGF-like and two follistatin-like domains 1	230157	0.450571532868	0.932389369105	L23even	ABA	na	na	Error?
Trpc4	1306	transient receptor potential cation channel, subfamily C, member 4	22066	0.460194045124	0.819181465533	L252	na	Cort-enriched	na	Error?
Dpysl4	1346	dihydropyrimidinase-like 4	26757	0.496319931996	0.938723441594	L25even	na	na	na	NoError
Esrra	1352	estrogen related receptor, alpha	26379	0.553628646409	0.889269962422	L232	na	na	na	NoError
Grp	1364	gastrin releasing peptide	225642	0.585379842473	0.858017374464	L5only	na	Cort-enriched	na	NoError
Prnp	1406	prion protein	19122	0.527648593793	0.860549911491	L232	ABA	na	na	Error?
Ifngr2	1461	interferon gamma receptor 2	15980	0.595493748835	0.840478761468	L2high	ABA	na	na	Error?
Trim25	1546	tripartite motif protein 25	217069	0.591902616097	0.856063181828	L2high	ABA	na	na	Error?
Wdr18	1552	WD repeat domain 18	216156	0.462303106803	0.925322938587	L23even	ABA	na	na	NoError
Nfib	1556	nuclear factor I/B	18028	0.477851388498	0.892555615149	L25even	na	na	na	Error?
Grin1	1586	glutamate receptor, ionotropic, NMDA1 (zeta 1)	14810	0.583790399414	0.894664374465	L2high	ABA	na	na	Error?
Slc25a22	1640	solute carrier family 25 (mitochondrial carrier, glutamate), member 22	68267	0.584322305245	0.836602701636	L2high	ABA	na	na	Error?
Ankrd54	1678	ankyrin repeat domain 54	223690	0.501579791439	0.914891994163	L25even	na	na	Corr	NoError
Cacnb4	1680	calcium channel, voltage-dependent, beta 4 subunit	12298	0.481446018952	0.922552899382	L23even	ABA	na	na	NoError
Dner	1700	delta/notch-like EGF-related receptor	227325	0.74855609698	0.883096694096	L252	ABA	na	na	NoError
Eps8l1	1708	EPS8-like 1	67425	0.763505558711	0.936649998819	L2high	ABA	na	na	Error?
Gng7	1735	guanine nucleotide binding protein (G protein), gamma 7 subunit	14708	0.57576915105	0.902303452673	L232	ABA	na	na	NoError
Kcnab2	1755	potassium voltage-gated channel, shaker-related subfamily, beta member 2	16498	0.825592302082	0.956876569652	L2only	ABA	na	na	NoError
Kcnc4	1757	potassium voltage gated channel, Shaw-related subfamily, member 4	99738	0.465072594788	0.952570900724	L25even	na	na	na	NoError
Rtn4rl1	1827	reticulon 4 receptor-like 1	237847	0.416097130136	0.867862378746	L23even	ABA	na	na	Error?
Sfrp2	1831	secreted frizzled-related protein 2	20319	0.694312064802	0.897660786684	L2high	ABA	na	na	NoError
Siglece	1833	sialic acid binding Ig-like lectin E	83382	0.65265585677	0.93185876347	L232	ABA	na	na	NoError
Six1	1835	sine oculis-related homeobox 1 homolog (Drosophila)	20471	0.569560210858	0.922906937154	L23even	ABA	na	na	Error?
Snap25	1855	synaptosomal-associated protein 25	20614	na	na	L2high	ABA	na	na	Error?
Tera	1879	teratocarcinoma expressed, serine rich	56306	0.42574118595	0.943432270009	L23even	ABA	na	na	Error?
Wbscr17	1935	Williams-Beuren syndrome chromosome region 17 homolog (human)	212996	0.525095692429	0.900147298719	L232	ABA	na	na	Error?
Cbr3	2078	carbonyl reductase 3	109857	0.910939897823	0.963597532849	L2only	ABA	na	na	NoError
Chrm3	2096	cholinergic receptor, muscarinic 3, cardiac	12671	0.527154288626	0.933756196728	L233	ABA	na	na	Error?
Cmtm3	2100	CKLF-like MARVEL transmembrane domain containing 3	68119	0.779151405492	0.926479759527	L2only	na	na	na	NoError
Fbxo2	2211	F-box only protein 2	230904	0.537162504394	0.912302751336	L23even	ABA	na	na	NoError
Hes3	2288	hairy and enhancer of split 3 (Drosophila)	15207	0.807457883911	0.935477541297	L2only	na	na	na	NoError
Lhx2	2376	LIM homeobox protein 2	16870	0.849147113427	0.939702429936	L2only	ABA	Cort-enriched	na	NoError
Mif	2408	macrophage migration inhibitory factor	17319	0.689854620245	0.910516908662	L2high	na	na	na	Error?
Nfix	2424	nuclear factor I/X	18032	0.646305603511	0.926448439368	L355	ABA	na	na	NoError
Ntf3	2441	neurotrophin 3	18205	0.875444154159	0.975887725844	L2only	ABA	na	na	NoError
Pcdhb20	2469	protocadherin beta 20	93891	0.697372166243	0.886560449358	L2high	ABA	na	na	NoError
Pparg	2496	peroxisome proliferator activated receptor gamma	19016	0.669689436935	0.81850360466	L2high	ABA	na	na	NoError
Rgs4	2532	regulator of G-protein signaling 4	19736	0.478302245105	0.984706281216	L3only	ABA	na	na	NoError
Slc25a5	2592	solute carrier family 25 (mitochondrial carrier, adenine nucleotide translocator), member 5	11740	0.702735907141	0.89635220641	L2high	na	na	na	NoError
Trps1	2698	trichorhinophalangeal syndrome I (human)	83925	0.784951381325	0.933935939634	L3only	ABA	Cort-enriched	na	NoError
Clic1	86352	chloride intracellular channel 1	114584	0.65206084459	0.901547454638	L232	ABA	na	na	NoError
Csrp2bp	227751	cysteine and glycine-rich protein 2 binding protein	228714	0.680598968854	0.952755628004	L23even	ABA	na	na	NoError
Lztr1	293246	leucine-zipper-like transcriptional regulator, 1	66863	na	na	L2high	ABA	na	na	Error?
Mylip	294041	myosin regulatory light chain interacting protein	218203	0.76646144555	0.935682678287	L2only	na	Cort-enriched	Corr	NoError
Cd47	323180	CD47 antigen (Rh-related antigen, integrin-associated signal transducer)	16423	0.596040883058	0.889420060386	L25even	ABA	na	na	NoError
Hspa12a	378546	heat shock protein 12A	73442	0.51696795944	0.847618293961	L2high	ABA	na	na	Error?
Lpin2	378554	lipin 2	64898	0.577033166841	0.928903097249	L35even	ABA	na	na	NoError
B830045N13Rik	385760	RIKEN cDNA B830045N13 gene	215378	0.91703038463	0.96398366719	L5only	ABA	na	na	NoError
Phyhipl	386008	phytanoyl-CoA hydroxylase interacting protein-like	70911	0.426577192575	0.914102727882	L25even	na	na	na	NoError
Man1a	393209	mannosidase 1, alpha	17155	0.556038703573	0.999606231542	L23even	ABA	na	na	Error?
Zdhhc7	393218	zinc finger, DHHC domain containing 7	102193	0.485556296169	0.959522222533	L23even	ABA	na	na	Error?
Pex16	393220	peroxisome biogenesis factor 16	18633	0.652319660305	0.878766569591	L2high	ABA	na	na	NoError
Acsm3	393238	acyl-CoA synthetase medium-chain family member 3	20216	0.719818600034	0.887402868901	L2high	na	na	na	Error?
Fbxw5	393240	F-box and WD-40 domain protein 5	30839	0.650825818926	0.895765051597	L2high	na	na	na	NoError
Zfp179	393241	zinc finger protein 179	22671	0.430663884794	0.919008243818	L25even	na	na	na	NoError
6330527O06Rik	413779	RIKEN cDNA 6330527O06 gene	76161	0.464236093113	0.963185215069	L3high	ABA	na	na	Error?
Grpel1	413800	GrpE-like 1, mitochondrial	17713	0.652274213634	0.956118815789	L232	ABA	na	na	NoError
Ppp5c	413805	protein phosphatase 5, catalytic subunit	19060	0.460450151426	0.886016275942	L23even	na	na	na	Error?
Smap1	413824	stromal membrane-associated protein 1	98366	0.667001720185	0.886026829182	L2high	na	na	na	NoError
Arl6ip5	512774	ADP-ribosylation factor-like 6 interacting protein 5	65106	0.651229254006	0.923415912274	L23even	na	na	na	NoError
Faah	513002	fatty acid amide hydrolase	14073	0.655561911972	0.880994763481	L2high	na	na	na	NoError
Pgam1	513469	phosphoglycerate mutase 1	18648	0.67727178282	0.892768901112	L2high	ABA	na	na	NoError
Lrfn1	532583	leucine rich repeat and fibronectin type III domain containing 1	80749	0.57606345935	0.940979059357	L232	ABA	na	na	NoError
Tomm34	532647	translocase of outer mitochondrial membrane 34	67145	0.66224579666	0.914500907729	L2high	na	na	na	NoError
Pomgnt1	532651	protein O-linked mannose beta1,2-N-acetylglucosaminyltransferase	68273	0.55562361442	0.908707037347	L25even	na	na	Corr	NoError
Cyp46a1	532667	cytochrome P450, family 46, subfamily a, polypeptide 1	13116	0.60398244223	0.900076577281	L23even	na	na	na	NoError
AU040320	532672	expressed sequence AU040320	100317	0.536239441237	0.882240757565	L23even	ABA	na	na	NoError
2310047O13Rik	532676	RIKEN cDNA 2310047O13 gene	66960	0.881842422246	0.974448219273	L2only	na	na	na	NoError
Extl2	532712	exotoses (multiple)-like 2	58193	0.434117679552	0.899460852137	L23even	na	na	na	NoError
Etv5	532715	ets variant gene 5	104156	0.661620143369	0.884930262126	L5high	ABA	na	na	NoError
Rgs12	532729	regulator of G-protein signaling 12	71729	0.586500297169	0.9280472739	L255	ABA	na	na	NoError
Fyn	532746	Fyn proto-oncogene	14360	0.488237485194	0.898894216309	L23even	ABA	na	na	NoError
Dctn2	545090	dynactin 2	69654	0.706482160203	0.867613484006	L2high	ABA	na	na	NoError
Pgm2l1	545100	phosphoglucomutase 2-like 1	70974	0.451476396485	0.889225101785	L25even	ABA	na	na	NoError
Tuba4	564648	tubulin, alpha 4	22145	0.663892619429	0.88144458284	L2high	ABA	na	na	NoError
Sfxn3	564760	sideroflexin 3	94280	0.476578932004	0.756226113631	L23even	ABA	na	na	Error?
Pcsk5	576420	proprotein convertase subtilisin/kexin type 5	18552	0.908838369021	0.97471016687	L5only	ABA	na	na	NoError
Mesdc1	576423	mesoderm development candidate 1	80889	0.528558858119	0.901549108339	L23even	ABA	na	na	NoError
Mmd	583559	monocyte to macrophage differentiation-associated	67468	0.672850950319	0.880001644054	L2high	na	na	na	NoError
Tmem5	587408	transmembrane protein 5	216395	0.504911583243	0.881216560236	L232	na	na	na	NoError
Nt5m	587409	5',3'-nucleotidase, mitochondrial	103850	0.397835734945	0.88959772608	L23even	ABA	na	na	NoError
Fabp5	631728	fatty acid binding protein 5, epidermal	16592	0.913864174826	0.985208210799	L2only	ABA	na	na	NoError
Ext1	633664	exostoses (multiple) 1	14042	0.924942445794	0.945060695732	L2only	na	na	na	Error?
Sod2	634450	superoxide dismutase 2, mitochondrial	20656	0.555975581561	0.912356463073	L23even	na	na	na	NoError
Srpk2	634451	serine/arginine-rich protein specific kinase 2	20817	0.503588844095	0.892089960462	L23even	ABA	na	na	NoError
Camkv	634465	CaM kinase-like vesicle-associated	235604	0.446277342126	0.836517711907	L5high	ABA	na	na	Error?
Gpr172b	641523	G protein-coupled receptor 172B	52710	0.579213223115	0.847488045442	L2high	ABA	na	na	Error?
Bcl9	641531	B-cell CLL/lymphoma 9	77578	0.686609063199	0.906666732745	L2high	na	na	na	NoError
Camk1g	643550	calcium/calmodulin-dependent protein kinase I gamma	215303	0.683190173731	0.912254522077	L2high	na	Cort-enriched	Corr	NoError
A930008G19Rik	678692	RIKEN cDNA A930008G19 gene	77938	0.880636706889	0.938214184112	L2high	na	na	na	NoError
Carm1	686190	coactivator-associated arginine methyltransferase 1	59035	0.653111020628	0.877506097635	L2high	ABA	na	na	Error?
Atp5h	67765702	ATP synthase, H+ transporting, mitochondrial F0 complex, subunit d	71679	0.664102793527	0.896824483789	L2high	na	na	na	NoError
2810439F02Rik	67765705	RIKEN cDNA 2810439F02 gene	72747	0.790237829662	0.945316106599	L2only	na	na	na	NoError
Smpd4	67814210	sphingomyelin phosphodiesterase 4	77626	0.534097263337	0.794249962621	L2high	ABA	na	na	Error?
Cabc1	67881751	chaperone, ABC1 activity of bc1 complex like (S. pombe)	67426	0.484876622596	0.781304885572	L2high	ABA	na	na	Error?
Sh3bgrl2	67936387	SH3 domain binding glutamic acid-rich protein like 2	212531	0.925953141707	0.98420341449	L2only	ABA	na	na	NoError
Cd34	67936418	CD34 antigen	12490	0.654852881139	0.889709705018	L2high	na	na	na	NoError
Calr	67978478	calreticulin	12317	0.654319857357	0.87485763276	L2high	na	na	na	NoError
Klf10	67978499	Kruppel-like factor 10	21847	0.430035733587	0.917411749675	L25even	na	na	na	NoError
Depdc6	67978698	DEP domain containing 6	97998	0.76461118676	0.894902297995	L252	ABA	Cort-enriched	na	Error?
Tmc6	67979027	transmembrane channel-like gene family 6	217353	0.624847945089	0.951315752631	L2only	ABA	Cort-enriched	na	NoError
March2	68076533	membrane-associated ring finger (C3HC4) 2	224703	0.551167948695	0.850598166804	L2high	ABA	na	na	Error?
BC002163	68076547	cDNA sequence BC002163	170658	0.558438207797	0.910122951104	L232	ABA	na	na	NoError
Dhrs1	68076553	dehydrogenase/reductase (SDR family) member 1	52585	0.734463760078	0.913009681375	L2high	na	na	na	NoError
2310011J03Rik	68080683	RIKEN cDNA 2310011J03 gene	66374	0.788872249363	0.892131229969	L2high	ABA	na	na	NoError
Pacsin2	68080689	protein kinase C and casein kinase substrate in neurons 2	23970	0.654167306398	0.962140943946	L233	ABA	na	na	NoError
Tmem14c	68151363	transmembrane protein 14C	66154	0.718719768972	0.929136447182	L2high	na	na	na	NoError
Trib2	68151385	tribbles homolog 2 (Drosophila)	217410	0.973285861351	0.992259832119	L5only	ABA	na	na	NoError
Ppp1r9b	68151446	protein phosphatase 1, regulatory subunit 9B	217124	0.414374573547	0.901807702195	L25even	ABA	na	na	NoError
AW146242	68157389	expressed sequence AW146242	232023	0.841388118789	0.934631887693	L5high	ABA	Cort-enriched	na	NoError
D4Bwg0951e	68157410	DNA segment, Chr 4, Brigham & Women's Genetics 0951 expressed	52829	0.485081466467	0.929685199726	L23even	ABA	na	na	NoError
C530043G21Rik	68158082	RIKEN cDNA C530043G21 gene	215015	0.575538864443	0.953844589014	L23even	na	na	na	NoError
Rgma	68160845	RGM domain family, member A	244058	0.665153396207	0.870071969557	L5high	na	na	na	NoError
Gtpbp6	68161473	GTP binding protein 6 (putative)	107999	0.762388261766	0.896035986971	L2high	ABA	na	na	NoError
6430514L14Rik	68161484	RIKEN cDNA 6430514L14 gene	76886	na	na	L3high	ABA	na	na	Error?
Gatad2a	68162200	GATA zinc finger domain containing 2A	234366	0.690236935671	0.89242924996	L2high	na	na	na	NoError
Rtn4	68162204	reticulon 4	68585	0.653443691264	0.885323395888	L2high	ABA	na	na	NoError
Usp46	68162264	ubiquitin specific peptidase 46	69727	0.752431998681	0.916704416878	L5high	ABA	na	na	Error?
Cplx1	68193003	complexin 1	12889	0.684078354296	0.898628456739	L2high	na	na	na	NoError
Rtn1	68193013	reticulon 1	104001	0.661196623136	0.884254748204	L2high	ABA	na	na	NoError
Cend1	68196909	cell cycle exit and neuronal differentiation 1	57754	0.661117589856	0.898021724224	L232	ABA	na	na	NoError
Ipo11	68196916	importin 11	76582	0.843727066075	0.961461353039	L2only	ABA	na	na	NoError
Cntnap4	68196926	contactin associated protein 4	170571	0.76325291786	0.89214178962	L5high	ABA	na	na	NoError
Plekhb1	68196931	pleckstrin homology domain containing, family B (evectins) member 1	27276	0.698224005592	0.884242838421	L5high	na	na	na	NoError
Abhd6	68196937	abhydrolase domain containing 6	66082	0.611067876563	0.938481333404	L233	ABA	Cort-enriched	na	NoError
Gipc1	68196959	GIPC PDZ domain containing family, member 1	67903	0.651892311375	0.942729170335	L232	ABA	na	na	NoError
Cdh13	68196960	cadherin 13	12554	0.350979851528	0.688533169968	L25even	ABA	na	na	Error?
Darc	68196978	Duffy blood group, chemokine receptor	13349	0.50135197312	0.913693971587	L23even	ABA	na	na	Error?
Sh3gl2	68196982	SH3-domain GRB2-like 2	20404	0.614821465249	0.908415150456	L25even	ABA	na	na	Error?
Pls3	68269036	plastin 3 (T-isoform)	102866	0.518161002947	0.911427576636	L25even	ABA	na	na	NoError
Prrc1	68269048	proline-rich coiled-coil 1	73137	0.878460239024	0.953087369519	L5high	ABA	na	na	NoError
Pdzrn3	68269267	PDZ domain containing RING finger 3	55983	0.481878842318	0.927689195553	L23even	na	Cort-enriched	na	NoError
Gck	68269269	glucokinase	103988	0.788632191692	0.930934542879	L2high	ABA	na	na	NoError
Thrsp	68269640	thyroid hormone responsive SPOT14 homolog (Rattus)	21835	0.688239441234	0.907200805042	L5only	na	Cort-enriched	na	NoError
Dgkg	68341430	diacylglycerol kinase, gamma	110197	0.402610671785	0.902311560805	L25even	na	na	na	NoError
Pfkl	68341860	phosphofructokinase, liver, B-type	18641	0.450859981166	0.898110540823	L25even	ABA	na	na	NoError
Mgst3	68441640	microsomal glutathione S-transferase 3	66447	0.488640129055	0.898559353007	L23even	ABA	na	na	Error?
C920006C10Rik	68442997	RIKEN cDNA C920006C10 gene	76740	0.56941924589	0.91820994662	L23even	ABA	Cort-enriched	na	Error?
5830467P10Rik	68443531	RIKEN cDNA 5830467P10 gene	241639	0.780541662565	0.975834459981	L3only	ABA	na	na	NoError
Slc25a37	68445000	solute carrier family 25, member 37	67712	0.701104523396	0.957671756794	L2high	na	na	na	NoError
Plod2	68445119	procollagen lysine, 2-oxoglutarate 5-dioxygenase 2	26432	0.668758964445	0.909678099807	L3only	ABA	na	na	NoError
Eml3	68499195	echinoderm microtubule associated protein like 3	225898	0.913697815455	0.971091626436	L2only	ABA	na	na	NoError
Dmrt2	68544967	doublesex and mab-3 related transcription factor 2	226049	0.665720847752	0.867149296303	L5high	na	na	na	NoError
Rprm	68545545	reprimo, TP53 dependent G2 arrest mediator candidate	67874	0.977174050257	0.989399593838	L5only	ABA	Cort-enriched	na	NoError
Cycs	68546299	cytochrome c, somatic	13063	0.673393885996	0.89717309331	L2high	na	na	na	NoError
Pik3r1	68546560	phosphatidylinositol 3-kinase, regulatory subunit, polypeptide 1 (p85 alpha)	18708	0.653066966467	0.882313601455	L5high	na	na	na	NoError
Ube2q2	68631838	ubiquitin-conjugating enzyme E2Q (putative) 2	109161	0.435641988678	0.92628051992	L23even	ABA	na	na	NoError
Prss12	68631869	protease, serine, 12 neurotrypsin (motopsin)	19142	0.949095359294	0.984804402087	L5only	na	na	na	NoError
1110008P14Rik	68631948	RIKEN cDNA 1110008P14 gene	73737	0.496870509701	0.935843332946	L23even	ABA	na	na	Error?
Bat5	68631954	HLA-B associated transcript 5	193742	0.43688265461	0.911833054128	L23even	ABA	na	na	NoError
Lifr	68631966	leukemia inhibitory factor receptor	16880	0.436030864383	0.894464523732	L25even	na	na	na	Error?
Edem1	68633068	ER degradation enhancer, mannosidase alpha-like 1	192193	0.687278034978	0.866483092947	L2high	ABA	na	na	NoError
Hlcs	68667103	holocarboxylase synthetase (biotin- [propriony-Coenzyme A-carboxylase (ATP-hydrolysing)] ligase)	110948	0.841602949404	0.930655672695	L2high	ABA	na	na	NoError
Rspo2	68667366	R-spondin 2 homolog (Xenopus laevis)	239405	0.480520186265	0.883749000952	L232	ABA	Cort-enriched	na	Error?
Camk2d	68668030	calcium/calmodulin-dependent protein kinase II, delta	108058	0.720810321016	0.954220636908	L2high	ABA	na	na	NoError
Kctd4	68744486	potassium channel tetramerisation domain containing 4	67516	0.715929184057	0.91376508827	L233	na	na	na	NoError
Hs6st1	68745281	heparan sulfate 6-O-sulfotransferase 1	50785	0.562385289036	0.913298205909	L23even	ABA	na	na	NoError
Bnip3	68745353	BCL2/adenovirus E1B interacting protein 1, NIP3	12176	0.688618029511	0.886243723342	L2high	ABA	na	na	NoError
Mthfr	68745438	5,10-methylenetetrahydrofolate reductase	17769	0.441071342153	0.891428245971	L23even	ABA	na	na	NoError
Nab2	68745462	Ngfi-A binding protein 2	17937	0.435766490942	0.913424840012	L25even	na	na	na	NoError
Cplx3	68795395	complexin 3	235415	0.998600202193	1.0	L5only	na	Cort-enriched	na	NoError
Ctsz	68795459	cathepsin Z	64138	0.563863731719	0.903100916152	L25even	na	na	na	NoError
Pdk2	68797489	pyruvate dehydrogenase kinase, isoenzyme 2	18604	0.69320848467	0.870237420369	L2high	na	na	na	NoError
Slc25a4	68797490	solute carrier family 25 (mitochondrial carrier, adenine nucleotide translocator), member 4	11739	0.706515695756	0.905586140451	L2high	ABA	na	na	NoError
B3galt2	68797505	UDP-Gal:betaGlcNAc beta 1,3-galactosyltransferase, polypeptide 2	26878	na	na	L5only	ABA	na	na	Error?
Dpp6	68797583	dipeptidylpeptidase 6	13483	0.69085358554	0.913505121695	L2high	ABA	na	na	NoError
AU016693	68797697	expressed sequence AU016693	225523	0.737611208827	0.890588673232	L2high	ABA	na	na	NoError
6430573F11Rik	68797894	RIKEN cDNA 6430573F11 gene	319582	na	na	L2only	na	Cort-enriched	na	Error?
Rasgef1b	68798495	RasGEF domain family, member 1B	320292	na	na	L25even	ABA	na	na	Error?
Entpd4	68798663	ectonucleoside triphosphate diphosphohydrolase 4	67464	0.829121545336	0.928077869135	L2only	na	na	na	NoError
Kcnf1	68798944	potassium voltage-gated channel, subfamily F, member 1	382571	na	na	L35even	ABA	na	na	Error?
Lrfn5	68798968	leucine rich repeat and fibronectin type III domain containing 5	238205	0.53352889903	0.951596833113	L23even	ABA	na	na	NoError
Nell2	68799004	NEL-like 2 (chicken)	54003	0.658268879203	0.893341859753	L23even	na	na	na	NoError
Mmp17	68799059	matrix metallopeptidase 17	23948	0.656414344599	0.986941908425	L5only	na	na	na	Error?
Dpp10	68843865	dipeptidylpeptidase 10	269109	0.696579240108	0.883247637521	L2high	ABA	na	na	Error?
Kirrel3	68843990	kin of IRRE like 3 (Drosophila)	67703	0.443038638691	0.952113137106	L233	na	na	na	NoError
Gpr123	68844456	G protein-coupled receptor 123	52389	na	na	L355	ABA	na	na	Error?
Zfhx1b	68844468	zinc finger homeobox 1b	24136	0.665420782493	0.887259240839	L5high	ABA	na	na	NoError
D130067I03Rik	68844498	RIKEN cDNA D130067I03 gene	210417	0.901603307907	0.986939457956	L5only	ABA	na	na	NoError
Zfpm2	68844504	zinc finger protein, multitype 2	22762	0.936405810249	0.990492201747	L5only	ABA	na	na	Error?
Gria4	68844654	glutamate receptor, ionotropic, AMPA4 (alpha 4)	14802	0.513717102566	0.945949306348	L23even	ABA	na	na	NoError
Nrxn3	68844666	neurexin III	18191	0.651071983462	0.842076003797	L5high	na	na	na	NoError
Ank2	68844707	ankyrin 2, brain	109676	0.65407643111	0.902406500321	L2high	ABA	na	na	NoError
Tyki	68844803	thymidylate kinase family LPS-inducible member	22169	0.874407422566	0.957382960412	L2high	na	na	na	NoError
Fezf2	68844839	Fez family zinc finger 2	54713	0.929169297206	0.972701465188	L5only	na	Cort-enriched	na	NoError
2410066E13Rik	68845502	RIKEN cDNA 2410066E13 gene	68235	0.688124175404	0.958418088122	L5high	na	na	na	NoError
LOC433114	68845783	similar to p53-associated parkin-like cytoplasmic protein; UbcH7-associated protein 1	433114	0.697910867944	0.93984898608	L2high	na	na	na	NoError
Jup	68845813	junction plakoglobin	16480	0.941835118784	0.967740674816	L5only	na	Cort-enriched	na	NoError
Igsf11	68861816	immunoglobulin superfamily, member 11	207683	0.757191182558	0.90832617201	L2high	na	Cort-enriched	na	NoError
Nfe2l3	68910962	nuclear factor, erythroid derived 2, like 3	18025	0.699051027503	0.839620294507	L5only	ABA	na	na	NoError
Inpp4b	68919886	inositol polyphosphate-4-phosphatase, type II	234515	0.806673143783	0.932482992359	L252	ABA	Cort-enriched	na	NoError
Gm672	68920413	gene model 672, (NCBI)	269037	0.72983732724	0.894607353797	L5high	na	na	na	NoError
Mtch2	68920743	mitochondrial carrier homolog 2 (C. elegans)	56428	0.46746785868	0.831393169442	L2high	ABA	na	na	Error?
Wfs1	68924527	Wolfram syndrome 1 homolog (human)	22393	0.488917267796	0.956305669668	L2only	ABA	na	na	Error?
Rtn4r	69012647	reticulon 4 receptor	65079	0.423132249458	0.811462703952	L23even	ABA	na	na	Error?
Hsp90aa1	69012681	heat shock protein 90kDa alpha (cytosolic), class A member 1	15519	0.685157771468	0.887987962273	L2high	na	na	na	NoError
Crym	69012741	crystallin, mu	12971	0.516549208813	0.931731469455	L35even	ABA	Cort-enriched	na	Error?
Dbc1	69012753	deleted in bladder cancer 1 (human)	56710	0.517417803178	0.918487918126	L23even	ABA	na	na	NoError
5730410E15Rik	69013017	RIKEN cDNA 5730410E15 gene	319613	0.483011755876	0.930327951696	L25even	na	na	na	NoError
Chst8	69013284	carbohydrate (N-acetylgalactosamine 4-0) sulfotransferase 8	68947	0.687817032036	0.893782775738	L2high	na	na	na	NoError
Prkab2	69013603	protein kinase, AMP-activated, beta 2 non-catalytic subunit	108097	0.782994430032	0.92895887191	L2only	ABA	na	na	NoError
D10Ertd610e	69013642	DNA segment, Chr 10, ERATO Doi 610, expressed	52666	0.453330879474	0.907998281308	L25even	na	na	na	NoError
Zfp313	69013648	zinc finger protein 313	81018	0.451483592672	0.905032566313	L25even	na	na	na	NoError
Slc17a7	69014470	solute carrier family 17 (sodium-dependent inorganic phosphate cotransporter), member 7	72961	0.6509538715	0.893821266906	L25even	na	na	na	Error?
Prcp	69014518	prolylcarboxypeptidase (angiotensinase C)	72461	0.883123982691	0.979015908796	L2only	ABA	na	na	NoError
Nlk	69014848	nemo like kinase	18099	0.477889338165	0.932340481826	L23even	ABA	na	na	NoError
Sema3e	69015117	sema domain, immunoglobulin domain (Ig), short basic domain, secreted, (semaphorin) 3E	20349	0.864259738833	0.985528858391	L5only	na	Cort-enriched	na	Error?
Mmp16	69015308	matrix metallopeptidase 16	17389	0.875346538835	0.956498514899	L255	ABA	na	na	NoError
Tpbg	69015374	trophoblast glycoprotein	21983	0.954457537619	0.989735312704	L5only	na	na	Corr	Error?
Sel1h	69015458	Sel1 (suppressor of lin-12) 1 homolog (C. elegans)	20338	0.852865466528	0.982535362826	L232	ABA	na	na	Error?
Wwox	69015667	WW domain-containing oxidoreductase	80707	0.781765176399	0.894562789323	L2high	ABA	na	na	NoError
Lnp	69028438	limb and neural patterns	69605	0.494972512346	0.91557706037	L23even	ABA	na	na	NoError
Ppl	69028605	periplakin	19041	0.762860108732	0.898902677615	L3only	na	na	na	NoError
Hmgn3	69059927	high mobility group nucleosomal binding domain 3	94353	0.654760220928	0.914364438145	L2only	na	na	na	NoError
Atp6v0e2	69059973	ATPase, H+ transporting, lysosomal V0 subunit E2	76252	0.661600153791	0.882914694466	L2high	na	na	na	NoError
Mpi1	69079976	mannose phosphate isomerase 1	110119	0.398322028608	0.888894729194	L25even	ABA	na	na	NoError
Tpst2	69080033	protein-tyrosine sulfotransferase 2	22022	0.52405868311	0.893615316998	L23even	ABA	na	na	NoError
Psd3	69095967	pleckstrin and Sec7 domain containing 3	234353	0.456482237609	0.882742143382	L23even	na	na	na	NoError
Dgcr6	69114537	DiGeorge syndrome critical region gene 6	13353	0.620037451923	0.891407879293	L233	ABA	na	na	Error?
Fxyd7	69116590	FXYD domain-containing ion transport regulator 7	57780	0.621867602094	0.85946427404	L2high	ABA	na	na	Error?
Hs6st2	69116691	heparan sulfate 6-O-sulfotransferase 2	50786	0.481807395911	0.947459092114	L25even	ABA	na	na	Error?
Man1a	69117412	mannosidase 1, alpha	17155	0.497562111043	0.976879988525	L23even	ABA	na	na	Error?
Calb2	69117422	calbindin 2	12308	0.697656101458	0.867139939616	L3high	na	na	na	NoError
Nov	69117423	nephroblastoma overexpressed gene	18133	0.476412879287	0.907286949563	L25even	ABA	Cort-enriched	na	NoError
Tshz2	69133824	teashirt zinc finger family member 2	228911	0.452961876155	0.960761510484	L25even	na	na	na	NoError
Oxr1	69134487	oxidation resistance 1	170719	0.478084952414	0.956162192559	L23even	ABA	na	na	Error?
Nrgn	69153790	neurogranin	64011	0.361453691082	0.671117289533	L35even	ABA	na	na	Error?
Scamp1	69169714	secretory carrier membrane protein 1	107767	0.724798482708	0.885691447366	L2only	na	na	na	NoError
Igsf4b	69169911	immunoglobulin superfamily, member 4B	94332	0.472657840755	0.918065673945	L23even	ABA	na	na	NoError
Ngef	69170330	neuronal guanine nucleotide exchange factor	53972	0.841120903185	0.937277080392	L5high	ABA	na	na	NoError
Lrrn1	69173244	leucine rich repeat protein 1, neuronal	16979	0.844822502509	0.942297958156	L2only	ABA	na	na	NoError
Dolpp1	69173268	dolichyl pyrophosphate phosphatase 1	57170	0.671149541996	0.89133066906	L5high	na	na	na	NoError
Gpc3	69173280	glypican 3	14734	0.881299855421	0.956289157393	L5only	na	na	na	NoError
Stmn2	69173415	stathmin-like 2	20257	0.652617544426	0.873385671048	L2high	na	na	na	NoError
Fxyd5	69173962	FXYD domain-containing ion transport regulator 5	18301	0.734159409121	0.880566018357	L5high	na	na	na	NoError
Crtac1	69173998	cartilage acidic protein 1	72832	0.393249938823	0.850093767364	L2high	ABA	na	na	Error?
Csda	69174577	cold shock domain protein A	56449	0.513406207319	0.923210371711	L23even	ABA	na	na	NoError
Ngef	69201582	neuronal guanine nucleotide exchange factor	53972	0.847555864151	0.942329274191	L5high	ABA	na	na	NoError
Mras	69201588	muscle and microspikes RAS	17532	0.65073583867	0.946691320142	L232	ABA	na	na	NoError
Fn1	69201594	fibronectin 1	14268	0.70880812762	0.865160138889	L3high	na	na	na	NoError
Etv1	69201600	ets variant gene 1	14009	0.410711552767	0.78871645553	L5only	na	Cort-enriched	na	Error?
Cebpd	69201630	CCAAT/enhancer binding protein (C/EBP), delta	12609	0.665145994173	0.915221412507	L255	na	na	na	NoError
2310010M24Rik	69202364	RIKEN cDNA 2310010M24 gene	71897	0.6529885724	0.859814381527	L5high	ABA	na	na	NoError
2610204M08Rik	69202902	RIKEN cDNA 2610204M08 gene	70435	0.410234287538	0.893959281797	L25even	na	na	na	NoError
Adra1d	69236807	adrenergic receptor, alpha 1d	11550	0.675279131	0.903879196378	L252	na	na	na	NoError
Cacna2d3	69236927	calcium channel, voltage-dependent, alpha2/delta subunit 3	12294	0.52654531969	0.95766859801	L232	ABA	na	na	NoError
Gpr125	69257427	G protein-coupled receptor 125	70693	0.80179948857	0.904322977306	L2high	ABA	na	na	NoError
Gpr26	69257522	G protein-coupled receptor 26	233919	na	na	L2high	ABA	na	na	Error?
Gria3	69257701	glutamate receptor, ionotropic, AMPA3 (alpha 3)	53623	0.816365227073	0.929694058945	L255	ABA	na	na	NoError
Hrh1	69257755	histamine receptor H 1	15465	0.681783576967	0.88767188665	L5high	ABA	na	na	NoError
Kcna2	69257999	potassium voltage-gated channel, shaker-related subfamily, member 2	16490	0.558376954686	0.880728931264	L23even	ABA	na	na	NoError
Unc5a	69262251	unc-5 homolog A (C. elegans)	107448	0.463100198932	0.966812014613	L25even	na	na	na	NoError
Nbn	69262299	nibrin	27354	0.442157602431	0.880142322868	L25even	na	na	na	NoError
Pctk2	69262342	PCTAIRE-motif protein kinase 2	237459	0.426137692856	0.893802674583	L25even	na	na	na	NoError
Sort1	69288327	sortilin 1	20661	0.635939731584	0.898926402065	L23even	na	na	na	NoError
Sstr3	69288339	somatostatin receptor 3	20607	0.833882459419	0.930586172778	L25even	ABA	na	na	NoError
Trpc5	69288399	transient receptor potential cation channel, subfamily C, member 5	22067	0.538299623703	0.948439310694	L23even	ABA	na	na	NoError
Ankrd6	69288632	ankyrin repeat domain 6	140577	0.497944784988	0.894724567819	L23even	ABA	na	na	NoError
Egr1	69288920	early growth response 1	13653	0.763671711996	0.908348045499	L5high	ABA	na	na	NoError
Foxp1	69288998	forkhead box P1	108655	0.903348424677	0.974364962236	L5only	na	na	Corr	NoError
Ncoa1	69289471	nuclear receptor coactivator 1	17977	0.736722609912	0.916967956392	L5high	na	na	na	NoError
Psd	69352896	pleckstrin and Sec7 domain containing	73728	0.430866566925	0.932465596038	L25even	ABA	na	na	NoError
1700024D23Rik	69353639	RIKEN cDNA 1700024D23 gene	72258	0.48460736887	0.889377533512	L25even	na	na	na	NoError
Hcfc2	69407074	host cell factor C2	67933	0.538294853447	0.903521661349	L233	ABA	na	na	NoError
Zfp533	69407152	zinc finger protein 533	241494	0.847648642865	0.941591103639	L2only	ABA	na	na	NoError
2810417M05Rik	69407272	RIKEN cDNA 2810417M05 gene	68027	0.852765285945	0.945243819649	L255	ABA	na	na	NoError
Kctd17	69407331	potassium channel tetramerisation domain containing 17	72844	0.66961124042	0.917880698039	L5high	ABA	na	na	NoError
Ttc9b	69407379	tetratricopeptide repeat domain 9B	73032	0.50730936073	0.972387617908	L25even	na	na	na	NoError
3110035E14Rik	69407469	RIKEN cDNA 3110035E14 gene	76982	0.729284600024	0.894653458994	L5high	ABA	na	na	Error?
3732412D22Rik	69407534	RIKEN cDNA 3732412D22 gene	77569	0.79242394421	0.902682940585	L5high	ABA	na	na	NoError
Snx30	69407702	sorting nexin family member 30	209131	0.408985024888	0.904770191712	L25even	na	na	na	NoError
4933409K07Rik	69443148	RIKEN cDNA 4933409K07 gene	108816	0.746465848454	0.908803383203	L3only	ABA	na	na	NoError
Efcab1	69443403	EF hand calcium binding domain 1	66793	0.502233330046	0.893918176217	L23even	na	na	na	NoError
6330403A02Rik	69444789	RIKEN cDNA 6330403A02 gene	381310	0.695680587671	0.938435828411	L255	na	na	na	Error?
6330503C03Rik	69444855	RIKEN cDNA 6330503C03 gene	76156	0.543240940115	0.881681783056	L252	ABA	na	na	NoError
6430517E21Rik	69444921	RIKEN cDNA 6430517E21 gene	240843	0.654228696165	0.90249221927	L5high	ABA	na	na	NoError
Arsj	69446881	arylsulfatase J	271970	0.931409436457	0.946524801904	L2high	ABA	na	Corr	NoError
9530091C08Rik	69446947	RIKEN cDNA 9530091C08 gene	320440	0.442684246882	0.914495218164	L23even	ABA	na	na	NoError
9930013L23Rik	69447846	RIKEN cDNA 9930013L23 gene	80982	0.771561123159	0.910396908144	L3only	ABA	na	na	NoError
Plekha7	69448644	pleckstrin homology domain containing, family A member 7	233765	0.609133161058	0.957540678363	L233	ABA	na	na	Error?
Tmem142b	69448966	transmembrane protein 142B	269717	0.605295454928	0.899948628087	L25even	na	na	na	NoError
Abi2	69514636	abl-interactor 2	329165	0.458799036312	0.90801681971	L25even	na	na	na	NoError
Adam10	69514738	a disintegrin and metallopeptidase domain 10	11487	0.62197573669	0.923566221908	L255	na	na	na	NoError
Adrbk2	69524392	adrenergic receptor kinase, beta 2	320129	0.764591034048	0.964327670523	L5high	ABA	na	na	NoError
Agrin	69524449	agrin	11603	0.856357465726	0.910485550139	L2high	na	na	na	NoError
Amph	69526605	amphiphysin	218038	0.532796101741	0.924529038524	L25even	ABA	na	na	NoError
Angpt1	69526629	angiopoietin 1	11600	0.537340235157	0.9546011659	L233	ABA	na	na	NoError
Ap1s1	69526707	adaptor protein complex AP-1, sigma 1	11769	0.565225819856	0.890188307931	L23even	na	na	na	NoError
Apba1	69526713	amyloid beta (A4) precursor protein binding, family A, member 1	319924	0.689391180478	0.95030843259	L252	ABA	na	na	NoError
Apbb2	69526719	amyloid beta (A4) precursor protein-binding, family B, member 2	11787	0.806385825325	0.909533599164	L2high	ABA	na	na	NoError
Arhgap25	69526815	Rho GTPase activating protein 25	232201	0.967567907301	0.990055149049	L5only	na	na	Corr	NoError
Atp10a	69526934	ATPase, class V, type 10A	11982	0.682269740289	0.899843644652	L3only	ABA	Cort-enriched	na	NoError
Atp2a2	69526958	ATPase, Ca++ transporting, cardiac muscle, slow twitch 2	11938	0.652687268514	0.877282780985	L2high	ABA	na	na	NoError
Avil	69527692	advillin	11567	0.685203439605	0.89987389444	L5high	na	na	na	NoError
Lrrn6c	69527788	leucine rich repeat neuronal 6C	242384	0.43647794211	0.901975496157	L2high	ABA	Cort-enriched	na	Error?
B230220E17Rik	69527800	RIKEN cDNA B230220E17 gene	320865	0.944565449236	0.983932490196	L5only	ABA	na	na	NoError
Tmem74	69527872	transmembrane protein 74	239408	0.480542765614	0.906874534083	L252	na	Cort-enriched	na	NoError
B3galt1	69527896	UDP-Gal:betaGlcNAc beta 1,3-galactosyltransferase, polypeptide 1	26877	0.701113564619	0.87461039208	L5high	na	na	na	NoError
Baiap2	69528070	brain-specific angiogenesis inhibitor 1-associated protein 2	108100	0.414404701954	0.895318656208	L25even	ABA	na	na	Error?
C030003D03Rik	69530702	RIKEN cDNA C030003D03 gene	77220	na	na	L2only	na	Cort-enriched	na	NoError
Tmem86b	69530977	transmembrane protein 86B	68255	0.816593286283	0.93873255184	L2high	ABA	na	na	NoError
Tbc1d24	69531049	TBC1 domain family, member 24	224617	0.508489459919	0.948646990408	L25even	ABA	na	na	NoError
C630002B14Rik	69531055	RIKEN cDNA C630002B14 gene	103466	0.539960541906	0.890936735809	L23even	ABA	na	na	Error?
C630035N08Rik	69531097	RIKEN cDNA C630035N08 gene	109349	0.878038687658	0.998281521267	L5only	ABA	na	na	NoError
Camk1d	69540302	calcium/calmodulin-dependent protein kinase ID	227541	0.913471506193	0.968098559916	L2only	ABA	na	na	NoError
Camk4	69540314	calcium/calmodulin-dependent protein kinase IV	12326	na	na	L35even	ABA	na	na	Error?
Cbln4	69540435	cerebellin 4 precursor protein	228942	0.584734988791	0.961777941145	L23even	ABA	Cort-enriched	na	Error?
Ccng2	69540519	cyclin G2	12452	0.877328286616	0.967957541862	L2high	ABA	na	na	NoError
Ccrn4l	69540537	CCR4 carbon catabolite repression 4-like (S. cerevisiae)	12457	0.41934581767	0.880866468181	L23even	ABA	na	na	NoError
Cdh23	69540677	cadherin 23 (otocadherin)	22295	0.961460550025	0.963721316539	L2only	ABA	na	na	NoError
Gpd1	69549282	glycerol-3-phosphate dehydrogenase 1 (soluble)	14555	0.663223333835	0.91322577111	L5high	na	na	na	NoError
Dpy19l3	69549314	dpy-19-like 3 (C. elegans)	233115	0.761057211231	0.981656738442	L255	na	na	na	NoError
St6galnac5	69549621	ST6 (alpha-N-acetyl-neuraminyl-2,3-beta-galactosyl-1,3)-N-acetylgalactosaminide alpha-2,6-sialyltransferase 5	26938	0.401148995091	0.758583508898	L2high	ABA	na	na	Error?
Ahi1	69549642	Abelson helper integration site	52906	0.657426680667	0.873064867946	L5high	ABA	na	na	NoError
Igfbp5	69549643	insulin-like growth factor binding protein 5	16011	0.768358391807	0.903460878191	L3high	ABA	na	na	NoError
Cntn4	69568818	contactin 4	269784	0.791158770345	0.920373993475	L5high	na	na	na	NoError
Cntnap1	69568830	contactin associated protein 1	53321	0.656386566146	0.939877781171	L232	ABA	na	na	NoError
Col12a1	69568836	procollagen, type XII, alpha 1	12816	0.901185736309	0.954035354015	L5only	na	na	na	NoError
Cox8a	69568986	cytochrome c oxidase, subunit VIIIa	12868	0.60330160184	0.884667671311	L232	ABA	na	na	NoError
Cpne7	69608010	copine VII	102278	0.581371726731	0.872063337047	L23even	ABA	na	na	Error?
Cpne8	69608016	copine VIII	66871	0.524526835163	0.918883808062	L23even	na	na	na	NoError
Crim1	69608052	cysteine rich transmembrane BMP regulator 1 (chordin like)	50766	0.672373440473	0.914766343273	L2high	ABA	Cort-enriched	na	NoError
D0H4S114	69608408	DNA segment, human D4S114	27528	0.664191940364	0.927171313618	L3high	ABA	na	na	NoError
D130073L02Rik	69608519	RIKEN cDNA D130073L02 gene	215999	0.446079162022	0.915775486638	L23even	ABA	na	na	NoError
Vps13a	69608929	vacuolar protein sorting 13A (yeast)	271564	0.447431705185	0.88224448951	L23even	ABA	na	na	NoError
Fat3	69608947	FAT tumor suppressor homolog 3 (Drosophila)	270120	0.590936175599	0.930296594399	L23even	ABA	na	na	NoError
Dapk1	69626624	death associated protein kinase 1	69635	0.688359018784	0.879978131656	L2high	na	na	na	NoError
Dcc	69626642	deleted in colorectal carcinoma	13176	0.97840344549	0.999082177475	L2only	ABA	na	na	NoError
Dgkb	69626849	diacylglycerol kinase, beta	217480	0.713516638607	0.918605605367	L25even	ABA	na	na	Error?
Dusp4	69671654	dual specificity phosphatase 4	319520	0.879641500001	0.923594981141	L2only	ABA	na	na	NoError
Lypd6	69671732	LY6/PLAUR domain containing 6	320343	0.854520006303	0.941481856379	L5only	ABA	Cort-enriched	na	NoError
Efcbp1	69671899	EF hand calcium binding protein 1	69352	0.616827299463	0.938001888046	L23even	ABA	na	na	NoError
Efcbp2	69671905	EF hand calcium binding protein 2	117148	0.624500842601	0.950501412941	L23even	ABA	na	na	NoError
Efhd2	69671911	EF hand domain containing 2	27984	0.814165196065	0.935356575869	L5high	ABA	na	na	NoError
Eif4g2	69671965	eukaryotic translation initiation factor 4, gamma 2	13690	0.662949340516	0.878863610898	L2high	ABA	na	na	NoError
Epha3	69672078	Eph receptor A3	13837	0.854014554227	0.941958969252	L2only	ABA	na	na	NoError
Epha6	69672084	Eph receptor A6	13840	0.59629757968	0.883709614554	L232	ABA	na	na	NoError
Ern2	69672138	endoplasmic reticulum (ER) to nucleus signalling 2	26918	0.700810357896	0.937686562866	L2high	ABA	na	na	NoError
Fibcd1	69672462	fibrinogen C domain containing 1	98970	0.507319718752	0.948828950005	L252	na	na	na	NoError
Fut7	69672647	fucosyltransferase 7	14347	0.627229853226	0.95855439518	L23even	ABA	na	na	NoError
Garnl3	69672790	GTPase activating RANGAP domain-like 3	99326	0.729547865087	0.952516644835	L255	ABA	na	na	NoError
Tmem132e	69734446	transmembrane protein 132E	270893	0.868555425261	0.969391586459	L2only	ABA	na	na	NoError
Got2	69734500	glutamate oxaloacetate transaminase 2, mitochondrial	14719	0.666328187565	0.905212790487	L2high	ABA	na	na	NoError
Gpc1	69734536	glypican 1	14733	0.466948555679	0.906154432184	L25even	ABA	na	na	NoError
Grsf1	69734608	G-rich RNA sequence binding factor 1	231413	0.689347391621	0.859077188924	L2high	ABA	na	na	NoError
Hpcal4	69735078	hippocalcin-like 4	170638	0.874244400858	0.969174494367	L255	ABA	na	na	NoError
Hsp90ab1	69735168	heat shock protein 90kDa alpha (cytosolic), class B member 1	15516	0.658415390128	0.876275687043	L2high	ABA	na	na	NoError
Icam5	69735198	intercellular adhesion molecule 5, telencephalin	15898	0.421053866421	0.897072969869	L252	na	na	na	NoError
Idh3g	69735216	isocitrate dehydrogenase 3 (NAD+), gamma	15929	0.654908145695	0.905043480643	L2high	ABA	na	na	NoError
Igf2r	69735269	insulin-like growth factor 2 receptor	16004	0.656619764849	0.851217565739	L2high	na	na	na	NoError
Igsf4c	69735299	immunoglobulin superfamily, member 4C	260299	0.551926280375	0.904180424194	L25even	na	na	na	NoError
Il1rapl2	69735389	interleukin 1 receptor accessory protein-like 2	60367	0.967157215057	1.0	L2only	ABA	na	na	NoError
Itga5	69735574	integrin alpha 5 (fibronectin receptor alpha)	16402	na	na	L5only	na	na	Corr	NoError
Jag2	69735652	jagged 2	16450	0.499390194627	0.925761249171	L23even	ABA	na	na	NoError
Lamb1-1	69736010	laminin B1 subunit 1	16777	0.725919563383	0.89975836134	L2only	ABA	na	na	NoError
Lgi2	69736100	leucine-rich repeat LGI family, member 2	246316	0.463011049894	0.937216629946	L232	ABA	na	na	NoError
Lin7a	69736136	lin-7 homolog A (C. elegans)	108030	0.838155619315	0.980869502852	L252	ABA	na	na	NoError
Lrfn2	69736238	leucine rich repeat and fibronectin type III domain containing 2	70530	0.713010508402	0.878411099479	L5high	na	na	na	NoError
Lrpap1	69736262	low density lipoprotein receptor-related protein associated protein 1	16976	0.515149505554	0.897583124886	L25even	na	na	na	NoError
Lrrc4	69736280	leucine rich repeat containing 4	192198	0.482748222559	0.92475518718	L23even	na	na	na	NoError
Luzp1	69736328	leucine zipper protein 1	269593	0.73135230713	0.970833866931	L2high	ABA	na	na	NoError
Mapk8ip1	69752059	mitogen activated protein kinase 8 interacting protein 1	19099	0.423223025787	0.917830546119	L25even	na	na	na	NoError
Matk	69752089	megakaryocyte-associated tyrosine kinase	17179	0.504064077057	0.943069634064	L25even	na	na	na	NoError
Mcpt8	69752143	mast cell protease 8	17231	0.482957273157	0.953956702625	L25even	ABA	na	na	NoError
Ndrg4	69782109	N-myc downstream regulated gene 4	234593	0.672767334996	0.884615481361	L2high	na	na	na	NoError
Nef3	69782174	neurofilament 3, medium	18040	0.886977058674	0.968802747255	L232	na	na	na	NoError
Nin	69782258	ninein	18080	0.7125638427	0.913580951466	L5high	ABA	na	na	NoError
Nrip3	69782385	nuclear receptor interacting protein 3	78593	0.796842789429	0.913460412264	L2high	ABA	na	na	NoError
Pam	69782706	peptidylglycine alpha-amidating monooxygenase	18484	0.540144093283	0.918325556572	L23even	ABA	Cort-enriched	na	NoError
Pcdh7	69782790	protocadherin 7	54216	0.79004561983	0.956224344432	L252	ABA	na	na	NoError
Pgk1	69783047	phosphoglycerate kinase 1	18655	0.667001866359	0.899157933625	L2high	na	na	na	NoError
Plau	69783286	plasminogen activator, urokinase	18792	0.87342052605	0.922421427308	L2only	na	na	na	NoError
Plxnd1	69816326	plexin D1	67784	0.721146725893	0.970526503687	L232	ABA	Cort-enriched	na	Error?
Rab3c	69816745	RAB3C, member RAS oncogene family	67295	0.66839483389	0.87311456343	L2high	na	na	na	NoError
Rai14	69816757	retinoic acid induced 14	75646	0.999418116254	1.0	L5only	ABA	Cort-enriched	na	NoError
Rb1	69816763	retinoblastoma 1	19645	0.557430009515	0.957236925405	L23even	ABA	na	na	NoError
Tle4	69816984	transducin-like enhancer of split 4, homolog of Drosophila E(spl)	21888	0.959929010347	0.994155563933	L5only	ABA	Cort-enriched	na	Error?
Tpm1	69817031	tropomyosin 1, alpha	22003	0.549522772641	0.889158761086	L23even	na	na	na	NoError
Tshz3	69817121	teashirt zinc finger family member 3	243931	0.895371448777	0.93123734806	L5only	na	na	na	NoError
Ppia	69817199	peptidylprolyl isomerase A	268373	0.650302316333	0.882133727514	L2high	na	na	na	NoError
Ppp3ca	69817246	protein phosphatase 3, catalytic subunit, alpha isoform	19055	0.448559222456	0.934302660542	L25even	ABA	na	na	NoError
Prkcc	69817306	protein kinase C, gamma	18752	0.655617444437	0.892308510808	L2high	ABA	na	na	Error?
Prkg1	69817336	protein kinase, cGMP-dependent, type I	19091	na	na	L2only	na	na	Corr	NoError
Ptk7	69817661	PTK7 protein tyrosine kinase 7	71461	0.85673648157	0.946704093623	L5high	ABA	na	Corr	NoError
Purg	69817769	purine-rich element binding protein G	75029	0.514352836243	0.885659726955	L23even	ABA	na	na	NoError
Hdgfl1	69817781	hepatoma derived growth factor-like 1	15192	0.67219404137	0.885858324309	L2high	ABA	na	na	NoError
Rab6b	69817886	RAB6B, member RAS oncogene family	270192	0.666788234932	0.882398723379	L2high	ABA	na	na	NoError
Rasa3	69817970	RAS p21 protein activator 3	19414	0.663377990555	0.987741285024	L252	ABA	na	na	NoError
Rasgrp2	69818000	RAS, guanyl releasing protein 2	19395	0.883185627641	0.962176670712	L2only	ABA	Cort-enriched	na	NoError
Rasl11b	69818006	RAS-like, family 11, member B	68939	0.59160281842	0.910018559614	L3only	ABA	na	na	NoError
Rbbp4	69818024	retinoblastoma binding protein 4	19646	0.831108859455	0.929861936012	L2high	na	na	na	NoError
Rcn1	69818048	reticulocalbin 1	19672	0.734587865174	0.968068177046	L3only	ABA	na	na	NoError
8030451F13Rik	69835645	RIKEN cDNA 8030451F13 gene	109272	0.712479258176	0.90941485526	L3only	ABA	na	na	NoError
Cpne6	69837190	copine VI	12891	0.66832483802	0.905381054291	L2high	ABA	na	na	Error?
Lhfp	69837243	lipoma HMGIC fusion partner	108927	0.425108887752	0.898224368115	L23even	ABA	na	na	NoError
2900002H16Rik	69837493	RIKEN cDNA 2900002H16 gene	75695	0.480114738258	0.888625923732	L23even	na	na	na	NoError
2310001A20Rik	69837580	RIKEN cDNA 2310001A20 gene	71881	0.707715874719	0.875219640083	L2high	ABA	na	na	NoError
6430706D22Rik	69838337	RIKEN cDNA 6430706D22 gene	381280	0.696014568674	0.861264395458	L2high	ABA	na	na	NoError
AI841794	69838338	expressed sequence AI841794	211187	0.716480413534	0.977335727441	L23even	ABA	na	na	NoError
Myo1b	69838512	myosin IB	17912	0.660912772335	0.882046748711	L2high	ABA	na	na	NoError
Chn1	69838711	chimerin (chimaerin) 1	108699	0.660141565806	0.902928683688	L2high	ABA	na	na	NoError
Grin3a	69859865	glutamate receptor ionotropic, NMDA3A	242443	0.543534971969	0.938672246374	L35even	ABA	na	na	Error?
Pthr2	69863250	parathyroid hormone receptor 2	213527	0.742014051402	0.990019677279	L252	ABA	na	Corr	NoError
Sdk2	69873475	sidekick homolog 2 (chicken)	237979	0.983507514486	0.993750553944	L5only	ABA	na	na	NoError
Sepw1	69873540	selenoprotein W, muscle 1	20364	0.693399890225	0.891670850031	L2high	ABA	na	na	NoError
Sh3pxd2a	69873720	SH3 and PX domains 2A	14218	0.858309837651	0.950673896797	L2only	na	na	na	NoError
Shb	69873726	src homology 2 domain-containing transforming protein B	230126	0.748783337007	0.959478333358	L25even	na	na	na	NoError
Slc35f1	69873917	solute carrier family 35, member F1	215085	0.771467914104	0.911789852942	L5high	ABA	na	na	NoError
Slc4a3	69874000	solute carrier family 4 (anion exchanger), member 3	20536	0.432363052147	0.908140895971	L23even	ABA	na	na	NoError
Slit1	69874126	slit homolog 1 (Drosophila)	20562	0.507192961144	0.824169127505	L25even	ABA	na	na	Error?
Slit3	69874132	slit homolog 3 (Drosophila)	20564	0.630517818779	0.897603181999	L252	na	na	na	Error?
Slitrk4	69874156	SLIT and NTRK-like family, member 4	245446	0.526940785694	0.972102825609	L23even	ABA	na	na	NoError
Stim2	69887337	stromal interaction molecule 2	116873	0.806227898528	0.968051347754	L5high	na	na	na	NoError
Syt14	69887523	synaptotagmin XIV	329324	0.490036474444	0.980307543029	L23even	ABA	na	na	NoError
Tbc1d1	69980166	TBC1 domain family, member 1	57915	0.484637147267	0.89745014603	L23even	ABA	na	na	NoError
Timm23	69980995	translocase of inner mitochondrial membrane 23 homolog (yeast)	53600	0.506373159697	0.93948350934	L23even	na	na	na	NoError
Vdac1	70194916	voltage-dependent anion channel 1	22333	0.657410891863	0.884484851703	L2high	ABA	na	na	NoError
Xpr1	70195066	xenotropic and polytropic retrovirus receptor 1	19775	0.867708071291	0.939098833938	L5high	na	na	na	NoError
Zyx	70200812	zyxin	22793	0.501610828617	0.922819075952	L25even	ABA	na	na	NoError
1700001E04Rik	70201170	RIKEN cDNA 1700001E04 gene	75438	0.440673245282	0.894058097773	L23even	ABA	na	na	NoError
Tmem163	70203525	transmembrane protein 163	72160	0.592286822166	0.962219822328	L5only	ABA	na	na	Error?
2900026A02Rik	70203579	RIKEN cDNA 2900026A02 gene	243219	0.413162647626	0.919342560613	L25even	na	na	na	NoError
3110047P20Rik	70203658	RIKEN cDNA 3110047P20 gene	319807	0.934264916393	0.986026228792	L2only	ABA	na	Corr	NoError
3110082D06Rik	70203676	RIKEN cDNA 3110082D06 gene	73235	na	na	L3only	ABA	na	na	Error?
4833414E09Rik	70205578	RIKEN cDNA 4833414E09 gene	71633	0.862283634563	0.935099490743	L5high	ABA	na	na	NoError
5033414K04Rik	70230915	RIKEN cDNA 5033414K04 gene	98496	0.640159721031	0.929089693597	L25even	na	na	na	NoError
Apba2bp	70230975	amyloid beta (A4) precursor protein-binding, family A, member 1 binding protein	56846	0.59112821825	0.993082655788	L25even	ABA	Cort-enriched	Corr	NoError
Fstl4	70231158	follistatin-like 4	320027	0.927891188174	0.980851898406	L2only	ABA	Cort-enriched	na	NoError
Rai17	70231779	retinoic acid induced 17	328365	0.663442406663	0.950847028561	L255	na	na	na	NoError
C230081A13Rik	70231917	RIKEN cDNA C230081A13 gene	244895	0.821511142149	0.921091503379	L5high	ABA	na	na	NoError
Clmn	70237956	calmin	94040	0.663200137027	0.902540101546	L3high	ABA	na	na	NoError
D030063F01Rik	70238064	RIKEN cDNA D030063F01 gene	320269	0.504065748349	0.929033536962	L233	na	na	na	NoError
D8Ertd82e	70238794	DNA segment, Chr 8, ERATO Doi 82, expressed	244418	0.69668158186	0.943083392039	L2high	ABA	Cort-enriched	Corr	NoError
Dock4	70238931	dedicator of cytokinesis 4	238130	0.768977994352	0.897048593261	L252	ABA	na	na	NoError
Fancd2	70276807	Fanconi anemia, complementation group D2	211651	0.546351702564	0.937309664877	L3high	na	na	na	Error?
Gda	70276867	guanine deaminase	14544	0.649498690736	0.900942646856	L25even	na	na	na	Error?
Gpc5	70276951	glypican 5	103978	0.974234150942	1.0	L2only	ABA	na	na	NoError
Igsf4d	70278015	immunoglobulin superfamily, member 4	239857	0.593513215611	0.971616514639	L23even	ABA	na	na	NoError
Il1rapl1	70278045	interleukin 1 receptor accessory protein-like 1	331461	0.430752566234	0.960630786919	L23even	na	na	na	NoError
Jmjd3	70278111	jumonji domain containing 3	216850	0.436079256438	0.880238975072	L25even	na	na	na	NoError
Kcnb2	70278123	potassium voltage gated channel, Shab-related subfamily, member 2	98741	0.511490714793	0.955052359146	L23even	ABA	na	na	NoError
Gm196	70296014	gene model 196, (NCBI)	237234	0.857008711475	0.955120550031	L25even	ABA	na	na	NoError
Gm687	70298238	gene model 687, (NCBI)	272465	na	na	L2only	na	na	na	Error?
Gm837	70298346	gene model 837, (NCBI)	330267	0.437341333121	0.849281362152	L23even	na	Cort-enriched	na	Error?
Nlgn1	70300553	neuroligin 1	192167	0.651901240074	0.953648891686	L232	ABA	na	na	NoError
Ntng1	70300595	netrin G1	80883	0.746977747331	0.969516417865	L3only	ABA	na	na	NoError
Pgbd5	70300756	piggyBac transposable element derived 5	209966	0.65293740054	0.879699350779	L2high	ABA	na	na	NoError
Ppm1l	70300887	protein phosphatase 1 (formerly 2C)-like	242083	0.574798097566	0.979805665078	L232	ABA	na	na	NoError
Prickle2	70300917	prickle-like 2 (Drosophila)	243548	0.671513087721	0.893566158656	L2high	ABA	na	na	NoError
Rapgef2	70300995	Rap guanine nucleotide exchange factor (GEF) 2	76089	0.523946334074	0.930206119495	L25even	na	na	na	NoError
Slc24a2	70302093	solute carrier family 24 (sodium/potassium/calcium exchanger), member 2	76376	0.697629867148	0.902987104515	L2high	ABA	na	na	NoError
Snurf	70302222	SNRPN upstream reading frame	84704	0.670434608709	0.900257646057	L2high	na	na	na	NoError
Ust	70302956	uronyl-2-sulfotransferase	338362	0.771294255323	0.897191672506	L3only	na	na	na	NoError
Bcor	70303540	Bcl6 interacting corepressor	71458	0.67625425812	0.878218794311	L2high	na	na	na	NoError
Kcns2	70303701	K+ voltage-gated channel, subfamily S, 2	16539	0.577712292805	0.954891695799	L252	na	Cort-enriched	na	NoError
4932407I05	70305012	hypothetical protein 4932407I05	224662	0.652131048197	0.880359813606	L2high	na	na	na	NoError
6430709H04Rik	70305108	RIKEN cDNA 6430709H04 gene	319228	0.552640647355	0.96628507872	L23even	ABA	na	na	NoError
Epha10	70305263	Eph receptor A10	230735	0.440230094651	0.97226497625	L23even	ABA	na	na	NoError
Abr	70305383	active BCR-related gene	109934	0.520668327218	0.892662869786	L23even	na	na	na	NoError
Arrb1	70305395	arrestin, beta 1	109689	0.77702188535	0.903956683808	L5high	ABA	na	na	NoError
Astn2	70305401	astrotactin 2	56079	0.857332098286	0.949037744938	L355	ABA	Cort-enriched	na	NoError
Rapgefl1	70305419	Rap guanine nucleotide exchange factor (GEF)-like 1	268480	0.542394973878	0.880181881687	L255	na	na	na	NoError
Tmem145	70305478	transmembrane protein 145	330485	0.405079827707	0.892694174047	L23even	ABA	Cort-enriched	na	NoError
Ak3	70429160	adenylate kinase 3	56248	0.791086727058	0.927527249674	L2high	ABA	na	Corr	NoError
Emb	70429238	embigin	13723	0.715878207375	0.937454986229	L3high	ABA	na	na	NoError
Cyb5r1	70429321	cytochrome b5 reductase 1	72017	0.757204141331	0.93632037113	L2only	na	Cort-enriched	na	NoError
Pik3cd	70429351	phosphatidylinositol 3-kinase catalytic delta polypeptide	18707	0.854857006931	0.925482176702	L2high	na	na	na	NoError
Accn1	70430802	amiloride-sensitive cation channel 1, neuronal (degenerin)	11418	0.583529505785	0.941153312952	L25even	ABA	na	na	NoError
Camkk1	70431211	calcium/calmodulin-dependent protein kinase kinase 1, alpha	55984	0.462576908873	0.926948193179	L25even	na	na	na	NoError
Hn1	70431361	hematological and neurological expressed sequence 1	15374	0.473538966148	0.934237838497	L25even	na	na	na	NoError
Neurod2	70437810	neurogenic differentiation 2	18013	0.464432046878	0.882525659969	L25even	na	na	na	NoError
Pcdh20	70437834	protocadherin 20	219257	0.903990262518	0.982860040217	L2only	na	na	na	NoError
Ccl27	70474755	chemokine (C-C motif) ligand 27	20301	0.631780819252	0.91929511382	L35even	na	na	na	NoError
D13Wsu50e	70523705	DNA segment, Chr 13, Wayne State University 50, expressed	28077	0.527359577983	0.892617919143	L25even	na	na	na	NoError
Man2a2	70523825	mannosidase 2, alpha 2	140481	0.401389107019	0.880819005734	L25even	ABA	na	na	NoError
Gdpd2	70525805	glycerophosphodiester phosphodiesterase domain containing 2	71584	0.93885754627	0.943557052049	L5high	na	na	na	NoError
4930572J05Rik	70528067	RIKEN cDNA 4930572J05 gene	223626	0.574395519778	0.96357316846	L232	ABA	na	na	NoError
Plch1	70528342	phospholipase C, eta 1	269437	0.828465343608	0.900601074402	L3only	ABA	na	na	NoError
BC062109	70528390	cDNA sequence BC062109	231503	0.579622823791	0.952859625687	L252	na	na	na	NoError
Cspg5	70528557	chondroitin sulfate proteoglycan 5	29873	0.492624885298	0.916455689659	L23even	ABA	na	na	NoError
BC024479	70542998	cDNA sequence BC024479	235184	0.422048045905	0.883066936684	L35even	na	na	na	NoError
Glrx	70545937	glutaredoxin	93692	0.781811497309	0.922037253542	L2only	ABA	na	na	NoError
Ier5	70546006	immediate early response 5	15939	0.432378045859	0.956570344493	L25even	na	na	na	NoError
Lrp1b	70546081	low density lipoprotein-related protein 1B (deleted in tumors)	94217	0.764208825048	0.964247675766	L5only	ABA	na	Corr	NoError
Spint2	70565264	serine protease inhibitor, Kunitz type 2	20733	0.608007566516	0.974140487933	L23even	ABA	na	na	NoError
Fhod3	70565557	formin homology 2 domain containing 3	225288	0.557470796686	0.869832700751	L232	ABA	na	na	Error?
Flna	70565563	filamin, alpha	192176	0.797008267853	0.951167281327	L25even	ABA	na	na	NoError
Cacna1i	70566256	calcium channel, voltage-dependent, alpha 1I subunit	239556	0.492722288067	0.901652204861	L3only	ABA	na	na	NoError
Kcnmb4	70593143	potassium large conductance calcium-activated channel, subfamily M, beta member 4	58802	0.909133074096	0.96919410989	L5high	ABA	na	na	NoError
Klf9	70593169	Kruppel-like factor 9	16601	0.712416374155	0.903518842119	L5high	ABA	na	na	NoError
Cutl2	70593288	cut-like 2 (Drosophila)	13048	0.474406617472	0.957505398071	L23even	ABA	Cort-enriched	na	NoError
Npas2	70593327	neuronal PAS domain protein 2	18143	0.675546841676	0.962829139374	L255	ABA	na	na	NoError
Frmpd4	70595913	FERM and PDZ domain containing 4	333605	0.86108868324	0.973991157097	L5only	ABA	na	na	NoError
Sec14l3	70595931	SEC14-like 3 (S. cerevisiae)	380683	0.782338413657	0.912754832799	L3only	ABA	na	na	NoError
LOC381358	70596059	similar to Spectrin alpha chain, brain (Spectrin, non-erythroid alpha chain) (Alpha-II spectrin) (Fodrin alpha chain)	381358	0.651441471951	0.875521325961	L2high	ABA	na	na	NoError
1110059H15Rik	70598385	RIKEN cDNA 1110059H15 gene	68795	0.559772711059	0.889450019432	L23even	na	na	na	NoError
Ero1lb	70598390	ERO1-like beta (S. cerevisiae)	67475	0.441498066943	0.97232218798	L23even	ABA	na	na	NoError
LOC432426	70608490	similar to nesprin-1	432426	0.478539289726	0.888821175263	L23even	na	na	na	NoError
B230220E17Rik	70611407	RIKEN cDNA B230220E17 gene	320865	0.923242933233	0.990192045462	L5only	ABA	na	na	NoError
LOC433022	70611461	similar to hypothetical protein FLJ31579	433022	0.717089692206	0.937245162755	L23even	ABA	na	na	Error?
Cd24a	70719038	CD24a antigen	12484	0.412244259247	0.805466124017	L23even	na	Cort-enriched	na	Error?
LOC433093	70722910	similar to MAM domain containing glycosylphosphatidylinositol anchor 1; glycosyl-phosphatidyl-inositol-MAM	433093	0.784845017633	0.910410346535	L5high	na	na	na	NoError
Cacng3	70723369	calcium channel, voltage-dependent, gamma subunit 3	54376	0.451073834454	0.955133048598	L23even	na	na	na	NoError
Glra3	70723453	glycine receptor, alpha 3 subunit	110304	0.460876186976	0.978244865126	L3only	ABA	na	na	Error?
Cacng8	70724625	calcium channel, voltage-dependent, gamma subunit 8	81905	0.438176236562	0.947253079508	L25even	na	na	na	NoError
Gpr103	70724756	G protein-coupled receptor 103	229214	na	na	L3only	ABA	na	na	NoError
Hs3st2	70724834	heparan sulfate (glucosamine) 3-O-sulfotransferase 2	195646	0.608247608376	0.937671192008	L252	na	na	na	Error?
LOC384670	70725459	gene model 1441, (NCBI)	384670	0.728688238071	0.998218558198	L5only	ABA	na	na	NoError
LOC433697	70786667	hypothetical gene supported by AK048701	433697	0.679530714878	0.899229105824	L3only	na	na	na	NoError
LOC434129	70787432	similar to hypothetical protein FLJ10781	434129	0.676599462598	0.87604609097	L5high	na	na	na	NoError
LOC434301	70793881	similar to Rho-GTPase-activating protein 7 (Rho-type GTPase-activating protein 7) (Deleted in liver cancer 1 protein homolog) (Dlc-1) (StAR-related lipid transfer protein 12) (StARD12) (START domain-containing protein 12)	434301	0.910177487487	0.9915357976	L255	na	na	na	NoError
Sel1h	70793929	Sel1 (suppressor of lin-12) 1 homolog (C. elegans)	20338	0.694995308509	0.926234509107	L2high	ABA	na	na	NoError
TC1460681	70795748	TIGR MGI TC1460681	0	0.983184705882	0.983184705882	L5only	na	na	na	NoError
TC1461568	70795772	TIGR MGI TC1461568	0	0.917050710636	0.980451075381	L5only	ABA	Cort-enriched	na	NoError
TC1462919	70795847	TIGR MGI TC1462919	0	0.71050391785	0.927015171082	L5high	ABA	na	na	NoError
TC1557245	70918946	TIGR MGI TC1557245	0	0.411927009762	0.912134169971	L23even	ABA	na	na	NoError
Grik5	70919023	glutamate receptor, ionotropic, kainate 5 (gamma 2)	14809	0.421833652741	0.899059833471	L25even	ABA	na	na	NoError
Nefl	70919083	neurofilament, light polypeptide	18039	0.901345689819	0.950796128585	L2only	ABA	na	na	NoError
Etv1	70919573	ets variant gene 1	14009	0.455981987705	0.787175091182	L5only	na	Cort-enriched	na	NoError
Clgn	70919740	calmegin	12745	0.751119392009	0.872040074727	L2only	na	na	na	NoError
Ttyh1	70919830	tweety homolog 1 (Drosophila)	57776	0.471505378517	0.920764808888	L23even	ABA	na	na	NoError
TC1568100	70919860	TIGR MGI TC1568100	0	0.711764786099	0.842626741736	L2only	na	na	Corr	NoError
Megf9	70946506	multiple EGF-like-domains 9	230316	0.459317875977	0.906890465695	L23even	ABA	na	na	NoError
Tmem44	71020969	transmembrane protein 44	224090	0.534884378435	0.956732460641	L233	ABA	na	na	NoError
Cobll1	71021160	Cobl-like 1	319876	0.90964661562	1.0	L5only	ABA	na	Corr	NoError
LOC434413	71022298	hypothetical gene supported by AK052948	434413	0.526587041974	0.973347471601	L23even	ABA	na	na	NoError
LOC434823	71022421	LOC434823	434823	0.434033995561	0.924875274486	L25even	na	na	na	NoError
BC068157	71022726	cDNA sequence BC068157	73072	0.476031448401	0.843184181224	L23even	ABA	na	na	Error?
1110007C02Rik	71023008	RIKEN cDNA 1110007C02 gene	71784	0.415999531227	0.905875709448	L23even	ABA	na	na	NoError
Trio	71147821	triple functional domain (PTPRF interacting)	223435	0.41213317715	0.903215234542	L25even	ABA	na	na	NoError
Mm.152121	71148223	Unigene Mm.152121	0	0.522669201338	0.932062314657	L23even	ABA	na	na	NoError
Tmem44	71152258	transmembrane protein 44	224090	0.563902768236	0.913241942173	L23even	ABA	na	na	NoError
Mm.207689	71152366	Unigene Mm.207689	0	0.735129872981	0.913302610245	L5only	na	na	na	NoError
Mm.341423	71161042	Unigene Mm.341423	0	0.65752248824	0.856200624474	L252	ABA	na	na	Error?
Mm.346993	71161066	Unigene Mm.346993	0	0.845230015505	0.982769792761	L5high	ABA	na	na	NoError
Syne1	71210400	synaptic nuclear envelope 1	64009	0.460334946717	0.905184965234	L23even	ABA	na	na	NoError
Ntng2	71210550	netrin G2	171171	0.907116356666	0.981370842415	L252	na	na	na	NoError
Osbpl8	71210577	oxysterol binding protein-like 8	237542	0.729308968449	0.869136762558	L3high	ABA	Cort-enriched	na	NoError
Ociad2	71211308	OCIA domain containing 2	433904	0.729432434273	0.964834064535	L5high	ABA	na	na	NoError
Kcnt1	71211407	potassium channel, subfamily T, member 1	227632	0.471982246332	0.9726652977	L25even	ABA	na	na	NoError
mCG15583.2	71211659	AB mCG15583.2	0	0.495285795122	0.903901615947	L23even	ABA	na	na	NoError
Ajap1	71211722	adherens junction associated protein 1	230959	0.67922484226	0.822819588647	L3only	na	na	na	NoError
mCG141917	71211740	AB mCG141917	0	0.503106583783	0.976251525393	L25even	na	na	na	NoError
BC052055	71212066	cDNA sequence BC052055	328643	0.527771066839	0.971820182471	L23even	ABA	na	na	NoError
BC003498	71212211	cDNA sequence BC00398	80295	0.64622575335	0.898395245943	L3high	ABA	na	na	Error?
mCG140667	71212241	AB mCG140667	0	0.601900136132	0.947814010414	L232	ABA	na	na	NoError
Adcy1	71212473	adenylate cyclase 1	432530	0.492493955292	0.892109398758	L25even	na	na	na	NoError
Ddn	71212512	dendrin	13199	0.405116492056	0.89289901492	L23even	na	na	na	NoError
mCG148480	71213005	AB mCG148480	0	0.610708059784	0.910725223789	L232	ABA	na	na	NoError
Lama3	71232927	laminin, alpha 3	16774	na	na	L2only	ABA	na	na	Error?
Nptx1	71234666	neuronal pentraxin 1	18164	0.903579205189	0.957047761731	L255	ABA	na	na	NoError
Nts	71234690	neurotensin	67405	0.842747601777	0.939747445993	L5only	ABA	na	na	NoError
Nxph4	71234703	neurexophilin 4	104080	0.963253678089	0.994879248081	L5only	na	Cort-enriched	na	NoError
St3gal1	71280544	ST3 beta-galactoside alpha-2,3-sialyltransferase 1	20442	0.931336662984	0.968550997676	L255	ABA	na	na	NoError
Ddc8	71280784	testis specific protein, Ddc8	58251	0.712735188719	0.934207993347	L252	ABA	na	na	NoError
Syt17	71281009	synaptotagmin XVII	110058	0.406641849822	0.848180546747	L25even	na	Cort-enriched	na	Error?
Fbxo44	71281289	: F-box protein 44	230903	0.516780565176	0.898125287841	L23even	ABA	na	na	NoError
A930037G23Rik	71281746	RIKEN cDNA A930037G23 gene	320678	0.446675475002	0.919433101816	L25even	na	na	na	NoError
AI851790	71281764	expressed sequence AI851790	268354	0.995461931513	1.0	L2only	ABA	na	na	NoError
Lmo3	71281865	LIM domain only 3	109593	0.503489815956	0.843169858764	L5only	ABA	Cort-enriched	na	Error?
Ddef1	71307268	development and differentiation enhancing	13196	0.448589271965	0.900292294605	L23even	ABA	na	na	NoError
Drd1a	71307280	dopamine receptor D1A	13488	0.681149316188	0.949756266623	L25even	na	na	na	NoError
Ntsr1	71325306	neurotensin receptor 1	18216	0.941116256802	0.987923954876	L2high	ABA	na	na	NoError
Wdr16	71377947	WD repeat domain 16	71860	0.748606405609	0.994352348121	L3only	ABA	na	na	NoError
Ptpn5	71378389	protein tyrosine phosphatase, non-receptor type 5	19259	0.487060458167	0.880275340984	L23even	na	na	na	NoError
Ptprk	71378456	protein tyrosine phosphatase, receptor type, K	19272	0.534783561383	0.919272226125	L23even	na	na	na	NoError
Rab11fip4	71378475	RAB11 family interacting protein 4 (class II)	268451	0.501462996513	0.910639596412	L25even	na	na	na	NoError
Tpt1	71378554	tumor protein, translationally-controlled 1	22070	0.420528132613	0.883295828231	L23even	ABA	na	na	NoError
Ptprn	71381133	protein tyrosine phosphatase, receptor type, N	19275	0.457902310969	0.900263633399	L252	ABA	na	na	NoError
Mm.25531	71456156	Unigene Mm.25531	0	0.80468030984	0.923842672789	L255	na	na	na	NoError
Scn4b	71487184	sodium channel, type IV, beta	399548	0.732114941671	0.847325504136	L2only	na	na	na	NoError
Tspan3	71489783	tetraspanin 3	56434	0.654681798057	0.878793033927	L2high	ABA	na	na	NoError
LOC241794	71489812	similar to Potassium voltage-gated channel subfamily G member 1 (Voltage-gated potassium channel subunit Kv6.1) (kH2)	241794	0.741366466514	0.931613140831	L5high	na	Cort-enriched	na	NoError
Mum1l1	71494629	melanoma associated antigen (mutated) 1-like 1	245631	0.770824372933	0.896454726236	L2only	ABA	na	na	NoError
Anxa7	71495771	annexin A7	11750	0.833055039757	0.927480956426	L2high	na	na	na	NoError
Atp9b	71495831	ATPas, class II, type 9B	50771	0.525549578639	0.93674363459	L23even	na	Cort-enriched	na	NoError
C030011O14Rik	71496013	RIKEN cDNA C030011O14 gene	215708	0.587444989782	0.891585573299	L232	ABA	na	na	NoError
Kcna4	71529965	potassium voltage-gated channel, shaker-related subfamily, member 4	16492	0.856751469207	0.983117560181	L2only	na	na	Corr	NoError
Kcnj4	71529977	potassium inwardly-rectifying channel, subfamily J, member 4	16520	0.803351239624	0.966924515057	L252	ABA	na	na	NoError
Mtap1a	71570736	microtubule-associated protein 1 A	17754	0.678911600056	0.882655890034	L2high	ABA	na	na	NoError
Trim54	71570742	tripartite motif-containing 54	58522	0.78004453013	0.895141113153	L2high	na	na	na	NoError
Akap13	71574383	A kinase (PRKA) anchor protein 13	75547	0.440218012948	0.735855549293	L5only	na	Cort-enriched	na	NoError
Magi1	71574497	membrane associated guanylate kinase, WW and PDZ domain containing 1	14924	0.521691496571	0.950625753076	L23even	ABA	na	na	NoError
D10Bwg1379e	71580156	DNA segment, Chr 10, Brigham & Women's Genetics 1379 expressed	215821	0.488647956384	0.95721140384	L25even	na	na	na	NoError
Dpysl5	71587595	dihydropyrimidinase-like 5	65254	0.674906469491	0.930123955178	L5only	ABA	na	na	NoError
Glra2	71587739	glycine receptor, alpha 2 subunit	237213	na	na	L5only	na	Cort-enriched	Corr	NoError
Ppp3r1	71608201	protein phosphatase 3, regulatory subunit B, alpha isoform (calcineurin B, type I)	19058	0.668098754402	0.886533079055	L2high	ABA	na	na	NoError
Scg3	71608205	secretogranin III	20255	0.434155103352	0.91839015755	L35even	ABA	na	na	NoError
Ccm2	71608344	cerebral cavernous malformation 2 homolog (human)	216527	0.684963129275	0.89186028518	L2high	ABA	na	na	NoError
9130213B05Rik	71610815	RIKEN cDNA 9130213B05 gene	231440	0.699777810312	0.918904696236	L355	ABA	na	na	Error?
St8sia1	71613643	ST8 alpha-N-acetyl-neuraminide alpha-2,8-sialyltransferase 1	20449	0.682149430409	0.872415223083	L2high	ABA	na	na	NoError
Trabd	71616334	TraB domain containing	67976	0.720291735909	0.898796297191	L2only	na	na	na	NoError
Zcd1	71627779	zinc finger, CDGSH-type domain 1	52637	0.556278459897	0.888228613735	L232	ABA	na	na	NoError
Col20a1	71654111	collagen, type XX, alpha 1	73368	0.747860578917	0.933740730163	L2high	na	na	na	NoError
Polk	71656651	polymerase (DNA directed), kappa	27015	0.817026315726	0.976756634613	L232	ABA	na	na	Error?
Galnt9	71656678	UDP-N-acetyl-alpha-D-galactosamine:polypeptide N-acetylgalactosaminyltransferase 9	231605	0.740448385898	0.952669777917	L255	ABA	na	na	Error?
Flrt3	71656690	fibronectin leucine rich transmembrane protein 3	71436	0.448143773387	0.787632585423	L23even	ABA	na	na	Error?
Gm440	71656696	gene model 440, (NCBI)	242819	0.440126641591	0.908591836826	L23even	ABA	na	na	NoError
Cdc25b	71656803	cell division cycle 25 homolog B (S. cerevisiae)	12531	0.506288000402	0.957515394048	L23even	ABA	na	na	NoError
Trerf1	71656805	transcriptional regulating factor 1	224829	0.470552618836	0.940720710101	L25even	ABA	na	Corr	NoError
Igsf21	71656884	immunoglobin superfamily, member 21	230868	0.837539706134	0.929361985521	L5high	ABA	na	na	NoError
Gpr12	71656914	G-protein coupled receptor 12	14738	0.844681608015	0.950416166272	L3only	ABA	na	na	NoError
Hspa4l	71664146	heat shock protein 4 like	18415	0.561284366024	0.930957013387	L23even	ABA	na	na	NoError
Palmd	71668991	palmdelphin	114301	0.909248878325	0.99267232726	L2only	ABA	na	na	NoError
Panx2	71668992	pannexin 2	406218	na	na	L2only	ABA	na	na	Error?
Syn1	71724559	synapsin I	20964	0.654012089068	0.881668251667	L2high	ABA	na	na	NoError
Slc17a6	71724696	solute carrier family 17 (sodium-dependent inorganic phosphate cotransporter), member 6	140919	na	na	L232	na	Cort-enriched	na	Error?
Mm.271301	71735822	Unigene Mm.271301	0	0.629497541423	0.890357452545	L232	na	na	na	NoError
Nxph3	71735831	neurexophilin 3	104079	0.794915201729	0.915405203178	L5high	ABA	na	na	NoError
Ogfrl1	71763534	opioid growth factor receptor-like 1	70155	0.729359592478	0.92068449365	L5high	na	na	na	NoError
Porcn	71763559	porcupine homolog (Drosophila)	53627	0.80098519988	0.936238787271	L2high	na	na	na	NoError
Ndufb5	71763831	NADH dehydrogenase (ubiquinone) 1 beta subcomplex, 5	66046	0.853096849275	0.89990610381	L2high	na	na	na	NoError
Uqcrh	71763912	ubiquinol-cytochrome c reductase hinge protein	66576	0.704982150262	0.89352123298	L2high	ABA	na	na	NoError
Mras	71764156	muscle and microspikes RAS	17532	0.617731738139	0.962325380683	L232	ABA	na	na	NoError
Pcdh17	71764739	protocadherin 17	219228	0.457543397595	0.924739068558	L25even	na	na	na	NoError
LOC328644	71765034	hypothetical gene supported by AK045595	328644	0.700013353089	0.986780327983	L23even	na	na	na	NoError
A830018L16Rik	71789970	RIKEN cDNA A830018L16 gene	320492	0.673324357966	0.910517099821	L255	ABA	Cort-enriched	na	NoError
Gsg1l	71808594	GSG1-like	269994	0.655907864064	0.933164963791	L2high	ABA	na	na	NoError
Megf11	71809385	multiple EGF-like-domains 11	214058	0.836156374319	0.929373873018	L2only	ABA	na	na	NoError
D830030K20Rik	71809443	RIKEN cDNA D830030K20 gene	320333	0.601353554706	0.92560617456	L233	ABA	na	na	NoError
Lrrc55	71832818	leucine rich repeat containing 55	241528	0.465578970396	0.979703145218	L25even	ABA	na	na	NoError
9030624G23Rik	71892334	RIKEN cDNA 9030624G23 gene	66808	0.592662746278	0.90023342119	L3only	ABA	na	na	NoError
Nefh	71920442	neurofilament, heavy polypeptide	380684	0.827390748181	0.935428433507	L2high	ABA	Cort-enriched	na	NoError
Rasd2	71920507	RASD family, member 2	75141	0.97153031064	0.995496620191	L2only	ABA	na	na	NoError
2310046A06Rik	71991822	RIKEN cDNA 2310046A06 gene	69642	0.674070807933	0.945575125583	L233	ABA	na	Corr	NoError
Zc3h7b	72001863	zinc finger CCCH type containing 7B	20286	0.46868626295	0.891878348452	L25even	na	na	na	NoError
Scube1	72001864	signal peptide, CUB domain, EGF-like 1	64706	0.71992445773	0.87715248409	L5high	na	Cort-enriched	Corr	NoError
Sntg1	72002025	syntrophin, gamma 1	71096	0.420399447301	0.882961630051	L23even	ABA	na	na	NoError
Tmem127	72081906	transmembrane protein 127	69470	0.525059875595	0.947779732121	L23even	ABA	na	na	Error?
Tesc	72182976	tescalcin	57816	0.644324759459	1.0	L252	na	na	na	Error?
D630040G17Rik	72283587	RIKEN cDNA D630040G17 gene	244530	0.495468514495	0.913282893735	L23even	na	na	na	NoError
Ltk	72283701	leukocyte tyrosine kinase	17005	0.439959044002	0.968803508577	L23even	ABA	na	na	NoError
Ppm2c	72471816	protein phosphatase 2C, magnesium dependent, catalytic subunit	381511	0.49434956361	0.957574946606	L23even	ABA	na	na	NoError
Pcp4	73423932	Purkinje cell protein 4	18546	0.683381252181	0.924814257966	L35even	ABA	Cort-enriched	na	Error?
Adora1	73496905	adenosine A1 receptor	11539	0.496488091056	0.994917666149	L25even	ABA	na	na	NoError
Kcnq2	73496947	potassium voltage-gated channel, subfamily Q, member 2	16536	0.362269600684	0.782627608211	L25even	ABA	na	na	Error?
Gpr158	73497162	G protein-coupled receptor 158	241263	0.757357479031	0.960751469833	L2high	ABA	na	na	NoError
Nuak1	73497621	NUAK family, SNF1-like kinase, 1	77976	0.517889540946	0.912105989022	L23even	ABA	na	na	NoError
Zdhhc23	73497666	zinc finger, DHHC domain containing 23	332175	0.853407726103	0.98287780559	L2only	ABA	na	Corr	NoError
Cdh12	73513627	cadherin 12	215654	0.407052309758	0.715045836734	L23even	ABA	na	na	Error?
Centg1	73513639	centaurin, gamma 1	216439	0.660650106458	0.914093499524	L25even	na	na	na	NoError
G6b	73513774	G6B protein	114763	0.672626752856	0.89679441782	L2high	na	na	na	NoError
Dpy19l1	73584849	dpy-19-like 1 (C. elegans)	244745	0.643460130327	0.941864984143	L252	na	na	na	NoError
Egr3	73606485	early growth response 3	13655	0.541305160278	0.932743336868	L25even	na	Cort-enriched	na	NoError
Rtn4rl2	73617492	reticulon 4 receptor-like 2	269295	0.612072302545	0.933978350153	L25even	ABA	na	na	NoError
Akr1b3	73834104	aldo-keto reductase family 1, member B3 (aldose reductase)	11677	0.457381478428	0.924506265283	L23even	ABA	na	na	NoError
D130032N22RikASTERISK	73834349	RIKEN cDNA D130032N22 gene (non-RefSeq)	0	na	na	L5high	ABA	na	na	Error?
D130058C17RikASTERISK	73834355	RIKEN cDNA D130058C17 gene (non-RefSeq)	0	na	na	L2high	ABA	na	na	Error?
9630017J07RikASTERISK	73906221	RIKEN cDNA 9630017J07 gene (non-RefSeq)	0	na	na	L3high	ABA	na	na	Error?
A930001K06RikASTERISK	74000492	RIKEN cDNA A930001K06 gene (non-RefSeq)	0	na	na	L5high	ABA	na	na	Error?
Rab11fip5	74059272	RAB11 family interacting protein 5 (class I)	52055	0.565523045273	0.906838585474	L23even	ABA	na	na	NoError
Ppp2r5d	74059351	protein phosphatase 2, regulatory subunit B (B56), delta isoform	21770	0.506047230368	0.940472737053	L25even	na	na	na	NoError
Eif1b	74357596	eukaryotic translation initiation factor 1B	68969	0.981799027025	0.999718049969	L2only	ABA	na	na	NoError
1500004I01RikASTERISK	74357791	RIKEN cDNA 1500004I01 gene (non-RefSeq)	0	na	na	L2high	ABA	na	na	Error?
Nrn1	74427071	neuritin 1	68404	0.998214801233	1.0	L255	na	na	na	Error?
Ptprg	74430888	protein tyrosine phosphatase, receptor type, G	19270	0.626527940503	0.978002709569	L25even	ABA	na	na	NoError
Coro6	74431224	coronin, actin binding protein 6	216961	0.424707482687	0.921332656995	L23even	ABA	Cort-enriched	na	NoError
Mm.293263	74431366	Unigene Mm.293263	0	0.694630463984	0.921914421789	L255	ABA	na	na	Error?
F830001A07Rik	74431552	RIKEN cDNA F830001A07 gene	320055	0.500585616335	0.939283439794	L23even	na	na	na	NoError
Slc4a7	74431576	solute carrier family 4, sodium bicarbonate cotransporter, member 7	218756	0.737915338352	0.958654924106	L3only	na	na	na	NoError
Mm.40569	74431646	Unigene Mm.40569	0	0.658008817872	0.889629263874	L2high	na	na	na	NoError
Gucy1a2	74431661	guanylate cyclase 1, soluble, alpha 2	234889	0.894635366753	0.969007473576	L2only	ABA	na	na	NoError
LOC432425	74509476	similar to nesprin 1 isoform beta; synaptic nuclei expressed gene 1; nesprin 1; enaptin	432425	0.487501251936	0.953049270153	L23even	ABA	na	na	NoError
Adam33	74509572	a disintegrin and metallopeptidase domain 33	110751	na	na	L5only	na	na	Corr	NoError
Cpeb2	74510236	cytoplasmic polyadenylation element binding protein 2	231207	0.552442540403	0.97031724688	L23even	ABA	na	na	NoError
Adcy8	74514237	adenylate cyclase 8	11514	0.48967528978	0.979152539433	L23even	ABA	na	na	NoError
Lphn3	74514294	latrophilin 3	319387	0.488465236237	0.880966190518	L25even	na	na	na	NoError
Actn1	74514369	actinin, alpha 1	109711	0.674447690188	0.962060271962	L255	na	na	na	NoError
TC1563501	74562606	TIGR MGI TC1563501	0	0.871352267311	0.981698919008	L2only	ABA	na	na	NoError
Cntn5	74578317	contactin 5	244682	0.759809845481	0.976262006198	L2only	ABA	na	na	NoError
LOC328602	74579467	gene model 748, (NCBI)	328602	0.658829485903	0.907651506192	L2high	ABA	na	na	NoError
Cpne4	74579932	copine IV	74020	0.877497845978	0.997288355031	L2only	na	na	na	NoError
Hcn1	74579938	hyperpolarization-activated, cyclic nucleotide-gated K+ 1	15165	0.762332555447	0.908412822656	L2high	ABA	Cort-enriched	na	NoError
Nos1ap	74580841	nitric oxide synthase 1 (neuronal) adaptor protein	70729	0.876427154513	0.949320833892	L255	na	na	na	NoError
LOC640526	74580966	-	640526	0.508077443376	0.887943657799	L25even	ABA	na	na	NoError
Nptn	74581026	neuroplastin	20320	0.650391292279	0.879802117478	L2high	ABA	na	na	NoError
1700024P16Rik	74581199	RIKEN cDNA 1700024P16 gene	242594	0.604902006932	0.991615353496	L3only	ABA	na	na	NoError
Pacsin2	74638864	protein kinase C and casein kinase substrate in neurons 2	23970	0.622585108805	0.934777450178	L233	ABA	na	na	NoError
Atp2b4	74735253	ATPase, Ca++ transporting, plasma membrane 4	381290	0.485449246616	0.881598386279	L35even	ABA	na	na	Error?
Sacs	74743372	sacsin	50720	0.857013800146	0.944147006003	L2high	ABA	na	na	NoError
Prmt8	74743441	protein arginine N-methyltransferase 8	381813	0.505454260199	0.898478251923	L23even	na	na	na	NoError
Arhgef17	74821649	Rho guanine nucleotide exchange factor (GEF) 17	207212	0.554676530255	0.891412378068	L252	na	na	na	NoError
Col5a1	74821660	procollagen, type V, alpha 1	12831	0.991095665072	0.996899536807	L5only	ABA	na	na	NoError
Reep1	74821680	receptor accessory protein 1	52250	0.432626668809	0.896529606855	L25even	na	na	na	NoError
Nkiras1	74821972	NFKB inhibitor interacting Ras-like protein 1	69721	0.487091596613	0.938282900423	L23even	ABA	na	na	NoError
Sp3	74822606	trans-acting transcription factor 3	20687	0.912728866855	0.965861707818	L5only	na	na	na	NoError
Eno1	74822850	enolase 1, alpha non-neuron	13806	0.571123885234	0.937607268841	L25even	ABA	na	na	NoError
Bcl11b	74990505	B-cell leukemia/lymphoma 11B	58208	0.614647169797	0.874435649075	L5high	na	Cort-enriched	na	Error?
Cpa6	75197606	carboxypeptidase A6	329093	0.774276567151	0.924149036153	L2only	ABA	na	na	NoError
Ly6g6e	75198208	lymphocyte antigen 6 complex, locus G6E	70274	0.734230536981	0.903104945643	L3high	ABA	Cort-enriched	na	NoError
Man1a	75457368	mannosidase 1, alpha	17155	0.490692128166	0.934749041773	L23even	ABA	na	na	NoError
Man1a	75457369	mannosidase 1, alpha	17155	0.530021711286	0.924781468352	L23even	ABA	na	na	NoError
Man1a	75457370	mannosidase 1, alpha	17155	0.492559196183	0.905258647945	L23even	ABA	na	na	NoError
Man1a	75457371	mannosidase 1, alpha	17155	0.475907925283	0.917328001177	L23even	ABA	na	na	NoError
Calb2	75457440	calbindin 2	12308	0.736218591725	0.911118159899	L3high	na	na	na	NoError
Nov	75457462	nephroblastoma overexpressed gene	18133	0.507443626655	0.913210555891	L25even	ABA	Cort-enriched	na	NoError
Nov	75457464	nephroblastoma overexpressed gene	18133	0.34798969163	0.717793030968	L25even	ABA	Cort-enriched	na	Error?
Man1a	75492193	mannosidase 1, alpha	17155	0.431710216125	0.9540189131	L23even	ABA	na	na	Error?
Man1a	75492194	mannosidase 1, alpha	17155	0.477534778111	0.920220244387	L23even	ABA	na	na	NoError
Man1a	75492195	mannosidase 1, alpha	17155	0.454274372776	0.909828025542	L23even	ABA	na	na	NoError
Man1a	75492196	mannosidase 1, alpha	17155	0.469544761829	0.959180027477	L23even	ABA	na	na	NoError
Calb2	75492428	calbindin 2	12308	0.709368108706	0.902444568185	L3high	na	na	na	NoError
Calb2	75492430	calbindin 2	12308	0.700382553897	0.871701433611	L3high	na	na	na	NoError
Nov	75492470	nephroblastoma overexpressed gene	18133	0.540405749744	0.895385317975	L25even	ABA	Cort-enriched	na	NoError
Nov	75492634	nephroblastoma overexpressed gene	18133	0.534154545665	0.951622889907	L25even	ABA	Cort-enriched	na	NoError
Nov	75492644	nephroblastoma overexpressed gene	18133	0.514687779361	0.887769538446	L25even	ABA	Cort-enriched	na	Error?
Nov	75492654	nephroblastoma overexpressed gene	18133	0.410083164567	0.890736745884	L25even	ABA	Cort-enriched	na	Error?
Man1a	75496129	mannosidase 1, alpha	17155	0.465880291409	0.931585246899	L23even	ABA	na	na	NoError
Man1a	75496130	mannosidase 1, alpha	17155	0.48587394709	0.942704751144	L23even	ABA	na	na	NoError
Man1a	75496131	mannosidase 1, alpha	17155	0.443213403302	0.925303687155	L23even	ABA	na	na	NoError
Man1a	75496132	mannosidase 1, alpha	17155	0.496157933799	0.928253551467	L23even	ABA	na	na	NoError
Calb2	75496134	calbindin 2	12308	0.689443135148	0.873152216888	L3high	na	na	na	NoError
Calb2	75496135	calbindin 2	12308	0.667475261488	0.87235931374	L3high	na	na	na	NoError
Nov	75496137	nephroblastoma overexpressed gene	18133	0.503306677056	0.931870462402	L25even	ABA	Cort-enriched	na	Error?
Nov	75496138	nephroblastoma overexpressed gene	18133	0.387586671662	0.83089730259	L25even	ABA	Cort-enriched	na	Error?
Nov	75496140	nephroblastoma overexpressed gene	18133	0.424970939715	0.908161299009	L25even	ABA	Cort-enriched	na	Error?
Man1a	75496346	mannosidase 1, alpha	17155	0.468029840954	0.930562209443	L23even	ABA	na	na	NoError
Man1a	75496347	mannosidase 1, alpha	17155	0.482330712426	0.913217486252	L23even	ABA	na	na	NoError
Man1a	75496358	mannosidase 1, alpha	17155	0.481992546321	0.902526938203	L23even	ABA	na	na	NoError
Man1a	75496360	mannosidase 1, alpha	17155	0.451027809241	0.922807113856	L23even	ABA	na	na	NoError
Nov	75496410	nephroblastoma overexpressed gene	18133	0.492798418405	0.929554326884	L25even	ABA	Cort-enriched	na	NoError
Nov	75496420	nephroblastoma overexpressed gene	18133	0.496383738995	0.931026718996	L25even	ABA	Cort-enriched	na	NoError
Nov	75496430	nephroblastoma overexpressed gene	18133	0.612097547763	0.9173483631	L25even	ABA	Cort-enriched	na	NoError
Nov	75496431	nephroblastoma overexpressed gene	18133	0.675822904433	0.878420332842	L25even	ABA	Cort-enriched	na	Error?
Calb1	75496470	calbindin-28K	12307	0.540914327873	0.877490113574	L2high	na	na	na	Error?
2810405K02Rik	75692770	RIKEN cDNA 2810405K02 gene	66469	0.404350137369	0.880192312643	L23even	ABA	na	na	NoError
Mm.26272	75692997	Unigene Mm.26272	0	0.581563494986	0.846178232835	L252	na	Cort-enriched	na	Error?
Gbe1	75693197	glucan (1,4-alpha-), branching enzyme 1	74185	0.581313710841	0.912862327441	L23even	ABA	na	na	NoError
Capsl	75694246	calcyphosine-like	75568	0.677506657884	0.825089366034	L2only	na	na	na	NoError
Hspa1l	75694259	heat shock protein 1-like	15482	0.708457319285	0.882479330524	L5high	ABA	na	na	Error?
AW125753	75694366	expressed sequence AW125753	105005	0.460943795087	0.910030578151	L23even	ABA	na	na	Error?
Bdnf	75695642	brain derived neurotrophic factor	12064	0.438404482601	0.881793031031	L23even	na	na	na	Error?
Cldn1	75695650	claudin 1	12737	0.453158624638	0.929242092785	L232	ABA	na	na	NoError
Grik3	75749432	glutamate receptor, ionotropic, kainate 3	14807	0.517297247156	0.899795332362	L255	ABA	na	na	Error?
Hpca	75750508	hippocalcin	15444	0.640990173365	0.880527764577	L23even	ABA	na	na	NoError
Serinc2	75828193	serine incorporator 2	230779	0.477662113459	0.926378182742	L23even	ABA	na	na	Error?
Tmem40	76098295	transmembrane protein 40	94346	0.565377043145	0.782625704076	L5only	ABA	Cort-enriched	na	NoError
E430002G05Rik	76135459	RIKEN cDNA E430002G05 gene	210622	0.539367592258	0.899132292612	L252	na	Cort-enriched	na	Error?
Arg2	76135481	arginase type II	11847	0.61436007886	0.896479915724	L2only	ABA	na	na	NoError
Ccdc109b	76135578	coiled-coil domain containing 109B	66815	0.636466746522	0.881864218503	L2only	na	na	na	NoError
Tcf4	77454591	transcription factor 4	21413	0.580674838773	0.902262403499	L23even	ABA	na	na	NoError
Satb1	77454618	special AT-rich sequence binding protein 1	20230	0.655974109632	0.880753034309	L2high	ABA	na	na	Error?
Anxa5	77454635	annexin A5	11747	0.563915340071	0.945197004876	L233	ABA	na	na	Error?
Cdh11	77454677	cadherin 11	12552	0.707042932587	0.908764994031	L5high	ABA	na	na	NoError
Myom1	77455013	myomesin 1	17929	0.603140582349	0.827683453445	L5only	na	na	na	NoError
Tbr1	77455019	T-box brain gene 1	21375	0.901548814777	0.959876768866	L255	ABA	Cort-enriched	na	NoError
Lef1	77464846	lymphoid enhancer binding factor 1	16842	0.704663367978	0.885303290875	L2only	ABA	na	Corr	NoError
Pld3	77464848	phospholipase D family, member 3	18807	0.660636855604	0.885867326245	L2high	ABA	Cort-enriched	na	NoError
Chrm3	77464862	cholinergic receptor, muscarinic 3, cardiac	12671	0.680089887047	0.896301225689	L3high	ABA	na	na	NoError
Cdh20	77464878	cadherin 20	23836	0.659990457684	0.951083384273	L233	ABA	na	na	Error?
Hgf	77464884	hepatocyte growth factor	15234	0.622559769079	0.948549905232	L3only	ABA	Cort-enriched	na	NoError
Pde1a	77464886	phosphodiesterase 1A, calmodulin-dependent	18573	0.675643878052	0.91607238987	L5high	ABA	na	na	Error?
Anxa11	77464938	annexin A11	11744	0.463195058113	0.771493899398	L252	na	Cort-enriched	na	Error?
Pex2	77620293	peroxin 2	58869	0.684005068912	0.917831266179	L2high	ABA	na	na	Error?
B830045N13Rik	77620431	RIKEN cDNA B830045N13 gene	215378	0.930900174879	0.975539101517	L5only	ABA	na	na	NoError
Ablim1	77620820	actin-binding LIM protein 1	226251	0.566377234697	0.910228737087	L25even	ABA	na	na	NoError
Lefty2	77620828	Left-right determination factor 2	320202	0.592071590786	0.776113569153	L5only	na	na	na	NoError
Tmc6	77791984	transmembrane channel-like gene family 6	217353	0.605058628768	0.826064083229	L2only	ABA	Cort-enriched	na	Error?
6430502M16Rik	77793191	RIKEN cDNA 6430502M16 gene	218440	0.546938540412	0.945810835247	L3high	ABA	na	na	Error?
Adrbk2	77793203	adrenergic receptor kinase, beta 2	320129	0.700998725959	0.904260622797	L5high	ABA	na	na	Error?
Epha3	77799005	Eph receptor A3	13837	0.703917889451	0.89497340451	L2only	ABA	na	na	NoError
Adamts2	77799051	a disintegrin-like and metallopeptidase (reprolysin type) with thrombospondin type 1 motif, 2	216725	0.665510794671	0.879876698015	L252	na	na	na	Error?
Kcnj2	77800903	potassium inwardly-rectifying channel, subfamily J, member 2	16518	0.463075577386	0.840138946803	L3high	ABA	na	na	Error?
Pcsk5	77910649	proprotein convertase subtilisin/kexin type 5	18552	0.863183382069	0.989867645071	L5only	ABA	na	na	NoError
Odz1	77924494	odd Oz/ten-m homolog 1 (Drosophila)	23963	0.657101990321	0.922104252221	L25even	na	na	na	NoError
Itga4	77924520	integrin alpha 4	16401	0.774104929363	0.952611100592	L2only	na	na	na	NoError
Vipr1	77924538	vasoactive intestinal peptide receptor 1	22354	0.420328044137	0.914429941786	L23even	na	na	na	Error?
Pcdhb19	79354778	protocadherin beta 19	93890	0.438302565545	0.722390949705	L2only	ABA	na	na	NoError
Pcsk1n	79360249	proprotein convertase subtilisin/kexin type 1 inhibitor	30052	0.651776376602	0.880436540294	L2high	ABA	na	na	NoError
Camk2a	79360274	calcium/calmodulin-dependent protein kinase II alpha	12322	0.650291140872	0.891038092775	L2high	ABA	na	na	NoError
Fat3	79394326	FAT tumor suppressor homolog 3 (Drosophila)	270120	0.424575002887	0.854778524195	L23even	ABA	na	na	Error?
Reln	79394359	reelin	19699	0.777112006653	0.93723344655	L2high	ABA	Cort-enriched	na	NoError
Arhgdig	79544844	Rho GDP dissociation inhibitor (GDI) gamma	14570	0.53256463321	0.817272961278	L2high	ABA	na	na	Error?
Rora	79631966	RAR-related orphan receptor alpha	19883	0.475127002303	0.948365602804	L23even	ABA	Cort-enriched	na	Error?
Ctgf	79632240	connective tissue growth factor	14219	na	na	L5high	ABA	Cort-enriched	na	Error?
Cd44	79632244	CD44 antigen	12505	0.842186124069	0.99492000956	L3only	ABA	na	na	Error?
Uchl1	79632309	ubiquitin carboxy-terminal hydrolase L1	22223	0.658354154294	0.876356564737	L2high	ABA	na	na	NoError
Mef2c	79677145	myocyte enhancer factor 2C	17260	0.535259808647	0.963070131165	L23even	ABA	Cort-enriched	na	NoError
Gpr88	79677355	G-protein coupled receptor 88	64378	0.436112246444	0.877654803951	L252	ABA	Cort-enriched	na	Error?
Lhx2	79677363	LIM homeobox protein 2	16870	0.702982708723	0.952091839785	L2only	ABA	Cort-enriched	na	NoError
Fgfr1	79750677	fibroblast growth factor receptor 1	14182	0.666347839058	0.918816282267	L3only	na	na	na	NoError
Slc44a2	79756317	solute carrier family 44, member 2	68682	0.397987413708	0.806552270151	L25even	ABA	na	na	Error?
Rxfp1	79762216	relaxin/insulin-like family peptide receptor 1	381489	na	na	L35even	ABA	Cort-enriched	na	Error?
Cntn3	79762328	contactin 3	18488	0.503238332259	0.934954215954	L23even	ABA	na	na	Error?
Hs6st3	79762379	heparan sulfate 6-O-sulfotransferase 3	50787	0.454819258147	0.981003591934	L23even	ABA	na	na	Error?
LOC433022	79762542	similar to hypothetical protein FLJ31579	433022	0.485913731908	0.877750529898	L3high	ABA	na	na	Error?
Nrp1	79913171	neuropilin 1	18186	0.523350429041	0.921363177124	L25even	na	Cort-enriched	na	NoError
Epha4	79913272	Eph receptor A4	13838	0.676366698362	0.947629986103	L232	ABA	na	na	NoError
Grp	79913274	gastrin releasing peptide	225642	0.383685861003	0.70811771653	L5only	na	Cort-enriched	na	NoError
Gpr101	79913276	G protein-coupled receptor 101	245424	na	na	L2only	ABA	na	na	NoError
Prkca	79913320	protein kinase C, alpha	18750	0.785719462265	0.910683931094	L2only	ABA	na	na	NoError
A130014H13Rik	80342083	RIKEN cDNA A130014H13 gene	319630	0.619011618935	0.902692583779	L5high	na	na	na	Error?
Grm2	80342154	G protein-coupled receptor, family C, group 1, member B	108068	0.446345311783	0.846095002897	L23even	ABA	na	na	Error?
Ntsr1	80342232	neurotensin receptor 1	18216	0.753724486377	0.910249583111	L2high	ABA	na	na	NoError
Oprm1	80342234	opioid receptor, mu 1	18390	na	na	L5only	ABA	na	na	Error?
Nrp2	80514091	neuropilin 2	18187	0.60846091621	0.915184224405	L5high	ABA	na	na	Error?
Gdpd5	80514099	glycerophosphodiester phosphodiesterase domain containing 5	233552	0.780990093053	0.958374402539	L5high	na	na	na	NoError
Cdh8	80525669	cadherin 8	12564	0.599672322624	0.937423419873	L23even	ABA	na	na	NoError
Mm.25531	81655568	Unigene Mm.25531	0	0.431593007837	0.883465074455	L25even	na	na	na	NoError

## Sheet: AllGene
Name	Iseries	Full name	Entrez	PS1	PS2	Vis	ABA	Cort-enriched	Corr	Error?
1110031B06Rik	4	RIKEN cDNA 1110031B06 gene	67826	na	na	-	ABA	na	na	Error?
Nvl	6	nuclear VCP-like	67459	na	na	-	ABA	na	na	Error?
Gtf3c2	8	general transcription factor IIIC, polypeptide 2, beta	71752	na	na	-	ABA	na	na	Error?
Gtf3c2	9	general transcription factor IIIC, polypeptide 2, beta	71752	na	na	-	ABA	na	na	Error?
Pcdh9	11	protocadherin 9	211712	na	na	-	na	na	na	Error?
1500032D16Rik	13	RIKEN cDNA 1500032D16 gene	78330	0.448620968361	0.768046601338	-	ABA	na	na	NoError
1810074P20Rik	15	RIKEN cDNA 1810074P20 gene	67490	na	na	-	na	na	na	Error?
1810074P20Rik	16	RIKEN cDNA 1810074P20 gene	67490	na	na	-	na	na	na	Error?
Mageh1	18	melanoma antigen, family H, 1	75625	na	na	-	na	na	na	Error?
Ghrl	19	ghrelin	58991	na	na	-	na	na	na	Error?
Ghrl	20	ghrelin	58991	na	na	-	na	na	na	Error?
Cdca7	24	cell division cycle associated 7	66953	na	na	-	na	na	na	Error?
Ccdc16	27	coiled-coil domain containing 16	66983	na	na	-	na	na	na	NoError
Ccdc16	28	coiled-coil domain containing 16	66983	na	na	-	na	na	na	Error?
Prkag2	30	protein kinase, AMP-activated, gamma 2 non-catalytic subunit	108099	0.377264485784	0.799224377223	L2mid	ABA	na	na	Error?
Dopey2	32	dopey family member 2	70028	0.445053161601	0.764775598385	-	na	na	na	NoError
Anln	34	anillin, actin binding protein (scraps homolog, Drosophila)	68743	0.526945701193	0.806432737674	-	ABA	na	na	Error?
2900042E01Rik	36	RIKEN cDNA 2900042E01 gene	72927	na	na	-	na	na	na	Error?
Setd5	38	SET domain containing 5	72895	0.360071227124	0.652474793383	-	na	na	na	Error?
Cnih3	40	cornichon homolog 3 (Drosophila)	72978	na	na	-	na	na	na	NoError
3110003A17Rik	43	RIKEN cDNA 3110003A17 gene	73112	na	na	-	na	na	na	Error?
Thap1	45	THAP domain containing, apoptosis associated protein 1	73754	0.712066443717	0.902311517561	L2mid	ABA	na	na	Error?
Clic6	48	chloride intracellular channel 6	209195	na	na	-	na	na	na	Error?
LOC652668	52	-	0	0.419951549016	0.787421913117	-	na	na	na	Error?
Mansc1	54	MANSC domain containing 1	67729	0.377881488041	0.790298025589	-	na	na	na	NoError
A230109K23Rik	56	RIKEN cDNA A230109K23 gene	77764	na	na	-	na	na	na	NoError
A330102H22Rik	58	RIKEN cDNA A330102H22 gene	77754	na	na	-	na	na	na	Error?
A330102H22Rik	59	RIKEN cDNA A330102H22 gene	77754	na	na	-	na	na	na	Error?
Acta1	61	actin, alpha 1, skeletal muscle	11459	0.656036345711	0.888631852098	L2high	na	na	na	NoError
Actc1	63	actin, alpha, cardiac	11464	0.541570761839	0.879162259203	L2high	ABA	na	na	NoError
Actr2	68	ARP2 actin-related protein 2 homolog (yeast)	66713	0.479259931788	0.821789147507	L2mid	ABA	na	na	NoError
Adamts1	70	a disintegrin-like and metallopeptidase (reprolysin type) with thrombospondin type 1 motif, 1	11504	na	na	-	na	na	na	Error?
Adcy3	76	adenylate cyclase 3	104111	0.524647215661	0.772053938482	Uniform	na	Cort-enriched	na	NoError
Adcy4	78	adenylate cyclase 4	104110	0.540560718308	0.840972392373	-	na	na	na	NoError
Adcy5	80	adenylate cyclase 5	224129	0.333670945809	0.646405911978	-	ABA	na	na	Error?
Adcy6	82	adenylate cyclase 6	11512	0.408174328214	0.734225575647	-	na	na	na	Error?
Adcy9	84	adenylate cyclase 9	11515	0.662650801781	0.960317538028	L25even	na	na	na	Error?
Agpat3	86	1-acylglycerol-3-phosphate O-acyltransferase 3	28169	na	na	-	na	na	na	Error?
Agt	88	angiotensinogen (serpin peptidase inhibitor, clade A, member 8)	11606	0.548812050056	0.80753113423	-	na	na	na	NoError
Mllt11	90	myeloid/lymphoid or mixed-lineage leukemia (trithorax homolog, Drosophila); translocated to, 11	56772	0.537834209114	0.87223274971	-	ABA	na	na	Error?
Akap8	92	A kinase (PRKA) anchor protein 8	56399	0.526286701346	0.741967253832	-	na	na	na	NoError
Akap8	93	A kinase (PRKA) anchor protein 8	56399	na	na	-	na	na	na	Error?
Anp32a	95	acidic (leucine-rich) nuclear phosphoprotein 32 family, member A	11737	0.514830118942	0.861780238037	-	na	na	na	Error?
Ap2b1	97	adaptor-related protein complex 2, beta 1 subunit	71770	na	na	None	ABA	na	na	NoError
Ap2b1	99	adaptor-related protein complex 2, beta 1 subunit	71770	na	na	-	na	na	na	Error?
Ap2m1	101	adaptor protein complex AP-2, mu1	11773	0.341698248869	0.69224057482	L2mid	ABA	Cort-enriched	na	Error?
Ap2m1	102	adaptor protein complex AP-2, mu1	11773	na	na	-	ABA	Cort-enriched	na	Error?
App	105	amyloid beta (A4) precursor protein	11820	na	na	-	ABA	na	na	Error?
App	107	amyloid beta (A4) precursor protein	11820	0.636427054497	0.882122436009	L2high	ABA	na	na	NoError
Aqp4	109	aquaporin 4	11829	0.4032213592	0.86207414494	Uniform	na	na	na	Error?
Arf3	111	ADP-ribosylation factor 3	11842	0.538849155512	0.891690132833	Other	na	na	na	Error?
Arf3	112	ADP-ribosylation factor 3	11842	na	na	-	na	na	na	Error?
Arhgap5	114	Rho GTPase activating protein 5	11855	na	na	-	na	na	na	Error?
Arhgap5	115	Rho GTPase activating protein 5	11855	na	na	-	na	na	na	Error?
Arx	119	aristaless related homeobox gene (Drosophila)	11878	0.526368568935	0.834416048836	-	na	na	na	NoError
Asb4	122	ankyrin repeat and SOCS box-containing protein 4	65255	na	na	-	na	na	na	Error?
Asb4	123	ankyrin repeat and SOCS box-containing protein 4	65255	na	na	-	na	na	na	Error?
Atp5j	125	ATP synthase, H+ transporting, mitochondrial F0 complex, subunit F	11957	na	na	-	na	na	na	NoError
Atp6v0a1	127	ATPase, H+ transporting, lysosomal V0 subunit A1	11975	0.436689097031	0.713007561055	-	na	na	na	Error?
Atp6v0a1	128	ATPase, H+ transporting, lysosomal V0 subunit A1	11975	na	na	-	na	na	na	Error?
Atp6v1b2	130	ATPase, H+ transporting, lysosomal V1 subunit B2	11966	0.465260805754	0.857071680765	no_L2high	na	na	na	Error?
Avp	132	arginine vasopressin	11998	na	na	-	na	na	na	NoError
Tmem50b	134	transmembrane protein 50B	77975	0.39656578278	0.762400003517	-	ABA	na	na	NoError
Tmem50b	135	transmembrane protein 50B	77975	na	na	-	ABA	na	na	Error?
Zfp503	138	zinc finger protein 503	218820	na	na	-	na	na	na	Error?
Zfp503	139	zinc finger protein 503	218820	na	na	-	na	na	na	Error?
Islr2	140	immunoglobulin superfamily containing leucine-rich repeat 2	320563	0.34393438802	0.689291472988	-	na	na	na	Error?
Islr2	141	immunoglobulin superfamily containing leucine-rich repeat 2	320563	na	na	-	na	na	na	Error?
Bace2	144	beta-site APP-cleaving enzyme 2	56175	na	na	-	na	na	na	NoError
Acot7	146	acyl-CoA thioesterase 7	70025	0.435900920803	0.851135359224	L232	ABA	na	na	NoError
Pofut2	148	protein O-fucosyltransferase 2	80294	0.440659954377	0.677921214219	-	na	na	na	Error?
Usp48	150	ubiquitin specific peptidase 48	170707	0.475034175153	0.762818971519	-	ABA	na	na	NoError
Usp48	151	ubiquitin specific peptidase 48	170707	na	na	-	ABA	na	na	Error?
BC039093	152	cDNA sequence BC039093	230761	na	na	-	na	na	na	Error?
BC039093	153	cDNA sequence BC039093	230761	na	na	-	na	na	na	Error?
Bcan	155	brevican	12032	na	na	-	na	na	na	Error?
Bcan	156	brevican	12032	na	na	-	na	na	na	Error?
Bsg	167	basigin	12215	0.572048168602	0.849290676848	L2high	ABA	na	na	NoError
Rbbp6	171	retinoblastoma binding protein 6	19647	na	na	-	na	na	na	Error?
C130076O07Rik	173	RIKEN cDNA C130076O07 gene	319504	0.445897614988	0.842236941551	no_L23even	na	na	na	Error?
Calb1	176	calbindin-28K	12307	na	na	-	na	na	na	Error?
Calb2	178	calbindin 2	12308	0.394661484339	0.71712639465	L3mid	na	na	na	Error?
Calm1	180	calmodulin 1	12313	0.545130701051	0.875251967401	L2mid	na	na	na	Error?
Calm1	181	calmodulin 1	12313	na	na	-	na	na	na	Error?
Calm2	183	calmodulin 2	12314	0.664974342019	0.894053890882	L252	na	na	na	NoError
Calm3	186	calmodulin 3	12315	na	na	-	na	na	na	Error?
Camk2g	190	calcium/calmodulin-dependent protein kinase II gamma	12325	0.644379393069	0.901213524699	L252	ABA	na	na	NoError
Car8	192	carbonic anhydrase 8	12319	0.397398129295	0.761363289066	-	ABA	na	na	NoError
Ctnnb1	195	catenin (cadherin associated protein), beta 1	12387	na	na	-	ABA	na	na	Error?
Ctnnb1	197	catenin (cadherin associated protein), beta 1	12387	0.60151092462	0.899854202549	L5mid	ABA	na	na	Error?
Cbx5	199	chromobox homolog 5 (Drosophila HP1a)	12419	0.499692308635	0.750214912904	Uniform	na	na	na	NoError
Cck	201	cholecystokinin	12424	0.332477907715	0.696788394657	L255	ABA	na	na	Error?
Cck	202	cholecystokinin	12424	na	na	-	ABA	na	na	Error?
Cckar	204	cholecystokinin A receptor	12425	0.40358775674	0.684386717408	None	ABA	na	na	Error?
Ccnd2	207	cyclin D2	12444	na	na	-	na	na	na	Error?
Cd1d1	222	CD1d1 antigen	12479	0.394136268494	0.790132270394	-	ABA	na	na	Error?
Cd44	225	CD44 antigen	12505	na	na	-	ABA	na	na	Error?
Cd81	227	CD 81 antigen	12520	0.408529301578	0.85638453159	L5mid	ABA	na	na	NoError
Cdca1	228	cell division cycle associated 1	66977	0.447379312204	0.75073635361	Uniform	na	na	na	NoError
Cdca1	229	cell division cycle associated 1	66977	na	na	-	na	na	na	Error?
Cdh10	231	cadherin 10	320873	na	na	-	ABA	Cort-enriched	na	Error?
Cdh11	233	cadherin 11	12552	na	na	L5only	ABA	na	na	Error?
Cdh2	237	cadherin 2	12558	0.440243581055	0.838983087114	L5high	ABA	na	na	NoError
Cdh6	239	cadherin 6	12563	na	na	-	na	na	na	Error?
Cdh8	241	cadherin 8	12564	na	na	-	ABA	na	na	Error?
Cdk5	245	cyclin-dependent kinase 5	12568	0.463297186189	0.827852274928	Uniform	na	na	na	NoError
Cdk5	246	cyclin-dependent kinase 5	12568	na	na	-	na	na	na	Error?
Cdk5r1	248	cyclin-dependent kinase 5, regulatory subunit (p35) 1	12569	0.417767551568	0.864562011907	L23even	ABA	na	na	NoError
Cdk5r1	249	cyclin-dependent kinase 5, regulatory subunit (p35) 1	12569	na	na	-	ABA	na	na	Error?
Cds2	251	CDP-diacylglycerol synthase (phosphatidate cytidylyltransferase) 2	110911	0.358819030079	0.72307619616	-	na	na	na	NoError
Chat	253	choline acetyltransferase	12647	0.444527470819	0.75938325703	-	na	na	na	Error?
Chd2	256	chromodomain helicase DNA binding protein 2	244059	0.380018647913	0.692282806455	-	na	na	na	NoError
Chrd	258	chordin	12667	0.475305340864	0.909686272851	L3high	na	Cort-enriched	na	Error?
Chrm4	262	cholinergic receptor, muscarinic 4	12672	0.605370520446	0.885064078496	L252	na	na	na	NoError
Chrm4	263	cholinergic receptor, muscarinic 4	12672	na	na	-	na	na	na	Error?
Chst2	267	carbohydrate sulfotransferase 2	54371	0.403707272645	0.764416783982	-	na	na	na	Error?
Clock	274	circadian locomoter output cycles kaput	12753	na	na	-	na	na	na	NoError
Clu	276	clusterin	12759	0.370025493348	0.802711680967	-	na	na	na	NoError
Clu	277	clusterin	12759	na	na	-	na	na	na	Error?
Cnih	279	cornichon homolog (Drosophila)	12793	0.3481752007	0.757868502073	-	na	na	na	NoError
Cnr1	282	cannabinoid receptor 1 (brain)	12801	na	na	-	ABA	na	na	Error?
Cnr1	284	cannabinoid receptor 1 (brain)	12801	na	na	-	ABA	na	na	Error?
Col18a1	288	procollagen, type XVIII, alpha 1	12822	na	na	-	na	na	na	Error?
Col18a1	289	procollagen, type XVIII, alpha 1	12822	na	na	-	na	na	na	Error?
Col6a1	291	procollagen, type VI, alpha 1	12833	0.408695116788	0.859517422749	Uniform	na	na	na	Error?
Crh	293	corticotropin releasing hormone	12918	na	na	-	ABA	na	na	Error?
Crh	294	corticotropin releasing hormone	12918	na	na	-	ABA	na	na	Error?
Crhr1	298	corticotropin releasing hormone receptor 1	12921	0.338667025779	0.686361119673	-	ABA	na	na	Error?
Crhr1	299	corticotropin releasing hormone receptor 1	12921	na	na	-	ABA	na	na	Error?
Cry2	303	cryptochrome 2 (photolyase-like)	12953	0.442167564919	0.812442016095	L2mid	ABA	na	na	NoError
Cryzl1	305	crystallin, zeta (quinone reductase)-like 1	66609	na	na	-	na	na	na	Error?
Ctsl	307	cathepsin L	13039	na	na	-	ABA	na	na	Error?
Cxcl12	309	chemokine (C-X-C motif) ligand 12	20315	na	na	-	na	na	na	Error?
Cyp26b1	312	cytochrome P450, family 26, subfamily b, polypeptide 1	232174	na	na	-	na	na	na	Error?
Cyp26b1	313	cytochrome P450, family 26, subfamily b, polypeptide 1	232174	na	na	-	na	na	na	Error?
Srgap3	317	SLIT-ROBO Rho GTPase activating protein 3	259302	na	na	-	ABA	na	na	Error?
D16Ertd472e	319	DNA segment, Chr 16, ERATO Doi 472, expressed	67102	na	na	-	ABA	na	na	Error?
Tomm70a	321	translocase of outer mitochondrial membrane 70 homolog A (yeast)	28185	0.378681614761	0.814441826979	L2mid	na	na	na	Error?
Ubxd5	323	UBX domain containing 5	67586	0.541752112649	0.792050499123	-	na	na	na	NoError
Dazap1	324	DAZ associated protein 1	70248	na	na	-	na	na	na	Error?
Dazap1	325	DAZ associated protein 1	70248	na	na	-	na	na	na	Error?
Dbh	327	dopamine beta hydroxylase	13166	na	na	-	ABA	na	na	Error?
Dbh	328	dopamine beta hydroxylase	13166	na	na	-	ABA	na	na	Error?
Dcn	330	decorin	13179	na	na	no_L255	na	na	na	Error?
Dcn	331	decorin	13179	na	na	-	na	na	na	Error?
Ddc	335	dopa decarboxylase	13195	na	na	-	na	na	na	Error?
Ddc	336	dopa decarboxylase	13195	na	na	-	na	na	na	Error?
Ddx3x	338	DEAD/H (Asp-Glu-Ala-Asp/His) box polypeptide 3, X-linked	13205	na	na	-	ABA	na	na	Error?
Ddx3x	339	DEAD/H (Asp-Glu-Ala-Asp/His) box polypeptide 3, X-linked	13205	na	na	-	ABA	na	na	Error?
Ddx5	341	DEAD (Asp-Glu-Ala-Asp) box polypeptide 5	13207	0.497292697492	0.806541865089	L5mid	na	na	na	Error?
Ddx5	342	DEAD (Asp-Glu-Ala-Asp) box polypeptide 5	13207	na	na	-	na	na	na	Error?
Dgkg	345	diacylglycerol kinase, gamma	110197	na	na	-	na	na	na	Error?
Dkk3	347	dickkopf homolog 3 (Xenopus laevis)	50781	0.483209763956	0.845340780422	Uniform	ABA	Cort-enriched	na	Error?
Dlx1	349	distal-less homeobox 1	13390	0.41544153109	0.752516053916	-	ABA	na	na	NoError
Dlx3	351	distal-less homeobox 3	13393	0.414798549254	0.792311237629	-	na	na	na	NoError
Drd1a	353	dopamine receptor D1A	13488	na	na	None	ABA	na	na	Error?
Drd1a	354	dopamine receptor D1A	13488	na	na	-	na	na	na	Error?
Drd2	358	dopamine receptor 2	13489	na	na	None	ABA	na	na	Error?
Drd2	359	dopamine receptor 2	13489	na	na	-	na	na	na	Error?
Dscr1	363	Down syndrome critical region homolog 1 (human)	54720	0.483983833652	0.834376904166	Uniform	ABA	na	na	NoError
Dscr1	364	Down syndrome critical region homolog 1 (human)	54720	na	na	-	ABA	na	na	Error?
Dscr6	368	Down syndrome critical region homolog 6 (human)	170765	0.378846859287	0.840519301272	-	ABA	na	na	NoError
Acsbg1	370	acyl-CoA synthetase bubblegum family member 1	94180	0.48574483176	0.727749257072	Uniform	ABA	na	na	NoError
E2f2	372	E2F transcription factor 2	242705	na	na	-	ABA	na	na	Error?
Ebf1	375	early B-cell factor 1	13591	na	na	-	na	na	na	Error?
Ebf1	376	early B-cell factor 1	13591	0.684861751207	0.824064243901	None	na	na	na	NoError
Erdr1	379	erythroid differentiation regulator 1	170942	0.41609676038	0.763672594534	-	na	na	na	Error?
Erdr1	380	erythroid differentiation regulator 1	170942	na	na	-	na	na	na	Error?
Efna3	382	ephrin A3	13638	0.631454205653	0.823009627271	-	ABA	na	na	Error?
Efna5	384	ephrin A5	13640	0.563810342194	0.895683774846	L233	na	na	na	Error?
Efnb1	385	ephrin B1	13641	0.513105414851	0.848366282088	-	na	na	na	NoError
Efnb1	386	ephrin B1	13641	na	na	-	na	na	na	Error?
Enc1	391	ectodermal-neural cortex 1	13803	0.5648059853	0.864192860227	L5mid	ABA	na	na	Error?
Enc1	392	ectodermal-neural cortex 1	13803	na	na	-	na	na	na	Error?
Entpd1	394	ectonucleoside triphosphate diphosphohydrolase 1	12495	0.46201552602	0.791228991762	-	na	na	na	NoError
Eomes	396	eomesodermin homolog (Xenopus laevis)	13813	na	na	-	na	na	na	NoError
Eomes	397	eomesodermin homolog (Xenopus laevis)	13813	na	na	-	na	na	na	Error?
Epha7	403	Eph receptor A7	13841	na	na	None	ABA	na	na	Error?
Eps8l3	405	ESP8-like 3	99662	na	na	-	na	na	na	Error?
Ewsr1	409	Ewing sarcoma breakpoint region 1	14030	0.691448207408	0.868861711645	L2mid	ABA	na	na	NoError
Ewsr1	410	Ewing sarcoma breakpoint region 1	14030	na	na	-	ABA	na	na	Error?
Extl3	413	exostoses (multiple)-like 3	54616	0.521500291005	0.96617815347	L23even	ABA	na	na	NoError
Cntn1	416	contactin 1	12805	0.337384069925	0.692858381634	-	na	na	na	Error?
Acsl1	420	acyl-CoA synthetase long-chain family member 1	14081	na	na	-	na	na	na	NoError
Acsl1	421	acyl-CoA synthetase long-chain family member 1	14081	na	na	-	na	na	na	Error?
Fbxl5	423	F-box and leucine-rich repeat protein 5	242960	0.342202982532	0.697273491931	-	na	na	na	Error?
Fgf12	425	fibroblast growth factor 12	14167	0.518291110536	0.840086965647	L2high	ABA	na	na	NoError
Fgf12	426	fibroblast growth factor 12	14167	na	na	-	ABA	na	na	Error?
Fgf13	428	fibroblast growth factor 13	14168	0.44982531508	0.741185314632	Uniform	na	na	na	NoError
Fgf13	429	fibroblast growth factor 13	14168	na	na	-	na	na	na	Error?
Fgf14	430	fibroblast growth factor 14	14169	na	na	-	na	na	na	NoError
Fgf14	431	fibroblast growth factor 14	14169	na	na	-	na	na	na	Error?
Fgf15	432	fibroblast growth factor 15	14170	na	na	-	na	na	na	Error?
Fgf20	434	fibroblast growth factor 20	80857	na	na	-	na	na	na	Error?
Fgf20	435	fibroblast growth factor 20	80857	na	na	-	na	na	na	Error?
Fgf21	436	fibroblast growth factor 21	56636	na	na	-	na	na	na	NoError
Fgf21	437	fibroblast growth factor 21	56636	na	na	-	na	na	na	Error?
Fgf3	439	fibroblast growth factor 3	14174	na	na	-	na	na	na	Error?
Fgfr1	441	fibroblast growth factor receptor 1	14182	0.507241892976	0.788759979447	L3high	na	na	na	NoError
Fgfr1	442	fibroblast growth factor receptor 1	14182	na	na	-	na	na	na	Error?
Fgfr2	447	fibroblast growth factor receptor 2	14183	0.421632453072	0.684052865321	-	na	na	na	Error?
Fgfr3	449	fibroblast growth factor receptor 3	14184	na	na	-	na	na	na	Error?
Fgfr3	450	fibroblast growth factor receptor 3	14184	na	na	-	na	na	na	Error?
Fos	459	FBJ osteosarcoma oncogene	14281	0.552803071104	0.92351936462	Uniform	na	na	na	NoError
Foxb1	461	forkhead box B1	64290	na	na	-	na	na	na	Error?
Foxl1	462	forkhead box L1	14241	0.39920239634	0.709907438725	Uniform	na	na	na	NoError
Foxl1	463	forkhead box L1	14241	na	na	-	na	na	na	Error?
Foxm1	464	forkhead box M1	14235	na	na	-	na	na	na	Error?
Foxm1	465	forkhead box M1	14235	na	na	-	na	na	na	Error?
Fzd3	467	frizzled homolog 3 (Drosophila)	14365	0.604764895814	0.896643685172	L3only	ABA	na	na	NoError
Fzd8	471	frizzled homolog 8 (Drosophila)	14370	0.518389420292	0.858605492413	L2mid	na	na	na	NoError
Slc6a1	477	solute carrier family 6 (neurotransmitter transporter, GABA), member 1	232333	0.34846233926	0.689252482951	-	ABA	na	na	Error?
Slc6a1	478	solute carrier family 6 (neurotransmitter transporter, GABA), member 1	232333	na	na	-	ABA	na	na	Error?
Gad1	480	glutamic acid decarboxylase 1	14415	0.338125575898	0.678936226454	Uniform	ABA	na	na	Error?
Gas5	484	growth arrest specific 5	14455	0.452855427948	0.833171104698	-	ABA	na	na	NoError
Gata2	486	GATA binding protein 2	14461	0.402885409396	0.746241361941	Uniform	ABA	na	na	NoError
Gata2	487	GATA binding protein 2	14461	na	na	-	ABA	na	na	Error?
Gbx2	489	gastrulation brain homeobox 2	14472	na	na	-	na	na	na	NoError
Gbx2	490	gastrulation brain homeobox 2	14472	na	na	-	na	na	na	Error?
Ghrh	497	growth hormone releasing hormone	14601	na	na	-	na	na	na	NoError
Glrb	499	glycine receptor, beta subunit	14658	0.615542405639	0.859693811343	L2high	na	na	na	NoError
Gls	501	glutaminase	14660	0.799906911884	0.897686040047	L252	na	na	na	Error?
Gls	502	glutaminase	14660	na	na	-	na	na	na	Error?
Glud1	504	glutamate dehydrogenase 1	14661	na	na	None	ABA	na	na	Error?
Glud1	505	glutamate dehydrogenase 1	14661	na	na	-	na	na	na	Error?
Gnao1	507	guanine nucleotide binding protein, alpha o	14681	0.469155985558	0.76988648924	-	ABA	na	na	Error?
Gnao1	508	guanine nucleotide binding protein, alpha o	14681	na	na	-	na	na	na	Error?
Gnas	510	GNAS (guanine nucleotide binding protein, alpha stimulating) complex locus	14683	0.504274677856	0.857661185252	L2mid	ABA	na	na	Error?
Gnas	511	GNAS (guanine nucleotide binding protein, alpha stimulating) complex locus	14683	na	na	-	ABA	na	na	Error?
Gnb2	513	guanine nucleotide binding protein, beta 2	14693	0.443570225256	0.821186019943	Uniform	ABA	na	na	NoError
Gnb2	514	guanine nucleotide binding protein, beta 2	14693	na	na	-	ABA	na	na	Error?
Gng4	516	guanine nucleotide binding protein (G protein), gamma 4 subunit	14706	na	na	None	na	Cort-enriched	na	Error?
Golga4	517	golgi autoantigen, golgin subfamily a, 4	54214	na	na	-	na	na	na	NoError
Golga4	518	golgi autoantigen, golgin subfamily a, 4	54214	na	na	-	na	na	na	Error?
Gpr88	520	G-protein coupled receptor 88	64378	na	na	-	ABA	Cort-enriched	na	Error?
Gpr88	521	G-protein coupled receptor 88	64378	na	na	-	ABA	Cort-enriched	na	Error?
Grb10	523	growth factor receptor bound protein 10	14783	na	na	None	ABA	na	na	NoError
Gria1	526	glutamate receptor, ionotropic, AMPA1 (alpha 1)	14799	na	na	-	na	na	na	Error?
Grik1	528	glutamate receptor, ionotropic, kainate 1	14805	0.394814148483	0.736157483501	Uniform	ABA	na	na	NoError
Grik1	529	glutamate receptor, ionotropic, kainate 1	14805	na	na	-	ABA	na	na	Error?
Grin1	534	glutamate receptor, ionotropic, NMDA1 (zeta 1)	14810	na	na	-	ABA	na	na	Error?
Grin3b	536	glutamate receptor, ionotropic, NMDA3B	170483	na	na	-	na	na	na	Error?
Grm1	538	glutamate receptor, metabotropic 1	14816	na	na	None	ABA	na	na	Error?
Grn	541	granulin	14824	0.521994259613	0.725690322254	-	na	na	na	Error?
Grn	542	granulin	14824	na	na	-	na	na	na	Error?
Gucy1a3	545	guanylate cyclase 1, soluble, alpha 3	60596	na	na	-	na	na	na	Error?
Gucy1a3	546	guanylate cyclase 1, soluble, alpha 3	60596	na	na	-	na	na	na	Error?
Hand1	547	heart and neural crest derivatives expressed transcript 1	15110	0.50927957077	0.835344611804	Uniform	na	na	na	NoError
Hand1	548	heart and neural crest derivatives expressed transcript 1	15110	na	na	-	na	na	na	Error?
Hap1	551	huntingtin-associated protein 1	15114	na	na	-	ABA	na	na	Error?
Hap1	553	huntingtin-associated protein 1	15114	0.468784216702	0.818755549253	-	ABA	na	na	Error?
Hars	555	histidyl-tRNA synthetase	15115	na	na	-	na	na	na	NoError
Hes1	557	hairy and enhancer of split 1 (Drosophila)	15205	0.71052720856	0.915273049114	L2mid	na	na	na	NoError
Hgf	559	hepatocyte growth factor	15234	na	na	Uniform	ABA	Cort-enriched	na	NoError
Hist1h2bc	564	histone 1, H2bc	68024	na	na	-	ABA	na	na	Error?
Hlf	566	hepatic leukemia factor	217082	0.423445929501	0.832904739309	-	na	na	na	NoError
Hlf	567	hepatic leukemia factor	217082	na	na	-	na	na	na	Error?
Hnf4a	568	hepatic nuclear factor 4, alpha	15378	0.379936785444	0.687594928659	-	na	na	na	NoError
Hnf4a	569	hepatic nuclear factor 4, alpha	15378	na	na	-	na	na	na	Error?
Hnrpdl	572	heterogeneous nuclear ribonucleoprotein D-like	50926	0.422423359037	0.822685815178	-	ABA	na	na	Error?
Hnt	574	neurotrimin	235106	0.402853732338	0.831918077158	L35even	ABA	na	na	Error?
Hoxa9	575	homeo box A9	15405	0.511025730212	0.793456473675	Uniform	ABA	na	na	NoError
Hoxa9	576	homeo box A9	15405	na	na	-	ABA	na	na	Error?
Prmt2	578	protein arginine N-methyltransferase 2	15468	0.437532709313	0.734476358747	-	na	na	na	Error?
Hspb7	580	heat shock protein family, member 7 (cardiovascular)	29818	0.434131437911	0.810754387522	-	ABA	na	na	NoError
Htr1b	583	5-hydroxytryptamine (serotonin) receptor 1B	15551	na	na	None	ABA	na	na	Error?
Icmt	586	isoprenylcysteine carboxyl methyltransferase	57295	na	na	-	na	na	na	Error?
Icmt	587	isoprenylcysteine carboxyl methyltransferase	57295	na	na	-	na	na	na	Error?
Ifnar1	589	interferon (alpha and beta) receptor 1	15975	0.595570875167	0.866452120157	L2mid	na	na	na	NoError
Igbp1	590	immunoglobulin (CD79A) binding protein 1	18518	na	na	-	na	na	na	NoError
Igbp1	591	immunoglobulin (CD79A) binding protein 1	18518	na	na	-	na	na	na	Error?
Jam4	593	junction adhesion molecule 4	72058	na	na	-	na	na	na	Error?
Impact	595	imprinted and ancient	16210	na	na	-	ABA	na	na	Error?
Isl1	597	ISL1 transcription factor, LIM/homeodomain	16392	na	na	-	na	na	na	Error?
Itga3	599	integrin alpha 3	16400	na	na	-	na	na	na	Error?
Itih3	601	inter-alpha trypsin inhibitor, heavy chain 3	16426	0.506323129378	0.843993306641	-	na	na	na	Error?
Jam2	603	junction adhesion molecule 2	67374	na	na	-	na	na	na	NoError
Jarid2	605	jumonji, AT rich interactive domain 2	16468	0.485067596508	0.870396236074	-	na	na	na	Error?
Jund1	607	Jun proto-oncogene related gene d1	16478	0.374125304213	0.721352666937	-	ABA	na	na	NoError
Jund1	608	Jun proto-oncogene related gene d1	16478	na	na	-	ABA	na	na	Error?
Kcnj6	610	potassium inwardly-rectifying channel, subfamily J, member 6	16522	0.705986323892	0.954926536804	L255	na	na	na	NoError
Kcnj6	611	potassium inwardly-rectifying channel, subfamily J, member 6	16522	na	na	-	na	na	na	Error?
Kifc2	615	kinesin family member C2	16581	0.351412840613	0.794937674043	-	na	na	na	Error?
Kitl	617	kit ligand	17311	0.870677418645	0.956402792938	L3only	ABA	Cort-enriched	na	NoError
Klc2	619	kinesin light chain 2	16594	0.619688955484	0.914678899663	L2high	ABA	na	na	NoError
L1cam	621	L1 cell adhesion molecule	16728	0.372657203487	0.672257566804	-	na	na	na	NoError
L1cam	622	L1 cell adhesion molecule	16728	na	na	-	na	na	na	Error?
Lamc1	624	laminin, gamma 1	226519	na	na	-	na	na	na	Error?
Lsamp	626	limbic system-associated membrane protein	268890	na	na	-	na	na	na	Error?
Lsamp	627	limbic system-associated membrane protein	268890	na	na	-	na	na	na	Error?
Lef1	630	lymphoid enhancer binding factor 1	16842	na	na	-	ABA	na	na	Error?
Lef1	632	lymphoid enhancer binding factor 1	16842	na	na	-	ABA	na	na	NoError
Lhx1	634	LIM homeobox protein 1	16869	na	na	-	na	na	na	Error?
Lhx6	636	LIM homeobox protein 6	16874	na	na	-	na	na	na	NoError
Lig1	638	ligase I, DNA, ATP-dependent	16881	na	na	-	na	na	na	Error?
Lig1	639	ligase I, DNA, ATP-dependent	16881	na	na	-	na	na	na	Error?
Limk1	642	LIM-domain containing, protein kinase	16885	na	na	-	na	na	na	Error?
Lix1	644	limb expression 1 homolog (chicken)	66643	0.843862490817	0.90758763178	L2only	ABA	Cort-enriched	na	NoError
Llgl1	646	lethal giant larvae homolog 1 (Drosophila)	16897	0.377559274158	0.706591508422	-	na	na	na	NoError
Lynx1	656	Ly6/neurotoxin 1	23936	0.602681797854	0.895306111148	L232	ABA	na	na	NoError
Map4k3	658	mitogen-activated protein kinase kinase kinase kinase 3	225028	na	na	-	na	na	na	Error?
Mapre2	660	microtubule-associated protein, RP/EB family, member 2	212307	0.494517319541	0.804588355171	-	ABA	na	na	Error?
Mbc2	662	membrane bound C2 domain containing protein	23943	na	na	-	na	na	na	NoError
Mcm3ap	666	minichromosome maintenance deficient 3 (S. cerevisiae) associated protein	54387	0.367233399007	0.802083123272	-	ABA	na	na	NoError
Mef2c	668	myocyte enhancer factor 2C	17260	0.514126074617	0.80702691531	L233	ABA	Cort-enriched	na	Error?
Mef2c	669	myocyte enhancer factor 2C	17260	na	na	-	ABA	Cort-enriched	na	Error?
Marcksl1	671	MARCKS-like 1	17357	0.42878614992	0.738032975634	L5mid	ABA	Cort-enriched	na	Error?
Marcksl1	672	MARCKS-like 1	17357	na	na	-	ABA	Cort-enriched	na	Error?
Mrpl39	674	mitochondrial ribosomal protein L39	27393	0.372238272937	0.73542068909	-	na	na	na	NoError
mt-Nd3	676	NADH dehydrogenase 3, mitochondrial	17718	0.616841259871	0.870125696497	L2high	na	na	na	NoError
Mtif2	679	mitochondrial translational initiation factor 2	76784	na	na	-	na	na	na	Error?
Mup2	681	major urinary protein 2	17841	0.467851131866	0.739287936469	Uniform	na	Cort-enriched	na	Error?
Ncam2	683	neural cell adhesion molecule 2	17968	0.373708477307	0.707771126656	L5mid	ABA	na	na	Error?
Ncdn	685	neurochondrin	26562	0.650297270841	0.871508997799	L2high	ABA	na	na	NoError
Ncor1	687	nuclear receptor co-repressor 1	20185	0.508147290677	0.886661499557	L25even	na	na	na	NoError
Ndn	689	necdin	17984	0.566475731291	0.864864344896	L25even	na	na	na	NoError
Ndrg3	691	N-myc downstream regulated gene 3	29812	0.467247375407	0.874640131477	no_L25even	na	na	na	Error?
Negr1	694	neuronal growth regulator 1	320840	0.60471048903	0.875405027272	L25even	ABA	na	na	Error?
Negr1	695	neuronal growth regulator 1	320840	na	na	-	na	na	na	Error?
Neurod6	699	neurogenic differentiation 6	11922	na	na	L25even	ABA	na	na	Error?
Nfe2l2	700	nuclear factor, erythroid derived 2, like 2	18024	na	na	-	na	na	na	NoError
Nfe2l2	701	nuclear factor, erythroid derived 2, like 2	18024	na	na	-	na	na	na	Error?
Nfib	704	nuclear factor I/B	18028	na	na	-	na	na	na	Error?
Ngfr	708	nerve growth factor receptor (TNFR superfamily, member 16)	18053	na	na	-	ABA	na	na	Error?
Nkx2-5	711	NK2 transcription factor related, locus 5 (Drosophila)	18091	na	na	-	na	na	na	Error?
Nkx2-5	712	NK2 transcription factor related, locus 5 (Drosophila)	18091	na	na	-	na	na	na	Error?
Nnp1	714	novel nuclear protein 1	18114	0.417414616663	0.826497644887	-	ABA	na	na	NoError
Npdc1	716	neural proliferation, differentiation and control gene 1	18146	0.489067748748	0.806755366289	L2mid	ABA	na	na	Error?
Npy	718	neuropeptide Y	109648	na	na	-	na	na	na	Error?
Npy	719	neuropeptide Y	109648	na	na	-	na	na	na	Error?
Nr2f1	721	nuclear receptor subfamily 2, group F, member 1	13865	0.669264110136	0.873382958733	L5high	na	na	na	Error?
Nr2f2	724	nuclear receptor subfamily 2, group F, member 2	11819	na	na	-	na	na	na	Error?
Nr3c1	728	nuclear receptor subfamily 3, group C, member 1	14815	0.528219660481	0.775090493665	Uniform	na	na	na	NoError
Nr3c1	729	nuclear receptor subfamily 3, group C, member 1	14815	na	na	-	na	na	na	Error?
Nr3c2	731	nuclear receptor subfamily 3, group C, member 2	110784	na	na	-	na	na	na	NoError
Nr4a2	733	nuclear receptor subfamily 4, group A, member 2	18227	0.402681148892	0.822433133546	L5mid	ABA	Cort-enriched	na	Error?
Nr5a1	735	nuclear receptor subfamily 5, group A, member 1	26423	na	na	-	na	na	na	Error?
Nrgn	737	neurogranin	64011	na	na	L3high	ABA	na	na	Error?
Nrip1	740	nuclear receptor interacting protein 1	268903	0.524197922116	0.927514594536	L23even	ABA	na	na	NoError
Nrtn	742	neurturin	18188	na	na	Uniform	na	Cort-enriched	na	NoError
Ntrk2	747	neurotrophic tyrosine kinase, receptor, type 2	18212	0.406146358295	0.738232906618	Uniform	ABA	na	na	NoError
Oaz2	749	ornithine decarboxylase antizyme 2	18247	0.502350191153	0.826640413176	L2mid	na	na	na	NoError
Odz2	751	odd Oz/ten-m homolog 2 (Drosophila)	23964	na	na	-	ABA	na	na	Error?
Odz3	753	odd Oz/ten-m homolog 3 (Drosophila)	23965	na	na	-	ABA	na	na	Error?
Odz4	755	odd Oz/ten-m homolog 4 (Drosophila)	23966	0.633433422382	0.936893135292	L232	ABA	na	na	Error?
Og9x	757	OG9 homeobox gene	18292	na	na	-	na	na	na	Error?
Ogt	759	O-linked N-acetylglucosamine (GlcNAc) transferase (UDP-N-acetylglucosamine:polypeptide-N-acetylglucosaminyl transferase)	108155	0.430968747035	0.876737161152	L23even	na	na	na	NoError
Olfm1	761	olfactomedin 1	56177	0.565054497201	0.910471118107	L25even	na	na	na	Error?
Otx1	763	orthodenticle homolog 1 (Drosophila)	18423	na	na	-	na	Cort-enriched	na	Error?
Pax7	767	paired box gene 7	18509	na	na	-	na	na	na	NoError
Pcbp3	769	poly(rC) binding protein 3	59093	na	na	-	na	na	na	Error?
Pcdhga12	771	protocadherin gamma subfamily A, 12	93724	0.493388742518	0.85785704839	L2mid	ABA	na	na	NoError
Pcp4	776	Purkinje cell protein 4	18546	0.44405464613	0.848781198041	L35even	ABA	Cort-enriched	na	Error?
Pcsk1n	778	proprotein convertase subtilisin/kexin type 1 inhibitor	30052	0.663626844635	0.87544572782	L2high	ABA	na	na	NoError
Pcsk1n	779	proprotein convertase subtilisin/kexin type 1 inhibitor	30052	na	na	-	ABA	na	na	Error?
Pde1a	783	phosphodiesterase 1A, calmodulin-dependent	18573	0.415047454557	0.725743230429	L25even	ABA	na	na	Error?
Pde1a	784	phosphodiesterase 1A, calmodulin-dependent	18573	na	na	-	ABA	na	na	Error?
Pde9a	786	phosphodiesterase 9A	18585	0.651270442711	0.908878136237	L355	ABA	na	na	Error?
Pdxk	787	pyridoxal (pyridoxine, vitamin B6) kinase	216134	0.332743535421	0.673787902647	-	ABA	na	na	NoError
Pelo	790	pelota homolog (Drosophila)	105083	0.429333110046	0.716696545509	Uniform	na	na	na	NoError
Per1	792	period homolog 1 (Drosophila)	18626	0.373783517657	0.690506123934	-	ABA	na	na	NoError
Per2	794	period homolog 2 (Drosophila)	18627	0.381694787024	0.787733739738	-	na	na	na	NoError
Pkia	806	protein kinase inhibitor, alpha	18767	0.566682238899	0.913226737609	L5high	na	na	na	NoError
Pkia	807	protein kinase inhibitor, alpha	18767	na	na	-	na	na	na	Error?
Pld3	809	phospholipase D family, member 3	18807	0.558840483564	0.893378815921	L2high	ABA	Cort-enriched	na	NoError
Pld3	810	phospholipase D family, member 3	18807	na	na	-	ABA	Cort-enriched	na	Error?
Plp1	813	proteolipid protein (myelin) 1	18823	na	na	-	ABA	na	na	Error?
Plxdc1	815	plexin domain containing 1	72324	na	na	-	na	na	na	Error?
Plxdc1	816	plexin domain containing 1	72324	na	na	-	na	na	na	Error?
Plxnb2	819	plexin B2	140570	na	na	-	na	na	na	Error?
Plxnc1	821	plexin C1	54712	na	na	-	na	na	na	NoError
Plxnc1	822	plexin C1	54712	na	na	-	na	na	na	Error?
Pmaip1	824	phorbol-12-myristate-13-acetate-induced protein 1	58801	0.468052393515	0.839218786478	Uniform	ABA	Cort-enriched	na	NoError
Pmp22	826	peripheral myelin protein	18858	0.490234848124	0.754497243067	None	ABA	na	na	Error?
Pnck	828	pregnancy upregulated non-ubiquitously expressed CaM kinase	93843	0.387504295882	0.74299579151	-	na	na	na	NoError
Pnck	829	pregnancy upregulated non-ubiquitously expressed CaM kinase	93843	na	na	-	na	na	na	Error?
Ppap2a	831	phosphatidic acid phosphatase 2a	19012	na	na	-	na	na	na	NoError
Ppp1r7	833	protein phosphatase 1, regulatory (inhibitor) subunit 7	66385	0.325244591987	0.635117579241	-	na	na	na	Error?
Prdx1	837	peroxiredoxin 1	18477	0.315197659076	0.625726149543	None	ABA	na	na	Error?
Prkca	838	protein kinase C, alpha	18750	na	na	-	ABA	na	na	Error?
Prkca	839	protein kinase C, alpha	18750	na	na	-	ABA	na	na	Error?
Prkcz	842	protein kinase C, zeta	18762	0.43672506981	0.81645951507	-	na	na	na	NoError
Prkcz	843	protein kinase C, zeta	18762	na	na	-	na	na	na	Error?
Psap	847	prosaposin	19156	0.607798623409	0.868337491235	L2high	ABA	na	na	NoError
Psap	848	prosaposin	19156	na	na	-	ABA	na	na	Error?
Psen1	849	presenilin 1	19164	na	na	-	na	na	na	Error?
Ptgds	852	prostaglandin D2 synthase (brain)	19215	0.316732532149	0.663645361837	-	na	na	na	Error?
Ptprd	856	protein tyrosine phosphatase, receptor type, D	19266	0.462583035518	0.882932781867	L23even	ABA	na	na	Error?
Ptprd	857	protein tyrosine phosphatase, receptor type, D	19266	na	na	-	ABA	na	na	Error?
Ptpru	859	protein tyrosine phosphatase, receptor type, U	19273	na	na	L5only	na	na	na	Error?
Ptpru	860	protein tyrosine phosphatase, receptor type, U	19273	na	na	-	na	na	na	Error?
Ptprm	865	protein tyrosine phosphatase, receptor type, M	19274	na	na	-	na	na	na	Error?
Ptprt	867	protein tyrosine phosphatase, receptor type, T	19281	na	na	-	na	na	na	Error?
Pvalb	869	parvalbumin	19293	0.340082394992	0.702926507192	-	na	na	na	Error?
Dnajc16	871	DnaJ (Hsp40) homolog, subfamily C, member 16	214063	0.632906032008	0.867388747718	L2weak	ABA	na	na	Error?
Dnajc16	873	DnaJ (Hsp40) homolog, subfamily C, member 16	214063	na	na	-	ABA	na	na	Error?
4632413K17Rik	877	RIKEN cDNA 4632413K17 gene	216440	0.403202621591	0.713200996409	L2mid	na	na	na	Error?
Rangap1	887	RAN GTPase activating protein 1	19387	na	na	-	ABA	na	na	Error?
Rbm4	889	RNA binding motif protein 4	19653	0.391123094378	0.72557732345	-	ABA	na	na	NoError
Reln	891	reelin	19699	na	na	-	ABA	Cort-enriched	na	Error?
Reln	892	reelin	19699	na	na	L2high	ABA	Cort-enriched	na	Error?
Rfx1	896	regulatory factor X, 1 (influences HLA class II expression)	19724	0.379520892139	0.734019389606	-	ABA	na	na	NoError
Rfx1	897	regulatory factor X, 1 (influences HLA class II expression)	19724	na	na	-	ABA	na	na	Error?
Rnf149	899	ring finger protein 149	67702	0.374805446072	0.75323971533	-	na	na	na	NoError
Rora	903	RAR-related orphan receptor alpha	19883	na	na	-	ABA	Cort-enriched	na	Error?
Rpn2	904	ribophorin II	20014	na	na	None	ABA	na	na	NoError
Rpn2	905	ribophorin II	20014	na	na	-	na	na	na	Error?
Rps5	908	ribosomal protein S5	20103	na	na	-	na	na	na	Error?
Rxra	915	retinoid X receptor alpha	20181	na	na	-	na	na	na	Error?
Rxra	916	retinoid X receptor alpha	20181	na	na	None	ABA	na	na	Error?
Rxrg	918	retinoid X receptor gamma	20183	0.412905909072	0.776991354756	-	na	na	na	NoError
Rxrg	919	retinoid X receptor gamma	20183	na	na	-	na	na	na	Error?
S100b	922	S100 protein, beta polypeptide, neural	20203	na	na	-	na	na	na	Error?
S100b	924	S100 protein, beta polypeptide, neural	20203	0.419371183387	0.692588254595	None	ABA	na	na	Error?
Samsn1	926	SAM domain, SH3 domain and nuclear localization signals, 1	67742	0.362034308001	0.757805061773	-	ABA	na	na	NoError
Satb1	929	special AT-rich sequence binding protein 1	20230	na	na	-	ABA	na	na	Error?
Sbno1	931	sno, strawberry notch homolog 1 (Drosophila)	243272	0.365064591929	0.766706918896	Uniform	ABA	na	na	NoError
Atxn1	933	ataxin 1	20238	0.341156791022	0.669684949831	-	na	na	na	Error?
Scg2	935	secretogranin II	20254	na	na	-	na	na	na	Error?
Scg2	936	secretogranin II	20254	na	na	-	na	na	na	Error?
Sema3a	938	sema domain, immunoglobulin domain (Ig), short basic domain, secreted, (semaphorin) 3A	20346	0.421952382828	0.692599203689	-	na	na	na	NoError
Sema3c	940	sema domain, immunoglobulin domain (Ig), short basic domain, secreted, (semaphorin) 3C	20348	0.456530124566	0.798508620913	L5high	na	Cort-enriched	na	NoError
Sema3c	941	sema domain, immunoglobulin domain (Ig), short basic domain, secreted, (semaphorin) 3C	20348	na	na	-	na	Cort-enriched	na	Error?
Sema4a	943	sema domain, immunoglobulin domain (Ig), transmembrane domain (TM) and short cytoplasmic domain, (semaphorin) 4A	20351	na	na	-	na	na	na	Error?
Sema4a	944	sema domain, immunoglobulin domain (Ig), transmembrane domain (TM) and short cytoplasmic domain, (semaphorin) 4A	20351	na	na	-	na	na	na	Error?
Sema4d	947	sema domain, immunoglobulin domain (Ig), transmembrane domain (TM) and short cytoplasmic domain, (semaphorin) 4D	20354	0.40268586937	0.669513835787	-	na	na	na	NoError
Sema4d	949	sema domain, immunoglobulin domain (Ig), transmembrane domain (TM) and short cytoplasmic domain, (semaphorin) 4D	20354	na	na	-	na	na	na	Error?
Sema5a	951	sema domain, seven thrombospondin repeats (type 1 and type 1-like), transmembrane domain (TM) and short cytoplasmic domain, (semaphorin) 5A	20356	na	na	None	ABA	na	na	NoError
Sema5a	952	sema domain, seven thrombospondin repeats (type 1 and type 1-like), transmembrane domain (TM) and short cytoplasmic domain, (semaphorin) 5A	20356	na	na	-	na	na	na	Error?
Sema5b	954	sema domain, seven thrombospondin repeats (type 1 and type 1-like), transmembrane domain (TM) and short cytoplasmic domain, (semaphorin) 5B	20357	na	na	Uniform	na	Cort-enriched	na	NoError
Sema7a	956	sema domain, immunoglobulin domain (Ig), and GPI membrane anchor, (semaphorin) 7A	20361	na	na	-	na	na	na	Error?
Sema7a	957	sema domain, immunoglobulin domain (Ig), and GPI membrane anchor, (semaphorin) 7A	20361	na	na	-	na	na	na	Error?
Serpini1	964	serine (or cysteine) peptidase inhibitor, clade I, member 1	20713	0.474420451078	0.824188909283	L5mid	ABA	na	na	Error?
Stil	965	Scl/Tal1 interrupting locus	20460	na	na	-	na	na	na	Error?
Stil	966	Scl/Tal1 interrupting locus	20460	na	na	-	na	na	na	Error?
Slc18a2	968	solute carrier family 18 (vesicular monoamine), member 2	214084	na	na	-	na	na	na	NoError
Slc25a3	975	solute carrier family 25 (mitochondrial carrier, phosphate carrier), member 3	18674	0.314954553251	0.720361738844	-	na	na	na	Error?
Slc5a3	977	solute carrier family 5 (inositol transporters), member 3	53881	0.607623583633	0.849654455561	L3mid	na	na	na	Error?
Slc6a3	979	solute carrier family 6 (neurotransmitter transporter, dopamine), member 3	13162	0.347790924978	0.658255676709	-	na	na	na	NoError
Slit2	981	slit homolog 2 (Drosophila)	20563	0.461564773043	0.72184081662	None	na	na	na	Error?
Arid1b	983	AT rich interactive domain 1B (Swi1 like)	239985	0.363504700012	0.678006281858	-	na	na	na	NoError
Snap91	985	synaptosomal-associated protein 91	20616	0.403217854922	0.743934733344	L2mid	ABA	na	na	Error?
Snca	988	synuclein, alpha	20617	na	na	-	ABA	na	na	Error?
Snca	990	synuclein, alpha	20617	0.403345263463	0.745749241916	Uniform	ABA	na	na	Error?
Sod1	993	superoxide dismutase 1, soluble	20655	na	na	-	na	na	na	Error?
Son	997	Son cell proliferation protein	20658	0.359158954614	0.741217012745	-	ABA	na	na	NoError
Sox11	998	SRY-box containing gene 11	20666	na	na	-	ABA	na	na	Error?
Sox11	999	SRY-box containing gene 11	20666	na	na	-	ABA	na	na	Error?
Sst	1002	somatostatin	20604	0.369439344385	0.784522510489	-	ABA	na	na	Error?
Stmn3	1004	stathmin-like 3	20262	0.545668176722	0.845836165991	L2high	ABA	na	na	NoError
Stmn4	1007	stathmin-like 4	56471	0.35907570997	0.77214993126	-	ABA	na	na	NoError
Stmn4	1008	stathmin-like 4	56471	na	na	-	ABA	na	na	Error?
Stxbp1	1010	syntaxin binding protein 1	20910	0.494515776707	0.85213914565	L2high	ABA	na	na	NoError
Synj1	1013	synaptojanin 1	104015	na	na	-	ABA	na	na	Error?
Syt1	1015	synaptotagmin I	20979	0.321953183861	0.696214554669	L2mid	ABA	na	na	NoError
Syt1	1016	synaptotagmin I	20979	na	na	-	ABA	na	na	Error?
Syt10	1019	synaptotagmin X	54526	na	na	-	na	na	na	Error?
Syt2	1024	synaptotagmin II	20980	na	na	Other	ABA	Cort-enriched	na	Error?
Syt2	1025	synaptotagmin II	20980	na	na	-	ABA	Cort-enriched	na	Error?
Syt3	1027	synaptotagmin III	20981	0.684511972786	0.893105089398	L2high	ABA	na	na	NoError
Syt3	1028	synaptotagmin III	20981	na	na	-	na	na	na	Error?
Syt5	1030	synaptotagmin V	53420	0.929964398318	0.935532856307	None	ABA	na	na	Error?
Syt5	1031	synaptotagmin V	53420	na	na	-	na	na	na	Error?
Syt6	1033	synaptotagmin VI	54524	na	na	-	na	na	na	NoError
Syt6	1034	synaptotagmin VI	54524	na	na	-	na	na	na	Error?
Syt7	1036	synaptotagmin VII	54525	0.998001768132	1.0	L5mid	na	na	na	Error?
Syt7	1037	synaptotagmin VII	54525	na	na	-	na	na	na	Error?
Tac1	1039	tachykinin 1	21333	na	na	-	na	na	na	Error?
Tac1	1040	tachykinin 1	21333	na	na	-	na	na	na	Error?
Tbr1	1042	T-box brain gene 1	21375	0.543175240596	0.806304319264	L255	ABA	Cort-enriched	na	Error?
Tcf4	1045	transcription factor 4	21413	0.44130457673	0.933080796842	L23even	ABA	na	na	Error?
Tcf4	1046	transcription factor 4	21413	na	na	-	ABA	na	na	Error?
Tff1	1050	trefoil factor 1	21784	0.617544898104	0.805306974004	-	na	na	na	Error?
Tsc22d1	1052	TSC22 domain family, member 1	21807	0.345701493131	0.78325255399	Uniform	na	Cort-enriched	na	NoError
Tsc22d1	1053	TSC22 domain family, member 1	21807	na	na	-	na	Cort-enriched	na	Error?
Tgfbr1	1054	transforming growth factor, beta receptor I	21812	na	na	-	na	na	na	Error?
Tgfbr1	1055	transforming growth factor, beta receptor I	21812	na	na	-	na	na	na	Error?
Th	1058	tyrosine hydroxylase	21823	na	na	Uniform	na	Cort-enriched	na	Error?
Tiam1	1060	T-cell lymphoma invasion and metastasis 1	21844	0.391756072395	0.726029173209	-	ABA	na	na	Error?
Tle1	1062	transducin-like enhancer of split 1, homolog of Drosophila E(spl)	21885	0.653913395467	0.946819132785	L5only	na	Cort-enriched	na	Error?
Tmem1	1064	transmembrane protein 1	216131	0.491541714079	0.801819039452	L2mid	ABA	na	na	NoError
Tnni3	1066	troponin I, cardiac	21954	na	na	-	na	na	na	NoError
Top2b	1067	topoisomerase (DNA) II beta	21974	na	na	-	na	na	na	Error?
Top2b	1068	topoisomerase (DNA) II beta	21974	na	na	-	na	na	na	Error?
Slc36a2	1070	solute carrier family 36 (proton/amino acid symporter), member 2	246049	0.47897593271	0.954728949066	L232	ABA	na	na	NoError
Trim28	1073	tripartite motif protein 28	21849	na	na	-	na	na	na	Error?
Trim9	1075	tripartite motif protein 9	94090	0.340720600533	0.684015098755	-	ABA	na	na	Error?
Trim9	1076	tripartite motif protein 9	94090	na	na	-	ABA	na	na	Error?
Tsga2	1078	testis specific gene A2	22092	na	na	-	na	na	na	Error?
Ttc3	1080	tetratricopeptide repeat domain 3	22129	na	na	-	na	na	na	Error?
Tubb4	1082	tubulin, beta 4	22153	0.384672867114	0.724991030653	-	ABA	na	na	Error?
Tubb4	1083	tubulin, beta 4	22153	na	na	-	ABA	na	na	Error?
Txnip	1085	thioredoxin interacting protein	56338	na	na	-	na	na	na	Error?
Ubash3a	1087	ubiquitin associated and SH3 domain containing, A	328795	0.471996778571	0.781591759495	-	ABA	na	na	NoError
Uchl1	1089	ubiquitin carboxy-terminal hydrolase L1	22223	0.538201904676	0.820500774943	L2mid	ABA	na	na	Error?
Ucn3	1090	urocortin 3	83428	na	na	-	na	na	na	NoError
Vamp2	1093	vesicle-associated membrane protein 2	22318	0.453154493956	0.721290584743	-	ABA	na	na	Error?
Vdr	1097	vitamin D receptor	22337	na	na	-	na	na	na	Error?
Slc32a1	1099	solute carrier family 32 (GABA vesicular transporter), member 1	22348	na	na	-	na	na	na	Error?
Slc32a1	1100	solute carrier family 32 (GABA vesicular transporter), member 1	22348	na	na	-	na	na	na	Error?
Vip	1102	vasoactive intestinal polypeptide	22353	0.397313392246	0.724055477698	-	na	na	na	Error?
Vip	1103	vasoactive intestinal polypeptide	22353	na	na	-	na	na	na	Error?
Vipr2	1105	vasoactive intestinal peptide receptor 2	22355	na	na	-	na	na	na	Error?
Vsnl1	1107	visinin-like 1	26950	0.622439169087	0.928627309204	L2high	ABA	na	na	NoError
Vsnl1	1108	visinin-like 1	26950	na	na	-	ABA	na	na	Error?
Brwd1	1110	bromodomain and WD repeat domain containing 1	93871	0.3293293023	0.638638493964	-	na	na	na	Error?
Wif1	1112	Wnt inhibitory factor 1	24117	na	na	None	ABA	na	na	NoError
Wnt7b	1114	wingless-related MMTV integration site 7B	22422	0.614225346538	0.955617314214	None	ABA	Cort-enriched	na	NoError
Wnt8a	1116	wingless-related MMTV integration site 8A	20890	0.435713699583	0.852942007882	-	ABA	na	na	Error?
Wrb	1118	tryptophan rich basic protein	71446	na	na	-	na	na	na	Error?
Xbp1	1120	X-box binding protein 1	22433	0.33424909428	0.679471749829	-	na	na	na	NoError
Xbp1	1121	X-box binding protein 1	22433	na	na	-	na	na	na	Error?
Yars	1123	tyrosyl-tRNA synthetase	107271	0.530087607836	0.826348228179	-	na	na	na	NoError
Ywhag	1125	3-monooxygenase/tryptophan 5-monooxygenase activation protein, gamma polypeptide	22628	0.596877145544	0.861077353809	L2high	ABA	na	na	Error?
Ywhag	1126	3-monooxygenase/tryptophan 5-monooxygenase activation protein, gamma polypeptide	22628	na	na	-	na	na	na	Error?
Ywhah	1128	tyrosine 3-monooxygenase/tryptophan 5-monooxygenase activation protein, eta polypeptide	22629	0.601115127635	0.860039418383	L2high	ABA	na	na	Error?
Ywhaq	1131	tyrosine 3-monooxygenase/tryptophan 5-monooxygenase activation protein, theta polypeptide	22630	0.403634272943	0.793206540441	-	na	na	na	Error?
Ywhaq	1132	tyrosine 3-monooxygenase/tryptophan 5-monooxygenase activation protein, theta polypeptide	22630	na	na	-	na	na	na	Error?
Ywhaz	1134	tyrosine 3-monooxygenase/tryptophan 5-monooxygenase activation protein, zeta polypeptide	22631	0.408922908758	0.751773561594	L2high	ABA	na	na	Error?
Ywhaz	1135	tyrosine 3-monooxygenase/tryptophan 5-monooxygenase activation protein, zeta polypeptide	22631	na	na	-	ABA	na	na	Error?
Zfp161	1136	zinc finger protein 161	22666	na	na	-	na	na	na	NoError
Zfp161	1137	zinc finger protein 161	22666	na	na	-	na	na	na	Error?
Zfand5	1138	zinc finger, AN1-type domain 5	22682	na	na	-	na	na	na	Error?
Zfand5	1139	zinc finger, AN1-type domain 5	22682	na	na	-	na	na	na	Error?
Zbtb20	1141	zinc finger and BTB domain containing 20	56490	na	na	-	na	na	na	Error?
Zbtb20	1142	zinc finger and BTB domain containing 20	56490	na	na	-	na	na	na	Error?
Ikzf1	1146	IKAROS family zinc finger 1	22778	na	na	-	na	na	na	NoError
Ikzf1	1147	IKAROS family zinc finger 1	22778	na	na	-	na	na	na	Error?
Crls1	1149	cardiolipin synthase 1	66586	na	na	-	na	na	na	Error?
LOC652668	1151	-	0	0.608959240479	0.87312641725	-	na	na	na	Error?
Anxa5	1155	annexin A5	11747	na	na	-	ABA	na	na	Error?
Atp5o	1159	ATP synthase, H+ transporting, mitochondrial F1 complex, O subunit	28080	0.602482802506	0.863183030431	L2high	na	na	na	NoError
Ankrd25	1161	ankyrin repeat domain 25	235041	na	na	-	na	na	na	NoError
Bhlhb5	1163	basic helix-loop-helix domain containing, class B5	59058	0.378052494203	0.770695093466	Uniform	ABA	Cort-enriched	na	Error?
C130060K24Rik	1165	RIKEN cDNA C130060K24 gene	243407	na	na	-	na	na	na	NoError
Calb1	1167	calbindin-28K	12307	na	na	-	na	na	na	Error?
Chrna4	1174	cholinergic receptor, nicotinic, alpha polypeptide 4	11438	0.331994955884	0.700006155202	-	ABA	na	na	Error?
Cnp1	1176	cyclic nucleotide phosphodiesterase 1	12799	na	na	-	na	na	na	Error?
Col6a2	1178	procollagen, type VI, alpha 2	12834	na	na	-	na	na	na	Error?
Crabp1	1180	cellular retinoic acid binding protein I	12903	na	na	-	na	na	na	NoError
Ctgf	1184	connective tissue growth factor	14219	na	na	L5high	ABA	Cort-enriched	na	Error?
Ctps	1186	cytidine 5'-triphosphate synthase	51797	na	na	-	na	na	na	Error?
Cyp4f15	1190	cytochrome P450, family 4, subfamily f, polypeptide 15	106648	0.452460414763	0.877439124933	no_L23even	na	na	na	Error?
Cyr61	1192	cysteine rich protein 61	16007	na	na	-	na	na	na	Error?
Dbp	1194	D site albumin promoter binding protein	13170	0.437587502925	0.866568690636	L23even	ABA	na	na	NoError
E2f4	1196	E2F transcription factor 4	104394	0.379924982338	0.709529228026	-	ABA	na	na	NoError
Hook3	1198	hook homolog 3 (Drosophila)	320191	na	na	-	na	na	na	Error?
E4f1	1200	E4F transcription factor 1	13560	na	na	-	na	na	na	Error?
Ets2	1202	E26 avian leukemia oncogene 2, 3' domain	23872	0.377279208534	0.720935501653	Uniform	na	Cort-enriched	na	Error?
Fjx1	1204	four jointed box 1 (Drosophila)	14221	0.346127801088	0.672091816887	Uniform	na	na	na	NoError
Gatm	1206	glycine amidinotransferase (L-arginine:glycine amidinotransferase)	67092	na	na	-	na	na	na	Error?
Ghitm	1208	growth hormone inducible transmembrane protein	66092	0.519403837524	0.819793262916	-	na	na	na	NoError
Gng3	1210	guanine nucleotide binding protein (G protein), gamma 3 subunit	14704	0.372533912718	0.720361820735	-	ABA	na	na	Error?
Gphn	1212	gephyrin	268566	0.55377266416	0.753887070228	None	ABA	na	na	NoError
Gpr101	1214	G protein-coupled receptor 101	245424	na	na	-	na	na	na	Error?
Hcrtr1	1216	hypocretin (orexin) receptor 1	230777	0.408887644456	0.704708937817	Uniform	na	Cort-enriched	na	NoError
Icosl	1218	icos ligand	50723	na	na	-	na	na	na	NoError
Jam2	1220	junction adhesion molecule 2	67374	0.359772986192	0.641845247811	-	na	na	na	NoError
Mbp	1226	myelin basic protein	17196	na	na	-	ABA	na	na	Error?
Mdk	1228	midkine	17242	0.564300494547	0.747668448761	-	na	na	na	NoError
Mgp	1230	matrix Gla protein	17313	na	na	-	na	na	na	Error?
Mrg1	1232	myeloid ecotropic viral integration site-related gene 1	17536	0.484654046812	0.976728335204	L255	ABA	na	na	Error?
Hemk2	1234	HemK methyltransferase family member 2	67768	0.360213018668	0.71494990611	-	ABA	na	na	NoError
Nbr1	1236	neighbor of Brca1 gene 1	17966	na	na	-	na	na	na	NoError
Ndrg2	1238	N-myc downstream regulated gene 2	29811	0.386082883042	0.70263340841	-	ABA	na	na	NoError
Nfia	1240	nuclear factor I/A	18027	0.918483292457	0.944825829855	L5only	ABA	Cort-enriched	na	Error?
Nov	1242	nephroblastoma overexpressed gene	18133	0.425101761779	0.937698590236	L25even	ABA	Cort-enriched	na	NoError
Nr1d1	1244	nuclear receptor subfamily 1, group D, member 1	217166	0.743458972093	0.875556045881	None	na	na	na	NoError
Nr1d2	1246	nuclear receptor subfamily 1, group D, member 2	353187	0.480763680647	0.806666132664	-	na	na	na	Error?
ORF63	1248	open reading frame 63	224419	0.395481677849	0.703891750665	-	na	na	na	NoError
Papola	1252	poly (A) polymerase alpha	18789	0.398935280193	0.771387310042	-	ABA	na	na	NoError
Pcdha10	1254	protocadherin alpha 10	12943	0.425092122037	0.83990623549	-	ABA	na	na	Error?
Pcnt	1256	pericentrin (kendrin)	18541	0.473379969699	0.93248166483	L3mid	ABA	na	na	NoError
Pde1b	1258	phosphodiesterase 1B, Ca2+-calmodulin dependent	18574	0.354786803145	0.764434015722	Other	ABA	na	na	Error?
Pde4d	1260	phosphodiesterase 4D, cAMP specific	238871	na	na	-	na	na	na	NoError
Pfn2	1262	profilin 2	18645	0.345310950189	0.776149265138	-	na	na	na	Error?
Plxnb2	1264	plexin B2	140570	0.378927158887	0.78603433036	-	na	na	na	NoError
Plxnb3	1266	plexin B3	140571	na	na	-	na	na	na	Error?
Plxnb3	1267	plexin B3	140571	na	na	-	na	na	na	Error?
Prlr	1269	prolactin receptor	19116	na	na	-	na	na	na	NoError
Pscdbp	1271	pleckstrin homology, Sec7 and coiled-coil domains, binding protein	227929	na	na	-	na	na	na	Error?
Rasgrf1	1275	RAS protein-specific guanine nucleotide-releasing factor 1	19417	0.513635846096	0.895408296825	L23even	na	na	na	NoError
Runx2	1279	runt related transcription factor 2	12393	na	na	None	ABA	na	na	Error?
Slc19a1	1283	solute carrier family 19 (sodium/hydrogen exchanger), member 1	20509	0.413747067326	0.770071164619	Uniform	na	na	na	NoError
Sox5	1285	SRY-box containing gene 5	20678	na	na	-	na	Cort-enriched	na	Error?
Sox5	1286	SRY-box containing gene 5	20678	na	na	-	na	Cort-enriched	na	Error?
Synj1	1288	synaptojanin 1	104015	0.578040464151	0.893490152188	L2mid	ABA	na	na	NoError
Syt12	1292	synaptotagmin XII	171180	na	na	-	na	na	na	Error?
Tacr1	1296	tachykinin receptor 1	21336	na	na	None	ABA	na	na	Error?
Tacr3	1298	tachykinin receptor 3	21338	na	na	None	ABA	na	na	Error?
Tmeff1	1300	transmembrane protein with EGF-like and two follistatin-like domains 1	230157	0.450571532868	0.932389369105	L23even	ABA	na	na	Error?
Top2a	1302	topoisomerase (DNA) II alpha	21973	na	na	-	na	na	na	NoError
Trhr	1304	thyrotropin releasing hormone receptor	22045	na	na	None	ABA	na	na	Error?
Trpc4	1306	transient receptor potential cation channel, subfamily C, member 4	22066	0.460194045124	0.819181465533	L252	na	Cort-enriched	na	Error?
Vim	1310	vimentin	22352	na	na	None	ABA	na	na	Error?
Morc3	1312	microrchidia 3	338467	0.452961918168	0.763874013418	-	ABA	na	na	NoError
LOC652668	1314	-	0	na	na	-	na	na	na	NoError
Shroom1	1316	shroom family member 1	71774	na	na	-	na	na	na	NoError
Josd3	1318	Josephin domain containing 3	75316	na	na	-	na	na	na	NoError
4931408A02Rik	1320	RIKEN cDNA 4931408A02 gene	70967	0.331023748299	0.66509418128	-	na	na	na	NoError
4932438H23Rik	1322	RIKEN cDNA 4932438H23 gene	74387	na	na	-	na	na	na	NoError
LOC652668	1324	-	0	0.441566034164	0.864838052218	-	na	na	na	Error?
Vps18	1326	vacuolar protein sorting 18 (yeast)	228545	0.446566804709	0.752593809371	L2mid	ABA	na	na	NoError
Aire	1328	autoimmune regulator (autoimmune polyendocrinopathy candidiasis ectodermal dystrophy)	11634	0.524142301251	0.81634748216	-	na	na	na	NoError
Atm	1330	ataxia telangiectasia mutated homolog (human)	11920	na	na	-	na	na	na	Error?
Cdh3	1338	cadherin 3	12560	na	na	-	na	na	na	Error?
Copb2	1342	coatomer protein complex, subunit beta 2 (beta prime)	50797	na	na	None	ABA	na	na	NoError
Cstb	1344	cystatin B	13014	0.471992779101	0.86943880627	-	na	na	na	NoError
Dpysl4	1346	dihydropyrimidinase-like 4	26757	0.496319931996	0.938723441594	L25even	na	na	na	NoError
Elf2	1350	E74-like factor 2	69257	na	na	-	na	na	na	NoError
Esrra	1352	estrogen related receptor, alpha	26379	0.553628646409	0.889269962422	L232	na	na	na	NoError
Etv6	1354	ets variant gene 6 (TEL oncogene)	14011	0.484371241697	0.764707676612	-	na	na	na	Error?
Fts	1356	fused toes	14339	0.613457426659	0.855878803935	None	ABA	na	na	Error?
Gfap	1358	glial fibrillary acidic protein	14580	0.362168707734	0.665615385917	-	na	na	na	NoError
Gjb2	1360	gap junction membrane channel protein beta 2	14619	0.36520124264	0.701307491824	-	ABA	na	na	NoError
Gmps	1362	guanine monphosphate synthetase	229363	na	na	-	na	na	na	NoError
Grp	1364	gastrin releasing peptide	225642	0.585379842473	0.858017374464	L5only	na	Cort-enriched	na	NoError
Itsn1	1366	intersectin 1 (SH3 domain protein 1A)	16443	0.389571651589	0.735057927088	-	ABA	na	na	Error?
Lhx5	1370	LIM homeobox protein 5	16873	na	na	Uniform	na	Cort-enriched	na	Error?
Lrig1	1372	leucine-rich repeats and immunoglobulin-like domains 1	16206	na	na	-	na	na	na	NoError
Lmo1	1374	LIM domain only 1	109594	na	na	-	na	na	na	Error?
Gm623	1376	gene model 623, (NCBI)	268288	na	na	-	na	na	na	Error?
Lrrc3	1378	leucine rich repeat containing 3	237387	na	na	-	na	na	na	NoError
Msto1	1380	misato homolog 1 (Drosophila)	229524	na	na	-	na	na	na	NoError
Mki67	1382	antigen identified by monoclonal antibody Ki 67	17345	na	na	-	na	na	na	NoError
Mmp15	1384	matrix metallopeptidase 15	17388	na	na	-	na	na	na	Error?
Nes	1388	nestin	18008	na	na	-	na	na	na	NoError
Syncrip	1392	synaptotagmin binding, cytoplasmic RNA interacting protein	56403	0.372813186933	0.743809262038	-	na	na	na	NoError
Ntf5	1394	neurotrophin 5	78405	0.475011341805	0.792859166357	-	ABA	na	na	NoError
Pex14	1398	peroxisomal biogenesis factor 14	56273	0.530832828931	0.788342169988	-	na	na	na	NoError
Pfkfb2	1400	6-phosphofructo-2-kinase/fructose-2,6-biphosphatase 2	18640	na	na	-	na	na	na	Error?
Pknox1	1402	Pbx/knotted 1 homeobox	18771	na	na	-	na	na	na	NoError
Plxna3	1404	plexin A3	18846	na	na	-	na	na	na	NoError
Prnp	1406	prion protein	19122	0.527648593793	0.860549911491	L232	ABA	na	na	Error?
Sez6l2	1408	seizure related 6 homolog like 2	233878	0.630230134911	0.869577106683	L2high	ABA	na	na	NoError
Tmem2	1410	transmembrane protein 2	83921	na	na	-	na	na	na	NoError
Rbm11	1412	RNA binding motif protein 11	224344	na	na	-	na	na	na	Error?
Arhgap17	1414	Rho GTPase activating protein 17	70497	0.35031688975	0.638624976249	-	na	na	na	NoError
Arhgap17	1415	Rho GTPase activating protein 17	70497	na	na	-	na	na	na	Error?
Sh3bgr	1417	SH3-binding domain glutamic acid-rich protein	50795	0.422477175023	0.813697303909	-	ABA	na	na	NoError
Shh	1419	sonic hedgehog	20423	0.54471025029	0.794922850154	None	na	na	na	Error?
Slc6a9	1421	solute carrier family 6 (neurotransmitter transporter, glycine), member 9	14664	0.386372436539	0.669546327866	-	ABA	na	na	NoError
Sox9	1423	SRY-box containing gene 9	20682	na	na	None	ABA	na	na	Error?
Tcf3	1425	transcription factor 3	21415	0.522736087192	0.738565954257	Uniform	ABA	na	na	NoError
Tcf3	1426	transcription factor 3	21415	na	na	-	na	na	na	Error?
Tsc2	1432	tuberous sclerosis 2	22084	na	na	-	ABA	na	na	Error?
Tsc2	1433	tuberous sclerosis 2	22084	na	na	-	ABA	na	na	Error?
Ucn	1436	urocortin	22226	na	na	-	na	na	na	Error?
Ucn	1437	urocortin	22226	na	na	-	na	na	na	Error?
Vil1	1441	villin 1	22349	na	na	-	ABA	na	na	Error?
Wnt4	1445	wingless-related MMTV integration site 4	22417	na	na	-	na	na	na	NoError
BC059842	1447	cDNA sequence BC059842	230676	0.46189361142	0.748706683078	-	na	na	na	Error?
Akap2	1449	A kinase (PRKA) anchor protein 2	11641	0.371843726774	0.717341456548	-	na	na	na	NoError
Dlx5	1451	distal-less homeobox 5	13395	0.584278970626	0.851566222307	L2high	ABA	na	na	NoError
Esr1	1455	estrogen receptor 1 (alpha)	13982	na	na	-	na	na	na	Error?
Gnb5	1457	guanine nucleotide binding protein, beta 5	14697	0.477156813528	0.773489255342	-	ABA	na	na	Error?
Ifngr2	1461	interferon gamma receptor 2	15980	0.595493748835	0.840478761468	L2high	ABA	na	na	Error?
Tsc22d4	1465	TSC22 domain family 4	78829	0.50759996591	0.791272517862	-	na	na	na	NoError
2810426N06Rik	1467	RIKEN cDNA 2810426N06 gene	67607	na	na	-	na	na	na	NoError
AI606473	1469	expressed sequence AI606473	99686	na	na	-	na	na	na	Error?
C030019F02Rik	1475	RIKEN cDNA C030019F02 gene	58237	na	na	-	na	na	na	NoError
Cdkn2b	1477	cyclin-dependent kinase inhibitor 2B (p15, inhibits CDK4)	12579	0.46277558811	0.810363872367	-	ABA	na	na	NoError
Cpt1a	1479	carnitine palmitoyltransferase 1a, liver	12894	na	na	-	na	na	na	Error?
Dkk4	1481	dickkopf homolog 4 (Xenopus laevis)	234130	na	na	-	na	na	na	NoError
Dlx2	1483	distal-less homeobox 2	13392	na	na	None	ABA	na	na	Error?
Dmbx1	1485	diencephalon/mesencephalon homeobox 1	140477	na	na	-	na	na	na	Error?
Dok4	1487	docking protein 4	114255	0.524570455344	0.763144533417	L2mid	ABA	na	na	NoError
E130016E03Rik	1489	RIKEN cDNA E130016E03 gene	320890	na	na	-	na	na	na	NoError
E2f3	1491	E2F transcription factor 3	13557	na	na	-	na	na	na	Error?
Ephb3	1493	Eph receptor B3	13845	na	na	-	na	na	na	NoError
Etv3	1495	ets variant gene 3	27049	0.352402478054	0.637463289745	-	na	na	na	NoError
Foxd3	1497	forkhead box D3	15221	na	na	-	na	na	na	Error?
Fzd5	1501	frizzled homolog 5 (Drosophila)	14367	na	na	None	ABA	na	na	Error?
Grb7	1503	growth factor receptor bound protein 7	14786	0.515473249872	0.879211791048	Uniform	ABA	na	na	NoError
Hes6	1505	hairy and enhancer of split 6 (Drosophila)	55927	0.457306545742	0.815997033507	-	na	na	na	NoError
Kif15	1507	kinesin family member 15	209737	0.412078718388	0.714400511349	-	na	na	na	NoError
Lmx1b	1509	LIM homeobox transcription factor 1 beta	16917	na	na	-	ABA	na	na	Error?
Mtf2	1511	metal response element binding transcription factor 2	17765	0.578070357277	0.806557204169	-	na	na	na	Error?
Myb	1513	myeloblastosis oncogene	17863	0.649770262343	0.857675123714	L2mid	ABA	na	na	NoError
Ndel1	1515	nuclear distribution gene E-like homolog 1 (A. nidulans)	83431	na	na	-	ABA	na	na	Error?
Pdgfa	1517	platelet derived growth factor, alpha	18590	0.458487700898	0.744730059502	L2mid	na	na	na	NoError
Pla2g12a	1519	phospholipase A2, group XIIA	66350	na	na	-	na	na	na	Error?
Prrx2	1523	paired related homeobox 2	20204	na	na	-	na	na	na	NoError
Ptger4	1525	prostaglandin E receptor 4 (subtype EP4)	19219	0.510269736715	0.823342754939	-	na	na	na	NoError
Rab6ip1	1527	Rab6 interacting protein 1	19347	0.468962524916	0.830549562195	Other	na	na	na	Error?
Rara	1529	retinoic acid receptor, alpha	19401	na	na	None	ABA	na	na	Error?
Rgs19	1531	regulator of G-protein signaling 19	56470	0.512749931528	0.847878480193	-	na	na	na	NoError
Setbp1	1533	SET binding protein 1	240427	na	na	-	na	na	na	NoError
Sprr1a	1535	small proline-rich protein 1A	20753	na	na	-	ABA	na	na	Error?
Srprb	1537	signal recognition particle receptor, B subunit	20818	0.621308408284	0.79232246741	-	na	na	na	NoError
Suv39h2	1539	suppressor of variegation 3-9 homolog 2 (Drosophila)	64707	na	na	-	na	na	na	Error?
Tcf2	1542	transcription factor 2	21410	na	na	-	na	na	na	Error?
Tm7sf3	1544	transmembrane 7 superfamily member 3	67623	na	na	-	na	na	na	Error?
Trim25	1546	tripartite motif protein 25	217069	0.591902616097	0.856063181828	L2high	ABA	na	na	Error?
Ube2g2	1548	ubiquitin-conjugating enzyme E2G 2	22213	na	na	-	na	na	na	NoError
Vdac3	1550	voltage-dependent anion channel 3	22335	0.51459735445	0.825778998709	L2mid	ABA	na	na	NoError
Wdr18	1552	WD repeat domain 18	216156	0.462303106803	0.925322938587	L23even	ABA	na	na	NoError
Frat2	1554	frequently rearranged in advanced T-cell lymphomas 2	212398	na	na	-	ABA	na	na	Error?
Nfib	1556	nuclear factor I/B	18028	0.477851388498	0.892555615149	L25even	na	na	na	Error?
Plxnb1	1562	plexin B1	235611	na	na	-	na	na	na	Error?
Pou2f1	1564	POU domain, class 2, transcription factor 1	18986	0.462465613861	0.694369696073	-	na	na	na	NoError
D930015E06Rik	1566	RIKEN cDNA D930015E06 gene	229473	na	na	-	na	na	na	Error?
Rgs16	1568	regulator of G-protein signaling 16	19734	0.534796327891	0.857270320599	Uniform	na	na	na	Error?
Slc20a1	1572	solute carrier family 20, member 1	20515	0.455593711532	0.745156877789	-	na	na	na	Error?
Syt10	1574	synaptotagmin X	54526	na	na	-	na	na	na	Error?
Abhd11	1578	abhydrolase domain containing 11	68758	0.430480874697	0.744585413889	-	ABA	na	na	NoError
Atp5a1	1580	ATP synthase, H+ transporting, mitochondrial F1 complex, alpha subunit, isoform 1	11946	0.578908359185	0.868157380728	L2mid	ABA	na	na	Error?
Fgfr4	1582	fibroblast growth factor receptor 4	14186	na	na	-	na	na	na	Error?
Gpr84	1584	G protein-coupled receptor 84	80910	na	na	L2mid	ABA	na	na	NoError
Grin1	1586	glutamate receptor, ionotropic, NMDA1 (zeta 1)	14810	0.583790399414	0.894664374465	L2high	ABA	na	na	Error?
ORF5	1588	open reading frame 5	53858	na	na	-	na	na	na	NoError
Wnt2b	1590	wingless related MMTV integration site 2b	22414	0.546792953451	0.768798771057	-	na	na	na	NoError
1200016E24Rik	1592	RIKEN cDNA 1200016E24 gene	319202	na	na	-	na	na	na	Error?
Srpr	1594	signal recognition particle receptor ('docking protein')	67398	na	na	-	na	na	na	NoError
Med8	1596	mediator of RNA polymerase II transcription, subunit 8 homolog (yeast)	80509	na	na	-	na	na	na	NoError
Slc36a4	1598	solute carrier family 36 (proton/amino acid symporter), member 4	234967	na	na	-	na	na	na	NoError
Asb6	1600	ankyrin repeat and SOCS box-containing protein 6	72323	0.389881976377	0.692612584731	L2mid	na	na	na	NoError
Bcl7b	1602	B-cell CLL/lymphoma 7B	12054	0.409426292094	0.753033510188	-	ABA	na	na	NoError
Cdkn2d	1604	cyclin-dependent kinase inhibitor 2D (p19, inhibits CDK4)	12581	0.512124609354	0.827532425847	-	na	na	na	NoError
Zfp423	1608	zinc finger protein 423	94187	na	na	-	na	na	na	Error?
Foxb2	1610	forkhead box B2	14240	0.338085983889	0.650505823543	Uniform	na	Cort-enriched	na	NoError
Gba	1612	glucosidase, beta, acid	14466	na	na	-	na	na	na	NoError
Gcgr	1614	glucagon receptor	14527	na	na	-	na	na	na	NoError
Gli3	1616	GLI-Kruppel family member GLI3	14634	0.389351042318	0.705205360516	-	na	na	na	Error?
Gpc4	1618	glypican 4	14735	na	na	-	na	na	na	Error?
Gpr108	1620	G protein-coupled receptor 108	78308	0.624638325482	0.838161888667	None	na	na	na	NoError
Gprk5	1622	G protein-coupled receptor kinase 5	14773	na	na	-	ABA	na	na	Error?
Hoxd9	1624	homeo box D9	15438	0.573349912746	0.855261041677	L2mid	ABA	na	na	NoError
Hsf1	1626	heat shock factor 1	15499	na	na	-	na	na	na	Error?
Kctd5	1630	potassium channel tetramerisation domain containing 5	69259	na	na	None	na	na	na	NoError
Cenpf	1632	centromere protein F	108000	0.306787769196	0.707877620443	-	na	na	na	NoError
Letmd1	1636	LETM1 domain containing 1	68614	0.762825788017	0.880403972972	L2weak	na	na	na	NoError
Ufc1	1638	ubiquitin-fold modifier conjugating enzyme 1	66155	na	na	-	ABA	na	na	NoError
Slc25a22	1640	solute carrier family 25 (mitochondrial carrier, glutamate), member 22	68267	0.584322305245	0.836602701636	L2high	ABA	na	na	Error?
1700086L19Rik	1644	RIKEN cDNA 1700086L19 gene	74284	na	na	-	na	na	na	Error?
Slc39a5	1646	solute carrier family 39 (metal ion transporter), member 5	72002	0.442680779712	0.788526777168	-	ABA	na	na	NoError
2010106G01Rik	1648	RIKEN cDNA 2010106G01 gene	66552	na	na	-	na	na	na	NoError
2310008M10Rik	1650	RIKEN cDNA 2310008M10 gene	66357	na	na	-	na	na	na	NoError
Cmbl	1652	carboxymethylenebutenolidase-like (Pseudomonas)	69574	0.419796315102	0.806263406533	-	ABA	na	na	Error?
Srfbp1	1654	serum response factor binding protein 1	67222	0.494886914146	0.763967972697	-	na	na	na	Error?
Ppp2r2b	1656	protein phosphatase 2 (formerly 2A), regulatory subunit B (PR 52), beta isoform	72930	0.957294624382	0.987885656413	L2mid	ABA	na	na	NoError
Gpt2	1658	glutamic pyruvate transaminase (alanine aminotransferase) 2	108682	0.387288171573	0.776380148526	-	na	na	na	NoError
Abtb1	1660	ankyrin repeat and BTB (POZ) domain containing 1	80283	0.436608592491	0.765965896812	L2mid	ABA	na	na	NoError
Agtrl1	1662	angiotensin receptor-like 1	23796	0.52725653554	0.853079537685	L2mid	ABA	na	na	NoError
Slc22a13	1664	solute carrier family 22 (organic cation transporter), member 13	102570	na	na	-	na	na	na	NoError
Nfxl1	1666	nuclear transcription factor, X-box binding-like 1	100978	0.45682341784	0.820448124995	None	ABA	Cort-enriched	na	Error?
Vash2	1668	vasohibin 2	226841	na	na	-	na	na	na	NoError
Suhw3	1670	suppressor of hairy wing homolog 3 (Drosophila)	208968	na	na	-	na	na	na	NoError
Bmp4	1672	bone morphogenetic protein 4	12159	na	na	-	ABA	na	na	Error?
Brd8	1674	bromodomain containing 8	78656	0.31037625049	0.639248935563	-	ABA	na	na	NoError
Clptm1l	1676	CLPTM1-like	218335	na	na	-	na	na	na	Error?
Ankrd54	1678	ankyrin repeat domain 54	223690	0.501579791439	0.914891994163	L25even	na	na	na	NoError
Cacnb4	1680	calcium channel, voltage-dependent, beta 4 subunit	12298	0.481446018952	0.922552899382	L23even	ABA	na	na	NoError
Casp9	1682	caspase 9	12371	na	na	-	na	na	na	NoError
Cdkn2c	1684	cyclin-dependent kinase inhibitor 2C (p18, inhibits CDK4)	12580	0.403928717511	0.725839194472	L5mid	ABA	na	na	Error?
Chuk	1686	conserved helix-loop-helix ubiquitous kinase	12675	na	na	-	ABA	na	na	Error?
Chx10	1688	C. elegans ceh-10 homeo domain containing homolog	12677	na	na	-	na	na	na	NoError
Copa	1690	coatomer protein complex subunit alpha	12847	0.371876895221	0.785755799895	-	ABA	na	na	NoError
Cpe	1692	carboxypeptidase E	12876	0.332149510208	0.741354705017	L2mid	ABA	na	na	NoError
Creb3l1	1694	cAMP responsive element binding protein 3-like 1	26427	0.52148220518	0.75317702372	-	na	na	na	NoError
Ctf1	1696	cardiotrophin 1	13019	na	na	-	ABA	na	na	NoError
Nomo1	1698	nodal modulator 1	211548	0.331482448881	0.71108831468	-	ABA	na	na	NoError
Dner	1700	delta/notch-like EGF-related receptor	227325	0.74855609698	0.883096694096	L252	ABA	na	na	NoError
Egfr	1702	epidermal growth factor receptor	13649	na	na	-	ABA	na	na	Error?
Eif5	1704	eukaryotic translation initiation factor 5	217869	0.409012337142	0.71706401606	-	na	na	na	NoError
Eps8	1706	epidermal growth factor receptor pathway substrate 8	13860	0.572725908523	0.791884493558	Uniform	na	na	na	Error?
Eps8l1	1708	EPS8-like 1	67425	0.763505558711	0.936649998819	L2high	ABA	na	na	Error?
Erbb2	1710	v-erb-b2 erythroblastic leukemia viral oncogene homolog 2, neuro/glioblastoma derived oncogene homolog (avian)	13866	0.430979912302	0.813404451044	L2mid	ABA	na	na	NoError
Gpr171	1714	G protein-coupled receptor 171	229323	0.428466947689	0.714884335821	None	ABA	na	na	Error?
Fgf15	1716	fibroblast growth factor 15	14170	na	na	-	na	na	na	NoError
Folr2	1718	folate receptor 2 (fetal)	14276	na	na	-	ABA	na	na	NoError
Fosl2	1720	fos-like antigen 2	14284	0.442962081234	0.78240812474	L2mid	na	na	na	NoError
Fosl2	1721	fos-like antigen 2	14284	na	na	-	na	na	na	Error?
Aldh1l1	1725	aldehyde dehydrogenase 1 family, member L1	107747	0.650595034293	0.843241898458	L2mid	na	na	na	NoError
Gmfb	1727	glia maturation factor, beta	63985	0.388869521844	0.73394207298	-	ABA	na	na	NoError
Gnaz	1731	guanine nucleotide binding protein, alpha z subunit	14687	na	na	None	ABA	Cort-enriched	na	NoError
Gng11	1733	guanine nucleotide binding protein (G protein), gamma 11	66066	0.328164288444	0.708484337825	-	ABA	na	na	NoError
Gng7	1735	guanine nucleotide binding protein (G protein), gamma 7 subunit	14708	0.57576915105	0.902303452673	L232	ABA	na	na	NoError
Gpc6	1737	glypican 6	23888	na	na	-	ABA	na	na	Error?
Gpr85	1739	G protein-coupled receptor 85	64450	0.37082130403	0.689177967657	-	ABA	na	na	NoError
Grinl1a	1741	glutamate receptor, ionotropic, N-methyl D-aspartate-like 1A	28015	0.425575088206	0.776487926058	-	ABA	na	na	Error?
Hars2	1743	histidyl tRNA synthetase 2	66044	na	na	-	na	na	na	NoError
Hmgcs1	1745	3-hydroxy-3-methylglutaryl-Coenzyme A synthase 1	208715	0.329696117037	0.745682756329	-	ABA	na	na	Error?
Homer1	1749	homer homolog 1 (Drosophila)	26556	0.607847538952	0.861508066197	L5mid	na	na	na	NoError
Ikbkb	1751	inhibitor of kappaB kinase beta	16150	0.564098797858	0.837754773043	-	ABA	na	na	Error?
Kcnab2	1755	potassium voltage-gated channel, shaker-related subfamily, beta member 2	16498	0.825592302082	0.956876569652	L2only	ABA	na	na	NoError
Kcnc4	1757	potassium voltage gated channel, Shaw-related subfamily, member 4	99738	0.465072594788	0.952570900724	L25even	na	na	na	NoError
Kcne2	1759	potassium voltage-gated channel, Isk-related subfamily, gene 2	246133	0.81300575327	0.968167455757	L2mid	ABA	na	na	Error?
Kcnip1	1761	Kv channel-interacting protein 1	70357	0.339612438112	0.659161204123	-	na	na	na	NoError
Kcnk13	1763	potassium channel, subfamily K, member 13	217826	0.680469595994	0.860274691821	L252	ABA	na	na	NoError
Kcnv2	1765	potassium channel, subfamily V, member 2	240595	0.339799582231	0.638666169466	-	ABA	na	na	NoError
Ldlr	1767	low density lipoprotein receptor	16835	na	na	-	na	na	na	NoError
Lphn2	1769	latrophilin 2	99633	0.481093893473	0.848737180812	-	na	na	na	NoError
Mlc1	1771	megalencephalic leukoencephalopathy with subcortical cysts 1 homolog (human)	170790	na	na	-	ABA	na	na	Error?
Mmaa	1773	methylmalonic aciduria (cobalamin deficiency) type A	109136	0.449996114809	0.71655725912	Uniform	na	na	na	NoError
Mtss1	1777	metastasis suppressor 1	211401	na	na	-	na	na	na	NoError
Nat6	1781	N-acetyltransferase 6	56441	na	na	-	ABA	na	na	NoError
Ncoa4	1783	nuclear receptor coactivator 4	27057	na	na	-	na	na	na	NoError
Ngfr	1785	nerve growth factor receptor (TNFR superfamily, member 16)	18053	na	na	-	ABA	na	na	Error?
Ngfrap1	1787	nerve growth factor receptor (TNFRSF16) associated protein 1	12070	0.503087405037	0.813978451693	L2mid	ABA	na	na	NoError
Notch3	1789	Notch gene homolog 3 (Drosophila)	18131	0.586473014281	0.77563612897	-	na	na	na	NoError
Nr4a1	1793	nuclear receptor subfamily 4, group A, member 1	15370	0.375347113087	0.752875358938	Uniform	na	na	na	Error?
Oprs1	1795	opioid receptor, sigma 1	18391	0.739074293406	0.865102453199	Uniform	na	na	na	NoError
ORF19	1797	open reading frame 19	68767	0.521652018058	0.866934373041	Uniform	ABA	na	na	NoError
Setd4	1799	SET domain containing 4	224440	0.56120196826	0.791924588203	-	na	na	na	Error?
P2ry6	1801	pyrimidinergic receptor P2Y, G-protein coupled, 6	233571	na	na	None	ABA	na	na	Error?
Pcbd1	1803	pterin 4 alpha carbinolamine dehydratase/dimerization cofactor of hepatocyte nuclear factor 1 alpha (TCF1) 1	13180	na	na	-	na	na	na	NoError
Pde1c	1805	phosphodiesterase 1C	18575	na	na	-	na	na	na	NoError
Pde4a	1807	phosphodiesterase 4A, cAMP specific	18577	0.43244743597	0.804408602151	-	ABA	na	na	Error?
Pigt	1811	phosphatidylinositol glycan anchor biosynthesis, class T	78928	na	na	-	na	na	na	NoError
Plcd1	1813	phospholipase C, delta 1	18799	na	na	-	na	na	na	NoError
Pxn	1815	paxillin	19303	0.580628907168	0.854983779257	L2mid	ABA	na	na	NoError
Raf1	1817	v-raf-leukemia viral oncogene 1	110157	na	na	Uniform	na	Cort-enriched	na	Error?
Ramp3	1819	receptor (calcitonin) activity modifying protein 3	56089	na	na	-	na	na	na	Error?
Rax	1821	retina and anterior neural fold homeobox	19434	0.521847033341	0.888269101839	L2high	ABA	na	na	NoError
Rgs3	1823	regulator of G-protein signaling 3	50780	na	na	-	na	na	na	Error?
Rho	1825	rhodopsin	212541	na	na	-	ABA	na	na	Error?
Rtn4rl1	1827	reticulon 4 receptor-like 1	237847	0.416097130136	0.867862378746	L23even	ABA	na	na	Error?
Runx1	1829	runt related transcription factor 1	12394	na	na	-	na	na	na	Error?
Sfrp2	1831	secreted frizzled-related protein 2	20319	0.694312064802	0.897660786684	L2high	ABA	na	na	NoError
Siglece	1833	sialic acid binding Ig-like lectin E	83382	0.65265585677	0.93185876347	L232	ABA	na	na	NoError
Six1	1835	sine oculis-related homeobox 1 homolog (Drosophila)	20471	0.569560210858	0.922906937154	L23even	ABA	na	na	Error?
Slc12a8	1837	solute carrier family 12 (potassium/chloride transporters), member 8	171286	na	na	-	na	na	na	Error?
Slc29a1	1839	solute carrier family 29 (nucleoside transporters), member 1	63959	0.666745018059	0.814875710186	L5weak	na	na	na	NoError
Slc2a3	1841	solute carrier family 2 (facilitated glucose transporter), member 3	20527	0.56232057518	0.834310121863	Uniform	ABA	na	na	Error?
Slc34a1	1843	solute carrier family 34 (sodium phosphate), member 1	20505	na	na	-	na	na	na	Error?
Slc38a1	1845	solute carrier family 38, member 1	105727	0.405806020132	0.699053854819	-	ABA	na	na	NoError
Slc39a14	1847	solute carrier family 39 (zinc transporter), member 14	213053	0.494661564531	0.781144722861	L2mid	na	na	na	NoError
Slc4a8	1849	solute carrier family 4 (anion exchanger), member 8	59033	na	na	-	na	na	na	NoError
Slc6a6	1851	solute carrier family 6 (neurotransmitter transporter, taurine), member 6	21366	0.570667974122	0.774429253641	-	na	na	na	NoError
Slc9a8	1853	solute carrier family 9 (sodium/hydrogen exchanger), member 8	77031	na	na	-	na	na	na	NoError
Snap25	1855	synaptosomal-associated protein 25	20614	na	na	L2high	ABA	na	na	Error?
Syap1	1859	synapse associated protein 1	67043	0.535621547865	0.890828621224	None	na	na	na	NoError
Syngr3	1861	synaptogyrin 3	20974	0.602897675812	0.85991294706	L2high	ABA	na	na	NoError
Synpr	1863	synaptoporin	72003	0.422519074723	0.769966075855	L3mid	ABA	Cort-enriched	na	Error?
Syt13	1865	synaptotagmin XIII	80976	0.408841871517	0.825357723648	-	na	na	na	Error?
Tcea3	1871	transcription elongation factor A (SII), 3	21401	0.604420630749	0.781306868916	-	ABA	na	na	Error?
Tcerg1	1873	transcription elongation regulator 1 (CA150)	56070	0.451053613571	0.808395386595	L23even	ABA	na	na	NoError
Tcf2	1875	transcription factor 2	21410	na	na	-	na	na	na	Error?
Tera	1879	teratocarcinoma expressed, serine rich	56306	0.42574118595	0.943432270009	L23even	ABA	na	na	Error?
Pllp	1881	plasma membrane proteolipid	67801	0.417777888761	0.741954166979	-	ABA	na	na	NoError
Tpte2	1883	transmembrane phosphoinositide 3-phosphatase and tensin homolog 2	57914	0.404873088109	0.701798897561	-	ABA	na	na	NoError
Ubl3	1885	ubiquitin-like 3	24109	0.366592980892	0.795933507126	L23even	ABA	na	na	NoError
Vdac2	1889	voltage-dependent anion channel 2	22334	0.555621136589	0.862595105955	L2mid	ABA	na	na	NoError
Wnt8b	1891	wingless related MMTV integration site 8b	22423	na	na	-	na	na	na	NoError
Wnt9b	1893	wingless-type MMTV integration site 9B	22412	na	na	-	na	na	na	NoError
Zfp191	1895	zinc finger protein 191	59057	0.529766096552	0.789686301204	-	na	na	na	NoError
Msr2	1897	macrophage scavenger receptor 2	80891	na	na	-	na	na	na	NoError
Mtvr2	1899	mammary tumor virus receptor 2	17826	na	na	-	na	na	na	NoError
Nfyc	1901	nuclear transcription factor-Y gamma	18046	na	na	-	na	na	na	NoError
Nrbf2	1903	nuclear receptor binding factor 2	50777	na	na	-	na	na	na	NoError
P2ry12	1907	purinergic receptor P2Y, G-protein coupled 12	70839	0.309855464191	0.61402878765	-	na	na	na	NoError
Pcdhb17	1909	protocadherin beta 17	93888	0.475082486148	0.824067148564	L2mid	ABA	na	na	NoError
Pdgfd	1911	platelet-derived growth factor, D polypeptide	71785	na	na	-	na	na	na	Error?
Ramp1	1913	receptor (calcitonin) activity modifying protein 1	51801	na	na	-	na	na	na	NoError
Rnf128	1915	ring finger protein 128	66889	na	na	-	na	na	na	Error?
Rxrb	1917	retinoid X receptor beta	20182	0.70590741896	0.897660336039	L2mid	na	na	na	NoError
Scnn1g	1919	sodium channel, nonvoltage-gated 1 gamma	20278	0.604417595396	0.853491649657	L2mid	na	na	na	NoError
Slc27a4	1921	solute carrier family 27 (fatty acid transporter), member 4	26569	0.52952210695	0.841655739191	L2mid	na	na	na	NoError
Slc4a10	1923	solute carrier family 4, sodium bicarbonate cotransporter-like, member 10	94229	0.58202610059	0.893010499589	L5mid	ABA	na	na	Error?
Trip4	1925	thyroid hormone receptor interactor 4	56404	0.545929954625	0.864183904177	L2mid	na	na	na	NoError
Ube3a	1927	ubiquitin protein ligase E3A	22215	na	na	-	na	na	na	Error?
Vdr	1929	vitamin D receptor	22337	0.644930147997	0.817896383751	L2weak	na	na	na	NoError
Vmd2l1	1931	vitelliform macular dystrophy 2-like protein 1	212989	na	na	-	na	na	na	NoError
Mlxipl	1933	MLX interacting protein-like	58805	0.669181624412	0.872690022496	L2weak	ABA	na	na	NoError
Wbscr17	1935	Williams-Beuren syndrome chromosome region 17 homolog (human)	212996	0.525095692429	0.900147298719	L232	ABA	na	na	Error?
Wnt7a	1937	wingless-related MMTV integration site 7A	22421	na	na	-	na	na	na	NoError
Obfc1	1939	oligonucleotide/oligosaccharide-binding fold containing 1	108689	0.428130712927	0.743021734794	-	ABA	na	na	Error?
Hkr3	1941	GLI-Kruppel family member HKR3	100090	na	na	-	ABA	na	na	NoError
0610016J10Rik	1943	RIKEN cDNA 0610016J10 gene	76890	na	na	-	ABA	na	na	Error?
Tsen34	1945	tRNA splicing endonuclease 34 homolog (SEN34, S. cerevisiae)	66078	na	na	-	na	na	na	Error?
Efha1	1947	EF hand domain family A1	68514	na	na	-	ABA	na	na	Error?
1200007D18Rik	1953	RIKEN cDNA 1200007D18 gene	67458	0.564055544942	0.868950990562	-	ABA	na	na	Error?
1500002O20Rik	1955	RIKEN cDNA 1500002O20 gene	71997	0.726682228772	0.888916498745	None	na	na	na	NoError
Pttg1ip	1957	pituitary tumor-transforming 1 interacting protein	108705	0.527672379674	0.746794530173	L2mid	na	na	na	NoError
1810020D17Rik	1959	RIKEN cDNA 1810020D17 gene	66273	na	na	-	na	na	na	NoError
1810021J13Rik	1961	RIKEN cDNA 1810021J13 gene	66279	na	na	-	ABA	na	na	Error?
1810030J14Rik	1963	RIKEN cDNA 1810030J14 gene	66289	na	na	-	ABA	na	na	Error?
2010309E21Rik	1965	RIKEN cDNA 2010309E21 gene	66488	na	na	-	na	na	na	Error?
2610002F03Rik	1969	RIKEN cDNA 2610002F03 gene	72091	0.309617227093	0.713721065169	-	na	na	na	NoError
Rabep2	1971	rabaptin, RAB GTPase binding effector protein 2	70314	0.438751960944	0.746827062176	L2mid	ABA	na	na	NoError
Smarca2	1973	SWI/SNF related, matrix associated, actin dependent regulator of chromatin, subfamily a, member 2	67155	0.451817488108	0.7837434332	-	na	na	na	Error?
Igfbpl1	1975	insulin-like growth factor binding protein-like 1	75426	0.394945027971	0.788945080951	-	na	na	na	NoError
3110023B02Rik	1979	RIKEN cDNA 3110023B02 gene	67291	na	na	-	ABA	na	na	Error?
Olfml2b	1981	olfactomedin-like 2B	320078	0.626222916435	0.901769252601	L2mid	na	na	na	NoError
Klhl24	1983	kelch-like 24 (Drosophila)	75785	na	na	-	na	na	na	Error?
Clic6	1985	chloride intracellular channel 6	209195	na	na	-	na	na	na	NoError
5830404H04Rik	1987	RIKEN cDNA 5830404H04 gene	207781	0.364273900454	0.639495581045	-	na	na	na	Error?
6330407J23Rik	1989	RIKEN cDNA 6330407J23 gene	67412	na	na	-	na	na	na	Error?
Aph1a	1991	anterior pharynx defective 1a homolog (C. elegans)	226548	na	na	-	na	na	na	NoError
1810073G14Rik	1993	RIKEN cDNA 1810073G14 gene	67726	0.363443763181	0.68713588268	-	na	na	na	NoError
Pde4dip	1995	phosphodiesterase 4D interacting protein (myomegalin)	83679	0.427039059	0.727913387322	-	na	na	na	NoError
9530058B02Rik	1997	RIKEN cDNA 9530058B02 gene	68241	0.542575974544	0.840674291957	-	na	na	na	Error?
Rfxdc2	1999	regulatory factor X domain containing 2 homolog (human)	319758	0.407083199129	0.830348558388	Uniform	na	na	na	NoError
Hectd2	2003	HECT domain containing 2	226098	0.41091888483	0.758232446753	-	ABA	na	na	Error?
Auts2	2005	autism susceptibility candidate 2	319974	na	na	-	ABA	na	na	Error?
Ankrd33	2007	ankyrin repeat domain 33	208258	0.555035419493	0.830787457827	-	ABA	na	na	NoError
Ldlrap1	2011	low density lipoprotein receptor adaptor protein 1	100017	0.680687652479	0.85369318512	L2weak	na	na	na	NoError
Acvrl1	2015	activin A receptor, type II-like 1	11482	na	na	-	na	na	na	Error?
Adcy7	2018	adenylate cyclase 7	11513	na	na	-	na	Cort-enriched	na	Error?
Adrm1	2020	adhesion regulating molecule 1	56436	0.394361196861	0.716025037639	-	na	na	na	Error?
Agtr1a	2022	angiotensin II receptor, type 1a	11607	0.416490764552	0.840257966516	-	ABA	na	na	Error?
Tmem12	2024	transmembrane protein 12	212070	na	na	L2weak	ABA	na	na	Error?
Aldh1a2	2026	aldehyde dehydrogenase family 1, subfamily A2	19378	na	na	-	na	na	na	NoError
Ankrd10	2028	ankyrin repeat domain 10	102334	na	na	-	na	na	na	Error?
Anxa11	2030	annexin A11	11744	na	na	-	na	Cort-enriched	na	Error?
Apba2	2032	amyloid beta (A4) precursor protein-binding, family A, member 2	11784	0.420545751571	0.806660356621	-	ABA	na	na	NoError
Apbb1	2034	amyloid beta (A4) precursor protein-binding, family B, member 1	11785	0.60640702928	0.869650050671	L2mid	ABA	na	na	NoError
Aqp8	2036	aquaporin 8	11833	na	na	-	na	na	na	Error?
Aqp9	2038	aquaporin 9	64008	na	na	-	na	na	na	NoError
Ar	2040	androgen receptor	11835	na	na	-	na	na	na	Error?
Arhgdig	2042	Rho GDP dissociation inhibitor (GDI) gamma	14570	0.518338512752	0.828721459655	-	ABA	na	na	Error?
Arhgef2	2044	rho/rac guanine nucleotide exchange factor (GEF) 2	16800	0.455935906071	0.751013092835	-	na	na	na	Error?
Arntl	2046	aryl hydrocarbon receptor nuclear translocator-like	11865	0.405624315566	0.747558195185	-	ABA	na	na	NoError
Asgr1	2048	asialoglycoprotein receptor 1	11889	0.550981229862	0.911232411966	L2high	ABA	na	na	NoError
B230120H23Rik	2050	RIKEN cDNA B230120H23 gene	65964	na	na	-	ABA	na	na	Error?
Wdr39	2052	WD repeat domain 39	26371	0.596822112219	0.827166216742	L2mid	ABA	na	na	NoError
Axin1	2054	axin 1	12005	na	na	-	na	na	na	Error?
B4galt6	2056	UDP-Gal:betaGlcNAc beta 1,4-galactosyltransferase, polypeptide 6	56386	na	na	-	ABA	na	na	Error?
Barx2	2058	BarH-like homeobox 2	12023	0.415586676543	0.737758853425	L2mid	ABA	na	na	NoError
Gpr146	2060	G protein-coupled receptor 146	80290	na	na	None	ABA	na	na	NoError
Blmh	2064	bleomycin hydrolase	104184	0.668583222998	0.813500860439	L2mid	na	na	na	NoError
Bmp7	2066	bone morphogenetic protein 7	12162	na	na	-	na	na	na	Error?
Brp44l	2068	brain protein 44-like	55951	0.417802569345	0.680857726346	-	na	na	na	NoError
Btd	2070	biotinidase	26363	0.927222784536	0.969766832137	L2mid	na	na	na	NoError
Tspo	2072	translocator protein	12257	na	na	-	na	na	na	Error?
LOC652668	2074	-	0	na	na	-	na	na	na	Error?
Sdccag3	2076	serologically defined colon cancer antigen 3	68112	0.495994612165	0.755828819785	-	na	na	na	Error?
Cbr3	2078	carbonyl reductase 3	109857	0.910939897823	0.963597532849	L2only	ABA	na	na	NoError
Cct8	2080	chaperonin subunit 8 (theta)	12469	0.386092189035	0.702633644541	-	na	na	na	Error?
Cd97	2082	CD97 antigen	26364	na	na	-	ABA	na	na	Error?
Cdh4	2084	cadherin 4	12561	0.665499881311	0.868235390734	L2weak	na	na	na	Error?
Cdkn1a	2086	cyclin-dependent kinase inhibitor 1A (P21)	12575	na	na	-	na	Cort-enriched	na	Error?
Cebpa	2088	CCAAT/enhancer binding protein (C/EBP), alpha	12606	na	na	-	na	na	na	Error?
Centg3	2090	centaurin, gamma 3	213990	0.358296543216	0.679557231902	-	ABA	na	na	NoError
Cer1	2092	cerberus 1 homolog (Xenopus laevis)	12622	0.444872595278	0.846214835913	Uniform	ABA	na	na	NoError
Chga	2094	chromogranin A	12652	0.523957486938	0.851397587141	-	na	na	na	NoError
Chrm3	2096	cholinergic receptor, muscarinic 3, cardiac	12671	0.527154288626	0.933756196728	L233	ABA	na	na	Error?
Chrnb2	2098	cholinergic receptor, nicotinic, beta polypeptide 2 (neuronal)	11444	0.429864668685	0.792783201568	-	ABA	na	na	Error?
Cmtm3	2100	CKLF-like MARVEL transmembrane domain containing 3	68119	0.779151405492	0.926479759527	L2only	na	na	na	NoError
Cmtm4	2102	CKLF-like MARVEL transmembrane domain containing 4	97487	0.374984766223	0.720604814434	-	ABA	na	na	Error?
1810009M01Rik	2104	RIKEN cDNA 1810009M01 gene	65963	na	na	-	na	na	na	Error?
Clca1	2106	chloride channel calcium activated 1	12722	na	na	-	na	na	na	Error?
Cldn12	2108	claudin 12	64945	na	na	-	na	na	na	NoError
Cnih2	2110	cornichon homolog 2 (Drosophila)	12794	0.667455038168	0.922573870845	L2weak	na	na	na	NoError
Cnr2	2112	cannabinoid receptor 2 (macrophage)	12802	na	na	None	ABA	na	na	Error?
Nudt21	2116	nudix (nucleoside diphosphate linked moiety X)-type motif 21	68219	na	na	-	ABA	na	na	Error?
Cpt1c	2118	carnitine palmitoyltransferase 1c	78070	0.353724179059	0.785520459793	-	ABA	na	na	Error?
Crat	2120	carnitine acetyltransferase	12908	na	na	-	na	na	na	Error?
Crlf3	2124	cytokine receptor-like factor 3	54394	0.568311094474	0.853360912782	-	na	na	na	Error?
Crry	2126	complement receptor related protein	12946	0.531264108216	0.820872791734	Uniform	ABA	na	na	NoError
Cryaa	2128	crystallin, alpha A	12954	0.369090011441	0.754039589348	-	na	na	na	NoError
Csrp1	2130	cysteine and glycine-rich protein 1	13007	na	na	-	na	na	na	Error?
Cstf2	2132	cleavage stimulation factor, 3' pre-RNA subunit 2	108062	0.467869505643	0.795790178989	-	ABA	na	na	NoError
Cx3cl1	2136	chemokine (C-X3-C motif) ligand 1	20312	0.408108566435	0.774241932965	-	ABA	na	na	Error?
Cyln2	2138	cytoplasmic linker 2	269713	0.345821594296	0.756604361061	-	ABA	na	na	Error?
Itfg1	2140	integrin alpha FG-GAP repeat containing 1	71927	0.348064836409	0.668120832702	Uniform	ABA	na	na	NoError
Dbr1	2142	debranching enzyme homolog 1 (S. cerevisiae)	83703	0.455646296121	0.804145736115	-	na	na	na	Error?
Ddx48	2144	DEAD (Asp-Glu-Ala-Asp) box polypeptide 48	192170	0.43450344618	0.774853054331	-	na	na	na	Error?
Dhrs3	2146	dehydrogenase/reductase (SDR family) member 3	20148	na	na	-	na	na	na	Error?
Dip2a	2148	DIP2 disco-interacting protein 2 homolog A (Drosophila)	64451	0.441998184597	0.819530425365	L5mid	ABA	na	na	Error?
Dkk1	2150	dickkopf homolog 1 (Xenopus laevis)	13380	na	na	-	na	na	na	Error?
Dmwd	2152	dystrophia myotonica-containing WD repeat motif	13401	0.39010070415	0.750101084566	-	ABA	na	na	Error?
Dnajb12	2154	DnaJ (Hsp40) homolog, subfamily B, member 12	56709	0.506368393847	0.850761001407	-	ABA	na	na	NoError
Dok2	2156	docking protein 2	13449	na	na	-	na	na	na	Error?
Donson	2158	downstream neighbor of SON	60364	0.352208592186	0.708885086121	-	ABA	na	na	NoError
Reep5	2160	receptor accessory protein 5	13476	0.600453357483	0.851812013227	L2high	ABA	na	na	NoError
Dph2	2162	DPH2 homolog (S. cerevisiae)	67728	na	na	-	na	na	na	NoError
Pigp	2166	phosphatidylinositol glycan anchor biosynthesis, class P	56176	0.442124673166	0.755782904722	-	na	na	na	NoError
Dtx1	2168	deltex 1 homolog (Drosophila)	14357	na	na	-	na	na	na	Error?
Dyrk1a	2170	dual-specificity tyrosine-(Y)-phosphorylation regulated kinase 1a	13548	na	na	-	ABA	na	na	Error?
E2f1	2172	E2F transcription factor 1	13555	0.530671253497	0.855902396944	-	ABA	na	na	NoError
E2f6	2174	E2F transcription factor 6	50496	0.602077526796	0.848583710718	L2high	na	na	na	NoError
Efemp2	2178	epidermal growth factor-containing fibulin-like extracellular matrix protein 2	58859	0.417295997765	0.685232750136	-	na	na	na	Error?
Ei24	2180	etoposide induced 2.4 mRNA	13663	0.340454392183	0.679229076718	-	na	na	na	Error?
Eif2ak3	2182	eukaryotic translation initiation factor 2 alpha kinase 3	13666	0.338026485034	0.716019060142	L2mid	ABA	na	na	Error?
Eif5a	2184	eukaryotic translation initiation factor 5A	276770	0.486883077362	0.783769269731	-	na	na	na	Error?
Elk1	2186	ELK1, member of ETS oncogene family	13712	0.346326576437	0.665780022587	-	ABA	na	na	NoError
Ephb6	2192	Eph receptor B6	13848	0.330988582255	0.652057239609	-	na	na	na	Error?
Eps15l1	2194	epidermal growth factor receptor pathway substrate 15-like 1	13859	na	na	-	na	na	na	NoError
Erf	2196	Ets2 repressor factor	13875	na	na	-	ABA	na	na	Error?
Ets1	2200	E26 avian leukemia oncogene 1, 5' domain	23871	0.519281105686	0.809979867368	L2mid	ABA	na	na	NoError
Exosc1	2204	exosome component 1	66583	na	na	-	na	na	na	NoError
Fbln1	2206	fibulin 1	14114	na	na	-	na	na	na	NoError
Fbs1	2209	fibrosin 1	14123	0.620214771883	0.86762551289	L2high	ABA	na	na	NoError
Fbxo2	2211	F-box only protein 2	230904	0.537162504394	0.912302751336	L23even	ABA	na	na	NoError
Fem1a	2213	feminization 1 homolog a (C. elegans)	14154	0.511766493213	0.780849970612	-	ABA	na	na	Error?
Fgf1	2215	fibroblast growth factor 1	14164	na	na	-	na	na	na	Error?
Fhl1	2219	four and a half LIM domains 1	14199	na	na	-	ABA	na	na	Error?
Fkbp10	2221	FK506 binding protein 10	14230	na	na	-	na	na	na	Error?
Fkbp6	2223	FK506 binding protein 6	94244	0.452619999355	0.841126123681	L2mid	ABA	na	na	NoError
Flt1	2225	FMS-like tyrosine kinase 1	14254	0.338197531375	0.670684418699	-	na	na	na	NoError
Fnta	2227	farnesyltransferase, CAAX box, alpha	14272	na	na	-	na	na	na	Error?
Foxa1	2229	forkhead box A1	15375	na	na	-	na	na	na	Error?
Foxg1	2231	forkhead box G1	15228	0.502846427226	0.837338572173	-	na	na	na	NoError
Foxi1	2233	forkhead box I1	14233	na	na	-	na	na	na	NoError
Frs3	2236	fibroblast growth factor receptor substrate 3	107971	na	na	-	na	na	na	NoError
Frzb	2238	frizzled-related protein	20378	na	na	-	na	na	na	NoError
Fzd1	2240	frizzled homolog 1 (Drosophila)	14362	na	na	-	na	na	na	Error?
Fzd4	2242	frizzled homolog 4 (Drosophila)	14366	na	na	None	ABA	na	na	Error?
Gabarap	2246	gamma-aminobutyric acid receptor associated protein	56486	na	na	-	na	na	na	Error?
Galm	2250	galactose mutarotase	319625	na	na	-	na	na	na	Error?
Gas1	2252	growth arrest specific 1	14451	0.414303236618	0.731253889525	-	na	na	na	NoError
Gja1	2256	gap junction membrane channel protein alpha 1	14609	0.334314992295	0.664850046312	-	na	na	na	Error?
Gjb5	2260	gap junction membrane channel protein beta 5	14622	na	na	-	na	na	na	NoError
Gjb6	2262	gap junction membrane channel protein beta 6	14623	0.467391972554	0.816331572122	Uniform	ABA	na	na	NoError
Gnat1	2266	guanine nucleotide binding protein, alpha transducing 1	14685	0.490825732956	0.758326909099	-	na	na	na	NoError
Gnpnat1	2268	glucosamine-phosphate N-acetyltransferase 1	54342	na	na	-	na	na	na	NoError
P2ry14	2270	purinergic receptor P2Y, G-protein coupled, 14	140795	na	na	None	ABA	na	na	Error?
Gpr37	2272	G protein-coupled receptor 37	14763	0.372115977147	0.713485009292	-	ABA	na	na	NoError
Kiss1r	2274	KISS1 receptor	114229	na	na	-	ABA	na	na	Error?
Gtf2h4	2276	general transcription factor II H, polypeptide 4	14885	na	na	-	na	na	na	NoError
Gtf2i	2278	general transcription factor II I	14886	0.437482399454	0.817458687418	Other	na	na	na	Error?
Guk1	2280	guanylate kinase 1	14923	0.483574447965	0.847115402217	-	ABA	na	na	NoError
Hcrt	2284	hypocretin	15171	na	na	-	ABA	na	na	Error?
Hdgf	2286	hepatoma-derived growth factor	15191	0.400857688384	0.699162076899	Uniform	na	na	na	NoError
Hes3	2288	hairy and enhancer of split 3 (Drosophila)	15207	0.807457883911	0.935477541297	L2only	na	na	na	NoError
Hes7	2290	hairy and enhancer of split 7 (Drosophila)	84653	na	na	-	ABA	Cort-enriched	na	Error?
Higd1a	2292	HIG1 domain family, member 1A	56295	na	na	-	na	na	na	Error?
Hmga1	2296	high mobility group AT-hook 1	15361	na	na	-	ABA	na	na	Error?
Hod	2298	homeobox only domain	74318	na	na	-	na	na	na	NoError
Hoxb13	2300	homeo box B13	15408	na	na	-	na	na	na	Error?
Hrasls3	2302	HRAS like suppressor 3	225845	0.543734203455	0.808515869012	-	ABA	na	na	NoError
Hax1	2304	HCLS1 associated X-1	23897	0.498289952305	0.804143321396	-	ABA	na	na	Error?
Hs3st1	2306	heparan sulfate (glucosamine) 3-O-sulfotransferase 1	15476	0.368194334633	0.718499909394	-	ABA	na	na	Error?
Hunk	2308	hormonally upregulated Neu-associated kinase	26559	0.520567768868	0.885413870781	-	ABA	na	na	Error?
Ica1	2310	islet cell autoantigen 1	15893	0.414020307762	0.830679362639	L25even	na	na	na	NoError
Igf2	2314	insulin-like growth factor 2	16002	na	na	-	na	na	na	Error?
Il11ra1	2316	interleukin 11 receptor, alpha chain 1	16157	0.478665189252	0.749160555941	Uniform	na	Cort-enriched	na	NoError
Il17rb	2318	interleukin 17 receptor B	50905	na	na	-	na	na	na	Error?
Il17rc	2320	interleukin 17 receptor C	171095	na	na	-	na	na	na	Error?
Impg1	2322	interphotoreceptor matrix proteoglycan 1	63859	na	na	-	ABA	na	na	NoError
Irak1	2324	interleukin-1 receptor-associated kinase 1	16179	0.391190285288	0.747564939096	-	na	na	na	NoError
Irx1	2326	Iroquois related homeobox 1 (Drosophila)	16371	na	na	-	na	na	na	NoError
Isgf3g	2330	interferon dependent positive acting transcription factor 3 gamma	16391	0.504786719787	0.818065764289	-	ABA	na	na	Error?
Jmjd2b	2332	jumonji domain containing 2B	193796	0.384662154341	0.724018002958	-	na	na	na	Error?
Jun	2334	Jun oncogene	16476	na	na	-	na	na	na	Error?
Junb	2336	Jun-B oncogene	16477	na	na	-	ABA	na	na	Error?
Kcne3	2338	potassium voltage-gated channel, Isk-related subfamily, gene 3	57442	na	na	-	na	na	na	NoError
Kcnj15	2340	potassium inwardly-rectifying channel, subfamily J, member 15	16516	0.729766534272	0.876748510366	None	ABA	na	na	Error?
Kcnj16	2342	potassium inwardly-rectifying channel, subfamily J, member 16	16517	na	na	None	ABA	na	na	NoError
Kcnj8	2344	potassium inwardly-rectifying channel, subfamily J, member 8	16523	na	na	None	ABA	na	na	Error?
Kdelr3	2346	KDEL (Lys-Asp-Glu-Leu) endoplasmic reticulum protein retention receptor 3	105785	na	na	-	na	na	na	NoError
Kdr	2348	kinase insert domain protein receptor	16542	na	na	-	na	na	na	Error?
Kif5b	2354	kinesin family member 5B	16573	0.452451744171	0.688549146756	None	ABA	na	na	NoError
Klf7	2356	Kruppel-like factor 7 (ubiquitous)	93691	0.55531583315	0.832598863849	L2mid	ABA	na	na	NoError
Kpna1	2358	karyopherin (importin) alpha 1	16646	0.489387708268	0.809921178615	L2mid	ABA	na	na	NoError
Kpna4	2360	karyopherin (importin) alpha 4	16649	0.500339958141	0.765038302269	-	na	na	na	NoError
Aff4	2364	AF4/FMR2 family, member 4	93736	0.363281547513	0.664085142142	-	na	na	na	NoError
Lancl1	2366	LanC (bacterial lantibiotic synthetase component C)-like 1	14768	0.400593339957	0.767891989721	-	ABA	na	na	Error?
Lat	2368	linker for activation of T cells	16797	na	na	-	na	na	na	NoError
Ldb3	2370	LIM domain binding 3	24131	na	na	-	na	na	na	NoError
Lepre1	2372	leprecan 1	56401	0.6228841356	0.851913899097	0	ABA	na	na	NoError
Leprotl1	2374	leptin receptor overlapping transcript-like 1	68192	0.361088804938	0.69303923808	-	ABA	na	na	NoError
Lhx2	2376	LIM homeobox protein 2	16870	0.849147113427	0.939702429936	L2only	ABA	Cort-enriched	na	NoError
Lhx4	2378	LIM homeobox protein 4	16872	0.715505195601	0.938708772096	None	ABA	na	na	Error?
Lhx8	2380	LIM homeobox protein 8	16875	0.369252182469	0.71545877083	Uniform	ABA	na	na	NoError
Lhx9	2382	LIM homeobox protein 9	16876	0.421227774247	0.827771596032	-	ABA	na	na	NoError
Lmo2	2384	LIM domain only 2	16909	na	na	-	na	na	na	Error?
Lmo4	2386	LIM domain only 4	16911	0.414974796311	0.847242106679	Uniform	na	Cort-enriched	na	NoError
Madcam1	2390	mucosal vascular addressin cell adhesion molecule 1	17123	na	na	-	na	na	na	NoError
Magmas	2392	mitochondria-associated protein involved in granulocyte-macrophage colony-stimulating factor signal transduction	66449	0.498980751238	0.766108271274	L2mid	ABA	na	na	NoError
Map3k7	2394	mitogen activated protein kinase kinase kinase 7	26409	0.389935842361	0.709658166392	-	ABA	na	na	NoError
Mapk12	2396	mitogen-activated protein kinase 12	29857	na	na	-	na	na	na	Error?
Mapk13	2398	mitogen activated protein kinase 13	26415	na	na	-	na	na	na	Error?
Mapk14	2400	mitogen activated protein kinase 14	26416	na	na	-	na	na	na	Error?
Mapre1	2402	microtubule-associated protein, RP/EB family, member 1	13589	0.31642245819	0.65558330022	-	ABA	na	na	Error?
Mcm5	2404	minichromosome maintenance deficient 5, cell division cycle 46 (S. cerevisiae)	17218	0.378412461791	0.684404555615	-	na	na	na	NoError
Mecp2	2406	methyl CpG binding protein 2	17257	na	na	-	ABA	na	na	Error?
Mif	2408	macrophage migration inhibitory factor	17319	0.689854620245	0.910516908662	L2high	na	na	na	Error?
Mtf1	2410	metal response element binding transcription factor 1	17764	0.608680170389	0.896538512679	L2high	ABA	na	na	NoError
Mtpn	2412	myotrophin	14489	0.634210926005	0.881141741517	L2high	na	na	na	NoError
Mtrr	2414	5-methyltetrahydrofolate-homocysteine methyltransferase reductase	210009	0.33179930524	0.654257471759	-	na	na	na	NoError
Myc	2416	myelocytomatosis oncogene	17869	0.490374540853	0.715749902824	-	ABA	na	na	Error?
Myst1	2418	MYST histone acetyltransferase 1	67773	0.420416977589	0.729633945212	Uniform	na	na	na	NoError
Gm953	2420	gene model 953, (NCBI)	381163	0.508798928295	0.823436021003	-	na	na	na	NoError
Ndufs1	2422	NADH dehydrogenase (ubiquinone) Fe-S protein 1	227197	na	na	-	na	na	na	Error?
Nfix	2424	nuclear factor I/X	18032	0.646305603511	0.926448439368	L355	ABA	na	na	NoError
Nfkbie	2426	nuclear factor of kappa light polypeptide gene enhancer in B-cells inhibitor, epsilon	18037	0.592846551732	0.878871005378	L2high	ABA	na	na	NoError
Ngb	2428	neuroglobin	64242	na	na	-	ABA	na	na	Error?
Nkiras2	2430	NFKB inhibitor interacting Ras-like protein 2	71966	na	na	None	na	na	na	NoError
Nr1h3	2432	nuclear receptor subfamily 1, group H, member 3	22259	na	na	-	na	na	na	NoError
Nr2e3	2435	nuclear receptor subfamily 2, group E, member 3	23958	na	na	-	na	na	na	Error?
Nr2f6	2437	nuclear receptor subfamily 2, group F, member 6	13864	na	na	-	na	na	na	Error?
Nrf1	2439	nuclear respiratory factor 1	18181	na	na	-	na	na	na	NoError
Ntf3	2441	neurotrophin 3	18205	0.875444154159	0.975887725844	L2only	ABA	na	na	NoError
Nudt9	2445	nudix (nucleoside diphosphate linked moiety X)-type motif 9	74167	0.561957917945	0.847130377388	L2mid	ABA	na	na	NoError
Olig2	2449	oligodendrocyte transcription factor 2	50913	0.35888184807	0.776887275206	-	na	na	na	NoError
Omg	2451	oligodendrocyte myelin glycoprotein	18377	0.542132328692	0.823123427531	L2high	ABA	na	na	NoError
Optn	2453	optineurin	71648	na	na	-	na	na	na	Error?
Otp	2455	orthopedia homolog (Drosophila)	18420	na	na	-	na	na	na	NoError
Pafah1b1	2461	platelet-activating factor acetylhydrolase, isoform 1b, beta1 subunit	18472	0.335458871397	0.732280107436	Uniform	ABA	na	na	NoError
Park2	2463	parkin	50873	na	na	-	na	na	na	Error?
Pax3	2465	paired box gene 3	18505	na	na	-	na	na	na	Error?
Pax9	2467	paired box gene 9	18511	na	na	None	ABA	na	na	Error?
Pcdhb20	2469	protocadherin beta 20	93891	0.697372166243	0.886560449358	L2high	ABA	na	na	NoError
Pcsk1	2471	proprotein convertase subtilisin/kexin type 1	18548	na	na	-	na	na	na	Error?
Pde4b	2473	phosphodiesterase 4B, cAMP specific	18578	0.379120940961	0.840959455311	L23even	ABA	na	na	NoError
Pdk3	2475	pyruvate dehydrogenase kinase, isoenzyme 3	236900	0.621195088007	0.886651540213	L2mid	ABA	na	na	Error?
Pdlim2	2477	PDZ and LIM domain 2	213019	na	na	-	ABA	na	na	NoError
Pgrmc1	2479	progesterone receptor membrane component 1	53328	0.492702567902	0.814644756734	L5mid	ABA	na	na	Error?
Phox2b	2481	paired-like homeobox 2b	18935	na	na	-	na	na	na	Error?
Pkig	2484	protein kinase inhibitor, gamma	18769	0.409002323695	0.782046915504	-	na	na	na	NoError
Plg	2486	plasminogen	18815	0.667526604375	0.879954726503	None	na	na	na	NoError
Plk1	2488	polo-like kinase 1 (Drosophila)	18817	na	na	-	na	na	na	Error?
Plp1	2490	proteolipid protein (myelin) 1	18823	0.482292491036	0.788533536087	Uniform	ABA	na	na	Error?
Pnrc2	2492	proline-rich nuclear receptor coactivator 2	52830	0.598704459477	0.879921026538	None	na	na	na	NoError
Pomc1	2494	pro-opiomelanocortin-alpha	18976	na	na	-	ABA	na	na	Error?
Pparg	2496	peroxisome proliferator activated receptor gamma	19016	0.669689436935	0.81850360466	L2high	ABA	na	na	NoError
Ppm1a	2498	protein phosphatase 1A, magnesium dependent, alpha isoform	19042	0.489232676304	0.816773318065	L2mid	ABA	na	na	NoError
Ppm1g	2500	protein phosphatase 1G (formerly 2C), magnesium-dependent, gamma isoform	14208	0.439691525685	0.809599747245	-	ABA	na	na	Error?
Pnrc1	2502	proline-rich nuclear receptor coactivator 1	108767	0.381957923344	0.727334422865	-	na	na	na	NoError
Psmd4	2504	proteasome (prosome, macropain) 26S subunit, non-ATPase, 4	19185	0.469418961698	0.778001130776	L2mid	na	na	na	NoError
Pthr1	2506	parathyroid hormone receptor 1	19228	na	na	None	ABA	na	na	Error?
Ptn	2508	pleiotrophin	19242	na	na	-	ABA	na	na	Error?
Ptpn18	2510	protein tyrosine phosphatase, non-receptor type 18	19253	na	na	-	na	na	na	NoError
Pvrl4	2512	poliovirus receptor-related 4	71740	na	na	-	na	na	na	Error?
Pwp2h	2514	PWP2 (periodic tryptophan protein) homolog, yeast	110816	0.476352870733	0.772628209598	-	ABA	na	na	Error?
Pycrl	2516	pyrroline-5-carboxylate reductase-like	66194	0.439469218335	0.814779007136	-	na	na	na	NoError
Ran	2518	RAN, member RAS oncogene family	19384	0.462876159297	0.818377343685	-	ABA	na	na	NoError
Rangap1	2520	RAN GTPase activating protein 1	19387	0.541596389585	0.828668111043	L2mid	ABA	na	na	NoError
Rasd1	2522	RAS, dexamethasone-induced 1	19416	na	na	-	na	na	na	Error?
Rela	2524	v-rel reticuloendotheliosis viral oncogene homolog A (avian)	19697	0.437757889765	0.770279991288	-	na	na	na	NoError
Relb	2526	avian reticuloendotheliosis viral (v-rel) oncogene related B	19698	na	na	-	na	na	na	NoError
Traf7	2528	Tnf receptor-associated factor 7	224619	0.42538007568	0.828226631207	-	na	na	na	Error?
Rgs14	2530	regulator of G-protein signaling 14	51791	na	na	-	na	na	na	NoError
Rgs4	2532	regulator of G-protein signaling 4	19736	0.478302245105	0.984706281216	L3only	ABA	na	na	NoError
Rhbdf1	2534	rhomboid family 1 (Drosophila)	13650	na	na	-	na	na	na	NoError
Rbm38	2536	RNA binding motif protein 38	56190	0.453937091777	0.771980129628	-	ABA	na	na	NoError
Rora	2538	RAR-related orphan receptor alpha	19883	0.498330458174	0.827982297292	L2mid	ABA	Cort-enriched	na	Error?
Rorb	2540	RAR-related orphan receptor beta	225998	na	na	None	na	Cort-enriched	na	Error?
Ryk	2542	receptor-like tyrosine kinase	20187	na	na	-	na	na	na	NoError
S100a10	2543	S100 calcium binding protein A10 (calpactin)	20194	na	na	-	na	Cort-enriched	na	Error?
Satb1	2546	special AT-rich sequence binding protein 1	20230	0.658786911088	0.882362172207	L2mid	ABA	na	na	NoError
1110036O03Rik	2548	RIKEN cDNA 1110036O03 gene	66180	0.482248828757	0.806125140216	-	na	na	na	NoError
Scand1	2550	SCAN domain-containing 1	19018	na	na	L2weak	na	na	na	NoError
Scarb1	2552	scavenger receptor class B, member 1	20778	0.46238615823	0.797714055918	L2mid	na	na	na	NoError
Clec11a	2554	C-type lectin domain family 11, member a	20256	0.617890904571	0.872043370526	L2weak	ABA	na	na	NoError
Frrs1	2558	ferric-chelate reductase 1	20321	na	na	-	na	na	na	Error?
Sfn	2562	stratifin	55948	0.519527700878	0.819754483534	-	ABA	na	na	Error?
Sfrp1	2564	secreted frizzled-related sequence protein 1	20377	0.460410290768	0.777937826438	-	ABA	na	na	Error?
St3gal3	2568	ST3 beta-galactoside alpha-2,3-sialyltransferase 3	20441	0.460314493122	0.856275723026	Uniform	ABA	na	na	NoError
Sla	2570	src-like adaptor	20491	na	na	-	ABA	na	na	Error?
Slc11a2	2572	solute carrier family 11 (proton-coupled divalent metal ion transporters), member 2	18174	na	na	-	na	na	na	NoError
Slc12a3	2574	solute carrier family 12, member 3	20497	0.618073229978	0.921017590106	L2high	ABA	na	na	NoError
Slc13a3	2576	solute carrier family 13 (sodium-dependent dicarboxylate transporter), member 3	114644	na	na	-	na	na	na	NoError
Slc16a14	2578	solute carrier family 16 (monocarboxylic acid transporters), member 14	71781	0.640047525586	0.872823712731	L2weak	ABA	na	na	NoError
Slc16a4	2580	solute carrier family 16 (monocarboxylic acid transporters), member 4	229699	na	na	-	na	na	na	Error?
Slc16a6	2582	solute carrier family 16 (monocarboxylic acid transporters), member 6	104681	na	na	-	na	na	na	Error?
Slc18a1	2584	solute carrier family 18 (vesicular monoamine), member 1	110877	0.607256321971	0.780775220809	-	na	na	na	NoError
Slc19a2	2586	solute carrier family 19 (thiamine transporter), member 2	116914	0.442258951008	0.708455290373	L2mid	ABA	na	na	NoError
Slc25a5	2592	solute carrier family 25 (mitochondrial carrier, adenine nucleotide translocator), member 5	11740	0.702735907141	0.89635220641	L2high	na	na	na	NoError
Slc26a7	2596	solute carrier family 26, member 7	208890	0.557541556275	0.847761501326	L2mid	na	na	na	NoError
Slc26a8	2598	solute carrier family 26, member 8	224661	0.424165003325	0.759833013929	-	ABA	na	na	NoError
Slc2a4	2600	solute carrier family 2 (facilitated glucose transporter), member 4	20528	na	na	-	na	na	na	NoError
Slc2a5	2602	solute carrier family 2 (facilitated glucose transporter), member 5	56485	0.568178557963	0.757142746898	-	na	na	na	NoError
Slc31a1	2604	solute carrier family 31, member 1	20529	na	na	-	na	na	na	Error?
Slc35a1	2606	solute carrier family 35 (CMP-sialic acid transporter), member 1	24060	0.499753882591	0.827598808606	-	na	na	na	NoError
Slc35a2	2608	solute carrier family 35 (UDP-galactose transporter), member 2	22232	na	na	-	na	na	na	Error?
Slc35a3	2610	solute carrier family 35 (UDP-N-acetylglucosamine (UDP-GlcNAc) transporter), member 3	229782	na	na	-	na	na	na	NoError
Slc35a4	2612	solute carrier family 35, member A4	67843	na	na	-	ABA	na	na	Error?
Slc35b2	2614	solute carrier family 35, member B2	73836	0.504010912024	0.787165439148	-	ABA	na	na	NoError
Slc35c2	2616	solute carrier family 35, member C2	228875	0.403238592063	0.706924164766	-	na	na	na	NoError
Slc38a4	2618	solute carrier family 38, member 4	69354	na	na	-	na	na	na	NoError
Slc39a3	2620	solute carrier family 39 (zinc transporter), member 3	106947	0.442678569122	0.775868654331	-	ABA	na	na	NoError
Slc5a1	2622	solute carrier family 5 (sodium/glucose cotransporter), member 1	20537	na	na	-	ABA	na	na	Error?
Slc6a4	2624	solute carrier family 6 (neurotransmitter transporter, serotonin), member 4	15567	na	na	-	na	na	na	Error?
Slco4a1	2626	solute carrier organic anion transporter family, member 4a1	108115	0.549140170769	0.834865504235	L2mid	ABA	na	na	NoError
Srp54	2630	signal recognition particle 54	24067	0.440789467011	0.794241569842	L2weak	ABA	na	na	NoError
Ssr1	2632	signal sequence receptor, alpha	107513	0.379507814461	0.686645197555	-	na	na	na	NoError
Sssca1	2634	Sjogren's syndrome/scleroderma autoantigen 1 homolog (human)	56390	na	na	-	ABA	na	na	Error?
Stat1	2636	signal transducer and activator of transcription 1	20846	0.490025005727	0.808777617072	-	na	na	na	NoError
Stat3	2638	signal transducer and activator of transcription 3	20848	0.396145390046	0.674210771773	-	na	na	na	NoError
Stc1	2640	stanniocalcin 1	20855	0.518553282856	0.743089705817	L2high	ABA	na	na	NoError
Aurka	2644	aurora kinase A	20878	0.479534353642	0.826236113936	-	na	na	na	Error?
Stx1a	2646	syntaxin 1A (brain)	20907	0.323648046723	0.731280530524	Uniform	ABA	na	na	Error?
Supt5h	2648	suppressor of Ty 5 homolog (S. cerevisiae)	20924	na	na	-	na	na	na	Error?
Syt11	2650	synaptotagmin XI	229521	0.648912969873	0.880731795417	L2high	ABA	na	na	NoError
Syt4	2652	synaptotagmin IV	20983	na	na	Uniform	na	Cort-enriched	na	Error?
Sytl3	2654	synaptotagmin-like 3	83672	na	na	-	na	na	na	NoError
Taf13	2656	TAF13 RNA polymerase II, TATA box binding protein (TBP)-associated factor	99730	na	na	L2mid	ABA	na	na	Error?
Tat	2658	tyrosine aminotransferase	234724	0.530369029617	0.87719766389	L2mid	ABA	na	na	NoError
Tcf19	2660	transcription factor 19	106795	na	na	None	na	na	na	NoError
Tcfap2a	2662	transcription factor AP-2, alpha	21418	0.432429443352	0.734833000668	-	ABA	na	na	Error?
Terf2ip	2666	telomeric repeat binding factor 2, interacting protein	57321	0.502052790755	0.773783434649	-	na	na	na	NoError
Tgfb3	2668	transforming growth factor, beta 3	21809	0.426684900263	0.737977096938	-	ABA	na	na	NoError
Thpo	2672	thrombopoietin	21832	na	na	no_L23even	na	na	na	Error?
Thra	2674	thyroid hormone receptor alpha	21833	na	na	-	ABA	na	na	Error?
Thrap4	2676	thyroid hormone receptor associated protein 4	23989	0.446441234697	0.852417287997	no_L25even	na	na	na	Error?
Tle3	2682	transducin-like enhancer of split 3, homolog of Drosophila E(spl)	21887	na	na	-	na	Cort-enriched	na	Error?
Tmprss4	2684	transmembrane protease, serine 4	214523	0.41910160009	0.691172585244	-	ABA	na	na	NoError
Tnfrsf12a	2688	tumor necrosis factor receptor superfamily, member 12a	27279	0.640633304984	0.893401469585	L2high	ABA	na	na	NoError
Tnfrsf1a	2690	tumor necrosis factor receptor superfamily, member 1a	21937	0.497935951658	0.779818972905	L2mid	na	na	na	NoError
Traf2	2692	Tnf receptor-associated factor 2	22030	0.409153695397	0.760112812882	-	na	na	na	NoError
Traf5	2694	Tnf receptor-associated factor 5	22033	0.364144880731	0.740308253133	-	na	na	na	NoError
Trps1	2698	trichorhinophalangeal syndrome I (human)	83925	0.784951381325	0.933935939634	L3only	ABA	Cort-enriched	na	NoError
Tulp4	2700	tubby like protein 4	68842	0.538008389624	0.821970193747	L5mid	na	na	na	NoError
Tusc4	2702	tumor suppressor candidate 4	56032	0.516775613463	0.732974602459	-	ABA	na	na	Error?
Tyr	2704	tyrosinase	22173	0.437060623214	0.767563741248	Uniform	na	na	na	Error?
Ugp2	2706	UDP-glucose pyrophosphorylase 2	216558	0.462224169434	0.814087398072	-	ABA	na	na	NoError
Unc13c	2708	unc-13 homolog C (C. elegans)	208898	na	na	None	ABA	na	na	Error?
Usp21	2712	ubiquitin specific peptidase 21	30941	0.393168852388	0.721679065534	-	na	na	na	Error?
Usp25	2714	ubiquitin specific peptidase 25	30940	0.35713370678	0.657676303738	-	na	na	na	NoError
Vil2	2716	villin 2	22350	na	na	-	na	na	na	Error?
Wdr21	2718	WD repeat domain 21	73828	na	na	-	na	na	na	NoError
Wdr31	2720	WD repeat domain 31	71354	0.473438229967	0.726376994489	-	na	na	na	NoError
Wnt1	2722	wingless-related MMTV integration site 1	22408	0.337014932724	0.642377577623	-	na	na	na	Error?
Wnt10b	2726	wingless related MMTV integration site 10b	22410	na	na	-	na	na	na	NoError
Wnt16	2730	wingless-related MMTV integration site 16	93735	na	na	-	na	na	na	NoError
Wnt3	2732	wingless-related MMTV integration site 3	22415	na	na	-	na	na	na	Error?
Wnt5a	2734	wingless-related MMTV integration site 5A	22418	na	na	-	ABA	na	na	Error?
Wnt6	2736	wingless-related MMTV integration site 6	22420	na	na	-	ABA	na	na	NoError
Ywhab	2738	tyrosine 3-monooxygenase/tryptophan 5-monooxygenase activation protein, beta polypeptide	54401	0.429910867109	0.808737611682	-	ABA	na	na	NoError
Ywhae	2740	tyrosine 3-monooxygenase/tryptophan 5-monooxygenase activation protein, epsilon polypeptide	22627	0.553431589683	0.885175230318	L5mid	ABA	na	na	NoError
Zfp238	2742	zinc finger protein 238	30928	0.610402035228	0.88453272469	L2weak	ABA	na	na	Error?
Zfp358	2744	zinc finger protein 358	140482	0.329219162104	0.681666682268	-	ABA	na	na	NoError
Zfp294	2748	zinc finger protein 294	78913	0.410095201742	0.787432339215	-	na	na	na	NoError
Dnm1	47983	dynamin 1	13429	0.626796323447	0.864008050967	L2mid	ABA	na	na	NoError
Ak1	72710	adenylate kinase 1	11636	0.3	0.7	-	na	na	na	Error?
Ntan1	72711	N-terminal Asn amidase	18203	0.3	0.7	-	ABA	na	na	Error?
4921517L17Rik	72712	RIKEN cDNA 4921517L17 gene	70873	0.3	0.7	-	na	na	na	Error?
Tm2d3	72713	TM2 domain containing 3	68634	0.3	0.7	-	na	na	na	Error?
Copg	72714	coatomer protein complex, subunit gamma	54161	0.3	0.7	-	na	na	na	Error?
Ndfip1	72715	Nedd4 family interacting protein 1	65113	0.3	0.7	-	na	na	na	Error?
Dtnb	72716	dystrobrevin, beta	13528	na	na	-	na	na	na	Error?
Tspan7	72718	tetraspanin 7	21912	0.606624290368	0.87557057305	L2high	ABA	na	na	NoError
Oxct1	72720	3-oxoacid CoA transferase 1	67041	0.402627091898	0.842403748446	-	ABA	na	na	NoError
Uqcrc2	72723	ubiquinol cytochrome c reductase core protein 2	67003	0.57975119484	0.848222176731	L2high	na	na	na	NoError
Stoml2	72724	stomatin (Epb7.2)-like 2	66592	0.438006208162	0.78438714458	L2mid	na	na	na	NoError
Pex6	72725	peroxisomal biogenesis factor 6	224824	0.515594277926	0.838799750829	L23even	na	na	na	NoError
Kif22	72726	kinesin family member 22	110033	0.383733374652	0.777471100751	-	na	na	na	NoError
Eif2b1	72727	eukaryotic translation initiation factor 2B, subunit 1 (alpha)	209354	0.451968461414	0.838824772134	-	na	na	na	NoError
Zfp239	72728	zinc finger protein 239	22685	0.337190580256	0.678807131682	-	na	na	na	NoError
Syngr2	72731	synaptogyrin 2	20973	0.474593122423	0.797449126885	L2mid	na	na	na	NoError
Etfa	72732	electron transferring flavoprotein, alpha polypeptide	110842	0.421117714788	0.745538627588	L2mid	na	na	na	NoError
Hsbp1	72734	heat shock factor binding protein 1	68196	0.335056751964	0.697678168786	L2high	na	na	na	NoError
Flot1	72735	flotillin 1	14251	0.642931768993	0.880400096141	L2mid	na	na	na	NoError
Muc10	72737	mucin 10, submandibular gland salivary mucin	17830	na	na	-	na	na	na	Error?
Bcap29	72739	B-cell receptor-associated protein 29	12033	0.401039786087	0.769265567781	Uniform	na	Cort-enriched	na	NoError
Clic1	86352	chloride intracellular channel 1	114584	0.65206084459	0.901547454638	L232	ABA	na	na	NoError
Itgb7	86359	integrin beta 7	16421	0.419444107586	0.734176522417	-	na	na	na	NoError
Il4ra	86365	interleukin 4 receptor, alpha	16190	0.774667446437	0.919056726634	None	na	Cort-enriched	na	Error?
Hoxa5	86366	homeo box A5	15402	0.518266981772	0.803598683158	L2high	ABA	na	na	NoError
Loxl3	86370	lysyl oxidase-like 3	16950	na	na	None	na	na	na	NoError
Meox1	86372	mesenchyme homeobox 1	17285	0.764708086784	0.88101383073	None	ABA	na	na	NoError
Vldlr	104594	very low density lipoprotein receptor	22359	0.429761405031	0.773218939253	L23even	ABA	na	na	NoError
Pglyrp1	104595	peptidoglycan recognition protein 1	21946	0.368818849705	0.690311558997	-	na	na	na	NoError
Ptprcap	104596	protein tyrosine phosphatase, receptor type, C polypeptide-associated protein	19265	0.303399133719	0.617478578907	-	na	na	na	NoError
Stat5a	104597	signal transducer and activator of transcription 5A	20850	na	na	-	na	na	na	NoError
Aqp2	104598	aquaporin 2	11827	0.318517514496	0.635162152201	-	na	na	na	NoError
S100a11	104600	S100 calcium binding protein A11 (calizzarin)	20195	0.3394448026	0.65742228577	-	na	na	na	NoError
Tnfrsf25	104602	tumor necrosis factor receptor superfamily, member 25	85030	0.506901626794	0.795387496624	Uniform	na	na	na	Error?
Pgf	104605	placental growth factor	18654	0.432816716436	0.731326436408	Uniform	na	na	na	NoError
Pigr	104607	polymeric immunoglobulin receptor	18703	na	na	-	na	na	na	Error?
Ebi3	104608	Epstein-Barr virus induced gene 3	50498	0.400633690425	0.688638130885	Uniform	na	na	na	Error?
Areg	104610	amphiregulin	11839	0.392406475431	0.75833299367	-	na	na	na	NoError
Myc	119680	myelocytomatosis oncogene	17869	na	na	-	ABA	na	na	Error?
Sox18	119681	SRY-box containing gene 18	20672	na	na	-	na	na	na	NoError
Prpf6	119683	PRP6 pre-mRNA splicing factor 6 homolog (yeast)	68879	0.363197540559	0.747806043146	-	ABA	na	na	NoError
Elf5	119684	E74-like factor 5	13711	0.489170306	0.771695212017	-	ABA	na	na	NoError
Kcnn4	119686	potassium intermediate/small conductance calcium-activated channel, subfamily N, member 4	16534	0.492995442764	0.842344848652	L2mid	na	na	na	NoError
Kdelr1	119687	KDEL (Lys-Asp-Glu-Leu) endoplasmic reticulum protein retention receptor 1	68137	0.332691115336	0.684637176564	-	na	na	na	NoError
Rarg	119688	retinoic acid receptor, gamma	19411	0.389259210522	0.756090229043	-	na	na	na	NoError
Tcfap2c	119695	transcription factor AP-2, gamma	21420	0.407714112519	0.759740581513	-	na	na	na	NoError
Pvrl2	119697	poliovirus receptor-related 2	19294	0.395453042846	0.739527666561	L2mid	na	na	na	NoError
Fcgr2b	119698	Fc receptor, IgG, low affinity IIb	14130	na	na	-	na	na	na	NoError
Slc16a13	119699	solute carrier family 16 (monocarboxylic acid transporters), member 13	69309	0.45707105682	0.823999554133	L2mid	na	na	na	NoError
Slc25a26	119700	solute carrier family 25 (mitochondrial carrier, phosphate carrier), member 26	67582	0.35293058081	0.720871686398	-	na	na	na	NoError
Slc1a5	119701	solute carrier family 1 (neutral amino acid transporter), member 5	20514	0.357925178455	0.743286291111	L2high	na	na	na	NoError
Tcf4	128761	transcription factor 4	21413	na	na	-	ABA	na	na	Error?
Alcam	130155	activated leukocyte cell adhesion molecule	11658	0.655660401536	0.942437584306	Uniform	ABA	Cort-enriched	na	Error?
Araf	130514	v-raf murine sarcoma 3611 viral oncogene homolog	11836	0.727484538911	0.908844849003	Uniform	na	na	na	NoError
Lass4	130515	longevity assurance homolog 4 (S. cerevisiae)	67260	0.361397228242	0.710669051681	L23even	na	na	na	NoError
Opn1sw	130517	opsin 1 (cone pigments), short-wave-sensitive (color blindness, tritan)	12057	0.419583364097	0.773145407724	Uniform	na	na	na	NoError
Arf1	130518	ADP-ribosylation factor 1	11840	na	na	-	na	na	na	Error?
F2rl1	130519	coagulation factor II (thrombin) receptor-like 1	14063	0.321705292052	0.688541076773	-	ABA	na	na	NoError
Mef2a	130520	myocyte enhancer factor 2A	17258	0.341846699061	0.70499610306	Uniform	ABA	na	na	NoError
Pitx1	130526	paired-like homeodomain transcription factor 1	18740	0.595315239009	0.880734353659	L2high	ABA	na	na	NoError
Apln	130530	apelin	30878	0.394612285793	0.762443820674	-	na	na	na	Error?
Tbl3	130532	transducin (beta)-like 3	213773	0.381433815169	0.694346040628	-	ABA	na	na	NoError
Thrap6	130533	thyroid hormone receptor associated protein 6	69790	0.366763435684	0.706199423313	-	ABA	na	na	NoError
Cdx1	130534	caudal type homeo box 1	12590	0.351636675586	0.729903624026	-	ABA	na	na	NoError
Slc7a4	130535	solute carrier family 7 (cationic amino acid transporter, y+ system), member 4	224022	0.350192533101	0.70597169873	-	na	na	na	NoError
Slc24a3	130536	solute carrier family 24 (sodium/potassium/calcium exchanger), member 3	94249	0.350590469893	0.72296953861	-	na	na	na	NoError
Mta3	130537	metastasis associated 3	116871	0.518032464677	0.904835978368	Uniform	ABA	na	na	Error?
2310076L09Rik	176775	RIKEN cDNA 2310076L09 gene	66968	na	na	-	na	na	na	NoError
Chchd3	176776	coiled-coil-helix-coiled-coil-helix domain containing 3	66075	0.432835983091	0.733832453828	L2mid	ABA	na	na	NoError
Onecut1	176777	one cut domain, family member 1	15379	0.609398504353	0.949753358801	Uniform	ABA	na	na	Error?
4930429A22Rik	176778	RIKEN cDNA 4930429A22 gene	208718	0.377161136552	0.717511337307	-	ABA	na	na	NoError
Cox7b	176780	cytochrome c oxidase subunit VIIb	66142	0.497566398898	0.830086151525	L2mid	na	Cort-enriched	na	NoError
Pir	176781	pirin	69656	0.496580393508	0.774398396762	L2mid	ABA	na	na	NoError
C030048B08Rik	176782	RIKEN cDNA C030048B08 gene	269623	0.44846065069	0.850596001324	Uniform	na	na	na	Error?
Ereg	177149	epiregulin	13874	0.326245072518	0.667562557722	-	ABA	na	na	NoError
Lzic	199141	leucine zipper and CTNNBIP1 domain containing	69151	0.62764074675	0.786176730867	-	ABA	na	na	NoError
Pappa2	199143	pappalysin 2	23850	na	na	-	na	na	na	NoError
Rpl11	199144	ribosomal protein L11	67025	na	na	-	na	na	na	Error?
Tmem32	199145	transmembrane protein 32	236792	na	na	-	na	na	na	Error?
Ube2t	199146	ubiquitin-conjugating enzyme E2T (putative)	67196	na	na	-	na	na	na	Error?
Alas1	199198	aminolevulinic acid synthase 1	11655	na	na	-	na	na	na	Error?
Hkr2	199200	GLI-Kruppel family member HKR2	232878	0.308418532129	0.681938129017	L2mid	na	na	na	NoError
8430410A17Rik	199201	RIKEN cDNA 8430410A17 gene	232210	0.21636169565	0.655263271426	Uniform	na	na	na	Error?
Mus81	199202	MUS81 endonuclease homolog (yeast)	71711	0.531768376185	0.904292775728	-	na	na	na	Error?
Ixl	199204	intersex-like (Drosophila)	67224	na	na	-	na	na	na	Error?
1810008A14Rik	199214	RIKEN cDNA 1810008A14 gene	66268	na	na	-	na	na	na	Error?
Phf14	199216	PHD finger protein 14	75725	0.45237086667	0.831789148245	Uniform	na	na	na	Error?
Hint3	199218	histidine triad nucleotide binding protein 3	66847	0.408808350768	0.761937574263	-	na	na	na	Error?
Nudt2	199220	nudix (nucleoside diphosphate linked moiety X)-type motif 2	66401	0.394752344003	0.755086834799	-	ABA	na	na	Error?
Tpm3	199223	tropomyosin 3, gamma	59069	0.479027189032	0.851152342433	Uniform	ABA	na	na	NoError
Copz2	199224	coatomer protein complex, subunit zeta 2	56358	0.646152984228	0.88612766012	L2mid	na	na	na	NoError
Rnf122	199225	ring finger protein 122	68867	0.475411341851	0.793973963836	-	na	na	na	NoError
Fbxo18	199226	F-box protein 18	50755	0.575320239762	0.881507680203	None	ABA	na	na	Error?
D10Ertd641e	199227	DNA segment, Chr 10, ERATO Doi 641, expressed	52717	0.607020190959	0.866437737517	Uniform	na	na	na	NoError
Map2k4	227736	mitogen activated protein kinase kinase 4	26398	0.572115759663	0.84428699243	-	na	na	na	Error?
Pygb	227737	brain glycogen phosphorylase	110078	0.544037596394	0.817853316869	L2mid	na	na	na	NoError
Hiatl1	227738	hippocampus abundant transcript-like 1	66631	0.386187984108	0.734166953655	-	ABA	na	na	Error?
Sbf1	227739	SET binding factor 1	77980	0.36529128814	0.791151146205	-	ABA	na	na	NoError
3830406C13Rik	227744	RIKEN cDNA 3830406C13 gene	218734	na	na	-	ABA	na	na	Error?
Pigy	227746	phosphatidylinositol glycan anchor biosynthesis, class Y	66459	na	na	-	na	na	na	Error?
Plcd3	227747	phospholipase C, delta 3	72469	na	na	-	ABA	na	na	Error?
Senp2	227749	SUMO/sentrin specific peptidase 2	75826	na	na	-	na	na	na	Error?
Csrp2bp	227751	cysteine and glycine-rich protein 2 binding protein	228714	0.680598968854	0.952755628004	L23even	ABA	na	na	NoError
Brrn1	227754	barren homolog (Drosophila)	215387	na	na	-	na	na	na	NoError
C79267	227769	expressed sequence C79267	212632	0.453115943979	0.809508027761	L2mid	na	na	na	NoError
Cep78	227770	centrosomal protein 78	208518	na	na	-	na	na	na	NoError
1200011I18Rik	248537	RIKEN cDNA 1200011I18 gene	67467	na	na	-	ABA	na	na	Error?
Bxdc1	248538	brix domain containing 1	67239	0.62246993874	0.859454802579	Uniform	na	na	na	NoError
Cdc27	248539	cell division cycle 27 homolog (S. cerevisiae)	217232	0.536302126499	0.828783319228	L2mid	na	na	na	NoError
3100002L24Rik	248541	RIKEN cDNA 3100002L24 gene	66376	0.647544408255	0.873978311806	-	na	na	na	Error?
Paf1	248542	Paf1, RNA polymerase II associated factor, homolog (S. cerevisiae)	54624	0.320763377053	0.710488207529	L2weak	na	na	na	Error?
Rad51	248544	RAD51 homolog (S. cerevisiae)	19361	0.495628475153	0.870302026026	-	ABA	na	na	Error?
Spsb4	248553	splA/ryanodine receptor domain and SOCS box containing 4	211949	0.47357480016	0.846607136873	Uniform	na	na	na	NoError
Serpinb8	248554	serine (or cysteine) peptdiase inhibitor, clade B, member 8	20725	0.589917540808	0.886084561303	L2mid	ABA	na	na	NoError
Gpr35	248555	G protein-coupled receptor 35	64095	0.421565607108	0.733809710837	-	na	na	na	NoError
Aqp3	248558	aquaporin 3	11828	0.393875874333	0.811122966363	-	na	na	na	NoError
Zfand3	248560	zinc finger, AN1-type domain 3	21769	0.371679008838	0.725235203551	-	ABA	na	na	NoError
Cd3eap	248561	CD3E antigen, epsilon polypeptide associated protein	70333	na	na	-	na	na	na	NoError
Mcoln2	248562	mucolipin 2	68279	na	na	None	ABA	na	na	NoError
Inpp1	248565	inositol polyphosphate-1-phosphatase	16329	0.378043821292	0.692106461049	-	na	na	na	NoError
Stau2	248566	staufen (RNA binding protein) homolog 2 (Drosophila)	29819	0.40950716169	0.778873718892	-	na	na	na	NoError
Cirh1a	248567	cirrhosis, autosomal recessive 1A (human)	21771	0.436056638557	0.708696679617	Uniform	ABA	na	na	NoError
4930506M07Rik	275675	RIKEN cDNA 4930506M07 gene	71653	0.33022845633	0.71027378849	-	ABA	na	na	NoError
Ripk3	275676	receptor-interacting serine-threonine kinase 3	56532	na	na	-	na	na	na	NoError
2410018C20Rik	275678	RIKEN cDNA 2410018C20 gene	67873	0.459557078491	0.749375369988	L2mid	na	na	na	NoError
1810042K04Rik	275680	RIKEN cDNA 1810042K04 gene	66506	0.380296753537	0.781344519271	-	ABA	na	na	NoError
2510049I19Rik	275684	RIKEN cDNA 2510049I19 gene	67922	0.348289780487	0.788758490301	-	na	na	na	NoError
Sec23b	275685	SEC23B (S. cerevisiae)	27054	0.495538840813	0.792753381228	L2mid	na	na	na	NoError
Myohd1	275688	myosin head domain containing 1	66196	na	na	-	ABA	na	na	Error?
Ctns	275689	cystinosis, nephropathic	83429	0.342663380833	0.719164151178	-	na	na	na	NoError
Mdfi	275690	MyoD family inhibitor	17240	0.38397018303	0.774578104968	-	na	na	na	NoError
Dlst	275691	dihydrolipoamide S-succinyltransferase (E2 component of 2-oxo-glutarate complex)	78920	0.481154257827	0.863095449593	Uniform	na	na	na	NoError
BC005537	275692	cDNA sequence BC005537	79555	0.380411387334	0.769533220987	-	ABA	na	na	NoError
Mvp	275693	major vault protein	78388	na	na	-	na	na	na	Error?
Sar1a	275695	SAR1 gene homolog A (S. cerevisiae)	20224	0.334462018973	0.721036418783	-	ABA	na	na	NoError
Aldoc	275696	aldolase 3, C isoform	11676	0.359093487302	0.682399311418	Uniform	ABA	na	na	NoError
Tmem14a	293237	transmembrane protein 14A	75712	na	na	-	ABA	Cort-enriched	na	Error?
Sdccag8	293239	serologically defined colon cancer antigen 8	76816	na	na	-	na	na	na	Error?
Uqcrb	293241	ubiquinol-cytochrome c reductase binding protein	67530	0.638697294325	0.870195310786	L2high	ABA	na	na	NoError
Lztr1	293246	leucine-zipper-like transcriptional regulator, 1	66863	na	na	L2high	ABA	na	na	Error?
Tmem168	293255	transmembrane protein 168	101118	na	na	-	na	na	na	NoError
Pdha1	293257	pyruvate dehydrogenase E1 alpha 1	18597	0.494544867525	0.874470908578	L2mid	ABA	na	na	NoError
Cdk9	293258	cyclin-dependent kinase 9 (CDC2-related kinase)	107951	0.44554646833	0.853982080099	Uniform	na	na	na	NoError
Eif3s4	293259	eukaryotic translation initiation factor 3, subunit 4 (delta)	53356	0.601167600826	0.856127924643	Uniform	na	na	na	NoError
Rsn	293260	restin (Reed-Steinberg cell-expressed intermediate filament-associated protein)	56430	0.341108416392	0.747946633525	-	na	na	na	NoError
Tsg101	293262	tumor susceptibility gene 101	22088	0.411032500753	0.883959036538	Uniform	ABA	na	na	NoError
Sqstm1	293263	sequestosome 1	18412	0.321879676517	0.740390186599	L2weak	na	na	na	NoError
Lum	293885	lumican	17022	na	na	-	na	na	na	NoError
Ezh1	293890	enhancer of zeste homolog 1 (Drosophila)	14055	0.34324405157	0.662545506381	-	na	na	na	NoError
Dyrk3	293891	dual-specificity tyrosine-(Y)-phosphorylation regulated kinase 3	226419	0.535327059139	0.777938772997	-	na	na	na	NoError
Hmgb1	293892	high mobility group box 1	15289	0.387311926847	0.693655775575	-	na	na	na	NoError
Zfp84	293893	zinc finger protein 84	74352	0.372777130865	0.729087188693	-	na	na	na	NoError
D16H22S680E	293894	DNA segment, Chr 16, human D22S680E, expressed	27883	0.503656789073	0.819839727389	L2mid	ABA	na	na	NoError
Ccng1	293895	cyclin G1	12450	0.57123012662	0.847902699677	L2high	ABA	na	na	NoError
Bzw1	293900	basic leucine zipper and W2 domains 1	66882	0.473723818775	0.786296420959	-	na	na	na	NoError
AL033314	293901	expressed sequence AL033314	56463	0.340967611728	0.691711015913	-	na	na	na	NoError
Usp11	293903	ubiquitin specific peptidase 11	236733	0.438938597831	0.761192932007	Uniform	ABA	na	na	NoError
Npc2	293915	Niemann Pick type C2	67963	0.390875400874	0.798336533264	-	na	na	na	NoError
Cct2	293916	chaperonin subunit 2 (beta)	12461	0.461028653034	0.808068610766	-	ABA	na	na	NoError
Pias2	294017	protein inhibitor of activated STAT 2	17344	0.352883917138	0.735932315862	-	na	na	na	NoError
Gaa	294019	glucosidase, alpha, acid	14387	0.325910493965	0.687510941192	-	na	na	na	NoError
Nsf	294021	N-ethylmaleimide sensitive fusion protein	18195	0.626388034025	0.870111462676	L2high	ABA	na	na	NoError
Abcb6	294039	ATP-binding cassette, sub-family B (MDR/TAP), member 6	74104	0.5727230307	0.867666401136	L2high	ABA	Cort-enriched	na	NoError
Mylip	294041	myosin regulatory light chain interacting protein	218203	0.76646144555	0.935682678287	L2only	na	Cort-enriched	na	NoError
Clns1a	294043	chloride channel, nucleotide-sensitive, 1A	12729	0.446591611751	0.842905284557	L2mid	na	na	na	NoError
Gpr89	294044	G protein-coupled receptor 89	67549	0.457037590794	0.82485374205	-	na	na	na	NoError
Pigq	294046	phosphatidylinositol glycan anchor biosynthesis, class Q	14755	0.369190288053	0.709941343624	-	na	na	na	NoError
Rnf10	294052	ring finger protein 10	50849	0.451134606933	0.855928402786	Uniform	ABA	na	na	NoError
BC005471	323160	cDNA sequence BC005471	235050	0.453641863467	0.755985201097	L2mid	na	na	na	NoError
Sftpd	323165	surfactant associated protein D	20390	0.38431939022	0.682018715418	-	na	na	na	NoError
Eef2	323166	eukaryotic translation elongation factor 2	13629	0.356559174821	0.779977877447	-	na	na	na	NoError
Cfb	323167	complement factor B	14962	0.421636497891	0.783056118754	-	na	na	na	NoError
Saps3	323168	SAPS domain family, member 3	52036	0.353213057442	0.746366519991	-	na	na	na	NoError
Hmg20a	323171	high mobility group 20A	66867	0.431755113149	0.740360580714	-	na	na	na	NoError
Atp6v0a2	323172	ATPase, H+ transporting, lysosomal V0 subunit A2	21871	0.388949473194	0.741149788417	-	na	na	na	NoError
Paip2	323175	polyadenylate-binding protein-interacting protein 2	67869	0.604679352804	0.867791307289	L2high	na	na	na	NoError
Fzr1	323178	fizzy/cell division cycle 20 related 1 (Drosophila)	56371	0.400046011058	0.896548315378	Uniform	ABA	na	na	NoError
B4galt3	323179	UDP-Gal:betaGlcNAc beta 1,4-galactosyltransferase, polypeptide 3	57370	0.39505775248	0.722544690335	L5mid	ABA	na	na	NoError
Cd47	323180	CD47 antigen (Rh-related antigen, integrin-associated signal transducer)	16423	0.596040883058	0.889420060386	L25even	ABA	na	na	NoError
Cd6	323181	CD6 antigen	12511	0.391731665902	0.6857342171	-	na	na	na	NoError
Jub	323182	ajuba	16475	na	na	-	na	na	na	Error?
Mttp	323183	microsomal triglyceride transfer protein	17777	0.396074804248	0.700599013505	-	na	na	na	Error?
Cyc1	323186	cytochrome c-1	66445	0.585832680106	0.875397276088	L2high	na	na	na	NoError
Slc3a1	323825	solute carrier family 3, member 1	20532	na	na	-	na	na	na	NoError
Hoxb6	323827	homeo box B6	15414	na	na	-	na	na	na	NoError
Slc23a1	323828	solute carrier family 23 (nucleobase transporters), member 1	20522	na	na	-	na	na	na	NoError
Meis1	323848	myeloid ecotropic viral integration site 1	17268	0.333062305099	0.679496134906	-	na	na	na	NoError
Tlr4	378542	toll-like receptor 4	21898	na	na	-	na	na	na	NoError
Efcab2	378544	EF-hand calcium binding domain 2	68226	na	na	-	na	na	na	Error?
Rnf44	378545	ring finger protein 44	105239	0.335926772354	0.699459623448	-	ABA	na	na	NoError
Hspa12a	378546	heat shock protein 12A	73442	0.51696795944	0.847618293961	L2high	ABA	na	na	Error?
Pgcp	378547	plasma glutamate carboxypeptidase	54381	na	na	-	na	na	na	NoError
BC037034	378548	cDNA sequence BC037034	231807	0.420238294325	0.767606114632	-	na	na	na	NoError
4833439L19Rik	378550	RIKEN cDNA 4833439L19 gene	97820	0.351481693823	0.728958916491	-	na	na	na	NoError
Rmi1	378551	RMI1, RecQ mediated genome instability 1, homolog (S. cerevisiae)	74386	0.5032951964	0.730382291021	-	na	na	na	NoError
Dync2li1	378552	dynein cytoplasmic 2 light intermediate chain 1	213575	0.346936336061	0.725696743926	-	na	na	na	NoError
2310066E14Rik	378553	RIKEN cDNA 2310066E14 gene	75687	0.509569235516	0.87475558834	Uniform	na	na	na	NoError
Lpin2	378554	lipin 2	64898	0.577033166841	0.928903097249	L35even	ABA	na	na	NoError
Cpne5	385757	copine V	240058	0.382393427367	0.814801839775	-	ABA	na	na	NoError
B830045N13Rik	385760	RIKEN cDNA B830045N13 gene	215378	0.91703038463	0.96398366719	L5only	ABA	na	na	NoError
Flywch1	385773	FLYWCH-type zinc finger 1	224613	na	na	-	na	na	na	Error?
Faim2	385775	Fas apoptotic inhibitory molecule 2	72393	0.392277930414	0.87237470671	Uniform	na	na	na	NoError
Cyp7b1	385776	cytochrome P450, family 7, subfamily b, polypeptide 1	13123	0.605334424118	0.9312064294	Uniform	na	Cort-enriched	na	NoError
Sec11l3	385777	Sec11-like 3 (S. cerevisiae)	66286	0.431851078002	0.813875779861	-	na	na	na	NoError
Fuk	385778	fucokinase	234730	0.47396372059	0.7667578888	-	na	na	na	NoError
Src	385779	Rous sarcoma oncogene	20779	0.441656924039	0.868756148022	Uniform	na	na	na	NoError
Zfp536	385780	zinc finger protein 536	243937	0.342752510708	0.653372475659	-	na	na	na	NoError
Tspyl2	385781	TSPY-like 2	52808	0.435814175457	0.783597164059	-	ABA	na	na	NoError
Chd3	385790	chromodomain helicase DNA binding protein 3	216848	0.475497455861	0.828547417881	L5mid	na	na	na	NoError
BC035537	385791	cDNA sequence BC035537	212326	0.432970179639	0.750315937623	None	ABA	na	na	NoError
Pde8b	385994	phosphodiesterase 8B	218461	0.447544673935	0.877611253001	-	ABA	na	na	NoError
St6galnac6	385995	ST6 (alpha-N-acetyl-neuraminyl-2,3-beta-galactosyl-1,3)-N-acetylgalactosaminide alpha-2,6-sialyltransferase 6	50935	0.411383057334	0.673438867512	L2mid	na	na	na	NoError
Copz1	385996	coatomer protein complex, subunit zeta 1	56447	0.317802467308	0.652459874149	-	na	na	na	NoError
Lrrc8d	385997	leucine rich repeat containing 8D	231549	0.469387487114	0.773920779244	L2mid	na	na	na	NoError
4932439K10Rik	385999	RIKEN cDNA 4932439K10 gene	74392	0.384791614454	0.733604676243	-	na	na	na	NoError
Nedd4l	386000	neural precursor cell expressed, developmentally down-regulated gene 4-like	83814	0.412266464062	0.829458426374	L23even	na	na	na	NoError
Wwp2	386002	WW domain containing E3 ubiquitin protein ligase 2	66894	0.60458376164	0.767149370829	-	ABA	na	na	NoError
Selk	386004	selenoprotein K	80795	0.502069084713	0.826138952635	L2mid	ABA	na	na	Error?
Katnal1	386005	katanin p60 subunit A-like 1	231912	na	na	-	ABA	na	na	Error?
Serpinb1b	386007	serine (or cysteine) peptidase inhibitor, clade B, member 1b	282663	na	na	-	na	na	na	NoError
Phyhipl	386008	phytanoyl-CoA hydroxylase interacting protein-like	70911	0.426577192575	0.914102727882	L25even	na	na	na	NoError
BC038286	386010	cDNA sequence BC038286	227298	0.595101407136	0.853394278234	L2mid	na	na	na	NoError
U2af2	386012	U2 small nuclear ribonucleoprotein auxiliary factor (U2AF) 2	22185	0.342461776823	0.658078623842	-	na	na	na	NoError
Dnm2	386015	dynamin 2	13430	na	na	None	ABA	na	na	NoError
Sesn2	386017	sestrin 2	230784	na	na	None	na	na	na	NoError
Poldip2	386018	polymerase (DNA-directed), delta interacting protein 2	67811	0.614960555904	0.927000325826	L2high	ABA	na	na	NoError
Sil1	386019	endoplasmic reticulum chaperone SIL1 homolog (S. cerevisiae)	81500	na	na	-	na	na	na	NoError
Ndufa8	386020	NADH dehydrogenase (ubiquinone) 1 alpha subcomplex, 8	68375	0.494829626171	0.86379919368	L2high	ABA	na	na	NoError
Stt3b	386023	STT3, subunit of the oligosaccharyltransferase complex, homolog B (S. cerevisiae)	68292	0.489586646283	0.798603931701	L2mid	ABA	na	na	NoError
Capn10	386024	calpain 10	23830	na	na	-	na	na	na	NoError
Mfap3	386025	microfibrillar-associated protein 3	216760	0.452501668852	0.714592954885	-	na	na	na	NoError
Tmem8	386026	transmembrane protein 8 (five membrane-spanning domains)	60455	na	na	-	na	na	na	NoError
Cib2	386027	calcium and integrin binding family member 2	56506	0.348795230401	0.698343880238	-	na	na	na	NoError
Zfp422	386028	zinc finger protein 422	67255	na	na	-	na	na	na	Error?
AI449175	386029	expressed sequence AI449175	234362	na	na	-	na	na	na	NoError
Zfp7	386030	zinc finger protein 7	223669	na	na	-	na	na	na	NoError
2010305A19Rik	386031	RIKEN cDNA 2010305A19 gene	69893	na	na	-	na	na	na	NoError
Hebp2	386227	heme binding protein 2	56016	0.503303870158	0.738659270863	L2mid	na	na	na	NoError
Derl2	386232	Der1-like domain family, member 2	116891	na	na	-	na	na	na	NoError
Tmco1	386233	transmembrane and coiled-coil domains 1	68944	na	na	-	na	na	na	NoError
Hnrpu	386235	heterogeneous nuclear ribonucleoprotein U	51810	0.479062672968	0.868046125872	-	ABA	na	na	NoError
5730536A07Rik	386237	RIKEN cDNA 5730536A07 gene	68250	na	na	-	na	na	na	Error?
Lyl1	386239	lymphoblastomic leukemia	17095	na	na	-	na	na	na	NoError
Tlcd1	386240	TLC domain containing 1	68385	na	na	-	na	na	na	NoError
Atpaf2	386241	ATP synthase mitochondrial F1 complex assembly factor 2	246782	na	na	-	na	na	na	NoError
Gfm1	386242	G elongation factor, mitochondrial 1	28030	0.479598061627	0.794338739966	L2mid	ABA	na	na	NoError
Mal	386243	myelin and lymphocyte protein, T-cell differentiation protein	17153	0.418002248219	0.759565094844	Uniform	na	na	na	NoError
Fbxl12	386244	F-box and leucine-rich repeat protein 12	30843	0.394633938212	0.72063250096	-	na	na	na	NoError
Sec22a	386245	SEC22 vesicle trafficking protein-like A (S. cerevisiae)	317717	0.448493801812	0.834298299999	None	ABA	na	na	Error?
Grcc10	386251	gene rich cluster, C10 gene	14790	0.459681614545	0.755046535476	L2weak	ABA	na	na	NoError
Kif2c	386252	kinesin family member 2C	73804	na	na	-	na	na	na	NoError
AI597479	386254	expressed sequence AI597479	98404	na	na	-	na	na	na	NoError
1200006F02Rik	386255	RIKEN cDNA 1200006F02 gene	71706	na	na	-	na	na	na	NoError
AW011752	386256	expressed sequence AW011752	104570	0.477501826062	0.794760784312	L2mid	ABA	na	na	NoError
Pcca	386263	propionyl-Coenzyme A carboxylase, alpha polypeptide	110821	na	na	None	ABA	na	na	Error?
Sf3b3	392910	splicing factor 3b, subunit 3	101943	0.470280636642	0.818762403457	-	na	na	na	NoError
Polr2g	392911	polymerase (RNA) II (DNA directed) polypeptide G	67710	na	na	-	ABA	na	na	NoError
Cdc26	392912	cell division cycle 26	66440	na	na	-	na	na	na	Error?
Golga2	392913	golgi autoantigen, golgin subfamily a, 2	99412	0.313381351255	0.651030486754	-	na	na	na	NoError
Pck2	392914	phosphoenolpyruvate carboxykinase 2 (mitochondrial)	74551	0.498790338301	0.874951227672	L232	ABA	na	na	NoError
Tubgcp2	392915	tubulin, gamma complex associated protein 2	74237	0.376002058752	0.771174039609	-	ABA	na	na	NoError
Ext2	392918	exostoses (multiple) 2	14043	na	na	-	ABA	na	na	Error?
Cct6a	392920	chaperonin subunit 6a (zeta)	12466	na	na	-	na	na	na	Error?
Gna-rs1	392922	guanine nucleotide binding protein, related sequence 1	14670	0.472861569635	0.805587381919	-	na	na	na	NoError
D15Mgi27	392923	DNA Segment, Chr 15, Mouse Genome Informatics 27	106073	0.376630817409	0.764790160578	-	ABA	na	na	NoError
Adam15	392924	a disintegrin and metallopeptidase domain 15 (metargidin)	11490	0.494794794422	0.844603829373	-	ABA	na	na	NoError
2600005N12Rik	392925	RIKEN cDNA 2600005N12 gene	70317	0.435197929501	0.735772195699	-	ABA	na	na	NoError
2810453I06Rik	392926	RIKEN cDNA 2810453I06 gene	67238	0.34403272922	0.673407536684	-	ABA	na	na	NoError
Sh3yl1	392927	Sh3 domain YSC-like 1	24057	na	na	-	na	na	na	Error?
Fut8	392928	fucosyltransferase 8	53618	0.519195684921	0.80747434631	L2mid	ABA	na	na	NoError
3100004P22Rik	392929	RIKEN cDNA 3100004P22 gene	68035	0.675189099156	0.857931729614	None	na	na	na	NoError
Tdg	392930	thymine DNA glycosylase	21665	0.664887361025	0.941067218108	None	ABA	na	na	NoError
Mboat5	392931	membrane bound O-acyltransferase domain containing 5	14792	na	na	-	na	na	na	NoError
Plrg1	392932	pleiotropic regulator 1, PRL1 homolog (Arabidopsis)	53317	na	na	-	na	na	na	NoError
Ppap2b	392933	phosphatidic acid phosphatase type 2B	67916	0.341537679892	0.695409461657	-	na	na	na	NoError
Cyb561	392934	cytochrome b-561	13056	0.34559526528	0.763953698267	Uniform	ABA	na	na	NoError
Psmc3	392935	proteasome (prosome, macropain) 26S subunit, ATPase 3	19182	0.540358737704	0.8222026083	Uniform	ABA	na	na	NoError
Sf3a3	392938	splicing factor 3a, subunit 3	75062	na	na	-	na	na	na	Error?
5830417I10Rik	392939	RIKEN cDNA 5830417I10 gene	76022	0.391464941452	0.804908157591	L2mid	na	na	na	NoError
BC010801	393191	cDNA sequence BC010801	208638	na	na	-	na	na	na	Error?
Klf15	393192	Kruppel-like factor 15	66277	na	na	-	na	na	na	Error?
Lims2	393193	LIM and senescent cell antigen like domains 2	225341	na	na	-	na	na	na	Error?
Tspyl1	393194	testis-specific protein, Y-encoded-like 1	22110	na	na	-	na	na	na	Error?
Sqrdl	393195	sulfide quinone reductase-like (yeast)	59010	na	na	-	na	na	na	Error?
Statip1	393196	signal transducer and activator of transcription interacting protein 1	58523	na	na	-	na	na	na	Error?
Tef	393201	thyrotroph embryonic factor	21685	0.622313440316	0.867726954508	L2mid	na	na	na	NoError
Man1a	393209	mannosidase 1, alpha	17155	0.556038703573	0.999606231542	L23even	ABA	na	na	Error?
Ehhadh	393210	enoyl-Coenzyme A, hydratase/3-hydroxyacyl Coenzyme A dehydrogenase	74147	na	na	-	ABA	na	na	NoError
Ckb	393211	creatine kinase, brain	12709	0.666250127538	0.884698671766	Uniform	ABA	na	na	NoError
1810054G18Rik	393212	RIKEN cDNA 1810054G18 gene	75660	0.656392776198	0.903085108097	None	na	na	na	NoError
Txndc14	393213	thioredoxin domain containing 14	66958	0.629587324368	0.87380939664	L2high	na	na	na	NoError
Cpox	393214	coproporphyrinogen oxidase	12892	0.333609135069	0.661498437424	Uniform	na	na	na	NoError
Zdhhc7	393218	zinc finger, DHHC domain containing 7	102193	0.485556296169	0.959522222533	L23even	ABA	na	na	Error?
Pex16	393220	peroxisome biogenesis factor 16	18633	0.652319660305	0.878766569591	L2high	ABA	na	na	NoError
Acsm3	393238	acyl-CoA synthetase medium-chain family member 3	20216	0.719818600034	0.887402868901	L2high	na	na	na	Error?
Fbxw5	393240	F-box and WD-40 domain protein 5	30839	0.650825818926	0.895765051597	L2high	na	na	na	NoError
Zfp179	393241	zinc finger protein 179	22671	0.430663884794	0.919008243818	L25even	na	na	na	NoError
Tm4sf5	393244	transmembrane 4 superfamily member 5	75604	0.409276478999	0.797702890803	-	na	na	na	NoError
Trub2	393246	TruB pseudouridine (psi) synthase homolog 2 (E. coli)	227682	0.516529103886	0.845647463149	L2mid	na	na	na	NoError
Nudt3	393247	nudix (nucleotide diphosphate linked moiety X)-type motif 3	56409	0.515626401022	0.850054303601	L2mid	na	na	na	NoError
BC018507	393248	cDNA sequence BC018507	218333	0.389523180687	0.793045556046	-	na	na	na	NoError
Polr3h	393250	polymerase (RNA) III (DNA directed) polypeptide H	78929	0.364695403521	0.740646942286	-	ABA	na	na	NoError
Atp6v1f	393251	ATPase, H+ transporting, lysosomal V1 subunit F	66144	0.367351406835	0.796244454216	-	ABA	na	na	NoError
Tsnax	393252	translin-associated factor X	53424	0.356112671891	0.730274047091	-	ABA	na	na	NoError
Ndufs4	393253	NADH dehydrogenase (ubiquinone) Fe-S protein 4	17993	0.482152203185	0.794270656453	-	na	na	na	NoError
2410015N17Rik	393254	RIKEN cDNA 2410015N17 gene	66422	na	na	None	na	na	na	NoError
Ubxd4	393255	UBX domain containing 4	217379	na	na	-	na	na	na	Error?
Mettl8	393256	methyltransferase like 8	228019	na	na	-	na	na	na	NoError
Psmd3	393258	proteasome (prosome, macropain) 26S subunit, non-ATPase, 3	22123	0.461387786849	0.751004105568	-	na	na	na	NoError
Nedd8	393259	neural precursor cell expressed, developmentally down-regulated gene 8	18002	0.472055606095	0.860560218671	-	na	na	na	NoError
Mier2	393264	mesoderm induction early response 1, family member 2	70427	0.646203885416	0.93128471903	L2mid	na	na	na	NoError
Psmd8	393265	proteasome (prosome, macropain) 26S subunit, non-ATPase, 8	57296	na	na	-	ABA	na	na	Error?
Nqo1	413770	NAD(P)H dehydrogenase, quinone 1	18104	0.544707162763	0.82575679063	L2high	ABA	na	na	NoError
Rab28	413771	RAB28, member RAS oncogene family	100972	0.477774084592	0.822252229455	-	ABA	na	na	NoError
Uchl5	413774	ubiquitin carboxyl-terminal esterase L5	56207	0.440074673965	0.790086257764	L2mid	ABA	na	na	NoError
Prr14	413775	proline rich 14	233895	0.428805939802	0.708164409353	L2mid	na	na	na	NoError
Wdr77	413776	WD repeat domain 77	70465	0.487387314903	0.814535405946	-	ABA	na	na	NoError
Psma1	413778	proteasome (prosome, macropain) subunit, alpha type 1	26440	0.530368423826	0.870454927257	L2mid	na	na	na	NoError
6330527O06Rik	413779	RIKEN cDNA 6330527O06 gene	76161	0.464236093113	0.963185215069	L3high	ABA	na	na	Error?
Polr2d	413780	polymerase (RNA) II (DNA directed) polypeptide D	69241	na	na	-	na	na	na	NoError
0610007P14Rik	413781	RIKEN cDNA 0610007P14 gene	58520	0.391443446735	0.743107848503	-	na	na	na	NoError
Tm9sf3	413788	transmembrane 9 superfamily member 3	107358	0.560444812566	0.843508011418	L2mid	ABA	na	na	NoError
Idi1	413789	isopentenyl-diphosphate delta isomerase	319554	0.382834370224	0.759171335703	-	na	na	na	NoError
Pqlc1	413790	PQ loop repeat containing 1	66943	na	na	-	na	na	na	NoError
Stambp	413793	Stam binding protein	70527	0.42336660664	0.817675362899	L2mid	na	na	na	NoError
Grpel1	413800	GrpE-like 1, mitochondrial	17713	0.652274213634	0.956118815789	L232	ABA	na	na	NoError
Tes	413801	testis derived transcript	21753	na	na	-	na	na	na	NoError
Tpd52l2	413802	tumor protein D52-like 2	66314	na	na	-	na	na	na	Error?
Abhd14a	413803	abhydrolase domain containing 14A	68644	0.462294400608	0.787538875241	L2mid	ABA	na	na	NoError
Ube1c	413804	ubiquitin-activating enzyme E1C	22200	0.654477579841	0.854026196086	L2mid	ABA	na	na	NoError
Ppp5c	413805	protein phosphatase 5, catalytic subunit	19060	0.460450151426	0.886016275942	L23even	na	na	na	Error?
Stip1	413807	stress-induced phosphoprotein 1	20867	0.648314120062	0.874574204993	L2high	ABA	na	na	NoError
5730403B10Rik	413811	RIKEN cDNA 5730403B10 gene	66626	0.617315751163	0.874610022838	L2mid	na	na	na	NoError
Dohh	413812	deoxyhypusine hydroxylase/monooxygenase	102115	0.444046407542	0.855566508061	L23even	ABA	na	na	NoError
Nmi	413813	N-myc (and STAT) interactor	64685	na	na	-	na	na	na	NoError
Edem2	413814	ER degradation enhancer, mannosidase alpha-like 2	108687	na	na	-	na	na	na	NoError
Chmp5	413815	chromatin modifying protein 5	76959	0.415990900226	0.816635410235	L23even	na	na	na	NoError
Pigc	413816	phosphatidylinositol glycan anchor biosynthesis, class C	67292	na	na	-	na	na	na	NoError
Osgep	413823	O-sialoglycoprotein endopeptidase	66246	0.364437764116	0.704344002797	-	na	na	na	NoError
Smap1	413824	stromal membrane-associated protein 1	98366	0.667001720185	0.886026829182	L2high	na	na	na	NoError
Id2	413825	inhibitor of DNA binding 2	15902	0.672198976823	0.885335650176	L5mid	na	Cort-enriched	na	Error?
Atpbd3	413826	ATP binding domain 3	233189	0.540444345422	0.877355122189	L2mid	na	na	na	NoError
Rnh1	413828	ribonuclease/angiogenin inhibitor 1	107702	0.467690520708	0.828643784814	-	ABA	na	na	NoError
Sfrs6	413829	splicing factor, arginine/serine-rich 6	67996	0.424013289032	0.814619674522	-	na	na	na	NoError
Dscr3	413830	Down syndrome critical region gene 3	13185	0.395786760945	0.796786422723	-	ABA	na	na	NoError
Tada1l	413833	transcriptional adaptor 1 (HFI1 homolog, yeast) like	27878	0.485269776939	0.780331598728	-	na	na	na	NoError
Imp3	512518	IMP3, U3 small nucleolar ribonucleoprotein, homolog (yeast)	102462	0.512933557715	0.877481908247	L2high	na	na	na	NoError
Sec61a1	512530	Sec61 alpha 1 subunit (S. cerevisiae)	53421	na	na	-	na	na	na	Error?
Fundc1	512531	FUN14 domain containing 1	72018	0.42270318949	0.772680871125	-	na	na	na	NoError
Gnpda2	512748	glucosamine-6-phosphate deaminase 2	67980	na	na	-	na	na	na	Error?
Htatip2	512749	HIV-1 tat interactive protein 2, homolog (human)	53415	0.431174411996	0.724592170948	-	na	na	na	NoError
Gzmb	512751	granzyme B	14939	0.337952890483	0.700043253463	-	na	na	na	NoError
Prr3	512753	proline-rich polypeptide 3	75210	0.423844682007	0.728605067305	-	na	na	na	NoError
Cst3	512759	cystatin C	13010	na	na	-	na	na	na	Error?
Snrpa1	512761	small nuclear ribonucleoprotein polypeptide A'	68981	0.636688736723	0.875307663986	L2high	na	na	na	NoError
Cops7a	512762	COP9 (constitutive photomorphogenic) homolog, subunit 7a (Arabidopsis thaliana)	26894	0.663214048055	0.882338484575	L2weak	ABA	na	na	NoError
9230117N10Rik	512763	RIKEN cDNA 9230117N10 gene	77125	0.352680239444	0.655581310256	-	na	na	na	NoError
Ckap1	512765	cytoskeleton-associated protein 1	66411	0.398154452241	0.720755867309	-	ABA	na	na	NoError
Dhx16	512766	DEAH (Asp-Glu-Ala-His) box polypeptide 16	69192	0.560216000139	0.844274526718	-	na	na	na	NoError
Ppgb	512767	protective protein for beta-galactosidase	19025	0.437445744705	0.800631178082	-	na	na	na	NoError
2810432L12Rik	512768	RIKEN cDNA 2810432L12 gene	67063	0.57858347386	0.881262227929	L2mid	ABA	na	na	NoError
Timm13	512769	translocase of inner mitochondrial membrane 13 homolog (yeast)	30055	0.652215951829	0.878998020523	L2mid	ABA	na	na	NoError
Nat5	512770	N-acetyltransferase 5 (ARD1 homolog, S. cerevisiae)	67877	0.34289807232	0.696785781258	-	ABA	na	na	NoError
Eif2s2	512771	eukaryotic translation initiation factor 2, subunit 2 (beta)	67204	0.337653778601	0.702835253827	-	na	na	na	NoError
Stk38	512772	serine/threonine kinase 38	106504	0.500871860884	0.799788991376	-	na	na	na	Error?
Zfp289	512773	zinc finger protein 289	77038	0.443271874447	0.770357134611	-	na	na	na	NoError
Arl6ip5	512774	ADP-ribosylation factor-like 6 interacting protein 5	65106	0.651229254006	0.923415912274	L23even	na	na	na	NoError
Rbbp7	512775	retinoblastoma binding protein 7	245688	0.675826640261	0.850811252174	None	na	na	na	NoError
Skap2	512776	src family associated phosphoprotein 2	54353	na	na	-	na	na	na	NoError
Mdm4	512777	transformed mouse 3T3 cell double minute 4	17248	0.643014971603	0.87999819471	L2high	na	na	na	NoError
Abce1	512784	ATP-binding cassette, sub-family E (OABP), member 1	24015	0.413191589215	0.754231577742	-	na	na	na	NoError
Pik3r2	512986	phosphatidylinositol 3-kinase, regulatory subunit, polypeptide 2 (p85 beta)	18709	0.641120747477	0.870104106127	L2high	na	na	na	NoError
Tmsb4x	512993	thymosin, beta 4, X chromosome	19241	0.428320240835	0.774550095677	-	na	na	na	Error?
Ndufa2	512999	NADH dehydrogenase (ubiquinone) 1 alpha subcomplex, 2	17991	0.494938786605	0.818501479709	L2mid	na	na	na	NoError
Srpk1	513000	serine/arginine-rich protein specific kinase 1	20815	0.354888521353	0.709657353588	-	na	na	na	NoError
Faah	513002	fatty acid amide hydrolase	14073	0.655561911972	0.880994763481	L2high	na	na	na	NoError
Bcas2	513003	breast carcinoma amplified sequence 2	68183	0.624700629728	0.881782400461	L2high	na	na	na	NoError
Arl6ip2	513010	ADP-ribosylation factor-like 6 interacting protein 2	56298	0.590634350509	0.869639818973	Uniform	na	na	na	NoError
Dspg3	513011	dermatan sulphate proteoglycan 3	13516	na	na	-	na	na	na	NoError
Tnfaip6	513012	tumor necrosis factor alpha induced protein 6	21930	0.322703515219	0.703291743648	-	na	na	na	NoError
Tom1	513013	target of myb1 homolog (chicken)	21968	na	na	-	na	na	na	NoError
Nubp2	513014	nucleotide binding protein 2	26426	na	na	-	na	na	na	NoError
Vps45	513015	vacuolar protein sorting 45 (yeast)	22365	0.57063432777	0.941829171579	Other	na	na	na	NoError
Rbms2	513016	RNA binding motif, single stranded interacting protein 2	56516	0.610341791037	0.816973531474	-	ABA	na	na	NoError
Galt	513017	galactose-1-phosphate uridyl transferase	14430	0.398504761503	0.756653077484	-	na	na	na	NoError
Pign	513018	phosphatidylinositol glycan anchor biosynthesis, class N	27392	na	na	-	na	na	na	NoError
Tram1	513019	translocating chain-associating membrane protein 1	72265	na	na	-	na	na	na	NoError
Sh3bp2	513020	SH3-domain binding protein 2	24055	na	na	-	na	na	na	NoError
Pprc1	513021	peroxisome proliferative activated receptor, gamma, coactivator-related 1	226169	na	na	-	na	na	na	NoError
Ggtl3	513022	gamma-glutamyltransferase-like 3	207182	0.594760260123	0.875065198848	-	na	na	na	NoError
Ppp1cc	513023	protein phosphatase 1, catalytic subunit, gamma isoform	19047	0.519285740139	0.819360896373	L2high	ABA	na	na	NoError
Psmc4	513224	proteasome (prosome, macropain) 26S subunit, ATPase, 4	23996	0.392077907122	0.811910389958	-	na	na	na	NoError
Ash2l	513225	ash2 (absent, small, or homeotic)-like (Drosophila)	23808	0.642286000075	0.877835123024	L2high	ABA	na	na	NoError
Th1l	513226	TH1-like homolog (Drosophila)	57314	0.443680808061	0.875021501598	-	na	na	na	NoError
Wbscr1	513227	Williams-Beuren syndrome chromosome region 1 homolog (human)	22384	0.526882708878	0.880313504138	Uniform	ABA	na	na	NoError
Ptk9	513228	protein tyrosine kinase 9	19230	0.468333596295	0.831789353652	Uniform	ABA	na	na	NoError
Cyp2j5	513229	cytochrome P450, family 2, subfamily j, polypeptide 5	13109	na	na	-	na	na	na	NoError
Tmprss8	513230	transmembrane protease, serine 8 (intestinal)	30943	na	na	-	na	na	na	NoError
Igfbp1	513231	insulin-like growth factor binding protein 1	16006	na	na	-	na	na	na	NoError
Rgn	513232	regucalcin	19733	0.362789816537	0.768961127099	-	ABA	na	na	NoError
Umod	513233	uromodulin	22242	0.942522112987	0.944389950155	None	na	na	na	NoError
Trappc3	513234	trafficking protein particle complex 3	27096	0.512723582526	0.745343079885	-	ABA	na	na	NoError
Clpp	513235	caseinolytic peptidase, ATP-dependent, proteolytic subunit homolog (E. coli)	53895	0.357586641305	0.674286746824	Uniform	na	na	na	NoError
Park7	513239	Parkinson disease (autosomal recessive, early onset) 7	57320	0.471603075905	0.867283675539	Uniform	na	na	na	NoError
Ngrn	513242	neugrin, neurite outgrowth associated	83485	0.347534348896	0.70654584344	-	ABA	na	na	NoError
Tnpo2	513243	transportin 2 (importin 3, karyopherin beta 2b)	212999	0.340458435849	0.700630257666	-	na	na	na	NoError
Tom1l1	513244	target of myb1-like 1 (chicken)	71943	na	na	-	na	na	na	NoError
Pdcd8	513245	programmed cell death 8	26926	na	na	-	na	na	na	NoError
Lsr	513247	lipolysis stimulated lipoprotein receptor	54135	0.470976688964	0.721487610385	-	na	na	na	NoError
Ap4s1	513248	adaptor-related protein complex AP-4, sigma 1	11782	na	na	-	na	na	na	Error?
Rbm10	513249	RNA binding motif protein 10	236732	na	na	-	na	na	na	Error?
Vps4b	513252	vacuolar protein sorting 4b (yeast)	20479	na	na	-	na	na	na	NoError
BC003965	513254	cDNA sequence BC003965	214489	na	na	-	na	na	na	Error?
Tm9sf2	513255	transmembrane 9 superfamily member 2	68059	0.333247929969	0.699277071062	-	ABA	na	na	NoError
Cnot8	513467	CCR4-NOT transcription complex, subunit 8	69125	0.398041403306	0.697178025463	-	ABA	na	na	Error?
Pgam1	513469	phosphoglycerate mutase 1	18648	0.67727178282	0.892768901112	L2high	ABA	na	na	NoError
Nip7	513470	nuclear import 7 homolog (S. cerevisiae)	66164	0.669090430414	0.905326244904	L2mid	na	na	na	NoError
Hdgfrp2	513472	hepatoma-derived growth factor, related protein 2	15193	0.445814356849	0.826762001336	L2mid	na	na	na	NoError
Mcfd2	513474	multiple coagulation factor deficiency 2	193813	0.49046066579	0.719507492809	-	na	na	na	NoError
Lactb2	513475	lactamase, beta 2	212442	0.422880988562	0.810555790617	L2mid	na	na	na	NoError
Ptdss1	513476	phosphatidylserine synthase 1	19210	0.365708234815	0.676840113956	-	ABA	na	na	NoError
D15Ertd682e	513477	DNA segment, Chr 15, ERATO Doi 682, expressed	71919	0.625107458211	0.866796051434	L23even	ABA	na	na	NoError
Tmed9	513478	transmembrane emp24 protein transport domain containing 9	67511	0.414399645665	0.848666983047	Uniform	ABA	na	na	NoError
Nxn	513479	nucleoredoxin	18230	na	na	-	na	na	na	NoError
Gnl2	513480	guanine nucleotide binding protein-like 2 (nucleolar)	230737	0.351675636497	0.795509015375	-	ABA	na	na	NoError
Pogz	513488	pogo transposable element with ZNF domain	229584	0.554205371123	0.765110929027	L2mid	ABA	na	na	NoError
Tspan15	513489	tetraspanin 15	70423	0.437876458524	0.7673066767	-	na	na	na	Error?
Mlf2	513491	myeloid leukemia factor 2	30853	0.646974664862	0.88882328616	L2high	ABA	na	na	NoError
4930455C21Rik	513492	RIKEN cDNA 4930455C21 gene	76916	0.838715937136	0.894398017627	None	ABA	na	na	NoError
Pacsin3	513493	protein kinase C and casein kinase substrate in neurons 3	80708	na	na	-	na	na	na	NoError
4921531G14Rik	513494	RIKEN cDNA 4921531G14 gene	66736	0.404671560044	0.798994863479	-	ABA	na	na	NoError
Rnf4	513497	ring finger protein 4	19822	0.463641746634	0.785077569444	L2mid	na	na	na	NoError
Unc45a	513498	unc-45 homolog A (C. elegans)	101869	na	na	-	na	na	na	NoError
Tex264	532567	testis expressed gene 264	21767	na	na	-	ABA	na	na	Error?
Ctsf	532571	cathepsin F	56464	0.488166464628	0.820382978125	L2mid	na	na	na	NoError
Fuca1	532572	fucosidase, alpha-L- 1, tissue	71665	0.472862747928	0.875606431561	L2mid	ABA	na	na	NoError
AI462438	532573	expressed sequence AI462438	98985	0.50460349594	0.825332452133	L2mid	ABA	na	na	NoError
Nol1	532574	nucleolar protein 1	110109	0.519475138118	0.829219227676	L2mid	ABA	na	na	NoError
Prkaca	532575	protein kinase, cAMP dependent, catalytic, alpha	18747	0.571556010744	0.843372511312	L2mid	ABA	na	na	NoError
Rfx2	532577	regulatory factor X, 2 (influences HLA class II expression)	19725	na	na	-	na	na	na	NoError
D10Wsu52e	532578	DNA segment, Chr 10, Wayne State University 52, expressed	28088	0.377829451088	0.705879922144	-	na	na	na	NoError
Itm2b	532581	integral membrane protein 2B	16432	0.490146791861	0.897584416495	Uniform	ABA	na	na	NoError
Lrfn1	532583	leucine rich repeat and fibronectin type III domain containing 1	80749	0.57606345935	0.940979059357	L232	ABA	na	na	NoError
Tmem49	532588	transmembrane protein 49	75909	0.456409653314	0.761805198443	L2mid	na	na	na	NoError
Nadk	532589	NAD kinase	192185	0.351840060745	0.67021285663	-	na	na	na	NoError
Ccndbp1	532590	cyclin D-type binding-protein 1	17151	0.388237646984	0.718820241481	-	na	na	na	NoError
Dhdds	532591	dehydrodolichyl diphosphate synthase	67422	0.359798226354	0.790356709315	-	na	na	na	Error?
Phyh	532592	phytanoyl-CoA hydroxylase	16922	0.393127018806	0.816694320276	-	na	na	na	NoError
Csn1s2b	532593	casein alpha s2-like B	12992	na	na	-	na	na	na	NoError
Cstf3	532600	cleavage stimulation factor, 3' pre-RNA, subunit 3	228410	0.351135166766	0.686790294687	-	ABA	na	na	NoError
Wdr12	532601	WD repeat domain 12	57750	0.363609653736	0.736357545438	-	na	na	na	NoError
Hagh	532605	hydroxyacyl glutathione hydrolase	14651	0.498707165506	0.819122206013	-	na	na	na	NoError
Neu1	532607	neuraminidase 1	18010	0.418335292062	0.859570000004	-	ABA	na	na	NoError
Cttnbp2nl	532609	CTTNBP2 N-terminal like	80281	0.350682924777	0.690429859795	-	na	na	na	NoError
Abi1	532610	abl-interactor 1	11308	0.37657144475	0.722136743687	Uniform	na	Cort-enriched	na	NoError
Cul4b	532615	cullin 4B	72584	na	na	-	na	na	na	Error?
Metap2	532616	methionine aminopeptidase 2	56307	na	na	-	ABA	na	na	Error?
Mrpl24	532623	mitochondrial ribosomal protein L24	67707	na	na	-	na	na	na	NoError
Psmd12	532629	proteasome (prosome, macropain) 26S subunit, non-ATPase, 12	66997	0.483728445731	0.798205477568	L2mid	ABA	na	na	NoError
Enpp2	532631	ectonucleotide pyrophosphatase/phosphodiesterase 2	18606	0.367874285832	0.770527522351	-	na	na	na	NoError
Napa	532632	N-ethylmaleimide sensitive fusion protein attachment protein alpha	108124	na	na	-	na	na	na	Error?
Rab7	532633	RAB7, member RAS oncogene family	19349	0.643677914161	0.885363704697	L2weak	ABA	na	na	NoError
Dpp3	532634	dipeptidylpeptidase 3	75221	0.599988665355	0.77125655303	-	na	na	na	NoError
Fip1l1	532635	FIP1 like 1 (S. cerevisiae)	66899	0.422976741467	0.78596099826	-	na	na	na	NoError
Khdrbs1	532636	KH domain containing, RNA binding, signal transduction associated 1	20218	0.385435461212	0.75543823038	-	na	na	na	NoError
Clk4	532637	CDC like kinase 4	12750	0.355408163061	0.722707743522	-	na	na	na	NoError
St13	532638	suppression of tumorigenicity 13	70356	0.489772443978	0.799979780483	-	na	na	na	NoError
Dom3z	532640	DOM-3 homolog Z (C. elegans)	112403	0.420782904679	0.754862934835	-	na	na	na	NoError
Tsn	532641	translin	22099	0.40290915252	0.746097113196	-	na	na	na	NoError
Hspa2	532642	heat shock protein 2	15512	0.387245668341	0.795551441805	-	na	na	na	NoError
Tomm34	532647	translocase of outer mitochondrial membrane 34	67145	0.66224579666	0.914500907729	L2high	na	na	na	NoError
Psmf1	532650	proteasome (prosome, macropain) inhibitor subunit 1	228769	0.354865459028	0.682695772554	-	na	na	na	NoError
Pomgnt1	532651	protein O-linked mannose beta1,2-N-acetylglucosaminyltransferase	68273	0.55562361442	0.908707037347	L25even	na	na	na	NoError
Tbc1d10a	532663	TBC1 domain family, member 10a	103724	na	na	-	na	na	na	NoError
Serbp1	532664	Serpine1 mRNA binding protein 1	66870	0.535107825044	0.880110286726	L2weak	na	na	na	NoError
Cyp46a1	532667	cytochrome P450, family 46, subfamily a, polypeptide 1	13116	0.60398244223	0.900076577281	L23even	na	na	na	NoError
Toe1	532669	target of EGR1, member 1 (nuclear)	68276	0.358809593538	0.684152813679	-	na	na	na	NoError
2210013K02Rik	532670	RIKEN cDNA 2210013K02 gene	73658	0.465102534228	0.811818213405	None	ABA	na	na	NoError
1500003O22Rik	532671	RIKEN cDNA 1500003O22 gene	101867	na	na	-	na	na	na	NoError
AU040320	532672	expressed sequence AU040320	100317	0.536239441237	0.882240757565	L23even	ABA	na	na	NoError
Dpp7	532673	dipeptidylpeptidase 7	83768	0.646575476888	0.884343852895	L2high	na	na	na	NoError
C630004H02Rik	532674	RIKEN cDNA C630004H02 gene	217310	0.42991885905	0.778951810678	-	na	na	na	NoError
Atp2a1	532675	ATPase, Ca++ transporting, cardiac muscle, fast twitch 1	11937	na	na	-	na	na	na	NoError
2310047O13Rik	532676	RIKEN cDNA 2310047O13 gene	66960	0.881842422246	0.974448219273	L2only	na	na	na	NoError
Noc4l	532677	nucleolar complex associated 4 homolog (S. cerevisiae)	100608	na	na	-	na	na	na	NoError
Hnrpl	532678	heterogeneous nuclear ribonucleoprotein L	15388	0.368375592843	0.815735965612	-	na	na	na	NoError
Cog4	532680	component of oligomeric golgi complex 4	102339	0.38160200729	0.729764514046	-	na	na	na	NoError
Cgref1	532681	cell growth regulator with EF hand domain 1	68567	0.361525498874	0.650493225423	-	na	na	na	NoError
4930570C03Rik	532687	RIKEN cDNA 4930570C03 gene	67739	0.343916154213	0.704927418951	-	ABA	na	na	NoError
9630046K23Rik	532688	RIKEN cDNA 9630046K23 gene	224143	0.461516963559	0.798294060339	L23even	ABA	na	na	NoError
Atg4b	532689	autophagy-related 4B (yeast)	66615	0.398202697402	0.788831809584	-	ABA	na	na	NoError
Gga1	532690	golgi associated, gamma adaptin ear containing, ARF binding protein 1	106039	0.388320679906	0.801915210015	-	na	na	na	NoError
Fbxw11	532691	F-box and WD-40 domain protein 11	103583	0.454238715708	0.756308986323	-	na	na	na	NoError
Exoc3	532695	exocyst complex component 3	211446	0.392720078892	0.696323632754	-	na	na	na	NoError
Gnb1l	532696	guanine nucleotide binding protein (G protein), beta polypeptide 1-like	13972	na	na	-	na	na	na	NoError
Pgs1	532697	phosphatidylglycerophosphate synthase 1	74451	0.373308846585	0.737766878843	-	na	na	na	NoError
Suox	532698	sulfite oxidase	211389	na	na	-	na	na	na	NoError
Tmem135	532699	transmembrane protein 135	72759	0.518283611931	0.839629330364	-	na	na	na	NoError
Lztfl1	532700	leucine zipper transcription factor-like 1	93730	na	na	-	na	na	na	NoError
Osbpl2	532701	oxysterol binding protein-like 2	228983	0.558674154764	0.844173166351	L2mid	na	na	na	NoError
Sf4	532702	splicing factor 4	70616	0.384702285824	0.738826495789	-	na	na	na	NoError
Ell	532704	elongation factor RNA polymerase II	13716	0.486765178988	0.742830971521	Uniform	na	na	na	NoError
Egfl7	532705	EGF-like domain 7	353156	0.472140632798	0.840540621334	Uniform	na	na	na	NoError
Sbk1	532706	SH3-binding kinase 1	104175	0.365790787658	0.749459938224	-	na	na	na	NoError
Susd2	532707	sushi domain containing 2	71733	0.410545844863	0.685475983024	-	na	na	na	NoError
B4galt7	532708	xylosylprotein beta1,4-galactosyltransferase, polypeptide 7 (galactosyltransferase I)	218271	0.500532060249	0.850437527847	-	ABA	na	na	Error?
Golph3l	532709	golgi phosphoprotein 3-like	229593	na	na	-	na	na	na	NoError
Oxa1l	532710	oxidase assembly 1-like	69089	0.473540429255	0.726074331159	L2mid	ABA	na	na	NoError
4631426J05Rik	532711	RIKEN cDNA 4631426J05 gene	77590	0.519456730791	0.816144054087	L2mid	na	na	na	NoError
Extl2	532712	exotoses (multiple)-like 2	58193	0.434117679552	0.899460852137	L23even	na	na	na	NoError
Pdss1	532713	prenyl (solanesyl) diphosphate synthase, subunit 1	56075	0.442621582005	0.781397404488	L2mid	na	na	na	NoError
Jmjd2a	532714	jumonji domain containing 2A	230674	0.329262533372	0.700039350355	-	na	na	na	NoError
Etv5	532715	ets variant gene 5	104156	0.661620143369	0.884930262126	L5high	ABA	na	na	NoError
Ercc2	532721	excision repair cross-complementing rodent repair deficiency, complementation group 2	13871	0.50062624396	0.752656474005	Uniform	ABA	na	na	NoError
Cdkl3	532722	cyclin-dependent kinase-like 3	213084	0.471790090072	0.911163457576	L2weak	na	na	na	NoError
Pbxip1	532728	pre-B-cell leukemia transcription factor interacting protein 1	229534	na	na	-	na	na	na	NoError
Rgs12	532729	regulator of G-protein signaling 12	71729	0.586500297169	0.9280472739	L255	ABA	na	na	NoError
Slc35e4	532730	solute carrier family 35, member E4	103710	na	na	-	na	na	na	NoError
Ctbp2	532733	C-terminal binding protein 2	13017	na	na	-	ABA	na	na	NoError
Gpbp1	532735	GC-rich promoter binding protein 1	73274	na	na	-	na	na	na	NoError
Cuedc1	532736	CUE domain containing 1	103841	0.390283388552	0.733841726871	-	na	na	na	NoError
Ppp1r11	532738	protein phosphatase 1, regulatory (inhibitor) subunit 11	76497	0.427232748178	0.805815418806	L2mid	na	na	na	NoError
9030416H16Rik	532739	RIKEN cDNA 9030416H16 gene	71521	na	na	-	na	na	na	NoError
Laptm4b	532742	lysosomal-associated protein transmembrane 4B	114128	na	na	-	na	na	na	Error?
Glg1	532744	golgi apparatus protein 1	20340	0.441099124445	0.787545535406	-	na	na	na	NoError
Fyn	532746	Fyn proto-oncogene	14360	0.488237485194	0.898894216309	L23even	ABA	na	na	NoError
Fbxl14	532747	F-box and leucine-rich repeat protein 14	101358	na	na	-	na	na	na	NoError
Rab6	532748	RAB6, member RAS oncogene family	19346	0.448708236956	0.84415929504	L2mid	ABA	na	na	NoError
Psmd5	532751	proteasome (prosome, macropain) 26S subunit, non-ATPase, 5	66998	na	na	-	na	na	na	NoError
A930016P21Rik	532757	RIKEN cDNA A930016P21 gene	68073	na	na	-	na	na	na	NoError
1110067D22Rik	532758	RIKEN cDNA 1110067D22 gene	216551	0.451344528106	0.849460211089	L2mid	na	na	na	NoError
Zdhhc12	532759	zinc finger, DHHC domain containing 12	66220	na	na	-	na	na	na	NoError
Pus1	532760	pseudouridine synthase 1	56361	na	na	-	na	na	na	NoError
Cpxm2	532761	carboxypeptidase X 2 (M14 family)	55987	na	na	-	na	na	na	NoError
Cyb5r4	532762	cytochrome b5 reductase 4	266690	na	na	-	na	na	na	NoError
6530403A03Rik	532763	RIKEN cDNA 6530403A03 gene	67797	na	na	-	na	na	na	NoError
Ptk2	532764	PTK2 protein tyrosine kinase 2	14083	0.493367140977	0.930448009524	L5weak	na	na	na	NoError
Pdzd11	545089	PDZ domain containing 11	72621	0.338154904835	0.709922464393	-	na	na	na	NoError
Dctn2	545090	dynactin 2	69654	0.706482160203	0.867613484006	L2high	ABA	na	na	NoError
Cdk7	545092	cyclin-dependent kinase 7 (homolog of Xenopus MO15 cdk-activating kinase)	12572	0.453560476354	0.875609910111	Uniform	ABA	na	na	NoError
D430033N04Rik	545094	RIKEN cDNA D430033N04 gene	217935	na	na	-	na	na	na	NoError
Pef1	545095	penta-EF hand domain containing 1	67898	0.430481954464	0.838247000666	-	na	na	na	NoError
Ttc4	545098	tetratricopeptide repeat domain 4	72354	0.576784242969	0.789970755156	-	na	na	na	NoError
Pgm2l1	545100	phosphoglucomutase 2-like 1	70974	0.451476396485	0.889225101785	L25even	ABA	na	na	NoError
2310057D15Rik	545107	RIKEN cDNA 2310057D15 gene	67870	0.372451936301	0.791138326617	-	ABA	na	na	NoError
Abcd2	545108	ATP-binding cassette, sub-family D (ALD), member 2	26874	na	na	-	na	na	na	NoError
Med25	545109	mediator of RNA polymerase II transcription, subunit 25 homolog (yeast)	75613	0.428979176407	0.739752720998	L2mid	na	na	na	NoError
Sdccag10	545110	serologically defined colon cancer antigen 10	67285	0.395443543708	0.74663650172	-	na	na	na	NoError
Rdh5	545111	retinol dehydrogenase 5	19682	0.590533003623	0.846290145246	-	na	na	na	NoError
Rpe	545112	ribulose-5-phosphate-3-epimerase	66646	0.387111497487	0.735783070811	-	na	na	na	NoError
Aspscr1	545113	alveolar soft part sarcoma chromosome region, candidate 1 (human)	68938	0.39017698951	0.736398489605	-	na	na	na	NoError
Mllt3	545114	myeloid/lymphoid or mixed lineage-leukemia translocation to 3 homolog (Drosophila)	70122	na	na	-	ABA	na	na	NoError
Dlg5	545115	discs, large homolog 5 (Drosophila)	71228	0.913358211784	0.952821363587	L5weak	na	na	na	NoError
BC021395	545119	cDNA sequence BC021395	225283	0.327930544767	0.669191659135	-	na	na	na	Error?
AA408296	545120	expressed sequence AA408296	215193	0.503636463438	0.79556681137	L2mid	ABA	na	na	NoError
Mboat2	545123	membrane bound O-acyltransferase domain containing 2	67216	na	na	-	na	na	na	Error?
Angel1	545126	angel homolog 1 (Drosophila)	68737	na	na	-	na	na	na	Error?
Tesk2	556979	testis-specific kinase 2	230661	na	na	-	na	na	na	NoError
0610037L13Rik	556980	RIKEN cDNA 0610037L13 gene	74098	0.39314136059	0.812613651128	-	na	na	na	NoError
Hs2st1	556981	heparan sulfate 2-O-sulfotransferase 1	23908	na	na	-	na	na	na	NoError
Cugbp1	556983	CUG triplet repeat, RNA binding protein 1	13046	0.311071302225	0.6502395647	-	na	na	na	NoError
Armc1	556985	armadillo repeat containing 1	74252	na	na	-	na	na	na	NoError
Fahd2a	556986	fumarylacetoacetate hydrolase domain containing 2A	68126	na	na	-	na	na	na	NoError
Gca	556987	grancalcin	227960	0.586462961255	0.875098087226	-	ABA	na	na	NoError
Alg12	556988	asparagine-linked glycosylation 12 homolog (yeast, alpha-1,6-mannosyltransferase)	223774	0.616330993985	0.831540609541	-	na	na	na	NoError
Evc	556990	Ellis van Creveld gene homolog (human)	59056	0.903269704986	0.955670821058	None	na	na	na	NoError
Hao3	556991	hydroxyacid oxidase (glycolate oxidase) 3	56185	0.476401488618	0.796720870199	-	na	na	na	NoError
1700020C11Rik	556992	RIKEN cDNA 1700020C11 gene	67900	0.493260046005	0.819946691226	-	ABA	na	na	Error?
Pex26	556993	peroxisome biogenesis factor 26	74043	0.434168951119	0.777512473221	Uniform	ABA	na	na	NoError
Hmgcl	556994	3-hydroxy-3-methylglutaryl-Coenzyme A lyase	15356	0.486699922414	0.77986669124	-	na	na	na	NoError
Mccc1	556995	methylcrotonoyl-Coenzyme A carboxylase 1 (alpha)	72039	0.369092131679	0.675477572512	Uniform	ABA	na	na	NoError
Chst7	556996	carbohydrate (N-acetylglucosamino) sulfotransferase 7	60322	na	na	-	na	na	na	NoError
Ddx41	564637	DEAD (Asp-Glu-Ala-Asp) box polypeptide 41	72935	0.379153472695	0.686210958208	-	na	na	na	NoError
Mad2l2	564638	MAD2 mitotic arrest deficient-like 2 (yeast)	71890	na	na	-	na	na	na	NoError
Armcx3	564641	armadillo repeat containing, X-linked 3	71703	na	na	-	na	na	na	NoError
Dclre1b	564642	DNA cross-link repair 1B, PSO2 homolog (S. cerevisiae)	140917	na	na	-	na	na	na	NoError
Wrnip1	564643	Werner helicase interacting protein 1	78903	0.409217167401	0.801764326027	-	na	na	na	NoError
1700123O20Rik	564644	RIKEN cDNA 1700123O20 gene	58248	na	na	-	na	na	na	NoError
Rnf141	564645	ring finger protein 141	67150	0.394905712665	0.739945145682	-	na	na	na	NoError
Usp4	564646	ubiquitin specific peptidase 4 (proto-oncogene)	22258	0.474797740654	0.789696229451	Uniform	na	na	na	NoError
Atp6v0d1	564647	ATPase, H+ transporting, lysosomal V0 subunit D1	11972	0.554192356584	0.838702568171	L2mid	ABA	na	na	NoError
Tuba4	564648	tubulin, alpha 4	22145	0.663892619429	0.88144458284	L2high	ABA	na	na	NoError
Bcl7b	564649	B-cell CLL/lymphoma 7B	12054	na	na	-	ABA	na	na	Error?
Lgals7	564650	lectin, galactose binding, soluble 7	16858	na	na	-	na	na	na	Error?
Stam2	564651	signal transducing adaptor molecule (SH3 domain and ITAM motif) 2	56324	na	na	-	na	na	na	NoError
Prkar1b	564653	protein kinase, cAMP dependent regulatory, type I beta	19085	0.547310932601	0.881627751872	Uniform	na	na	na	NoError
Pip5k2a	564654	phosphatidylinositol-4-phosphate 5-kinase, type II, alpha	18718	0.415734937138	0.826608322762	-	na	na	na	NoError
Prpf31	564748	PRP31 pre-mRNA processing factor 31 homolog (yeast)	68988	na	na	-	na	na	na	NoError
1600014C10Rik	564749	RIKEN cDNA 1600014C10 gene	72244	na	na	-	na	na	na	NoError
Rheb	564750	RAS-homolog enriched in brain	19744	0.307616344348	0.643062988801	-	na	na	na	Error?
Tmem70	564751	transmembrane protein 70	70397	na	na	-	na	na	na	NoError
Hmgb3	564752	high mobility group box 3	15354	0.366638130157	0.743555284733	-	ABA	na	na	NoError
Dnajb10	564753	DnaJ (Hsp40) homolog, subfamily B, member 10	56812	0.357798656476	0.696125776004	-	ABA	na	na	Error?
Lyrm1	564754	LYR motif containing 1	73919	0.468657240708	0.83259797806	-	na	na	na	NoError
Alg1	564755	asparagine-linked glycosylation 1 homolog (yeast, beta-1,4-mannosyltransferase)	208211	na	na	-	na	na	na	NoError
Mettl3	564756	methyltransferase-like 3	56335	0.475136767659	0.857841170711	L23even	ABA	na	na	NoError
Hemk1	564757	HemK methyltransferase family member 1	69536	na	na	-	na	na	na	NoError
Dynll2	564758	dynein light chain LC8-type 2	68097	0.368188840319	0.734757422958	-	ABA	na	na	NoError
Cttn	564759	cortactin	13043	0.554693832051	0.827845450807	L2mid	ABA	na	na	Error?
Sfxn3	564760	sideroflexin 3	94280	0.476578932004	0.756226113631	L23even	ABA	na	na	Error?
Prkra	564761	protein kinase, interferon inducible double stranded RNA dependent activator	23992	0.335864684949	0.631313751317	-	na	na	na	Error?
Dym	564764	dymeclin	69190	0.401751048927	0.690580016718	-	ABA	na	na	Error?
1200003M09Rik	564765	RIKEN cDNA 1200003M09 gene	71718	na	na	-	na	na	na	Error?
Ddit3	564779	DNA-damage inducible transcript 3	13198	0.334602783389	0.69248522763	-	ABA	na	na	NoError
Suclg1	564780	succinate-CoA ligase, GDP-forming, alpha subunit	56451	0.531954091278	0.841485016224	L2mid	ABA	na	na	NoError
0910001A06Rik	564781	RIKEN cDNA 0910001A06 gene	223601	0.486562512804	0.814129543011	-	ABA	na	na	NoError
1500019G21Rik	564782	RIKEN cDNA 1500019G21 gene	66245	0.477091627305	0.872949282555	Uniform	ABA	na	na	NoError
Lrrc16	564783	leucine rich repeat containing 16	68732	na	na	-	na	na	na	NoError
Rad18	564784	RAD18 homolog (S. cerevisiae)	58186	0.318139929337	0.62900572333	-	na	na	na	NoError
Dnajc14	564785	DnaJ (Hsp40) homolog, subfamily C, member 14	74330	0.661973627147	0.852699627528	L2mid	na	na	na	NoError
Stx4a	576415	syntaxin 4A (placental)	20909	0.341315753726	0.735449034084	-	na	na	na	NoError
Atp5o	576416	ATP synthase, H+ transporting, mitochondrial F1 complex, O subunit	28080	0.644938076196	0.89048937912	L2high	ABA	na	na	NoError
1110061O04Rik	576417	RIKEN cDNA 1110061O04 gene	97287	0.456956673045	0.767344931148	-	ABA	na	na	NoError
Mlh1	576418	mutL homolog 1 (E. coli)	17350	na	na	-	na	na	na	NoError
Lpgat1	576419	lysophosphatidylglycerol acyltransferase 1	226856	0.5285128267	0.851933638192	-	na	na	na	NoError
Pcsk5	576420	proprotein convertase subtilisin/kexin type 5	18552	0.908838369021	0.97471016687	L5only	ABA	na	na	NoError
Gadd45a	576421	growth arrest and DNA-damage-inducible 45 alpha	13197	0.5347265091	0.886050300832	L5mid	na	na	na	NoError
Mesdc1	576423	mesoderm development candidate 1	80889	0.528558858119	0.901549108339	L23even	ABA	na	na	NoError
Ifi204	576424	interferon activated gene 204	15951	0.441424662693	0.756354178768	L2mid	na	na	na	NoError
Tmem98	576427	transmembrane protein 98	103743	0.4600883838	0.823927630656	-	na	na	na	NoError
Pcyt1a	576429	phosphate cytidylyltransferase 1, choline, alpha isoform	13026	na	na	-	na	na	na	Error?
Ercc1	576431	excision repair cross-complementing rodent repair deficiency, complementation group 1	13870	0.41420454026	0.859339397308	-	na	na	na	NoError
Ppp1r1b	576432	protein phosphatase 1, regulatory (inhibitor) subunit 1B	19049	0.393436624531	0.711158888972	Uniform	na	Cort-enriched	na	NoError
Ube2d1	576437	ubiquitin-conjugating enzyme E2D 1, UBC4/5 homolog (yeast)	216080	0.354382367516	0.715128382259	-	na	na	na	NoError
Fgg	576438	fibrinogen, gamma polypeptide	99571	na	na	-	na	na	na	NoError
Ncln	576439	nicalin homolog (zebrafish)	103425	0.414083851005	0.714658951938	-	ABA	na	na	NoError
Tpsg1	576444	tryptase gamma 1	26945	na	na	-	na	na	na	NoError
Rnf8	576452	ring finger protein 8	58230	0.41533887493	0.671887406375	-	na	na	na	Error?
Snx15	583543	sorting nexin 15	69024	0.387163464289	0.764506039495	-	na	na	na	NoError
Setd3	583544	SET domain containing 3	52690	0.455873301231	0.873418274483	L2weak	ABA	na	na	NoError
Spock3	583547	sparc/osteonectin, cwcv and kazal-like domains proteoglycan 3	72902	0.499513732079	0.817134243105	Uniform	ABA	na	na	NoError
Hkdc1	583548	hexokinase domain containing 1	216019	0.507781708674	0.742640813041	Uniform	na	na	na	NoError
Scgn	583549	secretagogin, EF-hand calcium binding protein	214189	0.367261654687	0.650570650779	-	na	na	na	NoError
Reep2	583550	receptor accessory protein 2	225362	0.620748136238	0.861959870155	-	na	na	na	NoError
ORF28	583551	open reading frame 28	246738	0.43386806868	0.842237656777	L23even	na	na	na	NoError
Xab1	583552	XPA binding protein 1	74254	na	na	-	na	na	na	NoError
Crsp6	583553	cofactor required for Sp1 transcriptional activation, subunit 6	234959	0.372541077115	0.785388478711	-	ABA	na	na	NoError
Zcchc18	583555	zinc finger, CCHC domain containing 18	66995	0.420963283773	0.777704000908	-	na	na	na	NoError
Mmd	583559	monocyte to macrophage differentiation-associated	67468	0.672850950319	0.880001644054	L2high	na	na	na	NoError
Dcps	583560	decapping enzyme, scavenger	69305	na	na	-	ABA	na	na	Error?
Scamp5	583561	secretory carrier membrane protein 5	56807	0.606317594413	0.899913907548	L2high	na	na	na	NoError
Narf	583563	nuclear prelamin A recognition factor	67608	0.385281645878	0.823712102822	-	ABA	na	na	NoError
2810022L02Rik	583564	RIKEN cDNA 2810022L02 gene	67198	0.431978472683	0.697733437707	-	na	na	na	NoError
Arcn1	583567	archain 1	213827	0.638184385503	0.921243794032	L2mid	na	na	na	NoError
Bcl7a	583569	B-cell CLL/lymphoma 7A	77045	0.513807475572	0.744681112218	-	na	na	na	NoError
5730596K20Rik	583570	RIKEN cDNA 5730596K20 gene	109168	0.434743952759	0.811409239809	-	na	na	na	NoError
Rpp25	583571	ribonuclease P 25 subunit (human)	102614	0.367388116739	0.746910059144	-	na	na	na	NoError
2310065K24Rik	583573	RIKEN cDNA 2310065K24 gene	102122	0.487220794527	0.848838656882	L2mid	na	na	na	NoError
Rhbdl1	583574	rhomboid, veinlet-like 1 (Drosophila)	214951	0.335948627343	0.708779054245	-	ABA	na	na	NoError
Atp6v1g2	583575	ATPase, H+ transporting, lysosomal V1 subunit G2	66237	na	na	-	na	na	na	Error?
Nap1l3	583576	nucleosome assembly protein 1-like 3	54561	0.465344325305	0.839475014932	Uniform	ABA	na	na	NoError
Pja2	583577	praja 2, RING-H2 motif containing	224938	0.401869910312	0.829538374795	-	ABA	na	na	NoError
Epm2aip1	583840	EPM2A (laforin) interacting protein 1	77781	0.378931974499	0.736890522309	-	na	na	na	NoError
Appbp2	583841	amyloid beta precursor protein (cytoplasmic tail) binding protein 2	66884	0.484771165134	0.771848443185	-	na	na	na	NoError
2410018C17Rik	583842	RIKEN cDNA 2410018C17 gene	74504	0.366766904854	0.66790714553	-	ABA	na	na	NoError
Arl6	583843	ADP-ribosylation factor-like 6	56297	0.872340079118	0.956388717038	None	ABA	na	na	Error?
Lap3	583844	leucine aminopeptidase 3	66988	na	na	-	na	na	na	NoError
Rhebl1	583845	Ras homolog enriched in brain like 1	69159	na	na	-	na	na	na	NoError
AW060207	583846	expressed sequence AW060207	231571	0.594033150151	0.919679063233	-	na	na	na	Error?
4933428G09Rik	583847	RIKEN cDNA 4933428G09 gene	66768	na	na	-	na	na	na	NoError
Qpct	583848	glutaminyl-peptide cyclotransferase (glutaminyl cyclase)	70536	0.45007460136	0.740078783616	-	ABA	na	na	Error?
Plekhh3	583849	pleckstrin homology domain containing, family H (with MyTH4 domain) member 3	217198	0.681271660591	0.82176912062	L5mid	ABA	na	na	NoError
Rtcd1	583850	RNA terminal phosphate cyclase domain 1	66368	0.516093302632	0.813392231338	-	ABA	na	na	NoError
Tor1b	583851	torsin family 1, member B	30934	0.34514496116	0.706540016931	-	na	na	na	NoError
Ccdc106	583852	coiled-coil domain containing 106	232821	0.372672868149	0.747059860051	-	na	na	na	NoError
Gtf2e2	583853	general transcription factor II E, polypeptide 2 (beta subunit)	68153	0.502412819913	0.807079903919	-	na	na	na	Error?
4933407N01Rik	583854	RIKEN cDNA 4933407N01 gene	66753	na	na	-	na	na	na	NoError
Tmem144	583855	transmembrane protein 144	70652	na	na	-	ABA	na	na	Error?
Rnpc3	583856	RNA-binding region (RNP1, RRM) containing 3	67225	na	na	-	ABA	na	na	Error?
Crsp8	583857	cofactor required for Sp1 transcriptional activation, subunit 8	68975	na	na	L2high	na	na	na	NoError
2700038N03Rik	583858	RIKEN cDNA 2700038N03 gene	70240	na	na	-	na	na	na	Error?
2610027L16Rik	583859	RIKEN cDNA 2610027L16 gene	67842	na	na	-	na	na	na	NoError
Plekha1	583860	pleckstrin homology domain containing, family A (phosphoinositide binding specific) member 1	101476	0.371017836854	0.691608617525	-	na	na	na	NoError
Ndufaf1	583861	NADH dehydrogenase (ubiquinone) 1 alpha subcomplex, assembly factor 1	69702	na	na	-	na	na	na	NoError
Tmem9	583862	transmembrane protein 9	66241	na	na	-	ABA	na	na	Error?
Lrrc49	583863	leucine rich repeat containing 49	102747	0.395098510416	0.699305030932	None	ABA	na	na	Error?
Otud5	583864	OTU domain containing 5	54644	0.330279267482	0.648637043197	-	ABA	na	na	NoError
Peli1	583865	pellino 1	67245	0.540875602534	0.787778579339	-	ABA	na	na	NoError
Nanp	583866	N-acetylneuraminic acid phosphatase	67311	na	na	-	na	na	na	NoError
Mtmr6	583867	myotubularin related protein 6	219135	0.369771506673	0.696565991456	-	na	na	na	NoError
Hp1bp3	583868	heterochromatin protein 1, binding protein 3	15441	na	na	-	na	na	na	Error?
Prss23	583869	protease, serine, 23	76453	na	na	Uniform	na	Cort-enriched	na	NoError
Ciz1	583870	CDKN1A interacting zinc finger protein 1	68379	0.396138645227	0.824997754026	-	na	na	na	NoError
Ttl	583871	tubulin tyrosine ligase	69737	0.480828252017	0.765360831268	Uniform	ABA	na	na	NoError
Noc2l	583872	nucleolar complex associated 2 homolog (S. cerevisiae)	57741	0.463823092027	0.882410869588	Uniform	na	na	na	NoError
Cbwd1	583873	COBW domain containing 1	226043	0.405821142482	0.77702863138	-	na	na	na	NoError
5830446M03Rik	583874	RIKEN cDNA 5830446M03 gene	57905	0.479283988404	0.852183152035	-	na	na	na	NoError
2810452K22Rik	583875	RIKEN cDNA 2810452K22 gene	67236	0.612631698534	0.860423196577	None	ABA	na	na	Error?
2400010G15Rik	583876	RIKEN cDNA 2400010G15 gene	76483	na	na	-	na	na	na	NoError
Il23a	587404	interleukin 23, alpha subunit p19	83430	na	na	-	na	na	na	NoError
Fbxo21	587405	F-box only protein 21	231670	0.481478101948	0.822906806794	-	na	na	na	NoError
Gdap1l1	587406	ganglioside-induced differentiation-associated protein 1-like 1	228858	0.423051647594	0.796419930173	-	na	na	na	Error?
4833422F24Rik	587407	RIKEN cDNA 4833422F24 gene	74614	na	na	-	na	na	na	NoError
Tmem5	587408	transmembrane protein 5	216395	0.504911583243	0.881216560236	L232	na	na	na	NoError
Nt5m	587409	5',3'-nucleotidase, mitochondrial	103850	0.397835734945	0.88959772608	L23even	ABA	na	na	NoError
Tmed5	587410	transmembrane emp24 protein transport domain containing 5	73130	na	na	-	ABA	na	na	NoError
Tbc1d19	587411	TBC1 domain family, member 19	67249	0.573059375956	0.878946056454	-	ABA	na	na	NoError
Gpatc8	587412	G patch domain containing 8	237943	0.380972211165	0.732707030926	-	na	na	na	NoError
D030056L22Rik	587413	RIKEN cDNA D030056L22 gene	225995	na	na	-	na	na	na	NoError
Nsdhl	587415	NAD(P) dependent steroid dehydrogenase-like	18194	0.431184758257	0.710075635685	Uniform	na	na	na	NoError
Dusp18	587416	dual specificity phosphatase 18	75219	0.341592967089	0.635019326254	L2mid	na	Cort-enriched	na	NoError
Cab39	587417	calcium binding protein 39	12283	0.475309997172	0.858680095099	-	na	na	na	NoError
1200007B05Rik	587418	RIKEN cDNA 1200007B05 gene	67453	na	na	-	na	na	na	NoError
6720467C03Rik	587419	RIKEN cDNA 6720467C03 gene	68099	0.417593904114	0.791320338467	Uniform	na	na	na	NoError
Dtwd1	587420	DTW domain containing 1	69185	0.488339890086	0.833541773778	-	ABA	na	na	NoError
1810003N24Rik	587421	RIKEN cDNA 1810003N24 gene	66249	0.706256078409	0.894500739058	L2weak	na	na	na	NoError
9130422G05Rik	587422	RIKEN cDNA 9130422G05 gene	66819	0.49425011675	0.746455128834	-	ABA	na	na	NoError
Yeats4	587423	YEATS domain containing 4	64050	0.480562457851	0.86992840493	-	na	na	na	NoError
Ptplad2	587424	protein tyrosine phosphatase-like A domain containing 2	66775	na	na	-	na	na	na	NoError
BC019943	587425	cDNA sequence BC019943	234138	na	na	-	na	na	na	NoError
Parn	587426	poly(A)-specific ribonuclease (deadenylation nuclease)	74108	na	na	-	na	na	na	NoError
Trim11	587427	tripartite motif protein 11	94091	0.523691103628	0.758120521428	None	na	na	na	NoError
Unc50	587429	unc-50 homolog (C. elegans)	67387	0.358312701563	0.678311793776	-	na	na	na	NoError
Lsm8	587430	LSM8 homolog, U6 small nuclear RNA associated (S. cerevisiae)	76522	na	na	-	ABA	na	na	NoError
C8g	587431	complement component 8, gamma subunit	69379	na	na	-	na	na	na	NoError
Trim41	587432	tripartite motif-containing 41	211007	na	na	-	na	na	na	NoError
Nkd2	587433	naked cuticle 2 homolog (Drosophila)	72293	na	na	-	na	na	na	Error?
Gpatc4	587434	G patch domain containing 4	66614	na	na	-	na	na	na	NoError
Dhodh	587435	dihydroorotate dehydrogenase	56749	0.742916241766	0.865859219948	L2mid	na	na	na	NoError
Zfp451	587436	zinc finger protein 451	98403	0.452787790356	0.77200955635	-	na	na	na	NoError
Mtfr1	587437	mitochondrial fission regulator 1	67472	na	na	-	na	na	na	NoError
Tk2	587438	thymidine kinase 2, mitochondrial	57813	0.410773787204	0.825542464354	-	na	na	na	NoError
Ecgf1	587439	endothelial cell growth factor 1 (platelet-derived)	72962	0.537218655039	0.737687785486	-	na	na	na	NoError
0610009K11Rik	587440	RIKEN cDNA 0610009K11 gene	68350	0.451931713012	0.826275530935	L2mid	na	na	na	NoError
Mthfd2	601185	methylenetetrahydrofolate dehydrogenase (NAD+ dependent), methenyltetrahydrofolate cyclohydrolase	17768	0.3	0.7	-	na	na	na	Error?
Tmub1	601186	transmembrane and ubiquitin-like domain containing 1	64295	na	na	-	na	na	na	Error?
Tmem115	601187	transmembrane protein 115	56395	na	na	-	ABA	na	na	Error?
1810055G02Rik	601188	RIKEN cDNA 1810055G02 gene	72056	na	na	-	na	na	na	Error?
0610011L14Rik	601189	RIKEN cDNA 0610011L14 gene	68295	na	na	-	na	na	na	Error?
1110007L15Rik	601190	RIKEN cDNA 1110007L15 gene	67604	na	na	-	na	na	na	Error?
Zdhhc4	601191	zinc finger, DHHC domain containing 4	72881	na	na	-	na	na	na	Error?
Sltm	601192	SAFB-like, transcription modulator	66660	na	na	-	na	na	na	Error?
Ssbp2	631701	single-stranded DNA binding protein 2	66970	na	na	-	na	na	na	Error?
2310016E02Rik	631702	RIKEN cDNA 2310016E02 gene	67695	na	na	-	na	na	na	Error?
Qdpr	631703	quininoid dihydropteridine reductase	110391	na	na	-	na	na	na	Error?
2700008B19Rik	631705	RIKEN cDNA 2700008B19 gene	217026	na	na	-	na	na	na	Error?
Dpagt1	631706	dolichyl-phosphate (UDP-N-acetylglucosamine) acetylglucosaminephosphotransferase 1 (GlcNAc-1-P transferase)	13478	na	na	-	na	na	na	Error?
2010301N04Rik	631707	RIKEN cDNA 2010301N04 gene	72103	na	na	-	na	na	na	Error?
Ifit3	631709	interferon-induced protein with tetratricopeptide repeats 3	15959	na	na	-	na	na	na	Error?
2310033P09Rik	631710	RIKEN cDNA 2310033P09 gene	67862	na	na	-	na	na	na	Error?
Vps16	631711	vacuolar protein sorting 16 (yeast)	80743	na	na	-	na	na	na	Error?
Nupr1	631712	nuclear protein 1	56312	na	na	-	na	na	na	Error?
Emg1	631713	EMG1 nucleolar protein homolog (S. cerevisiae)	14791	na	na	-	na	na	na	Error?
Nutf2	631715	nuclear transport factor 2	68051	na	na	-	na	na	na	Error?
Mafg	631716	v-maf musculoaponeurotic fibrosarcoma oncogene family, protein G (avian)	17134	na	na	-	na	na	na	Error?
Frg1	631718	FSHD region gene 1	14300	0.903026603158	0.931904501259	None	na	na	na	Error?
Tgfb1i1	631719	transforming growth factor beta 1 induced transcript 1	21804	na	na	-	na	na	na	Error?
D3Ucla1	631720	DNA segment, Chr 3, University of California at Los Angeles 1	28146	na	na	None	na	na	na	Error?
Rps12	631721	ribosomal protein S12	20042	0.516194030901	0.837624724287	Uniform	ABA	na	na	NoError
Cldn8	631722	claudin 8	54420	na	na	-	na	na	na	Error?
Tmem9b	631723	TMEM9 domain family, member B	56786	na	na	-	ABA	na	na	Error?
Echdc3	631725	enoyl Coenzyme A hydratase domain containing 3	67856	na	na	-	na	na	na	Error?
Dkkl1	631726	dickkopf-like 1	50722	0.365557710129	0.734525172858	Uniform	ABA	Cort-enriched	na	NoError
1600010O03Rik	631727	RIKEN cDNA 1600010O03 gene	109120	na	na	-	na	na	na	NoError
Fabp5	631728	fatty acid binding protein 5, epidermal	16592	0.913864174826	0.985208210799	L2only	ABA	na	na	NoError
BC002118	631729	cDNA sequence BC002118	80296	na	na	-	na	na	na	Error?
Plekhf1	632484	pleckstrin homology domain containing, family F (with FYVE domain) member 1	72287	na	na	-	na	na	na	Error?
Ublcp1	632485	ubiquitin-like domain containing CTD phosphatase 1	79560	na	na	None	na	na	na	Error?
Ppp4c	632486	protein phosphatase 4, catalytic subunit	56420	na	na	-	na	na	na	Error?
Plscr1	632487	phospholipid scramblase 1	22038	na	na	-	na	na	na	Error?
Bspry	632488	B-box and SPRY domain containing	192120	na	na	-	na	na	na	Error?
Ezh2	632489	enhancer of zeste homolog 2 (Drosophila)	14056	na	na	-	na	na	na	Error?
Cryz	632491	crystallin, zeta	12972	na	na	-	na	na	na	Error?
Eef1a1	632492	eukaryotic translation elongation factor 1 alpha 1	13627	na	na	-	na	na	na	Error?
Fkbp3	632493	FK506 binding protein 3	30795	0.524581449135	0.89847882596	L2mid	ABA	na	na	NoError
Hspa14	632494	heat shock protein 14	50497	0.467009379147	0.796030658859	L2mid	ABA	na	na	NoError
Rsu1	632495	Ras suppressor protein 1	20163	na	na	-	ABA	na	na	NoError
Bik	632496	Bcl2-interacting killer	12124	na	na	-	na	na	na	Error?
BC004022	632499	cDNA sequence BC004022	80750	na	na	-	na	na	na	Error?
Hspa4	632500	heat shock protein 4	15525	na	na	-	na	na	na	Error?
Herc1	632501	hect (homologous to the E6-AP (UBE3A) carboxyl terminus) domain and RCC1 (CHC1)-like domain (RLD) 1	235439	na	na	-	ABA	na	na	Error?
F10	632503	coagulation factor X	14058	na	na	-	na	na	na	Error?
Kifc5a	632504	kinesin family member C5A	94116	na	na	-	ABA	na	na	Error?
Rad51ap1	632505	RAD51 associated protein 1	19362	na	na	-	ABA	na	na	Error?
Ctss	632506	cathepsin S	13040	na	na	None	na	na	na	NoError
H3f3a	632507	H3 histone, family 3A	15078	0.390947179366	0.835074072496	-	na	na	na	NoError
Ung	632508	uracil DNA glycosylase	22256	na	na	-	na	na	na	Error?
Hip2	632510	huntingtin interacting protein 2	53323	0.341065352614	0.684138234782	-	na	na	na	NoError
Il17b	632511	interleukin 17B	56069	na	na	-	na	na	na	Error?
Ccdc23	632512	coiled-coil domain containing 23	69216	na	na	-	na	na	na	NoError
2610529C04Rik	632513	RIKEN cDNA 2610529C04 gene	67075	na	na	-	na	na	na	Error?
[truncated: 19,688 more rows]

## Sheet: LayerPatternedLayer5a6all
Name	Iseries	Full name	Entrez
2310010M24Rik	69202364	RIKEN cDNA 2310010M24 gene	71897
C630035N08Rik	69531097	RIKEN cDNA C630035N08 gene	109349
Dpysl5	71587595	dihydropyrimidinase-like 5	65254
Pcdh17	71764739	protocadherin 17	219228
Adora1	73496905	adenosine A1 receptor	11539
Gda	70276867	guanine deaminase	14544
Nfib	1556	nuclear factor I/B	18028
Cplx3	68795395	complexin 3	235415
Cdh13	68196960	cadherin 13	12554
Pde1a	783	phosphodiesterase 1A, calmodulin-dependent	18573
Usp46	68162264	ubiquitin specific peptidase 46	69727
BC062109	70528390	cDNA sequence BC062109	231503
Nrp2	80514091	neuropilin 2	18187
Oprm1	80342234	opioid receptor, mu 1	18390
Accn1	70430802	amiloride-sensitive cation channel 1, neuronal (degenerin)	11418
Tmem163	70203525	transmembrane protein 163	72160
Frmpd4	70595913	FERM and PDZ domain containing 4	333605
Scube1	72001864	signal peptide, CUB domain, EGF-like 1	64706
E430002G05Rik	76135459	RIKEN cDNA E430002G05 gene	210622
Ctgf	1184	connective tissue growth factor	14219
Tmem40	76098295	transmembrane protein 40	94346
TC1461568	70795772	TIGR MGI TC1461568	0
Prss12	68631869	protease, serine, 12 neurotrypsin (motopsin)	19142
Shb	69873726	src homology 2 domain-containing transforming protein B	230126
Ctgf	79632240	connective tissue growth factor	14219
Xpr1	70195066	xenotropic and polytropic retrovirus receptor 1	19775
Drd1a	71307280	dopamine receptor D1A	13488
Gm196	70296014	gene model 196, (NCBI)	237234

## Sheet: LayerPatternedLayer6all
Name	Iseries	Full name	Entrez
Thrsp	68269640	thyroid hormone responsive SPOT14 homolog (Rattus)	21835
Mm.346993	71161066	Unigene Mm.346993	0
Tpbg	69015374	trophoblast glycoprotein	21983
Ptk7	69817661	PTK7 protein tyrosine kinase 7	71461
Ly6g6e	75198208	lymphocyte antigen 6 complex, locus G6E	70274
Nfe2l3	68910962	nuclear factor, erythroid derived 2, like 3	18025
Glra2	71587739	glycine receptor, alpha 2 subunit	237213
Adam33	74509572	a disintegrin and metallopeptidase domain 33	110751
Jup	68845813	junction plakoglobin	16480
Ogfrl1	71763534	opioid growth factor receptor-like 1	70155
Itga5	69735574	integrin alpha 5 (fibronectin receptor alpha)	16402
Nxph4	71234703	neurexophilin 4	104080
Pthr2	69863250	parathyroid hormone receptor 2	213527

## Sheet: LayerPatternedLayer5ball
Name	Iseries	Full name	Entrez
Cntn4	69568818	contactin 4	269784
Lmo3	71281865	LIM domain only 3	109593
Foxp1	69288998	forkhead box P1	108655
Egr3	73606485	early growth response 3	13655
4833414E09Rik	70205578	RIKEN cDNA 4833414E09 gene	71633
LOC433093	70722910	similar to MAM domain containing glycosylphosphatidylinositol anchor 1; glycosyl-phosphatidyl-inositol-MAM	433093
Lifr	68631966	leukemia inhibitory factor receptor	16880
Tle4	69816984	transducin-like enhancer of split 4, homolog of Drosophila E(spl)	21888
Egr1	69288920	early growth response 1	13653
Kcnq2	73496947	potassium voltage-gated channel, subfamily Q, member 2	16536
B230220E17Rik	69527800	RIKEN cDNA B230220E17 gene	320865
Gpc3	69173280	glypican 3	14734
Kcnj4	71529977	potassium inwardly-rectifying channel, subfamily J, member 4	16520
Zfpm2	68844504	zinc finger protein, multitype 2	22762
mCG141917	71211740	AB mCG141917	0
Fezf2	68844839	Fez family zinc finger 2	54713
B230220E17Rik	70611407	RIKEN cDNA B230220E17 gene	320865
Cobll1	71021160	Cobl-like 1	319876
Sp3	74822606	trans-acting transcription factor 3	20687
Mmp17	68799059	matrix metallopeptidase 17	23948
Adcy9	84	adenylate cyclase 9	11515
Adrbk2	77793203	adrenergic receptor kinase, beta 2	320129
Camkk1	70431211	calcium/calmodulin-dependent protein kinase kinase 1, alpha	55984
Mrg1	1232	myeloid ecotropic viral integration site-related gene 1	17536
Unc5a	69262251	unc-5 homolog A (C. elegans)	107448
Depdc6	67978698	DEP domain containing 6	97998
Dpy19l3	69549314	dpy-19-like 3 (C. elegans)	233115
D130067I03Rik	68844498	RIKEN cDNA D130067I03 gene	210417
Ncoa1	69289471	nuclear receptor coactivator 1	17977
Gpr88	79677355	G-protein coupled receptor 88	64378
Rasa3	69817970	RAS p21 protein activator 3	19414
Rprm	68545545	reprimo, TP53 dependent G2 arrest mediator candidate	67874
Sema3e	69015117	sema domain, immunoglobulin domain (Ig), short basic domain, secreted, (semaphorin) 3E	20349
Nin	69782258	ninein	18080
Gpd1	69549282	glycerol-3-phosphate dehydrogenase 1 (soluble)	14555
Ociad2	71211308	OCIA domain containing 2	433904
Kctd17	69407331	potassium channel tetramerisation domain containing 17	72844
Col5a1	74821660	procollagen, type V, alpha 1	12831
B830045N13Rik	77620431	RIKEN cDNA B830045N13 gene	215378
Ier5	70546006	immediate early response 5	15939
Lrfn2	69736238	leucine rich repeat and fibronectin type III domain containing 2	70530
Lefty2	77620828	Left-right determination factor 2	320202
A130014H13Rik	80342083	RIKEN cDNA A130014H13 gene	319630
Adrbk2	69524392	adrenergic receptor kinase, beta 2	320129
Dolpp1	69173268	dolichyl pyrophosphate phosphatase 1	57170
Fxyd5	69173962	FXYD domain-containing ion transport regulator 5	18301
Zfhx1b	68844468	zinc finger homeobox 1b	24136
TC1460681	70795748	TIGR MGI TC1460681	0
Myom1	77455013	myomesin 1	17929
Tbc1d24	69531049	TBC1 domain family, member 24	224617
Gm672	68920413	gene model 672, (NCBI)	269037
Apba2bp	70230975	amyloid beta (A4) precursor protein-binding, family A, member 1 binding protein	56846
C230081A13Rik	70231917	RIKEN cDNA C230081A13 gene	244895
B3galt2	68797505	UDP-Gal:betaGlcNAc beta 1,3-galactosyltransferase, polypeptide 2	26878
Stim2	69887337	stromal interaction molecule 2	116873
Cntnap4	68196926	contactin associated protein 4	170571
Hn1	70431361	hematological and neurological expressed sequence 1	15374

## Sheet: LayerPatternedIslandsPara
Name	Iseries	Full name	Entrez
Chrm3	77464862	cholinergic receptor, muscarinic 3, cardiac	12671
Igsf21	71656884	immunoglobin superfamily, member 21	230868
Wfs1	68924527	Wolfram syndrome 1 homolog (human)	22393
Tshz2	69133824	teashirt zinc finger family member 2	228911
Camkk1	70431211	calcium/calmodulin-dependent protein kinase kinase 1, alpha	55984
Mrg1	1232	myeloid ecotropic viral integration site-related gene 1	17536
Dpy19l3	69549314	dpy-19-like 3 (C. elegans)	233115
Ngef	69170330	neuronal guanine nucleotide exchange factor	53972
6330403A02Rik	69444789	RIKEN cDNA 6330403A02 gene	381310
Gria3	69257701	glutamate receptor, ionotropic, AMPA3 (alpha 3)	53623
Cacng8	70724625	calcium channel, voltage-dependent, gamma subunit 8	81905
Smpd4	67814210	sphingomyelin phosphodiesterase 4	77626
Cck	201	cholecystokinin	12424

[truncated: 2 more sheets: LayerPatternedIslands, LayerPatternedL2b]
