# Supplementary material for: Laminar and Dorsoventral Molecular Organization of the Medial Entorhinal Cortex Revealed by Large-scale Anatomical Analysis of Gene Expression
Source: PLoS Comput Biol. 2015 Jan 23;11(1):e1004032. doi: 10.1371/journal.pcbi.1004032 (PMC4304787; doi:10.1371/journal.pcbi.1004032)
Supplement: S7 Dataset — (XLS) [file pcbi.1004032.s014.xls]

## Sheet: README
For ABA sheets, fold difference was calculated using mean pixel intensity extracted from dorsal and ventral regions
For Cuffdiff sheets, output of Cuffdiff differential analysis is given for those genes found to be significant
Layer-specific lists show result for ABA and Cuffdiff for all layer-specific genes found in both data sets

## Sheet: AutoABADVabove026
Name	ImageSeries	Log2(V/D)
Fut9	70303564	-0.949040051968
Usp14	69549326	-0.355634791885
Chst12	69079979	-0.309106018592
Asph	69169433	-0.505652360662
ORF28	583551	-1.1201831796
Mtnr1b	69258178	-0.981213810334
Trim11	587427	-0.908557377765
Bcl9	641531	-0.381835984392
Wbp11	641536	-0.412078946255
Pcdhb5	79354788	-0.910868426413
Zcchc7	69442365	-0.317702722711
Ntn2l	70300589	-0.416377671266
Trim23	70192051	-0.707289458854
Arl15	72471706	-3.34619368734
Oxa1l	532710	-0.563951062476
Gtf3c5	67767471	-1.39558738928
Tceal8	67767474	-0.369295446342
Ncor2	69782091	-0.414790934367
Acsm2	69170336	-0.392611597836
TC1534420	70813365	-0.792699177818
D10Ertd322e	69173343	-0.88965240153
Trappc3	513234	-0.947461651249
Clpp	513235	-0.501070143625
LOC433459	70723265	-0.56900815537
2400003N08Rik	74635439	-0.960160764448
Mst1	75934514	-0.53586360903
Foxm1	77924478	-0.530107293693
Tbc1d2	73424350	-1.75953304496
Mrpl13	69116960	-0.408600606722
LOC432885	71789969	-0.397384437574
Wdr36	69169570	-1.10939274009
9530019H20Rik	69446923	-0.446809207147
Ces6	75861873	-0.482447504236
Pigk	74821733	-0.272431730659
Msn	71489779	-0.567288153372
Slc36a1	69873929	-0.537604757828
Mphosph10	69262337	-0.757446791912
1300012G16Rik	69262336	-0.387219380044
A730098D12Rik	69262335	-0.522022923139
Ints7	68666935	-0.433712099954
Gab2	69672701	-1.07596692314
E130006D01Rik	73512544	-1.51999133869
Chd8	68844247	-0.381538330701
4833436C18Rik	70205590	-0.833622803681
H2-Ke2	68196924	-0.879900688128
Mcam	68196927	-0.964688107316
Pomp	68196923	-0.752799052787
Fut7	69672647	-1.10596393577
Arv1	71919158	-0.562709035216
Foxq1	68924643	-0.375633628324
Ndufb3	70473927	-0.390854752889
Igsf9b	74431071	-0.309921436715
Sord	69549661	-0.46364148783
Cnot3	69549668	-0.443251189035
Adamtsl5	68744821	-0.809499582283
Zbtb3	69290740	-0.592286657643
Ube2d1	576437	-0.569271497813
Lyst	69736382	-1.34642213533
Susd2	532707	-0.836945587341
Smcp	70546117	-0.777242697096
Mapbpip	70546111	-0.804442175198
F730043H23	70565551	-0.441380445225
Tuba7	69114334	-0.266207853915
Ehd3	73512571	-0.729986826119
2700081O15Rik	69202999	-0.504476149762
Cep76	69444783	-0.312808612656
Edg4	69237209	-0.439894330477
H2afy	68269502	-0.38304325235
Hsd17b4	68269055	-1.11256520303
Pla2g6	80341093	-1.3240308052
Cyhr1	71608263	-1.14614530779
Psors1c2	70300953	-0.370956504461
Ppt1	69817264	-0.559671978646
A630007B06Rik	72283551	-0.98421767694
Polr2a	69816685	-0.788413962621
Rai12	68269065	-0.310996083961
Crhr1	81790696	-0.776298482445
Eif2c3	70724708	-0.386466841514
Tspan5	69549628	-0.657501832763
Ube2n	71280982	-0.35083678258
Meis1	323848	-0.429376436733
Als2cr13	69526570	-0.571616895701
2810422O20Rik	68666989	-0.317514030714
Ttc4	545098	-3.1187165358
Wnt7b	1114	-1.80017727836
Rhox6	77464894	-0.380119508458
2410003P15Rik	69202609	-0.313246843219
Sf3a2	69873606	-0.721847564609
Oog4	73818827	-1.13198030975
Bud31	70795817	-0.367729545457
TC1462037	70795811	-0.468392682653
Dnaja2	71763753	-0.270541848447
Wwox	69015667	-0.300649566609
AU022870	70528270	-0.618180811961
mCG14772.2	71211477	-0.335237909273
Xpo6	68919904	-0.508450700121
Ugcg	70194552	-1.54098160917
Ndnl2	71764162	-0.440387988062
Wdr74	68341943	-0.272570185321
Pcdhgc3	70784952	-1.37736072256
Whsc1l1	74562588	-0.631552693298
Rhot1	69262257	-0.686363864774
Pdzrn3	68269267	-4.18948204108
A630038D02	71569196	-0.340976374559
Cacna2d3	69236927	-0.490157385831
C630002N23Rik	74513872	-0.444857409181
Timd4	68523213	-0.318362915924
LOC434220	70787603	-0.330709459064
Gpiap1	71232750	-0.426260693545
D630003M21Rik	75990492	-0.495980180152
Wdr75	69202687	-0.687254743673
Suz12	69261927	-0.722180043472
Setx	69261925	-0.356161132536
Rcor2	69261922	-0.406918351329
Elac2	70795886	-0.823384544841
Mrs2l	71020812	-0.806746133517
LOC208429	70565897	-0.599922506316
Gsto1	71232779	-1.74318211835
Ctbp1	69059817	-0.35554437167
LOC432625	70611132	-7.94269043303
Atg4c	70523729	-0.558673088601
2810401C16Rik	69407254	-0.534657105568
Apex1	69526749	-1.02644368692
Speg	69526743	-0.595026109226
Gnb3	71789771	-1.96588246604
MGC79224	71213831	-0.273678678128
Rai2	69117092	-2.46550875051
Ube4a	68203459	-1.39937994803
TC1556926	70918904	-1.79981904272
Adora1	73496905	-0.365980796154
Tspan11	70523846	-2.41912045441
6620401K05Rik	70946198	-1.01009162923
Gatad2b	71021020	-0.52997728894
Egr3	73606485	-0.963097720016
Tmem132d	71021029	-1.46987055193
ZBTB45	71764395	-1.88150561558
Gstm1	68443202	-0.401070861787
Fut11	69672629	-0.967182427731
Hspb8	77454961	-0.464953249818
Ube2e2	70539166	-1.78017747487
Slc7a2	71570750	-1.51738740398
4933417E01Rik	69443178	-0.358521338357
Dnajb5	69549640	-0.268849897358
2310008H09Rik	69549645	-2.81872204145
Tra2a	69549647	-0.671951257108
Abcf1	69514618	-0.651388907754
AW146242	68157389	-0.617571492881
Prosapip1	68745018	-0.800601931333
Lamb1-1	69736010	-1.82430229862
Rims3	71210877	-0.268476867711
AA408296	545120	-0.375999321525
Wasf2	70194958	-0.798861394416
Tbx4	71381115	-2.44153194683
Lysmd2	70474893	-0.687253755326
Rnf43	69407660	-0.405455608705
Mm.33614	71160961	-0.707331519187
Tmco6	70542876	-0.982493854956
BC022593	71764577	-0.842543862043
Tlr12	69981037	-0.744736345402
Lonrf1	70595720	-0.295049741868
Zar1	70195090	-3.52032503515
Gca	556987	-2.77377541594
Alg12	556988	-0.998295532704
1110061O04Rik	576417	-0.667535135793
1110033M05Rik	70200872	-0.440170969956
Tnxb	70191931	-0.530299907401
Zbtb33	69817097	-2.29710422228
Elk1	2186	-0.352141687684
Epha4	79913272	-0.351233234671
TC1413866	73512513	-1.01283183436
Ddhd2	69626693	-0.659947752451
Pip5k1c	68193047	-0.311439210782
Minpp1	68193046	-1.44692233945
Pdcl3	69782915	-0.362685141232
1700057K13Rik	71920165	-2.87844239237
Ero1lb	70598390	-1.58491058934
Dnase2b	71587565	-0.49015324246
Tnnc2	69236688	-1.90172630631
Kng1	68637653	-0.961359051596
Ccdc102a	69529029	-0.506541520138
Ap1m1	71610778	-0.61166284679
Tnrc6b	77620491	-0.326813748667
Fen1	77620497	-1.46972415987
Creg1	70237998	-1.17113456167
A330068P14Rik	71494678	-0.631702020523
Mal	386243	-0.459731353848
4931406I20Rik	70528073	-0.608423002907
Abcc10	70305377	-0.314412471823
Hnrpa3	68161477	-0.347822745216
Dynlt3	68910974	-1.01066510036
Abcb9	68798753	-0.556529510052
Edn3	69671893	-0.30678108403
Pfkfb3	69838358	-1.54176757314
Pnma2	69816374	-0.477778710307
2410075B13Rik	68193015	-0.845220421515
Mm.5547	73635471	-0.654407158586
Bace1	69528046	-0.265290212391
Six3os1	70946503	-0.578250122213
Edaradd	68744474	-0.966809290063
Ythdf3	69028420	-0.319858291018
Ddx47	69169337	-0.451391000504
Fvt1	68158091	-0.417855450355
Lrrc46	76135594	-0.498499046855
Ube2b	70194498	-0.927414305089
Gna-rs1	70918922	-0.901793276714
AI315068	68162202	-0.356729011517
Gatad2a	68162200	-3.35779343965
Hdac4	70218534	-0.393839463085
Adcy4	68341418	-0.974691742289
Rnf150	71020891	-0.644232975772
F830001A07Rik	74431552	-1.67381990783
Maea	70919525	-1.60064067212
Tmco3	71608433	-0.32995559868
Grb2	69734584	-0.587722480877
LOC546051	71211452	-3.70834491623
Cacna1f	69236903	-0.433375645824
Rassf8	69443280	-0.507241122367
Gns	69734494	-0.790158721791
Zmym4	70598370	-0.59466318724
2610019F03Rik	69202812	-0.630631238433
Ppfia4	69817187	-0.568694878213
LOC433348	70723161	-3.40075323501
Kbtbd5	69289267	-1.33123731713
D13Wsu50e	70523705	-0.728908053682
Ddx42	69626754	-0.537659828654
Slc35f3	69873923	-1.02621144407
1110029E03Rik	71281241	-0.959292312637
Zbtb25	72471814	-0.623614560709
Ppm2c	72471816	-0.62540397704
LOC384865	71456086	-0.629106819383
4930579G24Rik	69442398	-0.497726683084
Ndufa8	386020	-0.741423970199
A330009N23Rik	70228382	-0.81123183091
A330017A19Rik	70228388	-0.404098714911
Atg16l1	69526761	-0.453620681222
Ltb	72283695	-0.8758798337
Man2a1	69201564	-2.00141397235
E130102H24Rik	74580954	-1.56130271578
Cpa6	75197606	-0.377767613769
Rragb	71213819	-0.367770037525
Krt77	71213812	-0.432507375001
Rhobtb1	69290423	-1.01071796281
Scn1a	74735074	-2.07516110297
Rfc5	69818096	-0.515827435965
Hexim2	69443112	-0.544245632296
Arhgap12	77923596	-0.961041498255
D4Bwg0951e	68157410	-1.7120108126
Calr4	70218637	-1.69901563775
Ddah2	67978684	-0.372888588686
Tmed1	79544818	-0.349440360209
2310044G17Rik	70919782	-1.03216606563
BC030477	77791968	-0.35522313789
Ptafr	69863248	-0.489459716166
Zfp653	68191246	-0.407815882423
Psmb3	634449	-1.01000581334
Zfp777	71283483	-0.510137813638
Htra3	69735180	-1.56147143486
E130311K13Rik	70565518	-0.664519261145
Mark4	71764553	-0.700729728274
Mthfsd	68799113	-0.525984214391
Purb	71609032	-0.269670348369
Ppp1r2	69817217	-0.996885722252
Giyd2	69838607	-0.329776413466
Ube2g1	70194510	-0.485498755129
LOC433479	71832812	-0.357965614959
Vezt	69837546	-0.757773626623
mCG22988.1	71213262	-1.55020402812
Stoml1	69549662	-0.554202944755
Gpc1	69734536	-0.279219141415
Nubp1	69838605	-0.43250316876
Plac9	68545009	-0.279525185121
Gabpb1	71608223	-0.543976944917
Arsa	71608220	-0.263083276605
Cdk5rap1	71608226	-0.585916862059
BC030500	70525806	-0.515526101664
Cyp51	68632208	-0.522811745996
Isyna1	69095957	-0.567582659447
Wdr40a	68158072	-0.305521641293
Brd2	70305496	-0.486598485884
Zfp260	71280676	-1.17113007037
Slc36a2	1070	-0.735114163739
9530020G05Rik	69014446	-0.686937542124
Wdr61	70445455	-0.455230234051
Gpbp1l1	70445484	-0.690806383131
Zap70	69174010	-1.82522507789
TC1537928	80472029	-0.708190104219
Hif1an	69734995	-1.46360338078
Phlpp	70546366	-0.732547456334
Synpo2l	69887517	-0.339859499483
9330155M09Rik	69446649	-1.08342743005
Mgat2	70546123	-1.76248402984
Chm	68845472	-1.22692324824
Wdr20a	70919268	-1.44816173671
1600027N09Rik	69353318	-0.481490840286
5730420B22Rik	69013149	-0.618222857958
Aldh1l1	1725	-0.518304346209
Sumf1	68441562	-0.276637191465
Usp8	70194672	-0.640805284004
Rad52	71610867	-0.972229086864
Lbxcor1	69530929	-7.71496668491
Zc3h12a	71656092	-0.470859984311
Smox	67881784	-0.402184516948
Cstf1	67881786	-1.27801598065
Safb2	69816822	-0.906832447579
Sec15l2	74821914	-0.882416536042
Mical1	68443435	-0.94822170292
Lrrc8a	69170204	-0.434095647034
LOC434713	71022403	-2.95024499235
H2-DMa	68191438	-2.5674089499
2410025L10Rik	71210406	-0.785405670686
LOC385649	74431570	-2.87508954981
Slc4a7	74431576	-1.82175009566
Dusp9	69671660	-0.399480056306
Gpc5	70276951	-1.13288413279
Tpd52	69079999	-0.297811864204
5730596B20Rik	69443529	-0.443876803531
Pcdhga5	70784886	-0.3586605008
1700121K02Rik	70201534	-0.333437292027
Hip1r	69735018	-0.700244178689
Sphk2	69079997	-0.837575986015
LOC432888	70611365	-1.21804983486
Ppara	77454629	-0.545601323998
Trim56	68845645	-0.281252976583
2610021A01Rik	69202836	-0.584123719792
Epas1	69015278	-0.854476430981
Pvalb	75496619	-0.476512536068
Lcn12	70228053	-0.335189336124
Pols	69817169	-0.942473991076
Scand1	2550	-0.883539634464
Hebp1	70431349	-0.340185256368
Ing2	69289201	-1.65653891805
Bat5	68631954	-0.276826505914
Uaca	69549660	-0.69164907243
Nckipsd	69782079	-0.761930073368
Zfp62	71763667	-4.12582016942
Bpnt1	73584789	-0.863059078879
Thoc5	69549665	-0.709960784995
Kcnh7	69258023	-0.472964445172
Zfp36	68445925	-1.71217731595
Snx9	69885636	-0.358956610891
Slc41a1	69873982	-0.657955335329
P2ry13	69258280	-0.424218477554
Capza3	75851043	-1.04856360661
Ddx41	564637	-0.88552780815
6430704M03Rik	74431765	-1.14555833692
Syf2	69549608	-0.424389696144
Rasa1	71610829	-0.298731687196
Prr13	69080490	-0.377017571021
Pxmp3	80513994	-0.336129787115
BC046404	70528354	-0.997086651651
Smad1	70593359	-0.590171678787
Dmrt2	68544967	-0.405786247927
Yipf1	70526061	-0.894863851873
Ramp2	71378504	-0.895708824727
Map1lc3b	69751980	-0.302240674784
Ptges2	67978412	-2.42170021161
Adrb1	80472045	-1.56306695646
Traf1	72004444	-0.503777675774
0610010F05Rik	70200836	-1.12642508932
4932431H17Rik	80471943	-0.586204718335
Gdpd1	70429507	-1.30681402578
Slc16a13	119699	-0.67672553131
Sall1	69290429	-1.27251926317
5730422E09Rik	70787191	-0.393244074342
Tpk1	70525821	-0.411338790168
Fkbp5	70525820	-0.605415402142
Sart3	69838621	-0.277931934279
LOC329248	70595865	-1.30274592683
Dlgap2	69626909	-0.480912602329
Dgat1	69095971	-0.709047526063
Dnajc9	69095973	-0.57587936712
Tufm	70192129	-0.480760069219
Disp2	69626903	-0.519811843456
Mon1b	70218884	-0.453860424373
Mocs2	74990524	-0.740651515358
Bub1b	74990525	-0.403992987561
Maea	69736412	-0.494615899381
2410002F23Rik	76098387	-0.274367926515
Pltp	68269057	-0.485576550123
Acad9	76098388	-0.450466806575
Fat3	69608947	-0.903158270431
Porcn	71763559	-1.55589104272
Tmem63b	69014422	-0.63170901387
2700078K21Rik	70445461	-1.93683361777
5830457H20Rik	69444279	-0.580043887603
Slc35b4	71608240	-0.326581718479
9330159F19Rik	69446661	-0.669464858079
TC1430172	70795391	-1.22192478042
Txn1	73573289	-0.570837502686
4933439F18Rik	68845454	-0.538104812666
Mga	69816625	-1.71639911227
Atp5k	74426449	-0.671499831164
Ddhd1	69838392	-0.290772626991
Ipmk	69735496	-1.58276557907
Maz	71488768	-0.432155632112
Yaf2	70445305	-1.82287050139
Btbd10	70524295	-0.615684000937
BC048546	70524296	-2.10397408313
Prune	68861803	-1.09018940702
Bap1	69528082	-0.774523692933
Gsk3a	70813329	-0.31751506585
Rims1	73514899	-0.757166445559
Mipol1	70946547	-0.313581031524
Pycrl	2516	-0.963976859292
Qscn6l1	71656073	-0.445354781436
Rit1	69059924	-1.15154339591
Htatsf1	69059923	-0.684740664405
Ak1	70919352	-1.26403083421
Eif2s3x	69671941	-0.301319148902
Itpa	67881762	-0.614502682302
Camk1g	643550	-2.12543397161
Casp7	68443092	-0.475391289439
LOC433258	70300180	-1.04616176595
Esm1	69080066	-2.17322428447
Zfp654	70201158	-1.29940592001
Mafb	71608445	-0.600294233507
C030046I01Rik	69530762	-0.315488026306
Ccrn4l	69540537	-1.42233978271
Ccnt1	69540531	-0.625079862121
LOC436046	70784576	-1.37418488699
Cbx8	69838623	-0.998092533772
BC019561	71627845	-0.679910904776
Arfl4	71627846	-1.43331238393
Rhobtb3	68797727	-0.704733621887
Irf5	69289225	-0.656764102994
Tom1l2	70191937	-0.306495497869
Pnpt1	69838568	-0.627668474131
Gtl3	69734815	-0.480580780076
Mcf2l	71789807	-0.275000024668
1500003O03Rik	71656674	-0.449294321107
2410187C16Rik	71656679	-1.64366792235
Sec24a	69873493	-2.16820982745
3110006O06Rik	69407451	-2.58997724375
Ell	532704	-0.301506420366
2810407C02Rik	68545935	-0.34352216038
Ppil1	68844134	-0.951964156736
Cyt1	69407989	-0.361902071543
Nek1	71210532	-0.965664596482
Heatr1	68410273	-0.422172588859
Efhb	70610402	-1.68379611503
4921524K10Rik	70610401	-0.350089299066
Ubtd1	71654133	-4.4580317139
Anxa6	69526671	-0.339456127373
Lect1	68924853	-0.714171565541
Impad1	68924859	-1.26336726779
Fzd2	81654103	-0.347783499751
3425401B19Rik	70611329	-3.99705063827
Rbm39	71325420	-0.881235919024
Arpc5l	70543029	-0.387252309483
Prei3	70565123	-0.644315863411
Usp32	70302938	-0.367225312661
BC024479	70542998	-0.63562608507
Gm770	69734452	-0.362478116176
Rps6ka1	69873307	-0.925196413243
Mm.152121	71148223	-1.23139215411
Rint1	69353266	-0.312480692924
Tsc22d4	1465	-0.280365457238
Ptk9	80342061	-0.866395302659
TC1515356	70813155	-0.363263554087
D2Ertd750e	68498289	-0.266253070766
Ubl5	68744600	-0.432209275992
Nras	68745000	-0.647155306999
Zdhhc17	70303468	-0.696617564951
Sfrs10	75860985	-0.597736229458
1810013C15Rik	69837590	-1.23700326299
Tmem16f	69837596	-0.33069369629
Adam3	75860980	-0.31621161114
Prdx2	75233570	-0.338266858322
Usp27x	71393292	-2.56628226976
BC022623	69528554	-1.52129960658
BC021523	69528553	-0.847991533499
Tmem39a	75750276	-0.48682250121
Fkbp3	632493	-1.03105890448
A430010J10Rik	71735819	-3.23805070187
Iars	69735192	-0.304077482277
Atxn7l1	75990886	-0.432303442263
Poldip2	386018	-1.68880325518
Pank1	68441526	-0.301528196549
Dlgh3	71496441	-0.276169435462
Ctnna2	73513660	-1.0987058296
Hddc3	70598379	-0.614533041985
Tada3l	71724466	-0.711724226999
2210407C18Rik	74990506	-1.11745908436
Pax8	74990504	-0.431504083959
Mal2	69736436	-1.2517337768
5730453I16Rik	70445502	-0.709886473482
Nos1ap	74580841	-0.364195196196
Pgs1	532697	-0.317114967966
Tex12	69174052	-0.591749285407
Tusc2	71280727	-0.770739289323
Spred3	69608507	-0.947395880831
Fath	71496994	-0.37667989139
Fert2	70523685	-0.553048426863
Tsga10ip	71489785	-0.564593090464
Elovl3	68302305	-1.24273080781
Gprc5b	68633038	-0.521817409678
Krit1	69540495	-1.07425550799
Ipf1	69289213	-0.511675999942
Rabep1	71920504	-0.349172701416
Rasd2	71920507	-1.70961369407
LOC432416	75931537	-0.304670915211
Kcns3	71488701	-0.568482943026
Ppp1r16b	69289733	-0.660187995956
Pcnx	73818801	-1.23284141497
Map3k10	71212596	-2.92581818684
Nfic	70593313	-1.03342323921
Ulk2	70194570	-0.798793572008
Adamtsl3	70946212	-2.10136071496
Etf1	70429244	-0.302833536248
1110057K04Rik	69262259	-0.622323142245
Enpp6	69672042	-0.698105551003
Cat	70919370	-0.986403289199
Psmd14	69080012	-0.356074783018
Zw10	69549655	-0.860098940398
Arhgap23	74431685	-1.40267019309
Ndufb5	71763831	-3.2100721497
4931408A02Rik	1320	-0.337758696648
Tacstd2	69980148	-2.2545781184
Tbc1d9b	70542909	-0.615759284349
Stambp	413793	-0.285015238893
Yeats4	587423	-0.706609363229
Cpsf6	70300162	-0.273053368105
Kif1c	69735765	-1.68303508766
4732414G09Rik	70300168	-0.351125457319
Mtap7	69013278	-0.337628141836
Gtpbp8	71919080	-1.12857688245
Pgea1	69059941	-0.314701556684
Dock9	69059943	-0.332615875615
Ccng2	69540519	-1.1089410654
Ipo13	68632178	-0.30902267011
Ttc15	68498836	-0.318224545
Cml3	69015721	-0.349265575426
Nipa1	70546275	-0.723304154247
Gpr177	69015727	-0.804089745104
TC1434185	70795454	-0.343226372871
Tagap	68162263	-0.759893916259
A630008I04	71809319	-0.392939408148
Rsbn1	69873325	-0.552945945928
Golga5	68632930	-0.283119934272
Orc4l	70429339	-0.803710324129
LOC432967	73818825	-0.943686818049
Smu1	69838604	-0.51730390313
1110019N10Rik	69838600	-1.00591856491
Vps53	68563092	-0.312984348875
Epsti1	634447	-0.498534817835
Htra2	69262306	-0.358074091144
Rln3	69818200	-0.333184706788
Josd1	69079990	-0.558528925353
LOC433353	70723181	-0.511556062968
D14Abb1e	74277636	-0.314294528614
Tnfrsf25	77932801	-0.496674446041
Fbxw2	71608363	-0.430486505395
Syt2	71152527	-1.34392663767
Myd116	71789861	-0.474480959575
Osbpl2	532701	-0.420162879603
Vars2l	68843925	-0.475931118187
Nlgn2	77656728	-0.537296336132
3110004L20Rik	69407439	-0.524190603856
Ikzf3	69817127	-1.66374746692
3110003A22Rik	69407433	-0.566102093213
Syap1	1859	-0.700305207638
Sertad4	68844158	-1.72268419621
6030498E09Rik	70227890	-1.1037120981
Vav3	69169588	-3.4687753835
Col20a1	71654111	-1.18309375988
Slc2a13	70228549	-0.439674708062
Ankrd28	69526653	-1.17113377146
Cops5	69568944	-0.353414517337
Txlnb	71492982	-0.686612711963
Irs2	71211707	-1.03779199393
C1qtnf5	74357603	-2.09265860038
Ust	70302956	-0.305595829467
Rutbc2	69873361	-0.339226184392
Igh-5	74578200	-0.647727887938
C630007C17Rik	70593193	-0.573356593226
2610304G08Rik	70523835	-0.639045101494
BC023179	79544876	-0.281470893733
Mat2b	67978386	-0.613062183599
LOC436061	74562218	-1.81267748208
Ppp1r3d	75990862	-0.688865268488
Smad7	69290501	-0.396364799244
LOC239679	75990865	-1.05865135167
Tyrobp	70523695	-2.31365752894
Ss18l1	68799125	-0.275978689268
Zfpl1	68269056	-1.27330028614
Idi1	413789	-2.87197648943
Prkca	79913320	-0.371111125828
Mospd1	68637623	-0.861213021214
Psmc3	70919149	-0.327307359699
Ccdc99	69059778	-0.317611887963
Lipe	77620357	-0.529831585335
Gdf3	69672844	-0.37101971144
Fscn1	69672593	-0.291594271148
Slco2a1	69169917	-1.30711921263
Siah1a	71764314	-0.56222855222
Tnfrsf21	68666535	-0.561784436478
Otud7b	71147858	-0.325834113332
Stk11ip	68744952	-0.489107011792
Nrarp	70593339	-3.82115671167
Igfbp4	70431391	-0.857758177708
Adora2b	69855773	-0.661785903909
5830457O10Rik	70445520	-0.271750128594
Gm203	70295566	-0.611814008668
Leprot	75774627	-0.398557181444
Creb1	71022996	-1.20366819792
D11Wsu99e	69236604	-1.2786800218
Hist1h2ac	70277949	-1.66319750242
0610012G03Rik	70429100	-0.516646683608
Ttc23	70445425	-0.658539725177
Atp11c	70231040	-1.42619215537
A030009A09Rik	71668373	-2.09153970268
Ctr9	71668371	-0.385133016087
Klf6	70431247	-0.378515223987
Cfp	69783023	-0.65787556072
Tmed7	69407570	-0.829130711316
Zfp383	69352858	-0.36613405116
Scyl2	68845490	-0.735518365339
9830001H06Rik	70228227	-1.52397528275
Aplp2	68799083	-0.33074540986
Mettl5	74821968	-0.460036262036
Usp38	68798001	-0.403818711722
Kctd7	71488722	-1.0308223907
Selenbp2	69261401	-0.548064559274
Eif4g1	69261403	-0.70080563983
LOC435735	71022573	-2.20654136455
Scn8a	69863261	-0.811821294932
TC1515400	70813167	-0.330683686392
Tbc1d17	634454	-0.709290341262
Akap10	68667383	-0.387474631414
Sri	71991720	-0.367834174995
Ptpn9	70919824	-1.58032270613
BC003885	69134583	-0.954203051181
6430510M02Rik	74431339	-0.401835191224
Uty	69290716	-1.9072920488
Fos	459	-0.879768138578
LOC433698	70786682	-2.68722065653
Cstb	1344	-1.2254697065
St8sia6	69873779	-1.47904966695
Neurl	69838288	-0.48614135549
Slc9a4	69874072	-0.335254319406
Diras1	68861791	-0.501094083813
Fyn	532746	-0.75132502135
1810013L24Rik	70201552	-2.7363963988
Ccdc28b	68666529	-0.783758715214
Tinf2	77620425	-0.39815202814
Atp6v0d2	70231046	-1.90950354159
1110018J23Rik	69352926	-0.461896119568
1110018J12Rik	69352920	-0.594973612174
Polr2e	71211734	-0.382539546019
TC1481001	70812744	-1.49348221532
Ptcd3	70609222	-0.319554215833
Slc9a1	69838527	-0.460105414342
Sh3bgrl2	67936387	-1.35301319778
Bphl	71608345	-2.05578258979
Ccm2	71608344	-1.11609181711
Pik3cd	70429351	-0.788608921805
Ephb1	79677367	-0.545728106665
Gse1	70276975	-0.935018793942
Slc1a5	119701	-0.793658523471
Epb4.1l3	72283605	-0.517103729625
2610033H07Rik	70430674	-0.886929925369
F7	69672216	-0.403998445839
Zfp95	68844170	-1.9248443656
Strn3	69887397	-2.02286905734
Nat5	512770	-0.612803493498
LOC385403	74736153	-0.341808041808
2410127L17Rik	68920791	-0.302793841542
2410080I02Rik	74635520	-1.02077985401
Trappc4	71662899	-0.300773418703
Angptl2	69526635	-0.830730857619
S100a11	104600	-0.366494267716
Gpr150	69257462	-1.21339253693
LOC432586	70611060	-1.02300804096
Ttc9	70785212	-1.33823712129
Bcar1	71656769	-0.955629739384
Per1	792	-0.448030803311
Mela	69752167	-3.54670776086
BC003940	69528100	-0.885273054008
Zfp661	68667712	-1.15808733982
Nkx2-2	70593314	-1.88330166089
TC1513744	70813101	-0.263314092752
Hpcal1	69080026	-0.796289117001
TC1513887	70813113	-0.46170422974
Grsf1	69734608	-1.40994741558
Sema6b	72001866	-0.370993173754
Rundc1	69873349	-0.651914762427
Trim33	74277439	-0.302023368684
Zranb2	74277436	-0.754706693374
TC1464083	74277437	-0.539479070459
Pdrg1	69549267	-0.455735175836
3110043O21Rik	69549264	-0.287905578255
Sgol2	69873690	-1.21041474158
TC1563688	70919615	-2.12847892137
1110067I12Rik	70200890	-0.6126595971
Scube1	72001864	-0.360327458571
Gdnf	69672862	-2.3940390572
Gfra2	69672868	-0.972920341748
TC1499328	70813041	-0.719080686479
Fcgrt	79544790	-1.2290507972
E430025E21Rik	68191114	-0.887335427827
Rnf40	68632038	-0.271394015873
Tmem85	68798813	-0.302602877414
Atg7	68745048	-0.362017294167
Camk1d	69540302	-1.77584929624
Kcnc3	69735694	-3.02660443842
Mvd	79536365	-0.417233193071
Nef3	69782174	-0.644578492635
Polr2j	70946133	-0.263169224146
Yipf2	70445407	-0.2717184922
Ak3	70429160	-0.553799831548
Mkrn3	69289369	-4.04010260535
Daxx	69626630	-1.48171375429
Spg20	68193030	-4.9653410515
Mcl1	68203510	-0.621432376832
4632404H12Rik	69407606	-2.05767075242
Rab3ip	69817847	-0.531888833741
Indo	68924407	-0.50010587198
Rnf125	75990415	-0.691048208632
Carhsp1	68301927	-1.27401770639
Ppp2r5e	71280682	-0.460133595655
Cbx6	69816649	-0.902999872223
6330503C03Rik	69444855	-0.415499487211
V1rc15	75931579	-0.901688357613
Pir	176781	-2.6087742732
Fn3k	69261426	-0.490713550028
4931440F15Rik	69442455	-0.635708001677
Sncg	68545693	-0.571209113598
Jup	68845813	-3.18971447084
Usp54	70194660	-1.11520385029
Pcdhgc5	70784964	-0.370990645119
Iqsec1	70946251	-0.570992153532
D6Ertd160e	70946250	-2.18293261096
Klf14	69443343	-0.392930963865
Tm2d2	68797502	-1.31865730293
mCG19238.2	71212087	-0.578790157297
Slamf6	68544985	-0.854221022545
Sars2	71377754	-0.564113997238
Pdhx	70546347	-0.711643176519
Cav2	68444620	-1.01188937262
Oxsr1	69782593	-0.889025398523
Pthr2	69863250	-1.22906050834
4930548G07Rik	71283528	-0.880167488636
Ccdc64	71492958	-1.44800870598
Rab19	68744588	-0.387426866969
Fin15	69672474	-1.18713348376
Tns3	69980256	-0.417488568726
Tmem88	70542887	-1.00986135125
Zmat3	70785726	-2.46135659025
1110039B18Rik	70445395	-0.836991839298
4932415G12Rik	70218570	-0.799405535929
4932435O22Rik	70218576	-0.347480426522
Zfp469	73424495	-0.810630353361
Oxsm	69443220	-0.340763055947
Tcfap2c	119695	-0.518445880628
Chordc1	69015763	-0.840219695561
Rgl3	74003386	-1.63606520203
Mrpl11	74003384	-1.23374449815
mCG7933.2	71213023	-0.569906137205
Glt8d2	69352944	-1.11385033601
Cndp2	68442967	-0.278953426261
2010100O12Rik	70303761	-1.09286212373
Gpsm1	69169827	-0.662796185028
Sec23a	70919262	-0.443819122535
Cbx6	73513615	-0.461857468331
Zik1	70609206	-1.39420746918
Ikzf5	70609205	-2.30629146385
Taf5l	686215	-1.45400712337
Gbf1	73513780	-0.772852015631
B230317C12Rik	69527818	-0.345836921425
Rpl37	71280850	-0.557465165306
Rbpms2	68342081	-0.349029249738
Kcnb2	70278123	-1.8480221583
Zfp59	69407164	-2.78206506691
Clec1b	71280754	-0.915394681622
Olig2	2449	-0.415041785833
Ddx49	70566145	-2.20518084051
Rds	75990505	-0.394365609552
Mm.38865	74431786	-0.645681354433
Abcf2	75695665	-0.279384968396
Gpr175	71654155	-1.9089700544
Accn2	71654154	-0.509551393476
Rtdr1	70301937	-2.81288897761
Cox8a	69568986	-1.08916243311
Tmem86b	69530977	-1.55058625925
LOC218695	70725001	-8.84073072451
Ankib1	69288620	-1.28357250151
Tmem151	69527722	-0.682228406333
Adarb1	71495666	-0.565845781227
Shank3	69816840	-0.317233461724
Psma6	69817408	-0.609917486042
Pde4dip	1995	-0.410831614206
Pgf	77620335	-0.418828733624
Slco2b1	69874096	-0.280796761326
Dhx9	69626879	-0.300214069169
Rabgap1	71211278	-0.539167663054
2810457I06Rik	71656746	-0.537560544737
Sh3kbp1	71832806	-0.407842022074
Scamp1	69169714	-0.651114218095
Spp2	68545551	-2.00252170709
Hes1	557	-0.379072979433
Rnf13	70813281	-0.618685568168
Klhl10	75828200	-0.352005003247
Esrrb	77464890	-0.517379135739
Tubgcp5	68442865	-0.451618279049
2410002I01Rik	70542865	-0.777465561624
Phtf2	68667509	-0.338993243075
Scrn2	68445149	-0.558868754466
Tmem37	68666750	-0.300355946631
Osbpl3	69262283	-0.642662422037
Rnf186	75694863	-1.24402420046
Gas2l3	69672802	-1.03536244904
Rpgr	67936383	-0.852442811586
4930449I24Rik	76080931	-0.49150615228
1700008P20Rik	76081047	-0.45922726883
Tpbg	69015374	-1.8988492527
Smarcal1	68797495	-0.336982733188
2310047O13Rik	532676	-0.597771398654
Dpp7	532673	-0.455724370777
2210013K02Rik	532670	-0.786888011077
9630058J23Rik	70445562	-3.11517124268
Stim2	69887337	-0.268749890581
Ptcd2	75214936	-0.291309535501
LOC433662	70786640	-0.484668194031
Scrt1	71325444	-1.27432011948
Mrpl3	70546197	-0.550561376877
Wwc2	70238788	-0.399179472576
9130008F23Rik	70228004	-1.00878088554
Arhgef11	70231005	-0.688529585786
Mesp2	69289345	-0.451116699223
Lmcd1	68445688	-0.540858993829
4632411J06Rik	69407624	-0.5430482507
Kctd17	69407331	-0.465975260913
Rtkn	80471950	-0.332756382445
Mid1	71489797	-0.61282076938
Rabep1	70812877	-0.442725484176
Pdcd10	74581295	-1.19180316113
Hebp2	386227	-1.51899761478
Taf11	69816954	-1.05984314171
Ccnc	75988358	-0.278075893456
Hnrph2	71724552	-1.06902651177
Rnd3	71724557	-0.286451932176
Gpr64	69257612	-0.334454081083
Alg11	69262233	-1.44651936017
Psmd9	69262237	-0.800714993654
Exoc8	69262234	-0.818039117291
Arl6ip4	69262235	-0.81367182575
Ube2m	69028246	-0.415041511699
Tomm22	69262238	-1.61507378511
Smarca5	68799155	-0.396706110198
Dnaja4	67814214	-0.856911677416
4833424O15Rik	67814212	-0.594196077346
Adam9	76003388	-0.354846547684
Gsn	68444642	-0.487837049089
AI836003	69526408	-1.21765386455
Samd10	70565195	-2.17699505373
Immt	69735449	-0.334449743999
Gucy1a2	74431661	-0.74162059883
Centg3	2090	-0.361793108973
Pax4	69289667	-0.769366235795
9530064J02	70305198	-1.20287023123
Crsp6	583553	-0.808436125525
Mmd	583559	-0.292510278747
Hira	73497174	-0.719083865685
Catsper4	69236981	-0.426322660077
Kcnj10	69735700	-1.45495768354
Dnpep	69627039	-0.572207218383
Sfrs1	69873630	-0.498357523969
Setd4	68443495	-0.335833237914
5730455P16Rik	69013744	-0.534659119448
Irgq	69524416	-0.33014016181
4932702K14Rik	70218594	-1.16774925506
Spred1	69028587	-0.606342882195
Crtam	71496336	-1.06142028109
Wdr20b	70565419	-1.50920666308
mCG148480	71213005	-1.53135327034
Extl3	413	-1.03553958819
Whsc2	68162237	-0.751820676482
LOC279056	70595829	-0.336315554284
Sfrs15	73679038	-0.356367051142
Gpr12	71656914	-0.912844772615
BC028663	70724595	-0.552468946033
Hcrtr1	79360237	-1.4780855612
Sf3b3	392910	-0.528261232733
R3hcc1	69353614	-0.391363915785
Zfp488	70300061	-1.87613479256
Gnai1	69734476	-0.305934210929
Ccdc71	67765707	-0.659385561231
2810439F02Rik	67765705	-0.940793943074
TC1561751	70919465	-0.716493091611
1700034H14Rik	68498319	-1.1345321997
Usp28	70194630	-0.422943764122
Dpp9	69014836	-0.488884913559
AI481105	69524632	-1.0574004118
Usp29	70194636	-0.325842488502
Timm23	69980995	-1.92818256211
LOC432971	70611437	-1.80031751952
Dkkl1	631726	-0.5862090769
Mpp3	68844265	-0.993461364722
Ptpra	71378408	-0.903867872216
A430106J12Rik	71723845	-0.44737630098
Cul5	69170192	-0.299311177405
Rage	69170198	-0.32531282132
Aftph	69835580	-0.518564591993
Gm132	70295643	-0.812640963719
Vps13a	69608929	-0.438491934835
Ppa1	74635292	-0.693852272019
D330017J20Rik	69608923	-0.616868022884
5730409E04Rik	70566053	-0.758347040522
Rad18	564784	-0.737333480379
Slc38a1	1845	-0.759720586037
0610010K06Rik	68203496	-0.356825680207
Kbtbd4	68203495	-1.40357664564
TC1563501	74562606	-1.74367142674
1700013D24Rik	74581355	-1.72181643134
LOC433697	70786667	-1.2145354692
Pigp	2166	-0.50721469774
Cdkn2d	1604	-0.971009484567
4632419K20Rik	71656725	-0.790224729258
2210021J22Rik	68441448	-1.4407495177
1700019L03Rik	69353587	-0.42951409594
Kcna4	71529965	-0.497281857909
C130071C03Rik	69530840	-0.640667797003
LOC432983	71281931	-0.899660735814
Lrrc22	75831758	-0.407087391037
BC023055	68844062	-0.271203356651
Abca4	75831755	-0.304380579364
Bak1	75831757	-0.778768667515
Safb	69816482	-0.341566120821
1700012B15Rik	71919379	-1.13525727565
Chd4	68745036	-0.361357633446
4930459I23Rik	71570758	-0.455141134987
D2Wsu81e	70919657	-0.639523319166
Sag	68443375	-0.923161559513
Gbas	69549646	-0.396772788384
2310016M24Rik	69202388	-0.374083357302
A230067G21Rik	74277699	-0.57605728133
TC1462919	70795847	-0.878388899695
Thumpd2	68744110	-1.28662829114
Pcmtd2	68157388	-0.551141055469
1500034J01Rik	70539149	-0.876574465137
Pde5a	70300714	-0.460097675111
5330432B20Rik	69443385	-0.71362764931
Ddost	70920093	-0.36141133588
Fbxo25	69015685	-0.543541826779
Rhbdl3	71020887	-0.458274375158
Fchsd1	68919910	-3.88242553969
Polg	73617474	-1.51054039596
LOC434823	71022421	-0.439622895208
LOC434853	71022427	-0.416961657372
Ier5	70546006	-1.40424517024
Msra	69015536	-2.12343900413
Tmod1	69981109	-0.683029256535
Rapgef2	70300995	-1.12731883006
Psenen	69173331	-1.25586720397
Gadd45gip1	70545913	-0.665864086535
Spata20	69113787	-1.86545537435
Arl4d	70230993	-0.844082449315
Svil	69887481	-1.93968274753
Arhgap20	70230999	-1.65661877982
Ccdc97	69609067	-1.10617646085
A930008G19Rik	678692	-3.20436591556
Mettl6	678690	-1.33033783896
Brap	678698	-2.8147690789
Hp	70277955	-0.767532594521
Slc9a2	69874060	-1.25289366397
6430706D22Rik	69838337	-0.411272421593
E030041M21Rik	69169355	-0.609228500832
Ccdc28a	68158074	-1.73555373462
Zfp365	70200776	-0.361297409388
AI841794	69838338	-1.06757485674
AA474455	71213665	-0.682109863658
Lrp10	69014482	-1.29412985955
Ndufa4	69782139	-0.647546928843
Nup88	68744695	-0.307109527516
Gm967	71022984	-1.16382415123
4930579K19Rik	69442410	-0.710797632588
Aadacl1	69527770	-0.367395970487
Ntsr1	71325306	-0.443684255804
Slc25a37	68445000	-0.455826505889
Gria4	68844654	-1.07544417239
D6Bwg1452e	69407319	-0.295593859711
Kctd3	69258100	-0.326275561204
Gdf9	68667360	-0.466021900742
Gpkow	69816571	-0.432797790627
Ndufs3	67767465	-0.330105884353
Cnih4	68910997	-0.859575016389
D830024N08Rik	70238764	-0.397220980495
Tmem147	68546386	-0.569361372086
5730596K20Rik	583570	-0.336059081231
Rpp25	583571	-0.451402895997
Polr3k	70439087	-0.468339126591
5830415F09Rik	69444074	-0.57414257532
Tln1	71489782	-0.51760387774
Arpc4	69013768	-0.423893457807
Isoc1	71612180	-0.355406254394
Arc	71612182	-0.388094750976
Kcnn2	71488695	-0.437945674653
Stxbp1	1010	-0.919504966935
Spock1	70525793	-0.735518338693
Nme1	74277663	-0.360179081099
B230317F23Rik	69527824	-0.940154374655
LOC328316	70595847	-1.24415813358
Zfp146	69290806	-0.766534673077
Hoxa11	69289135	-1.0351344215
Neurog1	77465058	-0.785843363851
LOC433503	70303725	-0.385288597656
Mme	69549162	-1.82287875069
Adipor2	69549165	-2.18626201087
Mll1	69289375	-0.287025794901
Ociad2	70300469	-0.341784192582
Lrrc56	68162198	-0.463047133188
2310005P05Rik	68162197	-0.434658979314
Tdg	392930	-1.55286545451
Ap3m1	68498337	-0.304814404384
1300003B13Rik	68498998	-0.966967911827
Rps16	69818379	-0.331187916918
Rb1	69816763	-0.939250901979
Ubqln2	76003322	-0.329064042488
Rgma	68160845	-0.411161647407
BC023814	68160843	-0.37559742165
Chmp5	413815	-1.05303532482
Dctn6	68203507	-0.650553010298
Hecw2	70300529	-1.07003500372
Depdc5	79906725	-0.451511115871
Top1mt	70191949	-0.741576389035
Ahsa1	68161466	-0.367118615317
Prmt5	68161465	-0.434328558182
Gpld1	70429262	-1.7454742207
Mrps18a	71662900	-0.385402371801
Spint2	70565264	-0.513569297849
R3hdm2	69353203	-0.471280391365
Cenpl	69202920	-2.65827785395
Tnfrsf18	74580930	-3.38217493059
Ndufb8	71234620	-0.363089456736
9330182O14Rik	69446685	-0.494855835157
AI661453	70565987	-1.17069606528
Med11	76135645	-0.494239574452
Rnf126	70473981	-0.275590050071
Tenc1	68845711	-0.382709618245
Rps10	70473987	-0.559587765145
Lad1	77910759	-0.277085937249
Cep250	69548846	-0.343958394168
Myo1c	68410446	-0.476896906215
Rras2	70565189	-0.453623568645
Utp11l	69117008	-1.03755108749
Lsr	513247	-0.861361401801
Gm581	71378787	-0.603624185895
Birc2	69529304	-0.316602450466
Dok4	1487	-1.04742890434
Pik3ca	71377701	-1.35835767241
A330069K06Rik	71494684	-0.590993763763
D630040G17Rik	72283587	-1.16126726823
Phf13	69289703	-0.432712706018
BC021395	70794001	-1.46555069888
Dpep3	75831779	-0.357314963218
Pld4	75831776	-0.41161050782
1700030B21Rik	75831777	-0.349693495014
Slitrk4	69874156	-0.93879176002
Pcx	69014512	-1.34506290756
Actr6	69514708	-0.429261739429
Stk19	67815955	-0.685504597543
Xylt2	67815956	-0.799011631446
Rsf1	71211677	-1.34868394116
Tmem98	576427	-0.509524811233
Fbxl15	71587643	-1.9247570164
Cpne1	74735307	-0.724687101193
LOC380889	70595984	-0.525994070013
Smap1	413824	-0.609921523716
Usp36	70194648	-0.333619880458
Tcfe3	69290639	-0.539708039842
Pfdn1	68632057	-0.818315822615
Tcfap2d	69290633	-1.23104442664
Ror2	71378507	-0.301148582544
Lgi3	69736106	-1.1606683374
Lgi2	69736100	-0.891209276534
4930526D03Rik	70218253	-0.700293935623
5430432N15Rik	70218926	-0.576433097523
Slc25a10	75692727	-0.299218949895
Ldb1	69059844	-0.730795851239
Rps8	69549280	-0.414698261925
Dusp14	74003405	-0.308292500148
Tnfsf12	69981175	-0.276104944921
Myh10	69781971	-1.90507172368
Ssb	70429459	-0.421278353214
Chmp1b	76098347	-0.272551711531
Atp13a1	70718597	-0.561571006538
Dpp3	532634	-1.07667492436
mCG1038329.1	71022912	-1.06114083583
BC031181	69838743	-0.732441368602
Supt16h	69838741	-0.640461458034
Echdc1	69838747	-0.587987994594
Usp20	69838746	-0.533836632234
Net1	70539162	-2.15813558535
Klhl12	69289303	-0.916569432619
Lgr5	77793183	-0.755033089231
Gpd1l	70724750	-0.43574445052
Smug1	69874192	-1.55373519392
Serpinc1	68498433	-0.492479047055
LOC243359	71789963	-1.35706916597
Cer1	2092	-0.370730563451
Gprc5c	79632236	-0.435135089221
Psma7	75198064	-0.299340709045
Epha3	77799005	-0.884713676536
Hccs	77799007	-0.661347151823
Adssl1	71608530	-1.25536036932
9630055N22Rik	70430778	-1.1048573883
B230218L05Rik	69527794	-1.77744539609
Sytl2	69976478	-0.420137159305
Eif5a2	69671977	-2.5261113921
Txnl4	68443292	-0.298944153426
Fbxl11	69816553	-0.484987425002
Ddit3	564779	-0.371350652096
2700045P11Rik	71809079	-0.309746694346
Clec12a	76003342	-0.280887980364
Slc30a9	73573181	-0.336539000826
Ss18	69885762	-0.530697727969
Elf3	71380405	-0.464910633482
mCG140667	71212241	-1.69908898572
8430415E04Rik	69446268	-0.74912649717
Psme4	69817444	-0.678086987151
Vasn	68845508	-1.59789778024
Gpr151	69257468	-1.52967257414
2410066E13Rik	68845502	-0.593915671631
Ssx2ip	68196952	-0.435998386158
Fubp3	74359724	-0.549725365129
4930506C02Rik	75986068	-0.284902654345
Purg	69817769	-1.07264387115
Elovl1	69671989	-0.491166403037
2610042O14Rik	69117062	-0.39418368125
Ela3	69671983	-0.409450759053
Nr2c2	70593328	-0.34931955446
Notch1	70593326	-0.417342911995
Mia3	70228657	-0.523185427305
Ttyh2	70946147	-1.02320514871
Trpm2	69288417	-0.542523514271
Cdyl2	69837499	-0.547949646894
Armc6	69526886	-0.492248288647
Bdp1	71808711	-0.765436271107
Rgn	513232	-0.324073124232
Eefsec	67767448	-0.496643355299
Mm.336710	71161000	-0.276738624401
LOC545352	70723116	-2.18538496621
Zc3h3	70523662	-0.342324290947
D16Bwg1494e	71580168	-0.744066541403
Fga	68442907	-0.371805079463
Vps26a	68442901	-1.08241826534
LOC13909	68445901	-1.09286528579
Rfxank	71664147	-0.633138675054
Pycr2	77923131	-0.267360404334
2900002G04Rik	71493111	-0.835542257568
B3galt1	69527896	-0.5629331694
Cobl	71380983	-1.03259625553
D130054N24Rik	69608501	-0.468032527679
Cybb	71380989	-1.13826673892
Ppp2r2c	69817240	-0.513816915816
Lilrb3	71280595	-0.684553450351
P4ha1	69080014	-0.985855723235
2610204M08Rik	69202902	-0.668704747936
Tpst1	69080019	-0.387034880392
Adprhl2	68920719	-0.308006540666
Ppp1r15b	70523739	-0.29337732168
Mtap6	74580829	-0.274753463409
Coro2a	71496324	-0.703167371909
Sema6d	70565228	-0.366972670694
Zfp52	76098326	-0.376505787502
Phf21a	71307190	-0.38914329859
Apobec2	71656091	-0.557571238802
1200011I18Rik	77620421	-0.779416951594
Cacng7	70723375	-1.43885800939
Ncoa1	69289471	-0.369960076167
Tmcc2	69835579	-0.490783344577
Btbd6	69236682	-0.528367225736
Dhh	69835576	-2.02718952049
4930452B06Rik	75831714	-0.382318333055
4930506M07Rik	275675	-0.414689168839
Zfp513	69549613	-1.20133137994
Clasp2	71724852	-0.519221190528
Ube3b	67815937	-0.571775534328
Ltk	72283701	-0.546915081204
Chrnd	70593133	-0.453042849139
Ghitm	1208	-0.27929189194
Trim66	69289273	-0.409987075564
Orc3l	69174433	-0.546895484041
LOC433602	74736243	-0.27567035999
BC049807	77932825	-0.340581857924
Batf	71283736	-2.14043092701
Megf11	71809385	-2.2431526782
Prdx1	70795736	-0.351233473417
Pmm2	69012843	-0.274605681839
Chchd8	69443349	-0.586447669275
Farslb	69015643	-0.282228136309
Crybb3	77620495	-0.867540565563
Pitpnb	69015649	-0.840119007006
Krt24	70218721	-4.40782275868
Casc3	69540387	-0.903415415785
Taf1	69527956	-1.28039509412
Cox6a2	68545650	-0.432947671417
A930004K21Rik	71656873	-0.413647835265
Ift88	69838761	-0.566575762819
Dnttip1	69838763	-0.527910101336
Itpk1	75694351	-0.315043316951
Rbks	68441484	-1.48196661669
Mm.332258	75991174	-0.762939647563
Ccdc117	68498277	-0.566424689957
Wee1	70429471	-0.88055118838
Rps6ka3	70301931	-2.37976835822
Dapk3	70724661	-0.973730561163
Hsd3b4	69059975	-0.659523560953
Ndufs8	68910967	-0.488439720049
Spata5	69885672	-0.596908025965
Setdb1	69134640	-0.586837920336
Tsr1	67764944	-0.797466409282
Gsh1	77800891	-0.934208128131
Vwc2	69514494	-2.52652211757
Ttc19	68795425	-0.590311141268
1110012D08Rik	68795423	-0.726844884518
Alg1	564755	-1.41241582721
Lyrm1	564754	-1.45400110911
Hmgb3	564752	-1.6921152667
Ptk7	69817661	-0.462845168786
Cdk5r2	70812811	-0.275219603848
Uvrag	69173286	-0.373967596862
Ecgf1	587439	-0.753032665917
6820429M01	70305132	-1.49170939068
Bscl2	68798085	-0.356875551339
LOC435309	70725646	-1.0487606148
Col11a2	74581187	-1.17745631106
Fuz	68845520	-1.85228215713
LOC434292	75991088	-0.394736335518
Ruvbl2	69816816	-1.19259333645
Pcdhb6	71764922	-0.419914520254
Mtmr3	70546227	-0.603750727408
Ccdc81	75986049	-0.339938871815
Stard3	67978498	-0.5552040439
Klf10	67978499	-0.529217980191
Lats2	70546057	-1.53026021738
Cuta	71610894	-0.720464084285
Xrra1	70595781	-0.301880339078
3110005G23Rik	71610898	-1.20963118214
1110012M11Rik	71610899	-2.6914517948
Mlstd1	68844857	-1.02151755683
Gipc1	68196959	-1.06966141225
D130067I03Rik	68844498	-0.979868715186
Kcnk1	68203436	-0.834694795026
Gosr2	68203438	-1.07684688543
Dnajb9	77454993	-0.420254497507
4932407I05	70305012	-0.473832739331
Ugt1a6a	70194564	-0.453950672006
Tmem25	69981085	-0.36561806785
Rad54l2	71280925	-0.297534751641
Dhx36	69626867	-0.482496042302
Csrp1	68269598	-2.0723031835
Peo1	75863331	-0.376787049358
Zmat4	69447816	-0.303622256331
Ncoa6	70539109	-1.06643320249
Tnr	70302587	-0.289611946648
Nlk	69014848	-0.285620164047
Prdm16	68845323	-2.72464884996
Ccdc85a	71496486	-2.17896379094
Nova1	70300565	-0.982549305358
Mier2	393264	-0.998820426662
D14Ertd436e	69608525	-1.26384091045
Repin1	69289799	-0.87264368859
1700011J10Rik	74821754	-1.39081401741
BC002216	69080038	-0.762473116216
Leprotl1	2374	-0.507640750299
Nrip3	69782385	-1.1503945261
Evi2a	68546137	-1.55249670477
Cox5a	70445676	-0.501381530133
Cog3	70445670	-0.312643678873
Gcn5l2	70920039	-0.31136297664
Sell	68667787	-1.12584026611
Golph3	69013483	-1.16469123875
Yif1a	71616832	-0.637761282948
Myog	69289453	-0.349416907253
Kcnc1	70724858	-0.598792468826
Pdpk1	69782957	-1.13557744139
I0C0044D17Rik	75043659	-0.734722030221
Mrpl35	68523162	-0.868610699702
Esd	69672144	-0.328131171767
Card4	75831732	-0.509522029119
Sfxn4	71570747	-1.24694904548
A230057D06Rik	69447942	-0.43684023017
Map3k4	71724870	-0.274308226548
Mapk11	71724871	-0.278106982541
Rmi1	378551	-0.70962614814
Eaf1	69671827	-0.265095400585
Rarsl	68444726	-0.31154297276
Trim54	71570742	-2.22027073747
Aig1	68797499	-0.645699318411
6430502M16Rik	70593157	-0.546943167211
Cyp11a1	69608327	-1.6956467863
D030063F01Rik	70238064	-2.23277215204
Usp45	68160831	-0.595520148681
Strn	69887391	-0.432665102827
Grrp1	69855307	-0.309631605418
Sntb2	69885594	-0.37708796646
Slc7a1	69874036	-1.41799640787
Imp4	69608857	-3.91751500206
2410104I19Rik	69202675	-0.303066146033
AB041803	71495197	-0.272328342492
Ttll5	68157391	-1.36823368622
Crlf1	69608064	-2.99848071294
Inpp4b	68919886	-2.04032722611
Ccr3	69237017	-0.522442591178
Gabra1	69856453	-0.444465949606
Cd9	69540635	-1.5240781847
Lmtk2	69736148	-1.46903159946
Insig1	69735473	-0.657119445237
1700034M03Rik	70474863	-7.68720069465
D030051N19Rik	70528575	-0.831186845177
Snn	70523790	-2.80474866168
Ftsj2	75828197	-0.327387197325
Tns1	71023014	-1.39511224861
Fbxo11	71529779	-0.840866639903
Kbtbd7	70295637	-0.801884663628
Ankmy2	68301790	-0.692856810332
2700029M09Rik	75990648	-0.401630811212
Mrpl18	68269748	-0.733136172881
D4Ertd429e	70231080	-0.443073994117
Igf2r	69735269	-2.00162514119
Dexi	70431289	-1.45173579867
Coasy	69169487	-0.55009302756
2310047M10Rik	69854162	-0.416374525582
Stt3b	386023	-0.46907715537
Nup214	69173481	-0.483652892099
Rdh5	545111	-0.661592375856
C730024G19Rik	71789927	-0.444412883822
Rpe	545112	-0.319913669278
5730438N18Rik	70430738	-1.21600660516
Dcun1d3	70430882	-0.299672656563
4933433P14Rik	70430732	-1.14767573928
Flt3	71232693	-0.953970519087
Gm88	70295781	-1.02587344085
1700023M03Rik	68545638	-0.976926695672
Heg1	70228191	-1.09592732024
Pib5pa	69783136	-0.384385030808
Xkr8	68843919	-0.264500027509
AI852640	70230861	-0.769135992853
BC052055	71212066	-0.937932917353
Rbbp7	512775	-0.650649030193
Fads6	69529137	-4.99630387582
Thrap3	71210166	-0.343062109667
6430709H04Rik	70305108	-0.612062064928
2600014M03Rik	74821569	-0.364806031125
Serinc5	77790714	-0.504932150858
2210016L21Rik	69173319	-0.296210221008
Tmed5	587410	-1.35996015364
6720467C03Rik	587419	-0.346663672067
Zfp641	71380363	-0.77188112476
Ckap5	69407959	-1.15452156126
Letm1	68798067	-0.321261691639
A430105I19Rik	70228442	-0.558913127582
Cysltr1	71664128	-3.47960783816
4930522H14Rik	75931624	-0.454148532221
Ctsr	75931622	-0.361654799585
Klhl26	71616113	-0.353183912457
Kti12	68410464	-1.53653970226
Zcd1	71627779	-0.638872022912
Dpp8	70238937	-0.844212405239
Tnfsf9	69981233	-1.88270309004
Prps1	69817372	-0.293980477481
Wars	67978474	-0.627092506502
Neurog3	77464994	-0.728765226504
Rgl2	69818113	-0.564264916572
Cerk	69548852	-0.773699164095
Rgs19	1531	-0.315558133399
Gm1752	69672940	-1.41592648796
Pfkp	68196975	-0.293242596854
Hsf1	68196972	-0.728570478687
Prrg3	69672946	-0.952080175781
Ubp1	69290704	-0.438540470031
Myoc	71234527	-0.728752287319
Dab2	68443015	-1.09885193441
Dab2	68443015	-1.09885193441
Nsdhl	587415	-1.27352662944
Depdc2	69626843	-1.34081259301
Coro6	74431224	-1.42858976243
Nfatc1	68745167	-0.286395632597
D5Ertd585e	71283412	-0.421644107793
Sfmbt1	70302039	-0.744188552549
Ifrg15	71280802	-0.266085005317
Laptm4a	69736034	-2.75199416747
E330009J07Rik	69671792	-0.710378957077
Rabggta	70429381	-0.862958381807
1110067D22Rik	532758	-0.543353544375
Il12b	69735347	-0.792691813848
LOC433875	70787038	-0.272070347811
9130404D08Rik	69169875	-0.541333023705
Ptp4a2	71280538	-0.693424996174
Wdr42a	70429208	-0.453916899839
mCG140797	71211626	-0.570344278871
Kpna1	2358	-0.673801084156
Lrrfip1	71920431	-0.27704421455
Ccdc21	68797496	-1.19426457777
Midn	70473921	-0.70480557329
Ptprj	69816727	-0.720548913009
Rnf146	69114198	-0.269719875924
Robo2	71281319	-0.651599045196
Fbxo45	68631862	-0.949748961116
2310005N03Rik	71456150	-0.428419193181
Arhgap29	77800911	-0.591541756833
Tnni1	77620399	-0.720270762867
LOC545902	75043671	-0.311680389507
Pou2f1	1564	-0.907653655909
Ppargc1b	71325354	-1.31990776294
Mphosph6	68269052	-0.858594695367
Klf13	74581020	-0.784064794294
Tatdn1	69133617	-0.62195623101
Ndor1	68797924	-1.67836217997
Rps6kb1	678706	-0.629522820378
4930402E16Rik	69407899	-0.456471149919
Dnajb1	68269050	-0.41600816139
Rchy1	68444708	-0.472512765963
Atxn7l4	71486982	-0.317792967186
Mmp24	70946592	-1.15123361907
Oprs1	1795	-0.878960362613
Chst11	71021154	-0.412705788664
2310003L22Rik	72283749	-0.801377421707
Erg	77464970	-0.376657738635
Cxcl2	69608309	-0.333359263622
Hsf2bp	77464978	-0.403904498017
Ipo8	69735508	-1.3272020352
Cnnm3	76003515	-0.369921460196
Pdgfb	68744170	-0.358332640687
Nol10	73497615	-0.689093444062
LOC434010	70919077	-2.25000996686
Samd12	71809346	-0.319079965334
Prkab2	69013603	-0.609646739922
Gramd3	70919967	-1.27816685595
Atp5l	71724816	-0.932111057142
A230063L24Rik	69447966	-0.595107273058
Glul	67978757	-0.336038578612
Zfyve1	68667019	-0.51529834438
Lix1	644	-0.721536252846
Lin28b	70595925	-0.41207293843
Llgl1	646	-2.10097043204
Kcna3	70723477	-0.511699986247
Snapc5	77910785	-0.448438284656
Adra1a	74277700	-2.44886339232
Cttn	70919382	-0.947909847813
mCG16868.2	71211395	-2.25311802703
Ank1	77924344	-0.416431190437
Sftpa1	70302045	-1.94508819261
9130221F21	71569127	-0.766221186655
Zmym2	69290812	-0.492270853405
9930021J17Rik	72182948	-0.480746513739
1700040F15Rik	72182943	-2.12599880848
Exoc3l	71496264	-0.721014777218
Ikbkg	71610883	-2.02579153428
Tmem33	79360243	-0.290731406687
Rcl1	69079978	-1.10466423193
Adh6a	70230807	-1.00157537926
Mm.213322	71152455	-1.4524758709
Htatip	69735174	-1.14556099691
Apbb2	69526719	-1.1886973631
Dhcr24	671229	-0.375049962751
G431001I09Rik	671227	-0.888726589169
Atp5e	69173370	-0.515735370994
Lin7c	74822936	-0.374963548972
Rad9	69817910	-0.491828998546
Mphosph9	70300403	-0.543192052746
Ppp4r2	69817258	-0.551921316577
Elk4	69288938	-0.494235254986
Kcnv1	71232860	-0.804779735952
Bcas2	513003	-0.296849918559
Thrap1	70611054	-1.53316021737
Gss	71616137	-0.806760341126
Spry2	69885720	-0.977552651512
Sec23b	275685	-0.389455702278
2310042D19Rik	69202466	-1.99580970134
Gpr21	69857607	-0.537556145161
Kctd14	70542941	-0.437851953496
D5Ertd579e	70429064	-0.688589642855
Ostm1	69014961	-0.802320013696
Mobp	69201510	-0.365961208303
Lxn	69201516	-2.0572437209
Slc12a2	69873791	-1.59467186445
Ptov1	74581086	-0.303116951636
Clec2g	75197672	-0.419550107725
Gadd45b	75750310	-0.472507543018
B230312A22Rik	71808771	-0.316225691748
Zfp508	68196915	-0.545633739301
Cdh8	80525669	-0.68422960715
D930030O05Rik	70238818	-2.06057311408
Ccl27	70474755	-0.890104530524
Fut1	69672623	-0.888703474467
Igsf4d	70278015	-3.84758522308
Phactr3	69837922	-0.928557109862
Klhdc8a	71610854	-0.360320668664
Smtnl1	68191498	-2.42719281036
Foxk2	71283434	-0.320687590302
Stard5	68798007	-1.95480101983
Zfp1	70598368	-0.749672734697
Xpo5	69014967	-1.82853203889
Dcp2	69443511	-3.58335344016
Sh3gl1	72001869	-1.29248311025
Klk7	68498914	-0.589881951238
Mm.127762	71148058	-0.663996625716
Ssbp3	74635614	-0.870118333917
Zc3h7b	72001863	-0.88087724554
Slfn5	70302204	-0.409841776069
P2rx4	69860987	-0.67181737886
2900026A02Rik	70203579	-0.367205234839
Dvl2	68798831	-0.280616982136
Ncoa7	71281154	-0.53721138714
Gm591	70295596	-1.05575779243
Ube2z	69013708	-0.266122261214
2610101N10Rik	70920075	-0.465211217906
Dgkh	69626855	-0.422101157534
Kbtbd9	69735682	-1.8303958298
2810032E02Rik	70303821	-0.504100466329
Syt14	69887523	-0.904271860689
Chrna6	75551481	-0.662613501111
Parg	69782748	-1.07692088833
Tmem44	71152258	-0.34908428041
Eme1	70305126	-0.702326395049
Gypa	69734857	-2.25856158969
Epm2a	69672102	-0.486663667322
Cxx1a	71724768	-0.451240489898
Tceal6	71724762	-0.302003242495
Ubiad1	68341388	-0.324987684464
Eya4	74509488	-0.839188568515
Nefh	71920442	-0.564063077554
Ykt6	71380453	-0.47308575727
Adpgk	68193068	-0.506281602285
2610301G19Rik	68193063	-1.18050872103
Col4a3bp	68193060	-0.423147340684
Ciapin1	68193065	-1.4153115667
Gm197	71021174	-5.18507423827
Akap12	69526522	-4.93492374306
Plekhh1	70300857	-0.881594101412
Cyp2b19	69608360	-1.88244168844
Luzp1	69736328	-2.74221310346
A830043J08Rik	70717981	-8.59799665282
Cc2d1b	70717980	-0.577642392274
Fez2	76003530	-0.493213170082
Adck2	70717988	-0.311398208958
Kctd4	68744486	-0.379975707837
Lrtm1	75931572	-0.612196108168
Avpi1	68744480	-0.789148081027
Ptpn9	70565147	-0.279678123588
Cpsf1	69608028	-1.1584325059
4933432B09Rik	74580757	-0.292904575224
Gbe1	75693197	-0.81239400227
Bre	73818810	-1.08541195273
Gspt1	71763786	-1.21612169173
Ank3	70795823	-0.582217345602
Psip1	70565135	-0.339024123672
Ccdc67	70717362	-0.404677807839
Stox2	70717366	-0.301110225829
LOC432872	74736189	-0.731631223765
Ms4a6c	68744158	-0.412198596698
C030010B13Rik	70231845	-0.331141814021
Tbc1d24	69531049	-0.608204145342
Mast2	71656816	-0.295949994616
Sharpin	68193064	-0.498134140356
D14Ertd581e	69608531	-0.365598828683
Mll3	69289381	-1.51961516085
Trpc5	69288399	-0.770628208776
Flot2	69672486	-0.277552055792
Mtg1	69169624	-0.354508158157
Asrgl1	641521	-1.63728673929
Brwd2	75990608	-0.336644958074
Ddr1	69626705	-1.11346413619
Wars2	70194952	-0.854463860657
Cdc23	69261958	-0.655894687479
mCG1035849.1	71022882	-2.26754845926
Susd4	671241	-0.607779569788
Ecsit	67767444	-0.37257252188
Mrps34	68499302	-0.407335534749
Cd7	68499308	-0.873921409735
Emb	70429238	-0.530513400383
Nfkbia	69782222	-0.989745909512
Osbpl5	69782581	-0.426196952232
Crispld1	69838243	-1.35423418715
Magi1	71574497	-0.450523887554
Mlxip	71574491	-0.602535802586
LOC245498	70595738	-0.305295789542
Pvrl2	119697	-1.3173981987
Pprc1	513021	-2.02319505188
2310022M17Rik	69202406	-0.527053998993
2310022K01Rik	69202400	-0.97823734045
Statip1	70919531	-0.309907554569
Krt20	69015260	-0.328607083081
Pcgf3	69262320	-0.358851360188
Dgkz	69262326	-0.458417006043
0610042E07Rik	69262328	-0.587174396992
Ndufa5	68522460	-0.46819238159
Asxl2	74580691	-0.902451197346
Mrpl48	68191234	-0.320851784228
Cript	68196938	-0.962845818075
Plekhb1	68196931	-1.30045941815
Paqr9	69782730	-3.14421608163
Tsr2	69113632	-0.278246284557
LOC272714	70595805	-0.669922110453
Cpeb3	70720256	-0.678111906718
Etfa	72732	-0.445726727763
Slc20a2	69262278	-0.805858505534
Commd4	68924437	-0.484373081354
Cog6	71610877	-0.933625684782
Ccdc130	71610879	-0.850555928476
Cbl	69540423	-0.670293879315
Sap30l	70542854	-0.841219526237
Mesdc1	576423	-0.810591155868
Gadd45a	576421	-0.419243860077
Il1rapl2	69735389	-1.20816781344
Fasn	68845341	-0.562520458192
4631426J05Rik	532711	-0.428709753353
5830403M04Rik	69443535	-3.79503668646
Evi5	70565545	-0.607693535911
Csf2	73512543	-0.437266892288
Vps45	513015	-2.03191754327
2700049A03Rik	69202986	-0.349925343241
Arrdc3	80473483	-0.519964536716
Dullard	70473867	-0.490994185326
Hnrpab	73716596	-0.266012400196
Il11ra1	2316	-1.66321688232
Ica1	2310	-0.45060638952
Gpr97	69257672	-0.972078737725
5230400G24Rik	71486943	-1.17599968684
Hoxa5	86366	-0.565348570849
Lrrc41	68441550	-0.559811746963
Zfp281	68269069	-0.487720685405
6330407G11Rik	68269068	-0.55489448902
Mid1ip1	68269063	-0.330529672713
Ankrd50	70239069	-1.80461896726
Gabrg3	69257295	-0.780061254347
Slitrk2	69874144	-0.349632447409
Chd8	70920099	-0.514097785051
Eif2c1	70724702	-0.279847918716
Lin9	70542919	-0.678630712075
Bcar3	77800955	-0.287929434532
Rab11fip5	74059272	-1.71525523319
Tfam	68203450	-0.510231719988
LOC436548	74736378	-0.301468899734
Adipor1	68203455	-1.00641270429
Slc27a5	68203458	-0.834925347226
Arhgap26	71281301	-0.586279506055
Prdx5	69817270	-1.1026882441
Zyg11bl	72283569	-0.345897594326
Gpatc3	69626576	-0.30247587908
D730039F16Rik	68341997	-0.300230935084
D17H6S53E	70238627	-0.647168523659
Eif2s2	512771	-0.583719911264
Mm.39446	71210217	-0.42794150456
Gpam	68193048	-0.295836474933
1600002O04Rik	69526504	-1.8396879317
Hoxa2	77464936	-0.56999200416
Qscn6	69817793	-0.656862669044
Eif2ak1	69549251	-0.859520299683
1700011H14Rik	68499440	-1.49870315449
Mum1l1	71494629	-0.63054546603
Rbms1	76135593	-0.614988831751
Sf3b1	69873612	-0.264327746761
Senp5	74821925	-1.91846226726
Topors	69549623	-0.691997830371
Zfp672	70528049	-0.340760728012
4930448N21Rik	73818831	-1.12367195218
LOC546014	77620843	-0.69418370917
Kcnc4	1757	-0.321362661544
Kcnab2	1755	-0.4023768717
Crsp2	74578377	-0.524193128677
Pef1	545095	-0.428989380275
Whsc1	69290728	-5.02889385193
Slc2a1	69873875	-1.08920949549
1110038O08Rik	70231731	-0.372725182114
Entpd4	68798663	-1.07458653655
Camta2	69540339	-0.350490792696
LOC545863	70787233	-0.370713173826
Col14a1	69863307	-0.314983281324
A430041B07Rik	69262152	-0.881296977161
Lemd3	74579422	-0.8223693465
Clcn7	71307256	-0.92431522933
Glrx	70545937	-0.7712368034
5330421F07Rik	71158952	-1.79854466744
Klk6	70565129	-4.30134838152
Hps1	69735084	-0.334832824611
Fabp5	631728	-0.893071336161
Med25	545109	-0.755902544525
Calcr	79913124	-1.57362037457
1700010M22Rik	70201223	-1.14217956899
Cacnb2	69236933	-0.338559249901
BC025833	68499141	-0.355238507309
Psme3	70429375	-0.308703209305
Lrp5	79632251	-0.982747884713
Cdk5r1	248	-0.385237221738
K230010J24Rik	70611431	-0.95942091165
Katnb1	68920731	-0.28818982065
LOC434424	71022316	-0.354123700153
Scap	71381109	-0.907419242666
Csf1	77932787	-0.34302142985
Ppapdc3	75695630	-0.329067654013
Zfp689	77932789	-0.392904480789
Mrpl9	71020802	-0.998970653805
Slc9a9	70302186	-1.00793490885
Ddx50	69626760	-0.439239289294
Plekho1	69407248	-0.907360702594
Drg2	73606688	-0.742500194782
Dph1	71789897	-0.729496626071
1700008O03Rik	75934506	-0.322526990771
Prr15	71496510	-1.28106568838
LOC434413	71022298	-0.990240907795
Slc37a3	69169325	-0.708659733578
BC027061	71612418	-0.471492483897
Sybl1	71724738	-1.81939015431
Glp2r	69134304	-0.499950404771
Tie1	69262303	-1.61430215605
Atpaf1	69262300	-1.17699936492
Rps18	69873283	-0.439507691289
2610019A05Rik	68844259	-1.35133413786
4933409K07Rik	69443148	-1.80763264583
Smn1	68924632	-0.49901628716
A430110N23Rik	70305281	-0.536329394108
Sgcb	69549654	-0.616331512469
4933400C05Rik	70218600	-0.728635321778
Rasgef1c	69817982	-1.42969452822
Scd3	69873427	-0.609508108732
Cntn2	73497519	-0.82959598049
Cd82	69735676	-1.13367959384
Sstr5	69288345	-0.271272946655
Gas2	71610818	-2.5628534068
Centb2	71021148	-0.721245156115
4932417H02Rik	74562284	-0.546160838417
Prkag1	69817300	-0.772490606315
Brip1	71380926	-0.470619022457
AI173486	77793205	-1.18588766665
Ngfb	79632255	-0.834010961773
Serpinb1a	68302350	-1.04772724332
G630041M05Rik	69289021	-1.02040139651
Pptc7	69446358	-2.56147270654
Ccdc84	71808668	-0.564418722371
1010001N08Rik	70200842	-0.3827928474
Hmgcl	556994	-0.85940035346
Timm17b	68269514	-0.720814830248
Dopey2	71211501	-0.83312775568
Solh	70303636	-0.670001897807
Msh2	69838416	-0.496594742862
Crmp1	73512561	-0.286132434015
Kpna3	73512563	-1.5350488878
Degs1	73512562	-1.2373368771
Psmd1	74059253	-0.320190293964
Mybphl	70598382	-2.41392431404
Polrmt	69816697	-1.20105928027
Prpf18	69407290	-0.497876836962
Pmpca	74357590	-0.315942070357
Atp6v0a1	71210271	-0.827418640373
Rpl18a	678716	-0.390674595826
Gal3st1	68193027	-0.562106616669
Kpnb1	70429285	-0.888163857016
Aldh7a1	68193021	-0.531735217029
Ddx56	68193020	-1.67358442417
2410166I05Rik	68193029	-1.02618341596
Ttc9b	69407379	-1.21581866863
Mtx2	77464914	-0.389488971826
Mcpt6	71489795	-0.364582719954
mCG22471.2	71213087	-0.733623363664
Rnf6	69353170	-0.271994164083
Tmem28	70231104	-0.297859018886
Tmem28	70231104	-0.297859018886
S3-12	71280778	-0.938363713148
Cyp1b1	68667222	-1.62161046832
Sfrs12	69873636	-0.26632799879
4930572J05Rik	70528067	-3.57635701844
Uchl4	70302884	-0.993968389179
Fcho2	68667593	-0.754094707694
Cdh26	68797509	-2.29116497099
Zfp319	69290866	-1.3842862257
Bank1	69528076	-0.372489066819
BC053994	70231755	-0.685021895569
Adarb1	71161387	-0.393289615749
Tmem18	68499207	-0.878737117257
Pcdhb19	79354778	-0.589687103787
Srp54	70919890	-0.300605864052
Tmem86a	69015236	-0.420037720748
LOC381788	71393328	-1.1377004497
Zfp740	68162215	-1.69647340848
Smc1a	74635114	-4.9544914507
Tshz2	69133824	-0.423378208781
Zfp398	70303666	-1.05345196184
C430004E15Rik	69531007	-0.6581302369
Accn1	70430802	-0.360992512934
Dusp4	69671654	-1.81612801893
Zfp94	80513978	-0.323755134742
Phkg2	70795397	-0.265331528567
Lrfn2	69736238	-0.364421818915
Hipk1	69735024	-0.299047748829
Ccr1	71608221	-0.53326533765
Cdca1	228	-2.09205693094
Hao3	556991	-0.708320735946
Ccdc36	71022334	-1.00598211077
Sec14l1	70429423	-0.30832121997
G0s2	71232703	-1.11264345373
Snf8	70474767	-1.36654344387
Mea1	70429297	-0.683223798487
Dusp6	79632277	-0.323058332184
Mgat5b	71281253	-0.570680255498
Bsx	71281704	-1.97036877845
Ushbp1	76135471	-0.469190384238
Arl11	69835570	-0.373429244407
Zfp535	69407158	-1.68247376356
Shroom2	69526773	-1.81001615524
Atp1b3	69526952	-0.461829550861
Psmb4	68196974	-1.17825795854
LOC435481	71281943	-2.21730205613
Ncbp2	69782067	-1.44207414756
Otud6b	68196970	-0.308566276342
Mylip	294041	-0.343418429194
Clns1a	294043	-0.462520195046
4930504E06Rik	70717357	-0.499692812323
Pcnt	1256	-0.66925163132
Kcnq3	69258077	-0.83839153382
Garnl1	73496917	-0.662285467722
Pex11a	68441472	-0.456983035409
Cadps	69201570	-0.454808206895
Kl	69201576	-0.968856879688
4930535B03Rik	70946186	-0.723034744565
Myst3	71764326	-0.480817260909
Zfp628	74822608	-1.65186947595
Mapk8	68911018	-0.345953367847
Acbd4	69549639	-0.263625614549
Mterfd3	68924614	-0.57825942391
Pak4	69549633	-1.31463263726
Ddx25	68157390	-0.85448690926
Ranbp2	71210865	-0.475081232057
Aspscr1	545113	-0.969733775215
Sat1	69873409	-0.265337576888
Itgav	69735610	-4.72341852525
Kif2a	71610830	-0.288693415672
Taf7	71656061	-2.38605326755
Daam2	71160973	-1.47803592272
E130018O15Rik	70565500	-1.2280032083
Agxt2l1	75694250	-0.638178478221
Ttc7b	72004450	-0.523859027026
Sec11l3	385777	-0.330981061991
Mcart1	69752107	-0.419663965366
AI316787	69524497	-0.584246226793
Gpatc1	69734524	-1.37213568585
Dut	76081899	-0.457480077803
Ubn1	70303654	-0.530634422502
mCG2125.2	71213782	-1.30306945313
Ppil2	69549249	-0.331136317967
Fabp2	70525819	-0.500275564
2610030H06Rik	70786700	-0.984175343919
Hnrpul2	71232571	-0.472988112936
St7l	68798079	-1.55046180426
Arpc5	69526898	-0.915215899488
F730023N20	71587637	-0.31589038534
Mrpl36	68269532	-0.706493086243
Usp25	2714	-0.608009718418
Mrpl47	71020791	-1.78268598273
Ccdc58	69236694	-0.838263409122
G630064H08Rik	71529809	-0.466616716028
Rasal2	70228394	-0.400264852336
Hiat1	69734989	-0.618951837423
Herc2	69734983	-0.39782789374
Hspe1	68499485	-0.321371854263
Nefl	70919083	-0.571367355901
1700108L22Rik	74822838	-0.392810244336
Ntf3	79913511	-0.276806140366
Myo6	71789879	-0.915989208238
Rgag4	69444909	-2.05421430854
C430003P19Rik	71612197	-0.392211872017
Rcbtb1	69289787	-0.915999164838
TC1461792	70795793	-0.608350917148
Mab21l2	71381070	-0.270208110699
Bad	69528052	-1.50117706334
5430432M24Rik	68633410	-0.311971606778
Adamtsl2	69514410	-0.27088491128
Treh	68446015	-0.959053721493
Wdr42a	70919304	-0.721623158535
Ckm	69548970	-1.15918381649
2310003H01Rik	75750497	-0.412381352867
2300002D11Rik	75750496	-0.346376033743
Srp54	2630	-0.469344620306
Ncf4	68498932	-0.578942270179
Pik4cb	69262117	-0.756091548268
Rae1	69262116	-0.34424238214
Aard	71487007	-2.72323793907
Zdhhc14	69262111	-0.355727682024
Zfp574	69262118	-0.666248884444
1700013G24Rik	70201259	-1.90926756251
Braf	74579398	-0.663486331129
1110017I16Rik	71488974	-0.370100008151
Cnksr2	74431564	-2.52968215245
Ttc27	75693024	-1.61123614581
Pde8b	385994	-1.25380570861
C030019I05Rik	69530732	-0.896323857348
Trp53inp2	70192081	-1.0948693593
2510005D08Rik	69837159	-0.524079740846
D0H4S114	69608408	-0.283952238735
Tarsl1	71832963	-0.459711924986
Trub1	69202800	-0.454110893723
Mgll	69015242	-0.536511995585
Smpdl3a	75198088	-0.633701848125
3110031B13Rik	69407463	-1.22258768357
Mulk	70430680	-0.722783575924
Xab2	69080055	-0.39588594836
Psat1	76081936	-0.41366451432
Cmtm5	69113692	-0.51493924182
Pvr	69817775	-1.43804048331
Wdr76	70227842	-0.559942195642
5830427D03Rik	70227848	-0.433428233608
Gucy1b3	69734845	-0.92600180334
B4galt5	70231218	-1.03448875391
Lrrc8d	385997	-0.564683104079
Tgoln1	71211332	-0.967296114075
Dynlrb2	69236598	-0.602224051688
9930013L23Rik	69447846	-0.758838891835
Slc9a8	1853	-2.05372610055
St6galnac6	385995	-0.376523628746
Plod2	68445119	-1.5784450761
Wdr35	70565425	-0.423676483592
Atg9a	71495837	-0.967147542121
TC1517582	70813251	-0.702770827172
Unc5b	71656860	-1.33521945946
Gtf2h1	68667419	-0.495537421293
Dnajc4	69262343	-0.285682758755
Gamt	69262341	-1.0496764402
Vamp1	69262346	-0.928081121506
Mon1a	69262345	-0.907077360196
Vgll4	69262349	-0.561766469873
Zdhhc2	70598366	-0.467675062413
2310039L15Rik	71991804	-0.392587269699
Ganab	69672778	-0.373921732143
Mtap9	70218890	-0.478848043836
LOC432605	70611102	-2.66027835574
Vapa	75695663	-0.739400349347
Btbd7	69549612	-0.453532200475
Mtmr2	69549617	-1.4974214579
Cda	69549615	-2.72524142205
C330023D02Rik	71809286	-0.895249227972
Abcg1	69514624	-0.99576678239
A130022J15Rik	69013098	-0.394239452216
Tsc1	72004449	-0.471466668845
Lamp1	69736022	-0.284596350352
Skiv2l	71210889	-0.457789732149
Sdk1	69873469	-1.58300296455
6530418L21Rik	69013320	-0.637127995128
Zfp322a	70785756	-0.366537333443
Ctsg	69608226	-0.953096381644
Map2k6	69751992	-1.04211465057
Npat	71234634	-0.619550339388
Slitrk5	73573193	-0.412628628445
Tank	69549246	-0.28208142867
Zbtb17	69290734	-0.635126684791
BC032265	68442871	-0.399197085118
Lphn1	71211689	-0.781707035479
Psca	71377812	-0.646097486042
Aqp2	104598	-0.544675420845
Ptprcap	104596	-0.346441627799
Phb	69783071	-0.837841951385
Srebf2	70439177	-0.866649657568
LOC433157	70722946	-2.89044884019
Tm9sf4	69169361	-0.331362831601
Zfp46	68203460	-0.637638713333
Pskh1	68667342	-0.677147465768
Preb	73584783	-0.4878777298
BC068171	70305484	-0.778714710629
Ptpn11	77620471	-0.427330428512
Lmod3	70295512	-0.495247850144
Cst12	76081045	-0.467459925712
4933426M11Rik	76098390	-1.00243460664
Gpr18	68545590	-1.18066717377
Sacs	74743372	-2.16263505219
Mical3	71148250	-0.44098482728
Arhgef15	71281517	-0.566644519332
TC1479296	70812660	-0.276496891076
Wdfy1	71992085	-0.570959955315
9430020K01Rik	71020982	-0.412734267523
5630401D24Rik	70445496	-1.20779873362
Reep1	74821680	-0.33343174135
Dot1l	74821681	-1.8776396713
Ifrd1	68861742	-0.464207436483
LOC432422	71808373	-0.516687220916
Slc35e3	68844176	-0.507534369975
Ndufa2	512999	-0.451620619592
Uqcrh	71763912	-1.66546612091
Med18	69407236	-2.38221966135
Nol9	69407630	-2.6796265373
Prss16	75931615	-1.14810744709
Tfip11	70526028	-0.819438750659
Cpox	393214	-0.377704423662
Rec8L1	68797768	-1.09507670572
Tbrg3	70302425	-1.72848063204
Csnk2a2	70524283	-1.15941050494
8430410K20Rik	70524280	-0.400462119177
Vdac3	1550	-0.402336606673
Diablo	68667085	-0.3761892889
LOC545963	77621678	-0.486693768948
Fxr2h	68862108	-0.28124396663
Wnt2b	1590	-1.54135217964
Sqle	69262284	-0.356518663096
Sdad1	69262282	-0.522033044331
Tmem14a	77620427	-0.292288210809
Pdxk	70919322	-0.767526378956
Elovl4	69059903	-0.587109897031
Ubox5	69261416	-0.264751561537
Cirbp	69548958	-0.900554170583
[truncated: 1,224 more rows]

## Sheet: AutoABAVDabove026
Name	ImageSeries	Log2(V/D)
Ndst2	71234619	1.34352512117
Acads	68342390	2.59488990116
Cldn9	75831774	0.286502686338
Dmtf1	68745444	0.279188087958
Mc2r	69860839	0.610866661195
4933407N01Rik	583854	4.58364707319
Ccdc106	583852	1.5549082515
Adam33	74509572	1.58177966868
Cblc	79354764	0.477005815463
Nans	67979040	8.25138772695
Egln2	67815539	0.627498964498
Clnk	75934515	0.770295175247
Acpp	69514672	1.10187668711
2900092E17Rik	68076546	0.316071431378
BC002163	68076547	0.272960138806
Bag4	68844241	1.01223734012
L1cam	621	0.356370726372
4930555I21Rik	70218366	0.592528769753
Prkx	70946160	0.689564429159
LOC382902	70300067	0.82304251238
4933426K21Rik	69837406	1.03321340213
Tat	2658	0.973144777164
St3gal1	71280544	0.353978992573
4930503B20Rik	69114441	1.42329766071
Cd8b1	68151390	0.999730391747
2610002D18Rik	70203507	1.03614458725
Hip2	632510	0.415977070114
Sult1c1	68745498	0.773345009452
Zfp687	71380351	1.25160895126
LOC433740	70786737	1.52573116517
Gtf2f1	68203445	0.312248827631
Cyp1a2	68302293	0.811226518273
Klhl17	69735867	0.42622532681
Apoc3	68341985	0.656607068718
4921520G13Rik	75831780	0.345879826991
D18Ertd653e	70238633	0.50880292455
Stard7	68193038	0.654536606782
Tor3a	71489784	0.574445341234
Col13a1	68499452	0.896472175294
H2-T24	76003546	0.4351581974
Kcnk13	1763	0.535574200619
Wdr53	68637461	1.42050489444
Kcnv2	1765	0.537901796075
Cep55	70474815	0.486030328733
Ncstn	638705	0.886388036692
Apaf1	68745275	1.12423623559
1700021A07Rik	71377987	0.937332777238
Gsg1l	71808594	0.537958439363
Ap3s1	68301270	0.752026231165
Fzd4	77932799	0.362369415225
Lama4	76003553	0.658507520266
Ngef	69170330	0.278928835816
Pfkfb4	69261924	0.67699497332
Gramd1b	71495161	0.323579007865
Pygm	75198214	0.274163637898
Tbn	69015230	0.296946703171
A330035P11Rik	69448014	0.3044693215
Phf2	68798543	0.268685827853
Mgat5	70300330	0.636483006225
D3Ertd751e	75197624	0.44949050105
Tram1l1	68157387	0.276869967946
1810010M01Rik	68632924	7.68880979144
Zwint	68157385	0.304820249613
Myst2	69012971	0.471439129028
Hnmt	68744845	0.630672070945
Rps13	68301867	2.68239444102
Exosc5	71160967	0.398338612424
Entpd1	68301640	4.39800090248
Calb1	75496460	0.790352163313
Myct1	70300451	0.459257260005
Fndc3b	70723613	1.14010828132
Sh3bgr	1417	0.300965967101
Cd38	76081081	1.01806913736
Cdc14b	76081085	0.384707305304
Sh3rf2	70302069	0.356030500931
Grp	79913274	1.47245204281
Pls3	68269036	0.28909535589
E2f7	70239033	0.296193721747
Mapk3	71608206	0.282604107401
LOC433829	70786864	0.652211830997
Usp48	150	0.695887313473
LOC434089	70787402	0.591307246204
Gpr6	69257600	0.563012894731
Wdr31	2720	3.39121956485
Rprm	68545545	0.545979720649
Klhdc1	69735843	1.11233644398
Med12	68844098	0.360239065382
Tfpi	69170276	0.584819679425
1700016C15Rik	70201277	0.611015236507
Padi3	69782664	0.291395270187
Ankrd49	68633273	0.558813019691
Nphp1	76003567	0.656933538338
Tef	393201	0.401607296508
BC034204	68667210	1.64060785519
Dner	1700	0.354475820692
Eif5	1704	0.472181872479
C030004A17Rik	68797511	0.465919260393
5830428H23Rik	70231761	0.44761576582
Cygb	69013780	0.31737632406
Slc26a2	68562944	0.555732771297
Mxd4	75694722	0.306711641379
A930011G23Rik	69514428	0.462013783971
Tkt	71393286	0.726349340114
Sirpa	68745131	0.289649124821
Baiap3	70795349	2.17999816523
D10Jhu81e	68341412	0.534893132617
Taar5	70295715	2.65676552646
Cdc37l1	69015781	0.381475890293
Cdh2	237	0.549103216097
A830008O07Rik	70305341	0.416978613248
Slc33a1	68745137	0.596539463183
Cyb5r3	77620794	0.353928752603
B230380D07Rik	70231164	0.520222596177
9430022F06Rik	70228125	1.1055718162
3110047P20Rik	70203658	0.373843963988
Sbno1	931	0.344754611851
Gpc3	69173280	1.67774764453
Rreb1	71232581	1.45976554822
Grik2	69257719	0.513865133526
Grid2	69257713	1.15121265705
Nr1h4	77455032	0.830363775252
Xpo7	68151347	0.517962025339
9230002F21Rik	75197600	0.379114529275
Wnt2	81654143	0.518286403325
D1Bwg0212e	69116437	0.639037614226
Mpped2	73497744	1.80010946473
Tiaf2	69980358	0.489176733593
Ate1	69549622	0.437893587161
BC022224	68632948	0.373869968021
2410018G20Rik	68744863	0.577801356861
Rev3l	69818090	0.422412689609
Itgb3	69735628	1.11062563033
Cntnap4	68196926	0.888186722399
Slc43a2	68845394	0.570859521022
Krt17	75991022	0.523249496039
Slc35c2	2616	0.283032532495
Ndn	689	0.614311419048
Tegt	68300908	0.702053768017
Sp2	70439165	0.541525324531
Tbp	68203435	1.48606938013
Gm804	75043599	0.327576515791
Ssh3	68637467	0.295745019688
Slc26a4	70302117	0.709040496128
Bche	69529268	0.495050378588
Mfge8	71763474	0.802365499946
Mm.204591	71152342	0.406819746889
Cdt1	68797577	0.785550815741
Ppp2r5a	68148738	0.296040726177
Mm.117975	71147924	8.43496176019
E130103I17Rik	69262294	0.864315955439
Tmem59	69015793	0.485050160624
Brd1	75233702	0.414375667784
Rhox5	77454707	0.413080360661
Dgkg	68341430	1.10154668433
Ncln	576439	0.689132442698
Hpxn	75826671	0.356602860891
Serpinb9e	68667306	0.611996508224
Nsmaf	71234677	0.766354442486
Dchs1	69407475	0.768029519137
Drd1a	71307280	0.496461064486
B230319C09Rik	70231146	3.39402240037
Scarb1	2552	0.537536307034
Tshz3	69817121	0.383865345842
Spty2d1	70227854	0.408466545198
Fcmd	70474089	0.750673949557
Ntng2	71210550	0.475507637035
Sass6	68667401	0.491832336176
Rassf7	68302317	0.302595433611
F730047E07Rik	69672234	0.494984042051
Cables1	71021063	0.601469414398
AV340375	68844152	1.35667719989
BC017643	76098402	0.351657640611
2610206B13Rik	76098408	0.315489497899
Runx3	79544838	0.713043467664
Tmem118	68918964	0.266404235816
Akap2	1449	0.297759755233
Fcer2a	75988414	0.325972123232
Grtp1	79544828	0.34325053907
1810009J06Rik	75991006	0.507845349313
Nat14	69012932	0.52031823622
Rem1	69818078	0.966339973261
Pdk2	68797489	0.263788400214
Tor1b	583851	0.490131392235
Myo5b	69134367	0.757977554155
Kctd6	73584801	0.495463618338
Sema3f	69095978	1.34931653274
Car8	192	0.364628211041
Cbx5	633661	1.43559460994
Rxrb	1917	0.425073775601
Shc2	68845185	0.519081735755
Nono	68443166	0.313743177701
Ywhag	68443009	0.325296711183
Zfp53	68924709	0.59502122004
B230358A15Rik	77904821	0.738473930613
Nalp6	69173238	0.352837088218
Stk32c	67881761	0.355361183109
C85492	67881764	3.36092865454
Mmp16	69015308	0.334249868146
Mat1a	75826650	0.548120078693
1700112E06Rik	70201516	3.538546907
Iqcb1	69080729	0.438944869582
Sprrl7	75198220	0.605967009867
Sec61b	76081908	0.722498429751
Slc26a8	2598	0.442012346517
Ccdc19	71210538	1.54870669116
Hsd3b7	633272	1.73031081826
Dhcr7	633278	0.459608214998
Rab4b	71724654	3.1005485034
Mcpt8	69752143	0.534405060268
1500035H01Rik	74357609	0.394033558924
Trp53i5	68666828	0.827275381213
BC065085	70305216	0.591981693816
9830130M13Rik	70305210	0.428999722423
2410004L22Rik	68076895	1.14771263924
Cep350	70218673	0.773969766169
1700012B09Rik	70723626	0.443627676696
Comt	68301371	1.18687931181
Clic5	71764595	0.307159353067
Ifi202b	68301742	5.52180932649
Mef2b	68745558	0.401781694365
1810011O10Rik	68341573	1.87408391537
Pde11a	71920493	0.579474795055
Pdlim7	69113566	0.378224092096
Icam5	69735198	0.302835887987
C87436	68637605	0.385917557785
Agtr1b	69236819	0.327648735918
B930007M17Rik	69527992	0.509020549889
Abcc5	69236628	0.344996508141
LOC435887	71022609	0.451564681941
Cep78	227770	0.390435544445
AI461933	68546215	1.02929544205
Entpd3	69672048	0.574907354187
Nit2	68341818	0.337344617183
Zfp760	75197582	0.668135252091
Aire	1328	0.412176383492
Fgf2	69672432	0.301920052025
Dhrs1	68076553	0.600146782799
Ormdl3	68745492	0.285896745897
Mthfd1l	678691	0.641236616825
Chl1	71496294	0.355831100944
4930431L04Rik	70305353	0.546606047489
Clcn6	69237143	0.847944248129
4930529M08Rik	69442335	1.83040139008
1110014K05Rik	75198130	0.674842323162
Kcnip1	1761	0.953088713203
Mfi2	68563098	0.947496310568
Slc38a3	69014476	0.444035492828
2010004A03Rik	638699	0.758186830703
Ccdc39	69608941	0.707073242472
Reln	79394359	0.37411702072
F2rl2	75934923	0.62914531331
Abtb1	1660	0.410107261221
BC004728	70528312	0.324405268984
Htra1	68321650	0.369787015176
4732495E13Rik	68745534	0.69071736411
Ptpn1	76003580	0.476946656942
Cdkn1c	75198136	0.652856046113
Agpat2	76080970	0.483901116375
Es1	68632154	1.38729927498
Vldlr	77620363	0.287504640078
Zfp3	69288602	0.368131099359
Cxcl7	76081001	0.315303203157
Nudt15	76081002	0.407200594576
E330013P04Rik	76081003	0.364858390706
Sytl5	70302318	0.868808974386
Pklr	69783244	0.488968277607
Ccdc77	68637485	0.641675079108
Maob	69736456	0.508174816597
Sesn3	69873594	0.337409143788
4921509E07Rik	69113728	1.054963629
Ela1	68302362	2.96210444959
Slamf7	68301945	0.406569981837
D19Bwg1357e	68667872	0.445322503581
Ccdc115	68633014	1.95755410093
Abcg2	68667878	1.81006974709
1700055M20Rik	74635048	1.92200401028
Ldlrap1	2011	0.763989663292
Prg3	75931519	0.577737329366
Cypt4	69116805	1.27083212459
Glra3	70723453	0.987542673579
C230096C10Rik	69530941	0.443111454949
Frmpd2	70298202	1.04203787812
Adm	68667655	2.23091601366
Rps6ka2	69013365	0.834055317735
Lime1	68148758	0.579662676366
Dpysl4	1346	1.02147034811
2310067E19Rik	70218733	0.67174554638
St8sia4	69873773	0.895114873387
Tmem22	70298154	0.398317714291
Khsrp	69735747	0.297057840226
Lrrc15	75831710	0.541828652893
Lzts2	69736394	0.366114170373
Glb1	69015703	0.887426812226
Hoxb3	69289153	1.37382999772
Igfbp3	79912577	0.807047965665
1700060C20Rik	70201468	1.04665080186
Serpina3n	75694278	0.754216465528
Ppl	69028605	1.07986241466
2310051N18Rik	71808421	0.991252525238
Cd33	75694274	0.678377301243
Ptcd1	69817457	0.521623591571
Bicd2	68161483	0.400573619255
Ube2u	70596077	1.27599357781
Cmklr1	70593136	0.90264720617
AU016693	68797697	0.549754050787
Nos1	71234633	0.570586681694
Padi6	68667467	1.82225876967
H2-Aa	68410237	0.450679313839
BC035537	385791	0.974631272283
Arnt	79544892	0.358077849347
BC005764	69528106	0.601263551582
Hamp2	69201690	0.31655205674
Bcap31	79544798	0.266604320919
Myo1g	75931516	0.573527849294
Dnajb7	69626963	0.413941953267
Hdac7a	68920401	0.777095094185
LOC547273	77932827	0.657530147297
Tex18	70302467	0.424685741784
TC1565322	75214951	1.05522566017
Ywhab	2738	0.496530781462
Rgs8	69445397	0.930104864657
Gas1	2252	0.359304629531
Cldn17	70237938	7.86335000613
Mm.373572	71210055	0.283659387297
Btd	2070	0.416475457058
Zc3h12d	75931576	0.435231094551
Eltd1	79360259	0.761626518173
Hspb2	69735150	0.538504734836
Hlcs	68667103	0.602300282538
TC1563370	70919555	0.4775490537
LOC432590	70611072	0.590630738151
Usp14	70919848	1.39888768898
Tspan9	68744056	0.492437253023
Spen	73606546	0.354821065838
Wdr5b	68744146	0.293280415858
2810002I04Rik	68745185	0.348581705868
Oxtr	78153167	1.35164016372
9630041N07Rik	69288566	0.883812387768
Mpg	67765728	0.927702571449
Eif3s3	67765724	0.486574872929
Ampd3	67765723	1.63047742123
Chrna7	69237107	0.518199426122
E030010N08Rik	70238955	0.434988055106
Lypd6	69671732	1.31960127728
Ppm1d	68080695	0.538974073867
Ntf3	2441	1.33234392521
Bcl2l12	68545995	0.686258988389
Zfp64	75695666	0.295400729554
H2-Q10	68302281	0.278134308581
Alkbh8	68797679	0.987811707187
Gramd3	70528133	2.25364064449
Xkr4	74277322	0.384871445232
Aldoc	275696	0.429235849737
Gpr108	1620	0.947821139092
Crot	71616361	0.343726743735
Fuk	385778	1.05848975635
Ankrd26	70231242	0.583183646137
Dbp	1194	0.813272569036
BC054059	69835567	0.587079974375
Abcb11	76003608	0.476618830899
Scamp2	69015805	0.283995223669
D4Wsu114e	69080506	0.351179369302
Acsbg1	370	0.343568812847
Adam12	75988236	0.296110985085
Tbkbp1	68861858	0.275011021439
Trappc5	68745372	0.537431172341
Prkce	69817312	0.31837064074
Barx2	2058	0.528935910857
Kirrel3	68843990	0.570891980632
Fahd1	67814215	0.578505674826
Ubqln1	67814217	0.299006541572
2310042G06Rik	67814216	0.705293137583
1110032A13Rik	68911003	0.281071156237
Igf1	75197528	0.860312038518
AF529169	76003389	0.440445742343
Phkb	68843763	0.426794153922
Ssr3	68301670	0.369414223213
Gm1094	75692945	0.504532448776
Foxp1	69288998	1.272037059
Lhx8	2380	0.418036887851
Zfp57	69837189	1.07628177077
Ribc1	70474965	4.13689262781
C330008K14Rik	70231929	0.663080160262
Sfrs6	413829	0.291957424739
Thyn1	67765703	0.653971936041
Ptpn22	68743763	0.330325192261
Ube2q	69133857	0.431917616795
Maml1	75214946	1.00899809184
Rps12	631721	1.46144367485
Tcba1	73513326	3.15401909543
Lefty2	77620828	0.864768053747
Tbl1x	69980190	0.557741378102
Admr	69236783	0.493741367199
Cutc	75695647	0.601062354369
3010026O09Rik	75695641	0.64311491649
Zfp316	68843871	0.276504400186
Hace1	69734899	0.426159432184
LOC545328	77621743	0.265714827237
Entpd6	68546197	0.785900468225
Pxn	1815	0.647164741903
Palld	76135666	0.298122889114
Gpr124	69257421	0.634943799032
Rabep2	1971	0.300395153173
BC043476	69288692	1.0300077743
Cpne5	385757	0.327456928004
Cst10	75831751	0.425233519929
Accn3	75831754	0.297278661283
Fndc6	76003625	0.616930619
Atp12a	76003622	0.30671011057
Prr3	512753	0.40783897661
Slco1a4	71570751	0.594121086412
Rims2	73424184	0.268464989555
Acp6	68924572	1.14258917258
Zfp449	76003325	0.772848826509
Slc14a1	76003324	0.430986361205
Gdpd5	80514099	0.486809683117
Tmem74	69527872	0.534822658563
LOC277923	74743453	3.64671924894
Sstr3	69288339	0.275429697679
Dbn1	75694702	0.445070974991
Hrc	75694706	0.858815388404
Brunol5	73513597	0.656841654629
Tnfrsf19	75692878	0.289850130878
TC1496600	70812859	0.399516091113
F730014I05Rik	70528647	0.305666715494
Atn1	68911027	0.294975598151
Col23a1	71579924	1.86226267642
Nyx	75990556	0.826626921221
Sod1	79749602	0.320241559972
Spag4l	75934509	0.716313764026
Dusp15	70238949	0.593722776377
Zfp715	71612181	3.14724207646
Plekhh3	583849	2.44437869708
Zfp282	68162195	0.336931806592
Mboat5	392931	1.78887758311
Npc2	293915	0.428918994948
Tmc1	75694262	0.435933852767
Npffr2	69257642	2.12827079233
Spata13	69816918	0.544021796239
AW011752	386256	0.361270192471
Duoxa1	68637527	2.22095428029
Fcho1	68161462	0.382888849382
Tekt4	69353535	0.431603502444
Slc7a11	69874048	0.628320410229
F2	68302245	1.02682511018
Siglece	1833	0.647773986285
Dnajb12	2154	0.30446986914
A930018M24Rik	70228633	0.561393221803
Gpr113	69257403	1.14340430583
9430057O19Rik	68862096	0.420727124621
1810020D17Rik	1959	2.62775463609
LOC544809	75043611	0.426108143609
Smo	80473475	1.65283521965
Alox15	75831772	0.39849710815
Fgr	75831773	0.741452142366
Orm2	75831770	0.384680117043
Qpctl	75831771	0.283280223641
Mrps23	638706	0.591719611464
Mdk	1228	1.26839594947
Cd4	68563116	0.507219963237
Ap3b1	69059806	0.269093324776
TC1499193	70813035	0.283829103031
Mm.327538	75991159	0.268347479401
Fgf12	68192999	0.34826283855
Idua	69015338	0.340960078893
Myh14	69781977	0.40641332363
Cdh9	70719650	1.1863123365
Khdrbs1	532636	0.375316902562
Retn	68743972	0.296689283841
Atp9a	69838745	0.43537919692
Pcdh21	71662897	0.41332124547
Cxcl15	75990684	0.556439749598
Sh3bp1	71611753	0.436688746918
Foxg1	2231	0.717398225319
Tmem14c	68151363	0.376392249352
2310079G19Rik	75990428	0.940544208064
4933428M09Rik	75990429	0.770675216262
Tgm5	75990420	0.31311688214
Tlr9	75990421	0.272164164721
Zfp668	70525795	0.29307648976
Gfi1	75990426	0.49277074041
Wdr4	79632232	0.288688260425
Zbtb40	68843835	0.436473089911
Perp	68795445	2.70803299409
2410091C18Rik	70527963	0.284326769893
Zfhx1b	68844468	0.305900644557
Doc2b	69627072	1.83550710548
Marcks	71487124	0.319355304983
Cd300d	76097704	0.357585657441
Tacstd1	76097707	0.72411376527
Piwil2	70300810	0.698237498762
Adrb2	68744522	1.87776976871
Aipl1	79360276	0.327486399174
Rad17	71381139	0.638248016676
Chst2	70919752	0.461180219201
2310028N02Rik	75774637	0.469000553899
Alg5	75774636	0.282742513744
Sh3bp4	75774638	0.47675480605
Ror1	69818260	1.19144832216
Pipox	68341346	0.310654383532
Thoc3	68410231	0.426606356317
4732429D16Rik	75828019	0.650924547512
Lrrfip2	68666732	0.340802398888
Agbl3	75863318	0.43361542516
Hspa14	632494	0.516246600361
Hspa14	632494	0.516246600361
Hoxa9	575	0.306435655168
Nmi	413813	0.490728058762
1110038F14Rik	68546155	0.558037650567
Slc7a5	68546482	0.846114324111
Lrig2	70300210	0.572643830065
4921511I16Rik	70303887	0.998209438456
4921511H13Rik	70303881	0.931904369258
LOC432589	74635830	0.607605032112
9130221H12Rik	67815934	0.722735028289
Card6	71021118	0.321484708254
Tdrkh	69012894	0.302351611111
Sgsh	69873696	0.540009913807
Hint2	76003661	0.400490216668
Nr4a3	71210496	0.302943263062
Hrsp12	76003665	0.291384644481
Qars	69169893	0.83747921916
Plcb4	70300828	0.657282207197
5730593F17Rik	71656874	0.3579868203
Mm.25531	81655568	0.345516147815
LOC272350	74736099	3.11569548679
Aamp	67792196	0.374029729533
Pfpl	71832907	0.486963215202
Nkg7	75831759	0.280259198699
Rgs9	71020884	1.93720951475
9030404E10Rik	70305138	0.558516864839
LOC432858	71764824	0.518329783882
Oaz2	749	0.824436217003
Efs	71664143	0.311659759434
Tm6sf1	68637497	0.427285321722
Hsd3b6	68667186	0.336979225783
BC011210	76097724	0.273307542032
1500026H17Rik	75934926	0.282561364393
2610204G22Rik	75934922	0.26665709586
Scnn1a	69288315	0.431429461749
AA986860	69514518	0.474790804225
Dnajc10	68196955	3.30691178738
P2rx1	75889827	1.03225532694
Fibcd1	69672462	0.386108000421
Oasl1	68446009	0.832220022651
2410146L05Rik	77465016	2.05347305785
Rhoq	68924455	0.335418110187
Trhr	79913245	0.857818699519
0610038F07Rik	71280826	0.941925151582
Cdh4	79913241	0.313424732909
S100pbp	68546013	0.358344714611
Ltbp4	69736316	0.559755141075
Nxph4	71234703	0.550489262509
Fndc7	71496522	0.67104366273
Pea15	68193012	0.426864777482
Cblb	70305598	1.07657298888
Lepre1	2372	0.774509037236
Ift74	75862573	0.464365008281
Rbm4	889	0.267878244726
Gja7	77790718	0.476951078569
Slco4a1	2626	0.288589455379
Rdh10	75831736	0.283351861893
Tek	68797942	0.402653774823
1100001H23Rik	68410387	1.09406273165
4432405B04Rik	68919085	0.654055341825
Sema4g	68924739	0.5205835082
Aldh1a1	69013627	3.11215327826
Pias1	69013194	0.735625515746
Ccdc13	70609234	0.846975345273
Fkbpl	69012861	1.75346249011
Hbld2	67978773	0.852967471472
Iqcf4	70474869	0.397977153461
C130070B15Rik	70231881	0.325732063868
Cog2	68301796	0.52982303135
Cib2	386027	0.401745231642
Igf1r	69735263	0.338524488884
Alox8	75694767	0.565866183317
BC018465	75826684	0.569037321166
Atoh1	75826683	0.897892119962
Mm.360169	71209982	0.551754909035
Stat3	2638	1.05105687174
Stat1	2636	1.11370927124
Gria1	81790722	0.428557663596
2900093K20Rik	74990479	0.407009027331
Fbf1	71497000	0.297945783637
AK129128	69526480	4.94258224874
2310003F16Rik	74822910	0.481128778144
Mrpl55	68545477	0.2769682061
LOC241794	71489812	2.05332503212
Ssbp4	68076537	0.549076045832
Fezf2	68844839	0.349502402081
Prkd2	69524503	0.493323005436
Glce	71280946	0.415181758855
Ccnd2	80514155	1.00375220715
Ppfia2	71496504	0.327434431656
Adh7	68745384	1.97024547824
Gm1045	76081020	0.302603391908
2810004A10Rik	70203555	0.491524292621
Tnip2	68798855	1.22737458241
Crp	68302221	1.31732611526
Tapbp	69112405	0.673491242352
Cstf2	2132	0.307350805285
Aldh4a1	69014524	0.313233873783
Rab13	68637581	0.499482549352
Ccr6	69237035	0.353879615092
4632417D23Rik	70303845	0.357433801598
Timp2	71393280	0.317382873098
Arhgap25	69526815	0.632972668639
Doc2g	69174316	0.623924493804
Spfh1	68302368	0.482693668454
Dpysl5	71587595	0.826094462861
Klk1b8	68632118	2.36210339903
Eral1	69672120	0.285446080515
Zfp207	68203477	0.285876820357
ORF19	1797	0.627148120104
Trp53inp1	77464972	0.433875325931
Bmp10	76003510	0.272044469215
Pld2	68745396	0.453493999581
A230062G08Rik	69447960	0.554318974664
Tnfrsf17	68744719	0.766206600736
Paqr7	69015601	0.712750447179
Zcchc12	71656838	0.741924181855
Cd180	76003681	0.863744136531
Cmya3	76080995	0.392034852081
Ccl24	76080994	0.686998582469
Commd8	76080997	0.612633522497
Hoxb9	71393388	0.33580603799
Snx10	70429435	0.330722825849
Rnaseh2b	70203543	1.64458778282
Abi3	68744994	0.745475415411
Acrbp	77910651	0.326039345816
Zfp483	70566047	0.647810721082
Csnk1g3	71723900	0.407827094243
Ctcf	79760450	0.425399365759
Eef1e1	69113614	0.310698222701
AI851790	71281764	0.306646970858
Clcn2	69734737	0.43459082963
Ptger4	1525	0.69829551356
Nanp	583866	2.15362820422
Mtmr6	583867	0.306295949334
Otud5	583864	0.311950471191
Peli1	583865	2.92646634282
4732474O15Rik	71808989	0.265459146844
Aldob	79354751	0.274714544548
Spata16	75931606	0.295701467645
Nalp4b	75931603	0.438724543685
Tbca	68861975	0.598601489362
Dnm3	71209892	0.976299152496
BC031353	68196919	0.741461539588
Pygo2	68845627	0.269155141035
Hap1	79669537	1.0902542301
Lrrc57	68744815	0.434337821083
Plxnb2	1264	0.431785811541
TC1479977	74509584	0.561384144352
Ccl3	71380965	1.33964126454
Kif23	68924691	0.454428138185
Ptdsr	69015140	0.495961626796
Ntsr1	80342232	0.349361639515
4930422G04Rik	68445967	0.340331420262
Prelp	68637832	0.39663649488
Phox2b	79904242	0.668981169042
Retsat	68302011	0.887085260778
Msc	69289411	0.549189371889
Ccrl1	69237059	0.995498656363
0610009D07Rik	68342153	1.33120663087
Sec14l3	70595931	3.46432163451
5730437N04Rik	68410345	0.26704870976
Ggcx	76003536	0.375434865353
Peg10	73497633	0.682860123423
4921533L14Rik	70205680	1.61180607411
LOC331392	70595901	0.506094694049
Mm.258279	71735071	0.328842860702
Spata7	68745287	0.366241355082
A930033H14Rik	69514476	0.600716904014
Nab2	68745462	0.803165096393
Mep1a	68341448	2.33773234619
Hrh3	71393412	0.382046287091
4930538D17Rik	69103499	0.427492727466
Bicc1	71808546	1.0941205549
Cdc42ep1	68342384	0.265940448418
Tmem106c	68745456	1.12784769495
Upf3b	75862560	0.962261117196
Lig1	67767443	0.688268414488
Spryd4	67767442	0.448261737842
Efna2	77454701	0.268467212987
Gp1ba	71232740	2.60843217366
2410018C17Rik	583842	1.65004854665
Pnck	828	3.88174675894
Mcf2	76003702	0.330216457141
Bex4	69201534	0.390285990722
Rbpsuh	69262324	2.43368172051
Gabpb2	69672713	0.277703324842
Slc35f1	69873917	0.446151429133
Pecam1	68443238	0.588027193919
Rhd	69818155	0.559611839811
Fbxl21	71497006	0.710287079051
Nfe2l3	68910962	0.536971884335
Abhd6	68196937	0.437524736194
Mm.371780	71210025	0.265722570915
Mbtps1	69015164	0.436753570547
Dspp	75988390	0.272652310691
2810433D01Rik	73716590	2.28825771603
Ctss	632506	8.24636057938
H3f3a	632507	0.296324291018
Hoxd1	69289171	0.293674056088
Nudc	68302329	0.847821190791
LOC433746	70786743	1.26926203448
Rccd1	80472057	1.00233571833
LOC676016	80342303	1.38063893576
Stk39	68911013	1.08369985203
Hoxa7	71891539	1.433909113
Myl3	70543064	0.60201359266
Igsf1	76003550	0.451774916904
Dlx1	349	0.596463599153
2310001H17Rik	69202340	0.40296611785
1700065D16Rik	68797780	0.38028779482
2810002N01Rik	69236538	0.440844351548
Calca	79749593	1.05485034577
Dhx29	70528593	0.796669428178
LOC329257	75931514	0.423377612703
LOC268906	71281919	0.838309027762
Abhd11	1578	0.551873595759
Hlx1	68744134	0.423368995538
Cbs	68341286	0.88432155585
Mmp9	68745402	0.895947653653
Rnf2	68341878	0.548236386201
Adrbk1	71569304	0.627574745773
D330012D11Rik	75214736	0.461563879107
Als2	67767467	1.09050812308
Armc7	67767463	2.00949735954
Nol3	67767468	0.454855551903
Pcdhgc4	70784958	0.617154552425
Zic1	79677351	0.625960675255
Fxyd6	69113656	0.443626227243
Actn1	74514369	0.455273969718
Ftsj1	68302172	0.587511551765
Muc15	75988378	0.266483608007
Kif4	74514141	2.6404248712
Atp6v0c	69526976	0.266901453617
Sgta	68076557	1.11438120814
Txndc11	68637933	0.961547714741
Fxyd1	68632918	0.26695464516
Ccr5	77793173	0.403266401147
Ngfrap1	1787	0.290205251076
Oraov1	80525705	0.345735933709
Calb2	75496400	0.561204957584
Nol4	69782300	0.846206381865
Il6ra	71232841	1.87272485477
Calb1	75496471	0.658912622769
Efnb1	385	0.320338572256
1700029H14Rik	75860934	0.311816443366
Pex26	556993	0.567314456327
Ebf2	75990543	0.271600618751
Stc1	2640	0.409401734025
Rasgrf2	69817988	0.877214744247
Dnmbp	71587571	0.409882386426
Syngr2	72731	0.379838929286
Psen1	79760446	0.383893521181
Etv1	70919573	0.827992314896
6720458F09Rik	69013116	0.329119222374
Mmaa	1773	0.658322602726
Aqr	70528240	1.55309441773
Prdx3	633302	0.428369475288
Prmt3	69113686	0.338180994745
Stno	68744104	0.568135393426
Tbx3	70303642	1.53947088567
Ap3m2	70430808	0.292540075876
Nr0b2	77454633	0.462075742752
Lypd2	76081044	0.375905715946
Dcdc2a	68745420	0.29198061784
LOC381556	74514300	0.384200561666
Ninj1	69782264	1.61308058956
Usp11	293903	0.427673947226
Srf	68798849	0.283482037875
B130040O20Rik	71495855	0.991903245165
Pga5	75931496	0.309865257183
Nfkbie	2426	0.610053797949
Rpl35	68441496	0.67007989402
Dsc2	75831766	0.627711024257
2310046A06Rik	71991822	0.291938880143
Krt25	68637647	1.94802095931
1700001D09Rik	75828188	0.475863268163
Clic3	70543074	0.645249402519
1810030N24Rik	68744875	1.83223068537
Galr1	80514053	0.777870015686
Dlg5	545115	1.20750659612
Itgb1	69735616	0.374227447749
Gps2	68301658	0.326198001718
Rab27b	68545818	0.366815724598
1300002A08Rik	71764547	0.268679418791
Slc6a6	1851	1.49402767845
Cnn2	76081897	0.512020732038
Fnbp1l	69095948	0.529645402688
Fah	67765699	1.064916172
St7	69095947	0.320611545355
LOC433173	70722964	0.725340862108
Vit	76081041	0.364673220886
Ngb	79670444	0.630216552506
Top3b	67815547	1.56155943872
A830019P07Rik	69449032	0.813007215735
Gabre	81654095	0.436420244607
Gabrp	75831175	0.835769414053
P2rx3	75831176	0.839358671992
LOC434822	71022415	0.761995130693
2310039H08Rik	68546001	1.40578649915
Chdh	68910964	0.276268084894
U2af2	386012	0.361192222811
Mm.292102	71161441	1.06280741487
Pecr	68341406	1.09172138116
Casp6	79749597	1.2046222121
Zfp397	68445913	0.319682492847
Cxcl16	68341794	0.424445666102
Slc25a32	67815538	8.87872534148
B930071L05	75990477	0.308630258314
6230416J20Rik	77455147	0.730840963464
Zfp192	69133731	0.365619521494
Wnt5b	77454631	0.634442760947
2610018I03Rik	69202806	0.304341229324
Pcsk5	77910649	0.286342636673
Ilf2	67815541	0.301558038673
Samd14	70430892	2.42835531579
Rbp4	68632655	0.803173993991
Fn1	69201594	0.364216346232
D19Ertd652e	74426862	6.13277956892
Sectm1b	68341436	0.281978025322
Sertad3	69549610	1.5603699726
BC027127	68157400	0.507938581512
Fbn2	69672306	0.484381774578
4930544O15Rik	70218312	0.443384401139
Rnaseh2a	68546119	0.542660400417
Cpxcr1	70300031	1.42123199158
Asb5	69288644	0.483894919023
Upb1	68445961	0.450337763735
Tcfap2b	70598361	1.31590334221
Zfp612	69012944	0.351327899404
Sfxn2	68410339	4.64075027891
2610028H24Rik	68797571	0.29181340911
2610208M17Rik	69095963	0.68563563271
BC004853	69095966	0.446763960546
Cfb	323167	1.63408253878
BC005471	323160	0.622934612675
BC036313	69529071	0.436510457589
Nol11	67787338	0.79977376074
Prpf6	119683	0.387462244202
5430407P10Rik	70445490	0.770064099204
Slc2a5	2602	0.349929725937
Brd7	69529412	0.280729709601
Zfp277	68920803	0.336032249297
Prss12	68631869	0.460774035261
Cchcr1	67787336	0.350875130884
Gpr174	69257373	1.16431088372
Pacrg	69782652	1.07579554191
Rabepk	68410440	0.291562701035
4732471D19Rik	69407690	0.337667982678
Prkcz	842	0.276888517944
Adamts16	77620397	0.533996979209
Bdh2	76135539	0.887510457703
Gpr23	69257510	0.560903056036
Pmpcb	69816338	0.632579855723
Gng7	1735	1.42496321593
Dctd	68633383	0.768920300387
Eln	69262291	1.38115436262
Cep68	76003468	0.274727540482
Cntrob	68862102	0.549061151799
LOC215538	70565951	0.724847257441
Mamdc2	69262286	0.355173375031
Trappc2l	68744630	0.691566063168
Hgd	75990703	0.321139222023
Fuca1	532572	0.264347961711
Tbrg4	68151444	1.15006340833
Lrig3	75988235	0.956262977464
Polr3a	68843787	0.990554375685
Nploc4	69526498	0.760424187053
Btc	75988324	0.388641133393
Brca2	75988323	0.391076943126
Nrg1	71234667	0.501099100699
Nptx1	71234666	0.441084545537
Gtf2ird1	74510284	0.356479891112
Vdp	638711	1.1815153567
Kng2	76081916	0.313680020881
Lrfn3	76081914	0.621597830708
Etv4	71307298	0.936551827135
Supt7l	68795460	0.429281815343
Rbm41	69549671	1.28287061911
Tmco5	69114205	0.680424084054
AI427515	68844104	0.882350602723
6030422M01Rik	70227860	0.498836530095
6030422M02Rik	70227866	0.309353600367
Plxdc2	69028396	0.401540035174
Asb15	75851053	0.399608737908
LOC433093	70722910	0.587110868858
Creb3l1	1694	3.81749768872
Nomo1	1698	0.274530609212
Nov	75496430	0.362842640031
Rbms2	513016	0.391684333302
V1rc28	75198232	0.818182416342
Fbp2	68301347	7.76115227543
Epb4.1l4b	75988402	0.287126916467
Ints1	68743990	0.288672947298
Wdr85	68546311	0.337020068172
Nsmce1	68637515	1.4851582848
Hist1h4i	69169564	0.274733022997
Ankrd12	73513410	0.30883583465
Asl	74990535	0.511864979683
Arhgdia	633678	0.412714838819
Psmd10	68637455	0.622267789326
5730494N06Rik	70429130	0.327548949114
Qtrt1	68920821	0.32277715186
TC1480317	70812711	7.91719303692
Sirt3	68117984	0.692727400609
Rbm8a	68844379	0.392150021161
Arhgef7	76003447	0.281572273362
Fgfr1	79750677	0.375086499285
Spef1	68443110	0.302867699934
1110007F12Rik	68341800	1.12258047272
Thbs1	80473473	1.01240871891
Morc3	1312	0.300421917025
Dnaja3	68443441	0.263932782382
Fgf18	69672426	2.0173730501
Cpsf4	68843996	0.265527389507
Prps2	69080734	0.656098771177
Caps2	75988344	0.357640358725
Ntrk3	71234689	1.22692909547
Mapkbp1	71381091	0.627425198385
Tnrc5	70429483	0.627773595447
Myot	75827110	0.886740549915
Chrac1	69174274	1.2760697407
Kcne4	68545929	1.07285384237
Sipa1l2	69201498	0.601783268851
Nxt1	68445155	0.657677901487
D330038O06Rik	70305676	0.29590118736
A630018G05Rik	70228531	0.819321868915
A630023P12Rik	70228537	0.801424195463
Phf23	68632996	1.10739123699
Ppp1r3c	70546390	0.344471699992
Zmym6	74277665	0.773560372856
Snrp70	68076882	0.327108271576
Mcrs1	68076881	0.284993366494
Yipf4	68076885	3.15593093426
Bid	68076884	0.82106014005
Brd8	1674	0.593898120022
B3gnt4	70231176	2.83689530722
Clec11a	2554	0.336602875571
LOC385308	70725471	0.352852725649
Cant1	68666493	0.446474780651
Vps28	68321662	0.611616274295
Gng2	76098396	0.58176510889
Mrps12	68301365	0.672006762959
Adam34	76080969	0.614257528271
Mnat1	71325264	1.00223433009
Lrrtm3	70300240	2.45725501915
Pan3	68745155	0.75605775143
Fbxo40	71232661	1.64298576163
9430083I22	70305192	1.29511155152
Nle1	68633008	0.275224946701
Angpt2	68633002	1.65780065569
Ankrd33	2007	0.507082304353
Dio3	70238866	1.99636210764
Ankrd17	77620263	0.341922208775
Nkx2-6	77932777	0.476849486758
Rasgrp4	71832862	0.476755854796
Tbl1x	70813311	0.936650167394
St6galnac3	69262245	0.60934216854
C230078M08Rik	77904879	0.508897454617
LOC544793	73712798	1.02661453875
Tcf7	77464880	0.646556685599
Cyp20a1	68797589	2.36998423623
Dscr1l2	70946481	0.421577187128
Itga11	75693046	0.373756974277
Lmbr1l	68080686	1.41068788926
Commd5	68080687	0.571064060666
Tmprss3	77464850	0.58166434047
Zfp474	69104098	0.315548021432
LOC434002	71892316	0.289261671016
Pde3b	75990408	0.553464118717
Etfdh	68269652	0.321938496109
Csdc2	77910723	0.539394469832
Gjb3	75861847	0.821964488664
Pxdn	70539244	0.399963830233
Gpt2	1658	0.487697930285
TC1515356	77799057	0.439731233372
TC1451722	72472384	0.472865987798
Hils1	69174487	0.673024389933
TC1551524	72472386	0.841601251939
Tpte2	1883	0.445849682487
Lhx3	77924514	1.23018965514
LOC432424	70608484	0.276379335586
Thrap6	130533	0.410235350273
C920008G01Rik	75214949	0.264843766163
Irf2bp1	70431403	0.349483663723
Pkp1	76081010	0.740130849272
Hspa12b	70429268	0.684049454012
Als2cr7	75990875	0.382605369994
LOC245882	76081018	0.270209159248
Nanos3	70300517	0.84875556377
Dom3z	532640	0.30016969729
Gm1567	70298393	0.856111652496
Hnrpd	68301939	0.346214197102
Supt4h1	69117044	0.3481743772
Hapln3	69734911	0.535965164478
Slc16a12	69527728	0.635269750323
Epb4.2	69672072	0.724007972143
Rab24	68341842	0.34206502973
Slco1a5	75694427	0.584102624609
Jmjd4	69288662	0.263375054145
Nrp1	79913171	0.748868512212
9930022N03Rik	71764667	0.316939685821
Mertk	69752185	0.905690350081
Hoxb1	69289147	0.952297295797
2610024E20Rik	70474959	0.55895081048
Grip2	70566331	0.308411085078
Cdc34	68637796	0.30143803019
Pdlim2	2477	0.812895599999
Gja10	69672886	2.37558089429
Tuba1	68844164	0.301949758819
Blcap	68637575	0.316484072444
Cpd	69568998	0.425559770693
Dhtkd1	76003518	0.336109011204
2010003K11Rik	68499231	1.60527606034
Snai2	68798334	0.860034492824
Hnf4a	568	0.362586540366
Tspyl2	385781	0.454918427151
Cobll1	71021160	0.675027437449
D830046C22Rik	71021167	1.27448405443
Rnd1	69113620	0.624808687327
Oas1e	75931604	0.713335358231
Tbx10	69816966	0.445162631916
Araf	130514	0.479181555453
Prkacb	73424011	0.327258540207
Gp1bb	75990859	0.606882901691
Map6d1	70565891	0.357171837193
Siglec1	76081034	0.447234979531
Birc1a	76003500	0.266532048578
BC034664	69169947	0.519347981186
Sertad2	70524281	0.67445701299
Gja3	77793177	0.411852666022
6330500D04Rik	70227902	0.375074636029
Rtbdn	68498830	0.406985618492
Npr3	70546287	0.82455029732
Tram2	68633300	0.775734445284
LOC432748	70611264	1.42045433074
Bex1	69116584	0.302539685838
Galnt2	68911014	0.379946049203
Jtv1	67814204	1.42676281401
BC020077	68341866	0.721969314175
H2-Ob	71764643	0.348700465362
Fosb	69288986	0.436825962845
Ppcdc	68744044	0.320038278363
4933427I22Rik	69443232	1.15284993185
Zfp446	69288578	0.917443503625
1700020D05Rik	69353608	0.589641078542
Timp3	69549650	0.408578242295
Traf6	68844534	0.387271805167
Pde4c	69169779	0.735672068038
1810027O10Rik	69407110	0.321521435537
LOC382109	77620858	0.63325223633
9530077C05Rik	68545989	1.04689075863
Kcna5	75695671	1.40740634337
Rest	80342048	0.594921579195
D5Ertd40e	75197534	0.403471384185
Smg6	71569331	0.300351285286
Epc1	71213907	0.597957833339
Rpo1-2	71377753	0.716981335615
Tgfbr2	69133680	1.48446241433
Arhgef16	76003619	0.310538671427
Fbxw17	68743913	1.74673799017
Leng1	76098383	0.263458926773
1300007B12Rik	67978659	2.05850723633
BC031748	68563104	1.16153187344
Gbp5	69015344	1.37747570049
Ttc9c	69133719	0.690526606919
Cd6	323181	0.264432290327
Pgrmc1	77454574	0.411429390421
Col5a1	74821660	0.30402361769
Tmprss4	2684	0.688397635384
Ets1	2200	0.578679215348
Msln	75826582	0.733330168878
2900005J15Rik	69407325	0.527402065316
Sin3b	69169397	0.364106329538
Jph2	68498534	1.2116800615
Tekt1	75694285	0.844080761897
Lor	79904796	0.476139767094
Mm.125511	72182975	0.341999781348
1110049B09Rik	76003371	0.471538161978
Als2cr11	76003373	0.742773376426
2900001A12Rik	76003374	0.264029013376
Slc18a1	76098391	0.269386576573
Casp4	75861031	0.692866468078
Sytl1	71764625	0.369142914975
Ngfr	79904166	0.367270608068
Idh1	69735204	1.17436546583
Oprl1	69837191	0.305158731806
Tpp1	68148756	0.28119643536
Olfml3	68442937	0.310591866901
Bcl2l2	67765710	0.270743600846
Sgcd	69873672	1.44844085287
Popdc3	79913219	0.453318268404
Mbd3l1	75860975	0.584571155258
Galns	75695654	0.512306215645
1500031H01Rik	71213011	0.285887350047
Acadvl	68203485	0.38202531361
Rai14	69816757	0.34152245858
Csf3r	77798995	0.27299750563
Bag2	75694921	0.282422300756
BC052328	68797643	1.56412825747
Prap1	75831747	0.334736642283
Nup35	75831745	0.278713601183
Polr2c	76081912	0.353454739302
2810037C14Rik	68924769	0.497390123882
Card11	76081073	0.810582712343
Cd209e	76081078	0.517924559258
Hmbs	75990578	0.341879536036
2410019A14Rik	70566041	0.450816714796
Son	997	0.427689243606
Tas2r139	70302413	1.63663068837
Fads1	678684	0.847858307485
Ptdss1	513476	0.321553466905
Nfatc4	71656120	2.28345731104
Tas2r138	70302407	1.07282604754
Tmem111	67978660	1.08148711209
Mmrn2	69134181	0.413099762285
2010003J03Rik	68445077	0.577577348632
BC049702	70525770	0.26443458726
Ccdc57	68843949	0.351807125109
Ctdsp2	68498986	0.344414514231
C1d	74990481	0.42745563089
A930025D01Rik	68910986	0.571826848196
Cd2	68910982	1.58997822081
Noc2l	583872	0.53101129402
Dclre1a	70946401	0.307360350063
Smpd1	75694482	0.408800058167
Akr1e1	75694481	0.727029226118
F11r	75774628	0.328354323406
2810453I06Rik	392926	0.274441055397
Evc2	71496571	0.439255124558
Asxl3	70231911	0.372290415535
Cnot2	71496312	0.638527070091
Trem2	71664133	0.298844367582
2900064A13Rik	71493129	0.582800743936
Rspo4	69514464	0.615445550948
TC1430816	70795409	0.339735935762
Camk1	70445646	0.344566488247
Nmt2	686192	0.728268365997
2310008H04Rik	75931444	0.528294415839
Traf3ip2	75931448	1.21211844948
Higd1b	71616335	0.463172117062
4921521F21Rik	75850418	0.454835990974
Cldn2	75694900	0.472511831337
Baiap3	74735337	3.73363900413
Dnajb4	638712	1.53167950361
Sema4b	69873522	1.30050160714
Cln6	69549018	1.43336773714
Sod3	75694451	0.597881655865
Tmem119	68161453	0.369529033192
Tac2	75694341	0.549325357624
Rps6kl1	68148754	1.79093819074
Rnpepl1	67792185	0.571865619694
5830418K08Rik	71493777	0.392840274058
Dbf4	70430790	0.54258269951
Aldh6a1	68445059	1.57038907587
Myt1	68844600	0.432239453135
Prkci	68546554	0.310158072591
Myo9a	69407672	0.561716874343
E230019M04Rik	75197576	0.453604233498
Hmga2	71393370	0.540161233351
Lcp1	71612196	0.276539863778
Tmem145	70305478	0.539418708762
D930015E06Rik	77924472	0.308698742362
Prokr2	69257636	0.617063230428
1200011M11Rik	70474821	0.473863586825
2310001H12Rik	75774643	0.39324513311
Pik3r1	68546560	0.295490570306
Ccnb3	76081076	0.288726481748
Stau2	248566	0.272141776003
LOC434368	68668084	0.408434764455
Nts	71234690	1.1464740519
Ccdc54	69114785	0.440156142189
Atad4	80514101	0.355257182798
Skap2	512776	0.431593583961
Ptpn12	68798861	0.297796323085
Hhip	68798867	1.6711567399
Smap1l	69407122	0.326962317225
Hdgf	2286	0.594296980264
Rnf190	69443172	0.484790103506
P2ry12	1907	0.263496486057
Gm879	74821852	0.507505221624
Myod1	69289447	0.410331995209
Gemin8	70445628	0.706103858193
H2-DMb1	68076897	3.17646043749
Fbxl6	68797972	0.598416228392
Fcrl5	75197498	0.293258544798
Cngb3	75985880	0.303919878267
Pex6	72725	0.298944776887
Kitl	617	0.27719053509
4931406H21Rik	70218462	1.31954150205
Fras1	69672569	0.359803243834
Cgref1	532681	1.01396570043
Il17a	76003675	0.292326781427
Il11	76003674	1.28202036796
Il10	76003673	0.466746261423
Lpin2	378554	0.452667059553
AU042671	69013450	0.354169203904
Lrrc25	76003680	1.48244597495
Akap1	75988245	0.421485162535
Ager	75988242	0.651920811372
Gmnn	75827097	1.05249784616
Angptl3	75827099	0.595836762477
Rhbdl1	583574	0.288263198943
Pramel3	75990412	0.437152925982
BC013672	71616812	1.74901105336
Gckr	71616813	0.265876736465
Axin2	69838361	1.26345857013
Ercc2	532721	0.566167034083
Tcerg1l	69980208	1.72571198042
Slc26a7	2596	0.3578533125
Cabp7	70305592	0.631699582799
Pcgf1	68744701	0.396277276374
1500004A08Rik	69014728	1.22340029455
6030465E24Rik	71809007	0.339122046118
mCG140870	76003319	0.294109929093
Pole4	71664132	0.565724205884
Tmem161b	68667192	0.355531625117
Ppp1r14b	70723531	1.55206219256
4430402I18Rik	70204111	0.865268927313
Kif15	1507	0.563528554612
Efna1	68076527	1.27852105024
Cdh13	79360241	0.858608312297
Crybb1	75774662	0.30384276801
Kmo	68666768	0.417977299592
Unc5c	70194576	1.70257386776
2310056P07Rik	68341376	0.571789430118
Lman2	68924449	0.275966791702
Nr2e1	77464920	0.31575616103
Nt5c1b	75860962	0.593877441558
Timeless	69169803	0.267309926465
Dgat2	68861680	0.363886406998
Rap2c	69170108	0.582424481053
Pycr1	70473957	0.542515593698
Gys1	68637599	0.571547325895
Ulk3	75233603	0.317058731667
Cmtm3	2100	1.38804094069
Zfp9	70445365	0.360091218423
Ppp1r14c	75831722	0.29438051276
D630030L16Rik	70238698	1.58754304346
Prim1	77464986	1.01827101165
Htr3a	70593142	1.4500973007
9630031F12Rik	71495185	0.667159002529
Crim1	69608052	1.3469878923
4930515G13Rik	70218223	0.274958117571
4931407K02Rik	68918697	3.15436611388
Icam4	70277997	2.03523824733
Mcpt4	75828181	0.637328750009
Ccdc83	75694308	0.637577143937
Bcl2a1a	76080983	0.401353317775
Akap3	76080980	0.270733119729
Astl	76080981	0.403620010368
Btla	76080984	0.337096496339
Dgcr8	77620455	0.295152090602
Serpine2	70429429	0.264518467385
Edg1	69012705	0.347200645651
9330126M15	75990476	0.837767975541
D15Ertd785e	67936412	0.353722701312
2610204L23Rik	69202896	0.591879792098
Grik1	81790730	0.602593709944
LOC432471	74509530	1.22059935789
Slc12a3	2574	0.440663909649
Appbp2	583841	1.6893057078
Trpc4	79904698	0.37275371457
Catsper3	75931612	0.471924507168
Myg1	68545887	2.38713912234
Xkr6	70542954	0.406565947764
LOC381765	68744857	0.339786811045
Pla2g7	68196965	0.264254540514
Stat5b	68632679	1.507676812
Rps21	68545854	1.05736150773
Golt1a	69170282	1.05644156902
Wdfy2	70812750	0.41970754196
Tnfrsf10b	70302551	0.537425843884
Fstl5	80514145	1.05235752455
Adrbk2	69524392	0.407163379745
Bdkrb1	69236867	0.66324871936
Letmd1	1636	0.880449983462
Lbh	69015422	0.282974141205
Myom1	77455013	0.596947094775
Trp53	79762589	0.688828243807
BC011248	68302035	0.531003116261
Myocd	76081911	0.45224467328
Golph2	69080045	0.425768774864
Prss32	68666487	1.84717956372
Serpini2	75934520	0.788519331413
Crry	2126	0.604245715318
Cryaa	2128	0.278626890938
Gpr165	69236736	0.60695924051
Ankrd27	75931429	0.395799696503
Chrnb1	77620387	0.902065775747
Trfr2	79541439	0.445415181228
LOC434437	71211371	0.595521392837
Agt	88	0.637404987023
Tro	69837423	0.625558410102
1700025O08Rik	71919619	7.66611746139
Lrrc48	68633267	0.272405964818
Mcfd2	513474	0.479318396618
Cdh22	71487073	0.408266902054
Col9a2	70528545	1.00266981544
Grb7	1503	0.737610371585
Ctxn1	69015811	0.26694297246
Alkbh3	68633467	0.522452666418
Itpkc	69549300	0.427235556607
Nfat5	73496959	0.291780917671
Hoxc12	71393394	0.55049851579
Iqcc	70430876	0.47055433471
Lypd1	70430708	0.397502288106
Spry1	68563074	0.354101617861
Obfc2b	67815540	0.452516838956
Rhou	69169475	1.32506442799
Aco1	74990482	0.346364681778
Ttl	583871	0.572314942021
Ciz1	583870	0.418020933565
Cbwd1	583873	1.58305003643
Bcdin3	67792211	3.17884291365
Nav1	74822940	0.724315437143
Nav1	74822940	0.724315437143
Ifitm3	75198112	1.14016782369
B230220E17Rik	70611407	0.550984860722
Tgfb3	2668	0.282704508004
Pias2	294017	0.42017601661
Gaa	294019	0.485074347053
Slc29a1	1839	0.991499849581
Nphs2	76003714	0.525314890893
Ccdc127	67978709	0.584272264567
Galk1	68341627	0.880254634333
Thrap2	74056141	0.291134877414
Stoml2	72724	0.280775559177
Disp1	69626897	2.12355797925
Slc35d3	69873911	0.272248812584
1700041C02Rik	70201432	0.326467039808
4930503L19Rik	69015152	0.623602886207
Ptn	77455034	0.54141430487
Dmc1h	71496447	1.99695642077
Kptn	69080065	0.265072061707
1700011F14Rik	69113859	1.18344712383
BC051142	69113853	0.299287882565
Ms4a6d	68637802	0.717564209886
Edg7	69237227	0.332558679239
Btaf1	70239075	0.51185016207
Pak2	71281343	0.432025524168
Dyrk3	293891	1.44815973696
Ezh1	293890	1.07170119286
Zbtb24	68668042	0.428351915477
Clybl	68441508	0.445885287331
Nop17	73606582	0.322293489717
C530008M17Rik	73818806	1.19975405823
Exoc3	532695	0.817551896548
2610002J02Rik	70812972	0.582189339261
Rps27l	75831731	0.280979658991
AA415398	68744122	0.275958862867
Prl	75861792	0.494195161071
Ndrg2	79912570	0.385186796686
Pnpla2	68743841	0.266610380702

## Sheet: CuffdiffDVoriginal
test_id	gene_id	gene	locus	sample_1	sample_2	status	value_1	value_2	log2(fold_change)	test_stat	p_value	q_value	significant	Gradient
ENSMUSG00000020061	ENSMUSG00000020061	Mybpc1	10:88518278-88605152	q1	q2	OK	8.45369	0.721719	-3.55007	-6.09599	5.00E-05	0.00175927	yes	DV
ENSMUSG00000028619	ENSMUSG00000028619	Tceanc2	4:107126612-107200996	q1	q2	OK	34.6152	3.18838	-3.44051	-5.98047	5.00E-05	0.00175927	yes	DV
ENSMUSG00000032303	ENSMUSG00000032303	Chrna3	9:55011342-55026559	q1	q2	OK	1.79021	0.245027	-2.86912	-6.31207	5.00E-05	0.00175927	yes	DV
ENSMUSG00000027966	ENSMUSG00000027966	Col11a1	3:114030539-114220718	q1	q2	OK	2.4766	0.477157	-2.37582	-4.50301	5.00E-05	0.00175927	yes	DV
ENSMUSG00000046480	ENSMUSG00000046480	Scn4b	9:45138436-45154152	q1	q2	OK	1.09516	0.21749	-2.33212	-5.71472	5.00E-05	0.00175927	yes	DV
ENSMUSG00000086804	ENSMUSG00000086804	Gm13847	6:31605210-31743316	q1	q2	OK	1.64283	0.408066	-2.00931	-1.76077	0.0005	0.012681	yes	DV
ENSMUSG00000055044	ENSMUSG00000055044	Pdlim1	19:40221172-40271842	q1	q2	OK	2.72035	0.724915	-1.90791	-2.79417	5.00E-05	0.00175927	yes	DV
ENSMUSG00000030270	ENSMUSG00000030270	Cpne9	6:113282306-113305627	q1	q2	OK	1.64437	0.480919	-1.77367	-1.38495	5.00E-05	0.00175927	yes	DV
ENSMUSG00000032128	ENSMUSG00000032128	Robo3	9:37415668-37433163	q1	q2	OK	1.73707	0.514195	-1.75627	-3.64603	5.00E-05	0.00175927	yes	DV
ENSMUSG00000020732	ENSMUSG00000020732	Rab37	11:115091430-115162236	q1	q2	OK	1.19266	0.356721	-1.74131	-2.66234	5.00E-05	0.00175927	yes	DV
ENSMUSG00000028778	ENSMUSG00000028778	Hcrtr1	4:130130216-130139359	q1	q2	OK	1.21936	0.374155	-1.70441	-2.57401	5.00E-05	0.00175927	yes	DV
ENSMUSG00000013766	ENSMUSG00000013766	Ly6g6e	17:35071442-35078804	q1	q2	OK	7.48738	2.34197	-1.67674	-4.31217	5.00E-05	0.00175927	yes	DV
ENSMUSG00000022096	ENSMUSG00000022096	Hr	14:70552211-70573548	q1	q2	OK	1.64118	0.542159	-1.59795	-1.98531	5.00E-05	0.00175927	yes	DV
ENSMUSG00000030222	ENSMUSG00000030222	Rerg	6:137054824-137170497	q1	q2	OK	13.7711	4.57335	-1.59032	-6.55073	5.00E-05	0.00175927	yes	DV
ENSMUSG00000060579	ENSMUSG00000060579	Fhit	14:9550091-11162035	q1	q2	OK	1.77354	0.592137	-1.58263	-1.45908	0.00085	0.0195409	yes	DV
ENSMUSG00000020140	ENSMUSG00000020140	Lgr5	10:115450310-115587780	q1	q2	OK	1.2468	0.441308	-1.49837	-1.69974	0.0002	0.00592451	yes	DV
ENSMUSG00000038644	ENSMUSG00000038644	Pold1	7:44532745-44548849	q1	q2	OK	2.18447	0.791624	-1.4644	-1.58289	0.0026	0.0474682	yes	DV
ENSMUSG00000027716	ENSMUSG00000027716	Trpc3	3:36620481-36690167	q1	q2	OK	7.80518	2.93107	-1.413	-3.54022	5.00E-05	0.00175927	yes	DV
ENSMUSG00000030994	ENSMUSG00000030994	D7Ertd443e	7:134266261-134385661	q1	q2	OK	1.74025	0.679735	-1.35625	-1.53233	0.00025	0.00711053	yes	DV
ENSMUSG00000070342	ENSMUSG00000070342	Gm10287	3:149221686-149225745	q1	q2	OK	1.25337	0.495439	-1.33903	-3.70595	5.00E-05	0.00175927	yes	DV
ENSMUSG00000026452	ENSMUSG00000026452	Syt2	1:134709299-134753149	q1	q2	OK	7.60136	3.02107	-1.3312	-6.95727	5.00E-05	0.00175927	yes	DV
ENSMUSG00000048782	ENSMUSG00000048782	Insc	7:114743693-114850380	q1	q2	OK	1.60919	0.642311	-1.32499	-1.42469	0.0002	0.00592451	yes	DV
ENSMUSG00000039405	ENSMUSG00000039405	Prss23	7:89507784-89517586	q1	q2	OK	1.80635	0.729402	-1.30829	-3.45657	5.00E-05	0.00175927	yes	DV
ENSMUSG00000076617	ENSMUSG00000076617	Ighm	12:113418949-113422730	q1	q2	OK	11.7933	4.95001	-1.25247	-4.8973	5.00E-05	0.00175927	yes	DV
ENSMUSG00000050121	ENSMUSG00000050121	Opalin	19:41062473-41077113	q1	q2	OK	5.71643	2.41447	-1.24341	-4.84221	5.00E-05	0.00175927	yes	DV
ENSMUSG00000005716	ENSMUSG00000005716	Pvalb	15:78191113-78206400	q1	q2	OK	15.6788	6.63357	-1.24096	-4.7677	5.00E-05	0.00175927	yes	DV
ENSMUSG00000015354	ENSMUSG00000015354	Pcolce2	9:95618910-95698096	q1	q2	OK	1.45624	0.629083	-1.21093	-1.29882	0.00205	0.0396483	yes	DV
ENSMUSG00000064293	ENSMUSG00000064293	Cntn4	6:105677659-106699310	q1	q2	OK	15.0118	6.77163	-1.14852	-3.69379	5.00E-05	0.00175927	yes	DV
ENSMUSG00000078963	ENSMUSG00000078963	Hsbp1l1	18:80229757-80247102	q1	q2	OK	1.31596	0.596691	-1.14106	-2.31625	0.0003	0.00826599	yes	DV
ENSMUSG00000015850	ENSMUSG00000015850	Adamtsl4	3:95676200-95687917	q1	q2	OK	1.36525	0.622805	-1.13231	-1.16669	0.00125	0.0265011	yes	DV
ENSMUSG00000053475	ENSMUSG00000053475	Tnfaip6	2:52038008-52056686	q1	q2	OK	5.40978	2.48887	-1.12008	-4.27691	5.00E-05	0.00175927	yes	DV
ENSMUSG00000020836	ENSMUSG00000020836	Coro6	11:77462410-77470484	q1	q2	OK	16.9148	7.7968	-1.11733	-5.10696	5.00E-05	0.00175927	yes	DV
ENSMUSG00000035606	ENSMUSG00000035606	Ky	9:102506137-102546238	q1	q2	OK	1.0747	0.495769	-1.1162	-3.50922	5.00E-05	0.00175927	yes	DV
ENSMUSG00000034402	ENSMUSG00000034402	Kcnh5	12:74897216-75177332	q1	q2	OK	1.95087	0.903307	-1.11083	-3.90869	5.00E-05	0.00175927	yes	DV
ENSMUSG00000013523	ENSMUSG00000013523	Bcas1	2:170346990-170427845	q1	q2	OK	46.7558	21.6975	-1.10761	-5.85777	5.00E-05	0.00175927	yes	DV
ENSMUSG00000034584	ENSMUSG00000034584	Exph5	9:53301669-53377514	q1	q2	OK	3.41831	1.59277	-1.10174	-4.47137	5.00E-05	0.00175927	yes	DV
ENSMUSG00000073680	ENSMUSG00000073680	Tmem88b	4:155777475-155785874	q1	q2	OK	20.5435	9.66597	-1.0877	-5.1253	5.00E-05	0.00175927	yes	DV
ENSMUSG00000092274	ENSMUSG00000092274	Neat1	19:5824707-5845478	q1	q2	OK	12.0411	5.7042	-1.07787	-3.70058	5.00E-05	0.00175927	yes	DV
ENSMUSG00000021215	ENSMUSG00000021215	Net1	13:3882564-3918220	q1	q2	OK	10.4263	4.96721	-1.06972	-5.15986	5.00E-05	0.00175927	yes	DV
ENSMUSG00000053279	ENSMUSG00000053279	Aldh1a1	19:20601960-20643462	q1	q2	OK	17.2075	8.42045	-1.03107	-5.41908	5.00E-05	0.00175927	yes	DV
ENSMUSG00000032841	ENSMUSG00000032841	Prr5l	2:101714284-101883256	q1	q2	OK	2.84799	1.3949	-1.02978	-1.72469	0.0001	0.00328706	yes	DV
ENSMUSG00000020774	ENSMUSG00000020774	Aspa	11:73304991-73326807	q1	q2	OK	21.0868	10.385	-1.02185	-2.8479	5.00E-05	0.00175927	yes	DV
ENSMUSG00000032517	ENSMUSG00000032517	Mobp	9:120149741-120181484	q1	q2	OK	157.888	77.8209	-1.02067	-5.58829	5.00E-05	0.00175927	yes	DV
ENSMUSG00000029819	ENSMUSG00000029819	Npy	6:49822709-49829507	q1	q2	OK	18.3785	9.07522	-1.01801	-4.74589	5.00E-05	0.00175927	yes	DV
ENSMUSG00000019935	ENSMUSG00000019935	Slc17a8	10:89574019-89621253	q1	q2	OK	1.28063	0.633502	-1.01544	-3.00901	5.00E-05	0.00175927	yes	DV
ENSMUSG00000033721	ENSMUSG00000033721	Vav3	3:109340652-109685698	q1	q2	OK	1.84526	0.926642	-0.993741	-1.89285	0.0001	0.00328706	yes	DV
ENSMUSG00000026278	ENSMUSG00000026278	Bok	1:93685693-93695762	q1	q2	OK	7.19046	3.62132	-0.98957	-4.04088	5.00E-05	0.00175927	yes	DV
ENSMUSG00000090291	ENSMUSG00000090291	Lrrc10b	19:10455370-10457447	q1	q2	OK	2.54821	1.28539	-0.987275	-3.15795	5.00E-05	0.00175927	yes	DV
ENSMUSG00000022602	ENSMUSG00000022602	Arc	15:74669082-74672570	q1	q2	OK	19.6838	9.94634	-0.984774	-5.03597	5.00E-05	0.00175927	yes	DV
ENSMUSG00000026830	ENSMUSG00000026830	Ermn	2:57997883-58052864	q1	q2	OK	24.2383	12.2924	-0.979523	-5.32551	5.00E-05	0.00175927	yes	DV
ENSMUSG00000039137	ENSMUSG00000039137	Whrn	4:63414909-63495991	q1	q2	OK	10.8693	5.52307	-0.976711	-3.10551	5.00E-05	0.00175927	yes	DV
ENSMUSG00000022358	ENSMUSG00000022358	Fbxo32	15:58175878-58324169	q1	q2	OK	1.92871	0.980239	-0.976432	-3.95339	5.00E-05	0.00175927	yes	DV
ENSMUSG00000019960	ENSMUSG00000019960	Dusp6	10:99263230-99267488	q1	q2	OK	8.47299	4.31568	-0.973284	-4.69829	5.00E-05	0.00175927	yes	DV
ENSMUSG00000036634	ENSMUSG00000036634	Mag	7:30899182-30914327	q1	q2	OK	11.4293	5.82255	-0.973018	-4.87882	5.00E-05	0.00175927	yes	DV
ENSMUSG00000037280	ENSMUSG00000037280	Galnt6	15:100691812-100729376	q1	q2	OK	1.65266	0.848253	-0.962227	-3.05092	5.00E-05	0.00175927	yes	DV
ENSMUSG00000022054	ENSMUSG00000022054	Nefm	14:68082589-68124846	q1	q2	OK	35.4702	18.3774	-0.948677	-2.47955	5.00E-05	0.00175927	yes	DV
ENSMUSG00000026167	ENSMUSG00000026167	Wnt10a	1:74791515-74804179	q1	q2	OK	1.77176	0.922727	-0.941211	-2.83726	5.00E-05	0.00175927	yes	DV
ENSMUSG00000091387	ENSMUSG00000091387	Gcnt4	13:96924688-96950912	q1	q2	OK	4.76127	2.49222	-0.933915	-4.45691	5.00E-05	0.00175927	yes	DV
ENSMUSG00000060716	ENSMUSG00000060716	Plekhh1	12:79029162-79089670	q1	q2	OK	5.67349	2.97544	-0.931131	-3.85734	5.00E-05	0.00175927	yes	DV
ENSMUSG00000033740	ENSMUSG00000033740	St18	1:6487230-6860940	q1	q2	OK	6.9642	3.68061	-0.92001	-1.91351	0.00165	0.0331526	yes	DV
ENSMUSG00000032854	ENSMUSG00000032854	Ugt8a	3:125865358-125938550	q1	q2	OK	16.6958	8.86023	-0.914066	-5.07614	5.00E-05	0.00175927	yes	DV
ENSMUSG00000035407	ENSMUSG00000035407	Kank4	4:98754897-98817537	q1	q2	OK	1.84679	0.981081	-0.912576	-2.37125	5.00E-05	0.00175927	yes	DV
ENSMUSG00000021250	ENSMUSG00000021250	Fos	12:85473889-85477273	q1	q2	OK	4.91728	2.619	-0.908843	-2.92491	5.00E-05	0.00175927	yes	DV
ENSMUSG00000037735	ENSMUSG00000037735	2810032G03Rik	12:5375869-5416630	q1	q2	OK	2.82975	1.51363	-0.902661	-2.84923	5.00E-05	0.00175927	yes	DV
ENSMUSG00000083877	ENSMUSG00000083877	Gm14740	X:82441599-82442749	q1	q2	OK	1.38232	0.740245	-0.901018	-1.88949	0.00225	0.0426362	yes	DV
ENSMUSG00000025213	ENSMUSG00000025213	Kazald1	19:45075240-45079289	q1	q2	OK	1.04491	0.561895	-0.895013	-1.54392	0.00225	0.0426362	yes	DV
ENSMUSG00000058400	ENSMUSG00000058400	Qrfpr	3:36179423-36222275	q1	q2	OK	8.4894	4.59569	-0.88538	-3.17116	5.00E-05	0.00175927	yes	DV
ENSMUSG00000032135	ENSMUSG00000032135	Mcam	9:44123767-44142727	q1	q2	OK	2.23342	1.20952	-0.884818	-2.14451	5.00E-05	0.00175927	yes	DV
ENSMUSG00000029307	ENSMUSG00000029307	Dmp1	5:104202616-104214102	q1	q2	OK	1.78897	0.969319	-0.884083	-2.76927	5.00E-05	0.00175927	yes	DV
ENSMUSG00000040624	ENSMUSG00000040624	Plekhg1	10:3740363-3967303	q1	q2	OK	9.89541	5.36761	-0.88248	-2.7754	5.00E-05	0.00175927	yes	DV
ENSMUSG00000064115	ENSMUSG00000064115	Cadm2	16:66655420-67620908	q1	q2	OK	165.203	90.0249	-0.875842	-3.10876	5.00E-05	0.00175927	yes	DV
ENSMUSG00000034714	ENSMUSG00000034714	Ttyh2	11:114675430-114720977	q1	q2	OK	4.39849	2.40113	-0.873296	-3.35067	5.00E-05	0.00175927	yes	DV
ENSMUSG00000027375	ENSMUSG00000027375	Mal	2:127633225-127656695	q1	q2	OK	80.3955	43.9159	-0.872372	-4.95495	5.00E-05	0.00175927	yes	DV
ENSMUSG00000042817	ENSMUSG00000042817	Flt3	5:147330740-147401917	q1	q2	OK	2.1723	1.18957	-0.868785	-3.10968	5.00E-05	0.00175927	yes	DV
ENSMUSG00000041607	ENSMUSG00000041607	Mbp	18:82475145-82585637	q1	q2	OK	438.366	241.103	-0.862484	-3.74778	5.00E-05	0.00175927	yes	DV
ENSMUSG00000038173	ENSMUSG00000038173	Enpp6	8:46986924-47094895	q1	q2	OK	3.06636	1.69021	-0.859322	-2.73243	5.00E-05	0.00175927	yes	DV
ENSMUSG00000037625	ENSMUSG00000037625	Cldn11	3:31149945-31164324	q1	q2	OK	26.1252	14.4308	-0.856291	-4.80442	5.00E-05	0.00175927	yes	DV
ENSMUSG00000047606	ENSMUSG00000047606	Ankrd34c	9:89728248-89738475	q1	q2	OK	4.06218	2.24799	-0.853619	-3.39708	5.00E-05	0.00175927	yes	DV
ENSMUSG00000018166	ENSMUSG00000018166	Erbb3	10:128567522-128589652	q1	q2	OK	1.32853	0.735551	-0.852932	-3.09429	5.00E-05	0.00175927	yes	DV
ENSMUSG00000035189	ENSMUSG00000035189	Ano4	10:88948993-89344762	q1	q2	OK	10.5765	5.85878	-0.852188	-2.87543	5.00E-05	0.00175927	yes	DV
ENSMUSG00000011148	ENSMUSG00000011148	Adssl1	12:112620044-112641354	q1	q2	OK	2.3229	1.28796	-0.850835	-2.35748	5.00E-05	0.00175927	yes	DV
ENSMUSG00000076439	ENSMUSG00000076439	Mog	17:37010745-37023398	q1	q2	OK	20.2662	11.2416	-0.850229	-3.12984	5.00E-05	0.00175927	yes	DV
ENSMUSG00000030337	ENSMUSG00000030337	Vamp1	6:125215550-125244543	q1	q2	OK	24.9788	13.9237	-0.843158	-4.63114	5.00E-05	0.00175927	yes	DV
ENSMUSG00000022103	ENSMUSG00000022103	Gfra2	14:70890129-70979838	q1	q2	OK	24.8571	13.9019	-0.838375	-4.81299	5.00E-05	0.00175927	yes	DV
ENSMUSG00000023911	ENSMUSG00000023911	Flywch2	17:23771840-23786081	q1	q2	OK	3.62658	2.03191	-0.835769	-1.52451	0.00225	0.0426362	yes	DV
ENSMUSG00000085007	ENSMUSG00000085007	Gm11549	3:36515056-36521813	q1	q2	OK	8.42218	4.79744	-0.811928	-3.9778	5.00E-05	0.00175927	yes	DV
ENSMUSG00000020396	ENSMUSG00000020396	Nefh	11:4938753-4948064	q1	q2	OK	11.8328	6.74233	-0.811477	-4.36581	5.00E-05	0.00175927	yes	DV
ENSMUSG00000039116	ENSMUSG00000039116	Gpr126	10:14402584-14545036	q1	q2	OK	2.62354	1.50133	-0.805274	-3.52533	5.00E-05	0.00175927	yes	DV
ENSMUSG00000034023	ENSMUSG00000034023	Fancd2	6:113531681-113600715	q1	q2	OK	2.74417	1.57308	-0.802779	-1.5343	0.00125	0.0265011	yes	DV
ENSMUSG00000004894	ENSMUSG00000004894	Hapln2	3:88021749-88027583	q1	q2	OK	1.68715	0.970281	-0.798116	-1.5794	0.00055	0.0137399	yes	DV
ENSMUSG00000031425	ENSMUSG00000031425	Plp1	X:136822670-136839733	q1	q2	OK	316.901	182.385	-0.797046	-3.22792	5.00E-05	0.00175927	yes	DV
ENSMUSG00000042115	ENSMUSG00000042115	Klhdc8a	1:132298625-132307357	q1	q2	OK	3.69368	2.12763	-0.795815	-3.51145	5.00E-05	0.00175927	yes	DV
ENSMUSG00000056966	ENSMUSG00000056966	Gjc3	5:137953808-137962959	q1	q2	OK	19.655	11.3476	-0.792506	-4.46308	5.00E-05	0.00175927	yes	DV
ENSMUSG00000024957	ENSMUSG00000024957	Kcnk4	19:6925709-6934515	q1	q2	OK	2.39294	1.38344	-0.790529	-2.42179	5.00E-05	0.00175927	yes	DV
ENSMUSG00000016194	ENSMUSG00000016194	Hsd11b1	1:193203038-193264054	q1	q2	OK	15.3028	8.85071	-0.789936	-3.2913	5.00E-05	0.00175927	yes	DV
ENSMUSG00000038264	ENSMUSG00000038264	Sema7a	9:57940112-57962864	q1	q2	OK	14.848	8.59532	-0.788645	-4.32182	5.00E-05	0.00175927	yes	DV
ENSMUSG00000055945	ENSMUSG00000055945	Prr18	17:8311101-8422728	q1	q2	OK	10.2579	5.94716	-0.78646	-3.26337	5.00E-05	0.00175927	yes	DV
ENSMUSG00000035441	ENSMUSG00000035441	Myo1d	11:80482125-80780025	q1	q2	OK	3.07409	1.79278	-0.77796	-3.0399	5.00E-05	0.00175927	yes	DV
ENSMUSG00000082913	ENSMUSG00000082913	Gm14739	X:82687020-82687822	q1	q2	OK	4.07605	2.38024	-0.776062	-2.28154	0.0009	0.0204706	yes	DV
ENSMUSG00000030092	ENSMUSG00000030092	Cntn6	6:104492789-104863406	q1	q2	OK	5.6456	3.30733	-0.771458	-3.36923	5.00E-05	0.00175927	yes	DV
ENSMUSG00000061718	ENSMUSG00000061718	Ppp1r1b	11:98348403-98358283	q1	q2	OK	10.7516	6.29986	-0.771158	-2.78797	5.00E-05	0.00175927	yes	DV
ENSMUSG00000030792	ENSMUSG00000030792	Dkkl1	7:45207524-45211883	q1	q2	OK	3.04312	1.78322	-0.771073	-2.17748	0.0008	0.0187656	yes	DV
ENSMUSG00000032537	ENSMUSG00000032537	Ephb1	9:101922127-102354694	q1	q2	OK	10.2253	6.0413	-0.759218	-3.76249	5.00E-05	0.00175927	yes	DV
ENSMUSG00000030878	ENSMUSG00000030878	Cdr2	7:120957035-120982312	q1	q2	OK	1.86235	1.10078	-0.758596	-2.22596	5.00E-05	0.00175927	yes	DV
ENSMUSG00000020486	ENSMUSG00000020486	Sep-04	11:87566652-87590539	q1	q2	OK	54.1055	31.9901	-0.758149	-3.18316	5.00E-05	0.00175927	yes	DV
ENSMUSG00000047797	ENSMUSG00000047797	Gjb1	X:101376377-101385629	q1	q2	OK	1.77079	1.04887	-0.755562	-1.73434	0.0001	0.00328706	yes	DV
ENSMUSG00000037010	ENSMUSG00000037010	Apln	X:48025145-48034853	q1	q2	OK	3.84938	2.28945	-0.749626	-3.15148	5.00E-05	0.00175927	yes	DV
ENSMUSG00000043461	ENSMUSG00000043461	Sptssb	3:69819537-69859896	q1	q2	OK	2.3665	1.40786	-0.749256	-2.09429	5.00E-05	0.00175927	yes	DV
ENSMUSG00000034009	ENSMUSG00000034009	Rxfp1	3:79641610-79737880	q1	q2	OK	97.1141	57.777	-0.749184	-3.98419	5.00E-05	0.00175927	yes	DV
ENSMUSG00000045087	ENSMUSG00000045087	S1pr5	9:21242911-21248443	q1	q2	OK	3.05996	1.82146	-0.748421	-2.78713	5.00E-05	0.00175927	yes	DV
ENSMUSG00000037996	ENSMUSG00000037996	Slc24a2	4:86983123-87230477	q1	q2	OK	162.544	97.0369	-0.744226	-2.41949	0.0001	0.00328706	yes	DV
ENSMUSG00000033595	ENSMUSG00000033595	Lgi3	14:70530820-70538323	q1	q2	OK	11.2025	6.74106	-0.732771	-3.86095	5.00E-05	0.00175927	yes	DV
ENSMUSG00000026519	ENSMUSG00000026519	Tmem63a	1:180942343-180975112	q1	q2	OK	8.03255	4.83964	-0.730958	-1.7134	0.00055	0.0137399	yes	DV
ENSMUSG00000049303	ENSMUSG00000049303	Syt12	19:4425458-4477447	q1	q2	OK	4.16441	2.50933	-0.730807	-2.2692	5.00E-05	0.00175927	yes	DV
ENSMUSG00000025584	ENSMUSG00000025584	Pde8a	7:81213595-81334533	q1	q2	OK	4.68969	2.82608	-0.73069	-2.21273	5.00E-05	0.00175927	yes	DV
ENSMUSG00000026834	ENSMUSG00000026834	Acvr1c	2:58267452-58357895	q1	q2	OK	3.47351	2.09354	-0.730449	-2.4923	5.00E-05	0.00175927	yes	DV
ENSMUSG00000020183	ENSMUSG00000020183	Cpm	10:117629499-117687352	q1	q2	OK	2.34791	1.41949	-0.726003	-1.87759	0.00015	0.00464535	yes	DV
ENSMUSG00000006782	ENSMUSG00000006782	Cnp	11:100574903-100704271	q1	q2	OK	48.6344	29.4574	-0.723347	-2.7189	5.00E-05	0.00175927	yes	DV
ENSMUSG00000029359	ENSMUSG00000029359	Tesc	5:118027742-118061878	q1	q2	OK	3.9232	2.39701	-0.710797	-1.7502	0.00015	0.00464535	yes	DV
ENSMUSG00000052373	ENSMUSG00000052373	Mpp3	11:101999651-102028461	q1	q2	OK	5.12259	3.13367	-0.709021	-2.19713	5.00E-05	0.00175927	yes	DV
ENSMUSG00000090129	ENSMUSG00000090129	Olfr287	15:98206970-98221056	q1	q2	OK	2.95165	1.80848	-0.706743	-1.7412	0.0008	0.0187656	yes	DV
ENSMUSG00000049649	ENSMUSG00000049649	Gpr3	4:133209339-133224555	q1	q2	OK	4.27282	2.62284	-0.704059	-2.1432	0.0001	0.00328706	yes	DV
ENSMUSG00000056665	ENSMUSG00000056665	Them6	15:74721233-74724373	q1	q2	OK	4.60037	2.82934	-0.701283	-2.59874	5.00E-05	0.00175927	yes	DV
ENSMUSG00000095139	ENSMUSG00000095139	Pou3f2	4:22482094-22488366	q1	q2	OK	2.92307	1.79895	-0.700324	-3.2127	5.00E-05	0.00175927	yes	DV
ENSMUSG00000039904	ENSMUSG00000039904	Gpr37	6:25668606-25690729	q1	q2	OK	5.39255	3.31903	-0.700207	-3.33099	5.00E-05	0.00175927	yes	DV
ENSMUSG00000022594	ENSMUSG00000022594	Lynx1	15:74747855-74752979	q1	q2	OK	94.5107	58.1815	-0.699917	-4.09725	5.00E-05	0.00175927	yes	DV
ENSMUSG00000032554	ENSMUSG00000032554	Trf	9:103188032-103230444	q1	q2	OK	40.9203	25.2143	-0.698572	-2.96679	5.00E-05	0.00175927	yes	DV
ENSMUSG00000027350	ENSMUSG00000027350	Chgb	2:132781277-132795079	q1	q2	OK	386.282	238.12	-0.697963	-3.72372	5.00E-05	0.00175927	yes	DV
ENSMUSG00000036098	ENSMUSG00000036098	Myrf	19:10208271-10240748	q1	q2	OK	4.01854	2.48845	-0.691427	-3.3085	5.00E-05	0.00175927	yes	DV
ENSMUSG00000055026	ENSMUSG00000055026	Gabrg3	7:56716464-57387188	q1	q2	OK	12.8545	7.9615	-0.691156	-2.22518	5.00E-05	0.00175927	yes	DV
ENSMUSG00000071640	ENSMUSG00000071640	Stxbp3b	19:9557605-9559248	q1	q2	OK	7.99914	4.96978	-0.686663	-2.80764	5.00E-05	0.00175927	yes	DV
ENSMUSG00000044708	ENSMUSG00000044708	Kcnj10	1:172341209-172374085	q1	q2	OK	49.8446	30.9787	-0.686159	-4.04432	5.00E-05	0.00175927	yes	DV
ENSMUSG00000020099	ENSMUSG00000020099	Unc5b	10:60762609-60831581	q1	q2	OK	1.69836	1.05881	-0.6817	-2.67324	5.00E-05	0.00175927	yes	DV
ENSMUSG00000038370	ENSMUSG00000038370	Pcp4l1	1:171173261-171196268	q1	q2	OK	30.8373	19.2576	-0.679248	-3.90665	5.00E-05	0.00175927	yes	DV
ENSMUSG00000027356	ENSMUSG00000027356	Fermt1	2:132904388-132945906	q1	q2	OK	12.8958	8.06721	-0.676757	-1.79764	0.00015	0.00464535	yes	DV
ENSMUSG00000034472	ENSMUSG00000034472	Rasd2	8:75213943-75224113	q1	q2	OK	4.00815	2.51291	-0.673579	-2.62322	5.00E-05	0.00175927	yes	DV
ENSMUSG00000023484	ENSMUSG00000023484	Prph	15:99055173-99058978	q1	q2	OK	2.90984	1.82683	-0.671598	-2.05492	5.00E-05	0.00175927	yes	DV
ENSMUSG00000015806	ENSMUSG00000015806	Qdpr	5:45434031-45450235	q1	q2	OK	27.3334	17.1644	-0.671246	-3.31929	5.00E-05	0.00175927	yes	DV
ENSMUSG00000004661	ENSMUSG00000004661	Arid3b	9:57777864-57836793	q1	q2	OK	2.52641	1.5867	-0.67106	-1.51685	0.001	0.0221077	yes	DV
ENSMUSG00000056708	ENSMUSG00000056708	Ier5	1:155096366-155099636	q1	q2	OK	13.1739	8.27732	-0.670444	-3.63256	5.00E-05	0.00175927	yes	DV
ENSMUSG00000033083	ENSMUSG00000033083	Tbc1d4	14:101442359-101609191	q1	q2	OK	1.50209	0.943971	-0.670157	-1.46363	0.00245	0.0452254	yes	DV
ENSMUSG00000020150	ENSMUSG00000020150	Gamt	10:80258150-80261012	q1	q2	OK	3.87883	2.43764	-0.670139	-1.60033	0.00045	0.0115894	yes	DV
ENSMUSG00000022512	ENSMUSG00000022512	Cldn1	16:26356641-26371841	q1	q2	OK	16.0099	10.0742	-0.668296	-3.71587	5.00E-05	0.00175927	yes	DV
ENSMUSG00000026414	ENSMUSG00000026414	Tnnt2	1:135836385-135852260	q1	q2	OK	7.66287	4.83759	-0.663594	-2.27873	5.00E-05	0.00175927	yes	DV
ENSMUSG00000023232	ENSMUSG00000023232	Serinc2	4:130253494-130279205	q1	q2	OK	2.96855	1.87492	-0.66293	-1.61659	0.00055	0.0137399	yes	DV
ENSMUSG00000027956	ENSMUSG00000027956	Tmem144	3:79813147-79842662	q1	q2	OK	2.90442	1.83857	-0.659664	-2.19959	5.00E-05	0.00175927	yes	DV
ENSMUSG00000027346	ENSMUSG00000027346	Gpcpd1	2:132529081-132587729	q1	q2	OK	71.2029	45.1492	-0.657236	-3.16748	5.00E-05	0.00175927	yes	DV
ENSMUSG00000006403	ENSMUSG00000006403	Adamts4	1:171250420-171260637	q1	q2	OK	4.96754	3.15535	-0.654731	-2.93539	5.00E-05	0.00175927	yes	DV
ENSMUSG00000027858	ENSMUSG00000027858	Tspan2	3:102720230-102772292	q1	q2	OK	67.7729	43.1045	-0.652871	-2.5313	5.00E-05	0.00175927	yes	DV
ENSMUSG00000052105	ENSMUSG00000052105	Soga2	17:66336981-66449750	q1	q2	OK	14.6482	9.32139	-0.652104	-2.00945	0.0004	0.0105002	yes	DV
ENSMUSG00000048482	ENSMUSG00000048482	Bdnf	2:109674699-109727007	q1	q2	OK	12.6829	8.10166	-0.646595	-3.34548	5.00E-05	0.00175927	yes	DV
ENSMUSG00000033949	ENSMUSG00000033949	Trim36	18:46165301-46212607	q1	q2	OK	1.90867	1.22023	-0.645411	-2.37744	5.00E-05	0.00175927	yes	DV
ENSMUSG00000031775	ENSMUSG00000031775	Pllp	8:94674894-94696242	q1	q2	OK	8.08091	5.17244	-0.643674	-2.97335	5.00E-05	0.00175927	yes	DV
ENSMUSG00000090828	ENSMUSG00000090828	Sox2ot	3:34104437-34682619	q1	q2	OK	24.0505	15.3953	-0.643574	-1.57172	0.00215	0.0411575	yes	DV
ENSMUSG00000053980	ENSMUSG00000053980	Gm9930	10:9532530-9535681	q1	q2	OK	6.2987	4.03517	-0.642426	-2.94772	5.00E-05	0.00175927	yes	DV
ENSMUSG00000029608	ENSMUSG00000029608	Rph3a	5:120940501-121009518	q1	q2	OK	67.9337	43.5221	-0.642379	-3.76881	5.00E-05	0.00175927	yes	DV
ENSMUSG00000098143	ENSMUSG00000098143	RP24-548J11.1	16:74961239-74962247	q1	q2	OK	7.44492	4.79823	-0.633755	-2.50444	5.00E-05	0.00175927	yes	DV
ENSMUSG00000033579	ENSMUSG00000033579	Fa2h	8:111345134-111393824	q1	q2	OK	15.0135	9.68649	-0.632214	-2.8123	5.00E-05	0.00175927	yes	DV
ENSMUSG00000038668	ENSMUSG00000038668	Lpar1	4:58435254-58553898	q1	q2	OK	14.0958	9.09893	-0.631497	-2.91501	5.00E-05	0.00175927	yes	DV
ENSMUSG00000002808	ENSMUSG00000002808	Epdr1	13:19591708-19619830	q1	q2	OK	34.704	22.4206	-0.630278	-3.72773	5.00E-05	0.00175927	yes	DV
ENSMUSG00000073528	ENSMUSG00000073528	Gm10530	1:159614748-159684875	q1	q2	OK	2.91665	1.88508	-0.629691	-1.86222	0.0017	0.0338397	yes	DV
ENSMUSG00000022707	ENSMUSG00000022707	Gbe1	16:70313948-70569716	q1	q2	OK	11.5455	7.47842	-0.626527	-2.35597	5.00E-05	0.00175927	yes	DV
ENSMUSG00000030701	ENSMUSG00000030701	Plekhb1	7:100642891-100662414	q1	q2	OK	91.4267	59.3327	-0.62379	-3.53003	5.00E-05	0.00175927	yes	DV
ENSMUSG00000026988	ENSMUSG00000026988	Wdsub1	2:59852363-59882591	q1	q2	OK	7.17957	4.66782	-0.621148	-1.84169	0.0002	0.00592451	yes	DV
ENSMUSG00000032776	ENSMUSG00000032776	Mctp2	7:72077831-72306595	q1	q2	OK	2.09467	1.36367	-0.619225	-2.59854	5.00E-05	0.00175927	yes	DV
ENSMUSG00000003746	ENSMUSG00000003746	Man1a	10:53904787-54075796	q1	q2	OK	26.2109	17.0727	-0.618478	-3.19343	5.00E-05	0.00175927	yes	DV
ENSMUSG00000048004	ENSMUSG00000048004	Tmem196	12:119945961-120018706	q1	q2	OK	3.46803	2.26562	-0.614211	-1.98541	0.0009	0.0204706	yes	DV
ENSMUSG00000036510	ENSMUSG00000036510	Cdh8	8:99011885-99733438	q1	q2	OK	38.2596	25.0152	-0.613018	-2.7839	5.00E-05	0.00175927	yes	DV
ENSMUSG00000027270	ENSMUSG00000027270	Lamp5	2:136052238-136069917	q1	q2	OK	43.271	28.3369	-0.610718	-3.22305	5.00E-05	0.00175927	yes	DV
ENSMUSG00000031802	ENSMUSG00000031802	Phxr4	9:13431360-13432736	q1	q2	OK	2.48118	1.62764	-0.608241	-1.78489	0.00265	0.0481465	yes	DV
ENSMUSG00000029659	ENSMUSG00000029659	Medag	5:149367635-149431723	q1	q2	OK	1.85471	1.22012	-0.604178	-1.81548	0.0002	0.00592451	yes	DV
ENSMUSG00000029151	ENSMUSG00000029151	Slc30a3	5:31086105-31108237	q1	q2	OK	9.76697	6.44723	-0.599231	-2.54311	5.00E-05	0.00175927	yes	DV
ENSMUSG00000030306	ENSMUSG00000030306	Tmtc1	6:148232429-148444389	q1	q2	OK	18.0667	11.9496	-0.596364	-3.44418	5.00E-05	0.00175927	yes	DV
ENSMUSG00000022425	ENSMUSG00000022425	Enpp2	15:54838897-54920146	q1	q2	OK	56.0902	37.144	-0.594621	-3.38806	5.00E-05	0.00175927	yes	DV
ENSMUSG00000023959	ENSMUSG00000023959	Clic5	17:44188571-44280168	q1	q2	OK	1.58146	1.04925	-0.591906	-2.28901	5.00E-05	0.00175927	yes	DV
ENSMUSG00000035357	ENSMUSG00000035357	Pdzrn3	6:101149608-101377897	q1	q2	OK	11.757	7.81297	-0.589579	-2.98804	5.00E-05	0.00175927	yes	DV
ENSMUSG00000062785	ENSMUSG00000062785	Kcnc3	7:44590663-44604754	q1	q2	OK	8.77512	5.83574	-0.588503	-2.99241	5.00E-05	0.00175927	yes	DV
ENSMUSG00000085565	ENSMUSG00000085565	Gm15721	5:147949881-147957166	q1	q2	OK	1.22559	0.816005	-0.586829	-1.797	0.00115	0.0247308	yes	DV
ENSMUSG00000096975	ENSMUSG00000096975	AC154486.1	17:22784797-22817741	q1	q2	OK	2.28547	1.52336	-0.585232	-1.72775	0.002	0.0387814	yes	DV
ENSMUSG00000059742	ENSMUSG00000059742	Kcnh7	2:62664284-63184287	q1	q2	OK	37.4572	24.99	-0.58389	-1.79723	0.0004	0.0105002	yes	DV
ENSMUSG00000030103	ENSMUSG00000030103	Bhlhe40	6:108577038-108666925	q1	q2	OK	37.1578	24.7982	-0.583428	-3.0264	5.00E-05	0.00175927	yes	DV
ENSMUSG00000047496	ENSMUSG00000047496	Rnf152	1:105276916-105361624	q1	q2	OK	2.41755	1.6151	-0.581925	-2.67641	5.00E-05	0.00175927	yes	DV
ENSMUSG00000030500	ENSMUSG00000030500	Slc17a6	7:51621829-51671125	q1	q2	OK	10.7598	7.21057	-0.577465	-3.1494	5.00E-05	0.00175927	yes	DV
ENSMUSG00000021709	ENSMUSG00000021709	Erbb2ip	13:103818786-103920514	q1	q2	OK	17.1428	11.4883	-0.577432	-3.27538	5.00E-05	0.00175927	yes	DV
ENSMUSG00000022309	ENSMUSG00000022309	Angpt1	15:42424726-42704616	q1	q2	OK	14.0405	9.41495	-0.576567	-3.05767	5.00E-05	0.00175927	yes	DV
ENSMUSG00000060012	ENSMUSG00000060012	Kif13b	14:64652530-64806296	q1	q2	OK	2.70451	1.81577	-0.574789	-2.4788	5.00E-05	0.00175927	yes	DV
ENSMUSG00000086905	ENSMUSG00000086905	Gm13716	2:85196931-85198675	q1	q2	OK	5.66265	3.80556	-0.573368	-2.01526	0.00105	0.0229758	yes	DV
ENSMUSG00000035775	ENSMUSG00000035775	Krt20	11:99428402-99438150	q1	q2	OK	2.76255	1.86011	-0.570609	-1.9591	0.0002	0.00592451	yes	DV
ENSMUSG00000036777	ENSMUSG00000036777	Anln	9:22331213-22389206	q1	q2	OK	5.04292	3.39988	-0.568776	-2.85028	5.00E-05	0.00175927	yes	DV
ENSMUSG00000021696	ENSMUSG00000021696	Elovl7	13:108214403-108287105	q1	q2	OK	4.65206	3.13694	-0.568511	-2.81649	5.00E-05	0.00175927	yes	DV
ENSMUSG00000015002	ENSMUSG00000015002	Efr3a	15:65787033-65873816	q1	q2	OK	188.041	126.804	-0.568443	-2.146	0.0001	0.00328706	yes	DV
ENSMUSG00000032564	ENSMUSG00000032564	Cpne4	9:104547285-105034544	q1	q2	OK	13.9918	9.44183	-0.567445	-2.77069	5.00E-05	0.00175927	yes	DV
ENSMUSG00000027358	ENSMUSG00000027358	Bmp2	2:133552158-133562885	q1	q2	OK	1.75869	1.1869	-0.5673	-2.00058	0.0003	0.00826599	yes	DV
ENSMUSG00000087141	ENSMUSG00000087141	Plcxd2	16:45746242-46010218	q1	q2	OK	69.745	47.112	-0.565993	-3.06056	5.00E-05	0.00175927	yes	DV
ENSMUSG00000050541	ENSMUSG00000050541	Adra1b	11:43774605-43901210	q1	q2	OK	1.40741	0.950998	-0.565528	-1.64259	0.001	0.0221077	yes	DV
ENSMUSG00000037242	ENSMUSG00000037242	Clic4	4:135213968-135272814	q1	q2	OK	18.9655	12.8277	-0.56412	-3.12033	5.00E-05	0.00175927	yes	DV
ENSMUSG00000027199	ENSMUSG00000027199	Gatm	2:122594466-122611303	q1	q2	OK	35.7572	24.1861	-0.564054	-2.93066	5.00E-05	0.00175927	yes	DV
ENSMUSG00000032679	ENSMUSG00000032679	Cd59a	2:104095800-104115354	q1	q2	OK	3.92941	2.66097	-0.562361	-1.82684	0.00025	0.00711053	yes	DV
ENSMUSG00000048706	ENSMUSG00000048706	Lurap1l	4:80910645-80955628	q1	q2	OK	6.11183	4.15209	-0.557768	-2.64373	5.00E-05	0.00175927	yes	DV
ENSMUSG00000025981	ENSMUSG00000025981	Coq10b	1:55052769-55072701	q1	q2	OK	6.23242	4.24442	-0.554224	-2.13975	5.00E-05	0.00175927	yes	DV
ENSMUSG00000021798	ENSMUSG00000021798	Ldb3	14:34526698-34588681	q1	q2	OK	1.5707	1.07039	-0.553275	-1.63993	0.0009	0.0204706	yes	DV
ENSMUSG00000037679	ENSMUSG00000037679	Inf2	12:112588783-112615556	q1	q2	OK	4.68824	3.1982	-0.551786	-2.67029	5.00E-05	0.00175927	yes	DV
ENSMUSG00000026235	ENSMUSG00000026235	Epha4	1:77367184-77515088	q1	q2	OK	52.1577	35.667	-0.548289	-3.19629	5.00E-05	0.00175927	yes	DV
ENSMUSG00000031530	ENSMUSG00000031530	Dusp4	8:34807296-34819894	q1	q2	OK	2.69009	1.84005	-0.547905	-2.05569	0.00025	0.00711053	yes	DV
ENSMUSG00000021991	ENSMUSG00000021991	Cacna2d3	14:28904946-29721864	q1	q2	OK	43.5617	29.8071	-0.547405	-2.35729	5.00E-05	0.00175927	yes	DV
ENSMUSG00000046999	ENSMUSG00000046999	1110032F04Rik	3:68867916-68872163	q1	q2	OK	1.98963	1.36299	-0.545727	-1.67641	0.00155	0.031481	yes	DV
ENSMUSG00000039474	ENSMUSG00000039474	Wfs1	5:36966103-36988982	q1	q2	OK	76.5742	52.4879	-0.544873	-3.12032	5.00E-05	0.00175927	yes	DV
ENSMUSG00000039349	ENSMUSG00000039349	C130074G19Rik	1:184871925-184883218	q1	q2	OK	1.33996	0.921852	-0.539579	-1.66563	0.00195	0.0379592	yes	DV
ENSMUSG00000052353	ENSMUSG00000052353	9930013L23Rik	7:83932856-84086502	q1	q2	OK	12.0437	8.28586	-0.539553	-2.60297	5.00E-05	0.00175927	yes	DV
ENSMUSG00000075033	ENSMUSG00000075033	Nxpe3	16:55839952-55895279	q1	q2	OK	2.33128	1.60688	-0.536863	-2.38655	5.00E-05	0.00175927	yes	DV
ENSMUSG00000047976	ENSMUSG00000047976	Kcna1	6:126532552-126698192	q1	q2	OK	42.8886	29.5803	-0.535958	-3.01925	5.00E-05	0.00175927	yes	DV
ENSMUSG00000041205	ENSMUSG00000041205	Map6d1	16:20233309-20241358	q1	q2	OK	12.0081	8.28315	-0.535753	-2.89699	5.00E-05	0.00175927	yes	DV
ENSMUSG00000007594	ENSMUSG00000007594	Hapln4	8:70083528-70090862	q1	q2	OK	19.9196	13.7493	-0.53483	-3.06512	5.00E-05	0.00175927	yes	DV
ENSMUSG00000038418	ENSMUSG00000038418	Egr1	18:34859822-34864984	q1	q2	OK	76.6999	53.0683	-0.531375	-3.02797	5.00E-05	0.00175927	yes	DV
ENSMUSG00000032733	ENSMUSG00000032733	Snx33	9:56917199-56928371	q1	q2	OK	1.57302	1.08856	-0.531116	-1.95429	0.0004	0.0105002	yes	DV
ENSMUSG00000050141	ENSMUSG00000050141	BC049635	4:42868003-42874234	q1	q2	OK	11.6807	8.08653	-0.530531	-1.81825	0.0004	0.0105002	yes	DV
ENSMUSG00000024810	ENSMUSG00000024810	Il33	19:29925113-29960718	q1	q2	OK	20.6105	14.3062	-0.526742	-2.65107	5.00E-05	0.00175927	yes	DV
ENSMUSG00000032238	ENSMUSG00000032238	Rora	9:68653785-69388246	q1	q2	OK	31.1371	21.6466	-0.52449	-2.22597	5.00E-05	0.00175927	yes	DV
ENSMUSG00000049044	ENSMUSG00000049044	Rapgef4	2:71981239-72257474	q1	q2	OK	236.203	164.276	-0.523904	-2.20894	0.00025	0.00711053	yes	DV
ENSMUSG00000093470	ENSMUSG00000093470	Gm20645	11:23736846-23740357	q1	q2	OK	2.06879	1.43933	-0.523391	-1.94688	0.0002	0.00592451	yes	DV
ENSMUSG00000028680	ENSMUSG00000028680	Plk3	4:117126793-117133963	q1	q2	OK	3.37643	2.35226	-0.521452	-1.84909	0.0003	0.00826599	yes	DV
ENSMUSG00000070366	ENSMUSG00000070366	Ppapdc1a	7:129257093-129391307	q1	q2	OK	4.35988	3.03929	-0.520553	-1.80687	0.0025	0.0459222	yes	DV
ENSMUSG00000054162	ENSMUSG00000054162	Spock3	8:62951008-63357103	q1	q2	OK	34.1058	23.7817	-0.520166	-2.88238	5.00E-05	0.00175927	yes	DV
ENSMUSG00000040998	ENSMUSG00000040998	Npnt	3:132881744-132950291	q1	q2	OK	4.02068	2.80878	-0.517496	-1.79278	0.00025	0.00711053	yes	DV
ENSMUSG00000003518	ENSMUSG00000003518	Dusp3	11:101971142-101992264	q1	q2	OK	44.2867	30.9467	-0.51709	-1.51979	0.00215	0.0411575	yes	DV
ENSMUSG00000097789	ENSMUSG00000097789	AC129605.1	7:84528974-84578337	q1	q2	OK	4.113	2.87487	-0.516692	-2.00637	0.00025	0.00711053	yes	DV
ENSMUSG00000085795	ENSMUSG00000085795	Zfp703	8:26977335-26981461	q1	q2	OK	5.04979	3.53383	-0.51499	-2.25726	5.00E-05	0.00175927	yes	DV
ENSMUSG00000090546	ENSMUSG00000090546	Cdr1	X:61183245-61185558	q1	q2	OK	592.667	414.845	-0.514651	-2.49301	5.00E-05	0.00175927	yes	DV
ENSMUSG00000021587	ENSMUSG00000021587	Pcsk1	13:75089825-75132498	q1	q2	OK	19.6703	13.7786	-0.513592	-2.64322	5.00E-05	0.00175927	yes	DV
ENSMUSG00000071341	ENSMUSG00000071341	Egr4	6:85511130-85513589	q1	q2	OK	2.71	1.89961	-0.512588	-1.80049	0.00075	0.0178158	yes	DV
ENSMUSG00000022360	ENSMUSG00000022360	Atad2	15:58094046-58135082	q1	q2	OK	1.95886	1.3758	-0.50974	-2.10727	5.00E-05	0.00175927	yes	DV
ENSMUSG00000024427	ENSMUSG00000024427	Spry4	18:38586267-38601268	q1	q2	OK	5.94952	4.18546	-0.507386	-2.56667	5.00E-05	0.00175927	yes	DV
ENSMUSG00000030616	ENSMUSG00000030616	Sytl2	7:90348698-90410438	q1	q2	OK	10.8326	7.62521	-0.506531	-2.61151	5.00E-05	0.00175927	yes	DV
ENSMUSG00000055782	ENSMUSG00000055782	Abcd2	15:91145883-91191807	q1	q2	OK	7.75053	5.47177	-0.502286	-2.70402	5.00E-05	0.00175927	yes	DV
ENSMUSG00000022500	ENSMUSG00000022500	Litaf	16:10959274-11066157	q1	q2	OK	3.99112	2.81807	-0.502087	-1.67717	0.00245	0.0452254	yes	DV
ENSMUSG00000007617	ENSMUSG00000007617	Homer1	13:93303756-93404129	q1	q2	OK	40.6009	28.676	-0.501669	-2.50357	5.00E-05	0.00175927	yes	DV
ENSMUSG00000049493	ENSMUSG00000049493	Pls1	9:95752641-95845311	q1	q2	OK	3.86381	2.73084	-0.500682	-1.58633	0.0004	0.0105002	yes	DV
ENSMUSG00000031385	ENSMUSG00000031385	Plxnb3	X:73757089-73772514	q1	q2	OK	1.85088	1.30856	-0.500236	-1.8518	0.0001	0.00328706	yes	DV
ENSMUSG00000074505	ENSMUSG00000074505	Fat3	9:15910204-16378231	q1	q2	OK	38.4323	27.1856	-0.499474	-2.68351	5.00E-05	0.00175927	yes	DV
ENSMUSG00000045664	ENSMUSG00000045664	Cdc42ep2	19:5917555-5924816	q1	q2	OK	4.30586	3.05109	-0.496974	-1.86071	0.001	0.0221077	yes	DV
ENSMUSG00000022449	ENSMUSG00000022449	Adamts20	15:94270162-94465418	q1	q2	OK	2.94537	2.08821	-0.496186	-1.64546	0.0005	0.012681	yes	DV
ENSMUSG00000001334	ENSMUSG00000001334	Fndc5	4:129136998-129144593	q1	q2	OK	19.0111	13.484	-0.495593	-2.79194	5.00E-05	0.00175927	yes	DV
ENSMUSG00000015653	ENSMUSG00000015653	Steap2	5:5664830-5694578	q1	q2	OK	4.99738	3.54644	-0.4948	-2.01689	5.00E-05	0.00175927	yes	DV
ENSMUSG00000053024	ENSMUSG00000053024	Cntn2	1:132509424-132542940	q1	q2	OK	7.48827	5.31477	-0.494625	-2.77216	5.00E-05	0.00175927	yes	DV
ENSMUSG00000046321	ENSMUSG00000046321	Hs3st2	7:121392295-121501768	q1	q2	OK	4.80031	3.40729	-0.494504	-2.10811	0.0001	0.00328706	yes	DV
ENSMUSG00000040424	ENSMUSG00000040424	Hipk4	7:27523266-27531175	q1	q2	OK	12.2904	8.72778	-0.493846	-2.50866	5.00E-05	0.00175927	yes	DV
ENSMUSG00000035637	ENSMUSG00000035637	Grhpr	4:44981394-44990734	q1	q2	OK	5.56411	3.95607	-0.492082	-1.54629	0.00095	0.0213807	yes	DV
ENSMUSG00000019232	ENSMUSG00000019232	Agxt2l1	3:130617447-130635750	q1	q2	OK	8.58348	6.10395	-0.49182	-1.703	0.0009	0.0204706	yes	DV
ENSMUSG00000007656	ENSMUSG00000007656	Arpp19	9:75037613-75060313	q1	q2	OK	89.8602	63.9169	-0.491483	-2.40841	5.00E-05	0.00175927	yes	DV
ENSMUSG00000047216	ENSMUSG00000047216	Cdh19	1:110889194-110977372	q1	q2	OK	2.0106	1.43013	-0.49148	-1.75294	0.0006	0.0147918	yes	DV
ENSMUSG00000024430	ENSMUSG00000024430	Cabyr	18:12741323-12755146	q1	q2	OK	5.53442	3.93948	-0.490428	-2.04244	0.0002	0.00592451	yes	DV
ENSMUSG00000028121	ENSMUSG00000028121	Bcar3	3:122419779-122530180	q1	q2	OK	1.678	1.19697	-0.48736	-1.60569	0.0012	0.0256222	yes	DV
ENSMUSG00000024597	ENSMUSG00000024597	Slc12a2	18:57878677-57946821	q1	q2	OK	18.5457	13.2334	-0.486896	-2.83086	5.00E-05	0.00175927	yes	DV
ENSMUSG00000050002	ENSMUSG00000050002	Idnk	13:58157648-58164693	q1	q2	OK	4.6362	3.31249	-0.485024	-1.66535	0.00115	0.0247308	yes	DV
ENSMUSG00000033502	ENSMUSG00000033502	Cdc14a	3:116272552-116424032	q1	q2	OK	2.48602	1.77688	-0.484492	-1.8361	0.0002	0.00592451	yes	DV
ENSMUSG00000020627	ENSMUSG00000020627	Klhl29	12:5077471-5375682	q1	q2	OK	3.3985	2.42979	-0.484065	-2.37649	5.00E-05	0.00175927	yes	DV
ENSMUSG00000048458	ENSMUSG00000048458	Fam212b	3:105704598-105720842	q1	q2	OK	20.986	15.0429	-0.480345	-2.70268	5.00E-05	0.00175927	yes	DV
ENSMUSG00000038349	ENSMUSG00000038349	Plcl1	1:55406387-55751802	q1	q2	OK	7.19594	5.17111	-0.476709	-2.34396	5.00E-05	0.00175927	yes	DV
ENSMUSG00000074802	ENSMUSG00000074802	Gas2l3	10:89408822-89443967	q1	q2	OK	1.08369	0.778966	-0.476322	-1.71975	0.0007	0.0168416	yes	DV
ENSMUSG00000044447	ENSMUSG00000044447	Dock5	14:67751927-67933572	q1	q2	OK	1.6278	1.1717	-0.474322	-2.16117	5.00E-05	0.00175927	yes	DV
ENSMUSG00000033998	ENSMUSG00000033998	Kcnk1	8:125995101-126030683	q1	q2	OK	44.9487	32.3606	-0.474044	-2.86136	5.00E-05	0.00175927	yes	DV
ENSMUSG00000021728	ENSMUSG00000021728	Emb	13:117218700-117274098	q1	q2	OK	43.093	31.0338	-0.473614	-2.63158	5.00E-05	0.00175927	yes	DV
ENSMUSG00000051067	ENSMUSG00000051067	Lingo3	10:80832806-80844039	q1	q2	OK	3.08365	2.22267	-0.472345	-1.97031	0.0002	0.00592451	yes	DV
ENSMUSG00000024981	ENSMUSG00000024981	Acsl5	19:55253368-55296627	q1	q2	OK	16.1315	11.6535	-0.469125	-2.62809	5.00E-05	0.00175927	yes	DV
ENSMUSG00000038608	ENSMUSG00000038608	Dock10	1:80501072-80758553	q1	q2	OK	7.46089	5.39229	-0.46845	-2.57533	5.00E-05	0.00175927	yes	DV
ENSMUSG00000053007	ENSMUSG00000053007	Creb5	6:53573383-53696007	q1	q2	OK	1.74721	1.26543	-0.465423	-1.59388	0.00245	0.0452254	yes	DV
ENSMUSG00000067028	ENSMUSG00000067028	Cntnap5b	1:99772764-100485942	q1	q2	OK	11.8213	8.56599	-0.464699	-2.47772	5.00E-05	0.00175927	yes	DV
ENSMUSG00000071176	ENSMUSG00000071176	Arhgef10	8:14911662-15001085	q1	q2	OK	7.8287	5.68997	-0.460352	-1.95165	5.00E-05	0.00175927	yes	DV
ENSMUSG00000061298	ENSMUSG00000061298	Agbl4	4:110397660-111664324	q1	q2	OK	14.1156	10.268	-0.459129	-1.60483	0.0021	0.0404068	yes	DV
ENSMUSG00000019775	ENSMUSG00000019775	Rgs17	10:5825662-5922400	q1	q2	OK	51.8967	37.756	-0.458937	-2.47976	5.00E-05	0.00175927	yes	DV
ENSMUSG00000045648	ENSMUSG00000045648	Vwc2l	1:70725714-70885397	q1	q2	OK	18.3391	13.3443	-0.458697	-2.43876	5.00E-05	0.00175927	yes	DV
ENSMUSG00000033713	ENSMUSG00000033713	Foxn3	12:99194979-99450111	q1	q2	OK	15.3746	11.1905	-0.458268	-2.13627	5.00E-05	0.00175927	yes	DV
ENSMUSG00000046160	ENSMUSG00000046160	Olig1	16:91269768-91271939	q1	q2	OK	19.6107	14.2909	-0.456543	-2.55597	5.00E-05	0.00175927	yes	DV
ENSMUSG00000074794	ENSMUSG00000074794	Arrdc3	13:80883383-80896035	q1	q2	OK	11.765	8.57748	-0.455878	-1.89024	5.00E-05	0.00175927	yes	DV
ENSMUSG00000071860	ENSMUSG00000071860	2900055J20Rik	18:40256961-40257684	q1	q2	OK	11.575	8.44716	-0.454472	-2.01458	0.0017	0.0338397	yes	DV
ENSMUSG00000030772	ENSMUSG00000030772	Dkk3	7:112116018-112159057	q1	q2	OK	126.691	92.6212	-0.451897	-2.63626	5.00E-05	0.00175927	yes	DV
ENSMUSG00000022257	ENSMUSG00000022257	Laptm4b	15:34238025-34284295	q1	q2	OK	19.1644	14.0203	-0.450909	-2.49573	5.00E-05	0.00175927	yes	DV
ENSMUSG00000028033	ENSMUSG00000028033	Kcnq5	1:21398402-21962530	q1	q2	OK	13.7964	10.1005	-0.449874	-1.85081	0.00025	0.00711053	yes	DV
ENSMUSG00000039252	ENSMUSG00000039252	Lgi2	5:52537863-52566303	q1	q2	OK	19.7731	14.4832	-0.449154	-2.5013	5.00E-05	0.00175927	yes	DV
ENSMUSG00000031139	ENSMUSG00000031139	Mcf2	X:60055955-60179089	q1	q2	OK	3.53243	2.58934	-0.448076	-1.88997	0.00015	0.00464535	yes	DV
ENSMUSG00000051950	ENSMUSG00000051950	B3galtl	5:149678229-149762599	q1	q2	OK	9.68235	7.09865	-0.447811	-2.30744	5.00E-05	0.00175927	yes	DV
ENSMUSG00000032060	ENSMUSG00000032060	Cryab	9:50752757-50756633	q1	q2	OK	46.2881	33.9572	-0.446924	-2.7263	5.00E-05	0.00175927	yes	DV
ENSMUSG00000022472	ENSMUSG00000022472	Desi1	15:81987834-82040085	q1	q2	OK	24.0311	17.6304	-0.446837	-2.17083	5.00E-05	0.00175927	yes	DV
ENSMUSG00000084319	ENSMUSG00000084319	Tpt1-ps3	6:99877746-99878433	q1	q2	OK	370.468	272.09	-0.445268	-2.45636	5.00E-05	0.00175927	yes	DV
ENSMUSG00000001089	ENSMUSG00000001089	Luzp1	4:136469760-136602723	q1	q2	OK	28.2715	20.7737	-0.444594	-1.6665	0.0017	0.0338397	yes	DV
ENSMUSG00000039191	ENSMUSG00000039191	Rbpj	5:53555778-53657445	q1	q2	OK	3.43753	2.52662	-0.444164	-2.03464	5.00E-05	0.00175927	yes	DV
ENSMUSG00000021536	ENSMUSG00000021536	Adcy2	13:68620042-68999541	q1	q2	OK	27.299	20.0714	-0.443706	-2.61374	5.00E-05	0.00175927	yes	DV
ENSMUSG00000026421	ENSMUSG00000026421	Csrp1	1:135720060-135752232	q1	q2	OK	45.8922	33.7601	-0.442931	-2.45639	5.00E-05	0.00175927	yes	DV
ENSMUSG00000028149	ENSMUSG00000028149	Rap1gds1	3:138925905-139075199	q1	q2	OK	81.9093	60.2856	-0.442214	-2.53435	5.00E-05	0.00175927	yes	DV
ENSMUSG00000096054	ENSMUSG00000096054	Syne1	10:5336948-5550692	q1	q2	OK	50.5217	37.1876	-0.442081	-2.50004	5.00E-05	0.00175927	yes	DV
ENSMUSG00000026447	ENSMUSG00000026447	Pik3c2b	1:133045666-133108687	q1	q2	OK	6.1089	4.50349	-0.439871	-1.77683	0.0006	0.0147918	yes	DV
ENSMUSG00000027712	ENSMUSG00000027712	Anxa5	3:36448924-36475843	q1	q2	OK	19.7444	14.5592	-0.439513	-2.41605	5.00E-05	0.00175927	yes	DV
ENSMUSG00000034825	ENSMUSG00000034825	Nrip3	7:109758054-109782025	q1	q2	OK	28.093	20.7372	-0.437989	-2.57491	5.00E-05	0.00175927	yes	DV
ENSMUSG00000073982	ENSMUSG00000073982	Rhog	7:102239122-102250123	q1	q2	OK	8.08609	5.96894	-0.437968	-1.68372	0.00085	0.0195409	yes	DV
ENSMUSG00000020607	ENSMUSG00000020607	Fam84a	12:14147598-14152038	q1	q2	OK	9.21592	6.80544	-0.437439	-2.29481	5.00E-05	0.00175927	yes	DV
ENSMUSG00000024070	ENSMUSG00000024070	Prkd3	17:78949404-79020816	q1	q2	OK	5.64868	4.17305	-0.436811	-2.00609	0.00015	0.00464535	yes	DV
ENSMUSG00000048332	ENSMUSG00000048332	Lhfp	3:53041527-53261679	q1	q2	OK	7.40023	5.47125	-0.435701	-1.712	0.0006	0.0147918	yes	DV
ENSMUSG00000032501	ENSMUSG00000032501	Trib1	15:59648349-59656550	q1	q2	OK	3.90919	2.89211	-0.434748	-1.86289	0.0002	0.00592451	yes	DV
ENSMUSG00000029088	ENSMUSG00000029088	Kcnip4	5:48389501-49524904	q1	q2	OK	53.0451	39.2469	-0.43464	-2.05544	5.00E-05	0.00175927	yes	DV
ENSMUSG00000048385	ENSMUSG00000048385	Scrt1	15:76516202-76522129	q1	q2	OK	15.2582	11.292	-0.43429	-2.31716	5.00E-05	0.00175927	yes	DV
ENSMUSG00000022055	ENSMUSG00000022055	Nefl	14:68082589-68124846	q1	q2	OK	79.0067	58.4927	-0.433719	-2.06867	5.00E-05	0.00175927	yes	DV
ENSMUSG00000028184	ENSMUSG00000028184	Lphn2	3:148815585-148989316	q1	q2	OK	15.6203	11.5711	-0.43289	-2.25889	5.00E-05	0.00175927	yes	DV
ENSMUSG00000045903	ENSMUSG00000045903	Npas4	19:4984354-4989971	q1	q2	OK	3.00214	2.22428	-0.432651	-1.75404	0.00055	0.0137399	yes	DV
ENSMUSG00000049313	ENSMUSG00000049313	Sorl1	9:41964719-42124297	q1	q2	OK	50.9066	37.7492	-0.431406	-2.22836	5.00E-05	0.00175927	yes	DV
ENSMUSG00000028152	ENSMUSG00000028152	Tspan5	3:138742194-138904433	q1	q2	OK	46.3343	34.3799	-0.430515	-2.29623	5.00E-05	0.00175927	yes	DV
ENSMUSG00000030302	ENSMUSG00000030302	Atp2b2	6:113745668-114052108	q1	q2	OK	118.658	88.2429	-0.427257	-2.23796	5.00E-05	0.00175927	yes	DV
ENSMUSG00000031932	ENSMUSG00000031932	Gpr83	9:14860209-14870789	q1	q2	OK	2.43058	1.81415	-0.422005	-1.58536	0.0015	0.0306315	yes	DV
ENSMUSG00000030203	ENSMUSG00000030203	Dusp16	6:134715472-134792625	q1	q2	OK	3.78939	2.82909	-0.421629	-1.70841	0.0002	0.00592451	yes	DV
ENSMUSG00000048602	ENSMUSG00000048602	Morc2b	17:33135587-33139683	q1	q2	OK	2.52424	1.88455	-0.421627	-1.63353	0.00115	0.0247308	yes	DV
ENSMUSG00000044252	ENSMUSG00000044252	Osbpl1a	18:12755313-12941841	q1	q2	OK	122.039	91.1431	-0.421134	-2.4433	5.00E-05	0.00175927	yes	DV
ENSMUSG00000044341	ENSMUSG00000044341	Gm5601	7:119739925-119742226	q1	q2	OK	32.67	24.4439	-0.418494	-2.04554	5.00E-05	0.00175927	yes	DV
ENSMUSG00000036304	ENSMUSG00000036304	Zdhhc23	16:43969077-43979093	q1	q2	OK	9.08374	6.79662	-0.418468	-1.69383	0.0005	0.012681	yes	DV
ENSMUSG00000034480	ENSMUSG00000034480	Diap2	X:129749741-130465834	q1	q2	OK	7.6788	5.74592	-0.418345	-1.66561	0.0013	0.0273676	yes	DV
ENSMUSG00000031016	ENSMUSG00000031016	Wee1	7:110122349-110142112	q1	q2	OK	8.95299	6.71005	-0.416045	-2.01971	0.0001	0.00328706	yes	DV
ENSMUSG00000060703	ENSMUSG00000060703	Cd302	2:60251992-60284488	q1	q2	OK	6.00817	4.50373	-0.415805	-1.69643	0.00255	0.0466121	yes	DV
ENSMUSG00000030268	ENSMUSG00000030268	Bcat1	6:144993834-145076184	q1	q2	OK	16.0661	12.0518	-0.414772	-1.78909	0.00045	0.0115894	yes	DV
ENSMUSG00000021703	ENSMUSG00000021703	Serinc5	13:92611137-92711944	q1	q2	OK	13.5254	10.1553	-0.413443	-2.35585	5.00E-05	0.00175927	yes	DV
ENSMUSG00000085438	ENSMUSG00000085438	1700020I14Rik	2:119594296-119607502	q1	q2	OK	203.589	152.935	-0.412741	-1.55918	0.0015	0.0306315	yes	DV
ENSMUSG00000056258	ENSMUSG00000056258	Kcnq3	15:65995170-66286224	q1	q2	OK	27.4015	20.5844	-0.412707	-2.4163	5.00E-05	0.00175927	yes	DV
ENSMUSG00000097736	ENSMUSG00000097736	AC164612.1	9:122572496-122679596	q1	q2	OK	12.8091	9.63968	-0.410115	-1.96371	0.0003	0.00826599	yes	DV
ENSMUSG00000005125	ENSMUSG00000005125	Ndrg1	15:66929320-67013039	q1	q2	OK	11.7312	8.83193	-0.40955	-1.71085	0.00015	0.00464535	yes	DV
ENSMUSG00000090223	ENSMUSG00000090223	Pcp4	16:96361667-96525793	q1	q2	OK	668.339	504.123	-0.406804	-2.26921	5.00E-05	0.00175927	yes	DV
ENSMUSG00000034731	ENSMUSG00000034731	Dgkh	14:78569608-78725089	q1	q2	OK	11.2107	8.47489	-0.403615	-2.12352	5.00E-05	0.00175927	yes	DV
ENSMUSG00000027016	ENSMUSG00000027016	Zfp385b	2:77410633-77819639	q1	q2	OK	28.2426	21.3595	-0.403	-2.23357	5.00E-05	0.00175927	yes	DV
ENSMUSG00000073910	ENSMUSG00000073910	Mob3b	4:34949073-35157484	q1	q2	OK	1.75479	1.32732	-0.402782	-1.53144	0.0011	0.0239302	yes	DV
ENSMUSG00000008658	ENSMUSG00000008658	Rbfox1	16:6809221-7412479	q1	q2	OK	86.5511	65.5016	-0.402022	-1.98309	5.00E-05	0.00175927	yes	DV
ENSMUSG00000028351	ENSMUSG00000028351	Dbc1	4:68761513-68954397	q1	q2	OK	57.7739	43.7372	-0.401558	-2.06754	5.00E-05	0.00175927	yes	DV
ENSMUSG00000001687	ENSMUSG00000001687	Ubl3	5:148504630-148552789	q1	q2	OK	47.6941	36.1135	-0.401272	-2.25515	5.00E-05	0.00175927	yes	DV
ENSMUSG00000040430	ENSMUSG00000040430	Pitpnc1	11:107207891-107470699	q1	q2	OK	14.2436	10.7952	-0.399931	-2.23272	5.00E-05	0.00175927	yes	DV
ENSMUSG00000020032	ENSMUSG00000020032	Nuak1	10:84370904-84440597	q1	q2	OK	17.6556	13.3815	-0.399891	-2.19515	5.00E-05	0.00175927	yes	DV
ENSMUSG00000033006	ENSMUSG00000033006	Sox10	15:79154912-79164490	q1	q2	OK	5.21749	3.95673	-0.399046	-1.81807	0.00065	0.0157651	yes	DV
ENSMUSG00000020331	ENSMUSG00000020331	Hcn2	10:79716633-79736108	q1	q2	OK	2.8903	2.19276	-0.398474	-1.53443	0.00215	0.0411575	yes	DV
ENSMUSG00000017167	ENSMUSG00000017167	Cntnap1	11:101162678-101190724	q1	q2	OK	18.2921	13.8794	-0.398277	-2.22219	5.00E-05	0.00175927	yes	DV
ENSMUSG00000056211	ENSMUSG00000056211	R3hdm1	1:128103305-128237735	q1	q2	OK	126.886	96.3465	-0.397227	-2.145	5.00E-05	0.00175927	yes	DV
ENSMUSG00000048142	ENSMUSG00000048142	Nat8l	5:33995983-34005916	q1	q2	OK	16.5595	12.5781	-0.396743	-2.30758	5.00E-05	0.00175927	yes	DV
ENSMUSG00000023034	ENSMUSG00000023034	Nr4a1	15:101266845-101274792	q1	q2	OK	11.2987	8.588	-0.395763	-2.03785	0.0002	0.00592451	yes	DV
ENSMUSG00000030898	ENSMUSG00000030898	Cckbr	7:105425816-105470898	q1	q2	OK	17.0226	12.939	-0.39572	-2.05958	0.0001	0.00328706	yes	DV
ENSMUSG00000017417	ENSMUSG00000017417	Plxdc1	11:97923237-97986444	q1	q2	OK	9.23633	7.02887	-0.394026	-1.87073	5.00E-05	0.00175927	yes	DV
ENSMUSG00000048279	ENSMUSG00000048279	Sacs	14:61138456-61258490	q1	q2	OK	19.5275	14.8744	-0.39268	-2.00148	5.00E-05	0.00175927	yes	DV
ENSMUSG00000021047	ENSMUSG00000021047	Nova1	12:46694516-46818775	q1	q2	OK	14.9683	11.4051	-0.392233	-2.27307	5.00E-05	0.00175927	yes	DV
ENSMUSG00000041624	ENSMUSG00000041624	Gucy1a2	9:3532353-3897342	q1	q2	OK	27.6272	21.0624	-0.391422	-2.30841	5.00E-05	0.00175927	yes	DV
ENSMUSG00000018470	ENSMUSG00000018470	Kcnab3	11:69326257-69333042	q1	q2	OK	7.801	5.95921	-0.388538	-1.54226	0.00235	0.0439752	yes	DV
ENSMUSG00000028525	ENSMUSG00000028525	Pde4b	4:102087542-102607259	q1	q2	OK	36.4261	27.8419	-0.387715	-1.67164	0.00105	0.0229758	yes	DV
ENSMUSG00000018634	ENSMUSG00000018634	Crhr1	11:104132854-104175523	q1	q2	OK	4.12472	3.15279	-0.387664	-1.62897	0.002	0.0387814	yes	DV
ENSMUSG00000075224	ENSMUSG00000075224	Lrrc55	2:85160777-85196699	q1	q2	OK	5.33939	4.08685	-0.385683	-1.68435	0.00085	0.0195409	yes	DV
ENSMUSG00000020275	ENSMUSG00000020275	Rel	11:23741513-23770970	q1	q2	OK	4.06095	3.11109	-0.384399	-1.65767	0.0018	0.035547	yes	DV
ENSMUSG00000024862	ENSMUSG00000024862	Klc2	19:5107745-5118560	q1	q2	OK	45.2056	34.6667	-0.382949	-1.87331	0.00195	0.0379592	yes	DV
ENSMUSG00000044022	ENSMUSG00000044022	Pcdhb21	18:37513651-37518313	q1	q2	OK	2.30791	1.77038	-0.38253	-1.60124	0.0014	0.0291858	yes	DV
ENSMUSG00000029705	ENSMUSG00000029705	Cux1	5:136248134-136567490	q1	q2	OK	57.5922	44.2432	-0.380418	-1.73713	0.00075	0.0178158	yes	DV
ENSMUSG00000042671	ENSMUSG00000042671	Rgs8	1:153653024-153697667	q1	q2	OK	19.713	15.1484	-0.379984	-1.7136	0.00085	0.0195409	yes	DV
ENSMUSG00000097971	ENSMUSG00000097971	RP23-81C12.1	17:39843012-39846341	q1	q2	OK	135.412	104.101	-0.379374	-2.06113	5.00E-05	0.00175927	yes	DV
ENSMUSG00000032220	ENSMUSG00000032220	Myo1e	9:70207349-70400067	q1	q2	OK	6.00986	4.63022	-0.376251	-1.94461	0.00035	0.00952114	yes	DV
ENSMUSG00000028132	ENSMUSG00000028132	Tmem56	3:121201760-121283098	q1	q2	OK	21.7533	16.7677	-0.375548	-2.06782	0.0001	0.00328706	yes	DV
ENSMUSG00000022419	ENSMUSG00000022419	Deptor	15:55099916-55259271	q1	q2	OK	11.8028	9.10566	-0.374291	-1.99474	5.00E-05	0.00175927	yes	DV
ENSMUSG00000038375	ENSMUSG00000038375	Trp53inp2	2:155381058-155389850	q1	q2	OK	60.8926	47.0254	-0.372827	-1.90454	0.00015	0.00464535	yes	DV
ENSMUSG00000045658	ENSMUSG00000045658	Pid1	1:84036295-84364180	q1	q2	OK	11.8918	9.19118	-0.371639	-1.66164	0.0006	0.0147918	yes	DV
ENSMUSG00000063659	ENSMUSG00000063659	Zbtb18	1:177444660-177450760	q1	q2	OK	67.0966	52.0149	-0.367314	-2.10227	5.00E-05	0.00175927	yes	DV
ENSMUSG00000033287	ENSMUSG00000033287	Kctd17	15:78428563-78438909	q1	q2	OK	15.5127	12.0259	-0.367298	-1.51147	0.0024	0.0446323	yes	DV
ENSMUSG00000074968	ENSMUSG00000074968	Ano3	2:110655200-110950923	q1	q2	OK	31.5497	24.4617	-0.367098	-1.80201	0.0007	0.0168416	yes	DV
ENSMUSG00000039987	ENSMUSG00000039987	Phtf2	5:20758662-20882124	q1	q2	OK	8.57434	6.65154	-0.366337	-1.4723	0.00255	0.0466121	yes	DV
ENSMUSG00000024044	ENSMUSG00000024044	Epb4.1l3	17:69156809-69289985	q1	q2	OK	46.9749	36.4481	-0.366048	-2.10719	5.00E-05	0.00175927	yes	DV
ENSMUSG00000038530	ENSMUSG00000038530	Rgs4	1:169741476-169747642	q1	q2	OK	94.8199	73.6019	-0.365446	-2.08044	5.00E-05	0.00175927	yes	DV
ENSMUSG00000029108	ENSMUSG00000029108	Pcdh7	5:57718020-58129351	q1	q2	OK	24.3265	18.9248	-0.362252	-2.05225	0.0001	0.00328706	yes	DV
ENSMUSG00000024378	ENSMUSG00000024378	Stard4	18:33199354-33213862	q1	q2	OK	8.26411	6.43155	-0.361692	-1.76084	0.0004	0.0105002	yes	DV
ENSMUSG00000057134	ENSMUSG00000057134	Ado	10:67544511-67548955	q1	q2	OK	9.86437	7.68059	-0.361009	-1.97361	0.0002	0.00592451	yes	DV
ENSMUSG00000020154	ENSMUSG00000020154	Ptprb	10:116301373-116389538	q1	q2	OK	4.70592	3.66613	-0.360217	-1.96307	5.00E-05	0.00175927	yes	DV
ENSMUSG00000024593	ENSMUSG00000024593	Megf10	18:57133089-57297467	q1	q2	OK	3.00045	2.33754	-0.360189	-1.72211	0.00025	0.00711053	yes	DV
ENSMUSG00000071649	ENSMUSG00000071649	B3gat3	19:8920373-8927234	q1	q2	OK	12.1297	9.45057	-0.360074	-1.82513	0.0009	0.0204706	yes	DV
ENSMUSG00000053414	ENSMUSG00000053414	Hunk	16:90386396-90499553	q1	q2	OK	5.48647	4.27816	-0.358888	-1.83144	0.00025	0.00711053	yes	DV
ENSMUSG00000028289	ENSMUSG00000028289	Epha7	4:28813130-28967499	q1	q2	OK	31.554	24.6136	-0.358372	-1.48308	0.0027	0.0489363	yes	DV
ENSMUSG00000052302	ENSMUSG00000052302	Tbc1d30	10:121263823-121311189	q1	q2	OK	19.6588	15.3444	-0.357458	-2.09215	5.00E-05	0.00175927	yes	DV
ENSMUSG00000034327	ENSMUSG00000034327	Kctd9	14:67715936-67742310	q1	q2	OK	7.38799	5.76954	-0.356726	-1.48206	0.0014	0.0291858	yes	DV
ENSMUSG00000056492	ENSMUSG00000056492	Gpr116	17:43389465-43459557	q1	q2	OK	3.91243	3.05597	-0.356431	-1.81323	0.0003	0.00826599	yes	DV
ENSMUSG00000031337	ENSMUSG00000031337	Mtm1	X:71210766-71315691	q1	q2	OK	4.33893	3.39071	-0.355752	-1.46941	0.00235	0.0439752	yes	DV
ENSMUSG00000029672	ENSMUSG00000029672	Fam3c	6:22306519-22356243	q1	q2	OK	38.2517	29.9031	-0.355227	-1.76014	0.0004	0.0105002	yes	DV
ENSMUSG00000021978	ENSMUSG00000021978	Extl3	14:65052059-65098106	q1	q2	OK	27.277	21.3779	-0.351566	-2.07348	5.00E-05	0.00175927	yes	DV
ENSMUSG00000052504	ENSMUSG00000052504	Epha3	16:63543537-63864158	q1	q2	OK	5.06259	3.97045	-0.350573	-1.75136	0.00015	0.00464535	yes	DV
ENSMUSG00000022112	ENSMUSG00000022112	Gpc5	14:115092214-116525179	q1	q2	OK	26.4104	20.734	-0.349109	-1.92907	0.0001	0.00328706	yes	DV
ENSMUSG00000036466	ENSMUSG00000036466	Megf11	9:64385625-64709205	q1	q2	OK	7.88637	6.19449	-0.348377	-1.6868	0.00045	0.0115894	yes	DV
ENSMUSG00000028173	ENSMUSG00000028173	Wls	3:159839736-159935833	q1	q2	OK	5.63098	4.42345	-0.348211	-1.60059	0.00105	0.0229758	yes	DV
ENSMUSG00000033781	ENSMUSG00000033781	Asb13	13:3634031-3651774	q1	q2	OK	14.8192	11.6434	-0.347956	-1.58718	0.00145	0.0299367	yes	DV
ENSMUSG00000002475	ENSMUSG00000002475	Abhd3	18:10644410-10706771	q1	q2	OK	31.3908	24.6724	-0.347446	-1.6371	0.001	0.0221077	yes	DV
ENSMUSG00000045414	ENSMUSG00000045414	1190002N15Rik	9:94517863-94538081	q1	q2	OK	8.4338	6.6299	-0.347196	-1.84062	0.00025	0.00711053	yes	DV
ENSMUSG00000033174	ENSMUSG00000033174	Mgll	6:88716423-88828360	q1	q2	OK	23.9673	18.8434	-0.347006	-1.66011	0.00155	0.031481	yes	DV
ENSMUSG00000048100	ENSMUSG00000048100	Taf13	3:108571697-108583222	q1	q2	OK	31.0546	24.4262	-0.346377	-1.89845	0.0003	0.00826599	yes	DV
ENSMUSG00000032307	ENSMUSG00000032307	Ube2q2	9:55148853-55207529	q1	q2	OK	21.4222	16.8598	-0.345518	-1.63696	0.001	0.0221077	yes	DV
ENSMUSG00000023961	ENSMUSG00000023961	Enpp4	17:44096307-44105809	q1	q2	OK	8.64572	6.80627	-0.345122	-1.79118	0.00025	0.00711053	yes	DV
ENSMUSG00000060487	ENSMUSG00000060487	Samd5	10:9627258-9675208	q1	q2	OK	8.28114	6.51933	-0.345107	-1.72165	0.0011	0.0239302	yes	DV
ENSMUSG00000044768	ENSMUSG00000044768	D1Ertd622e	1:97643902-97662074	q1	q2	OK	9.58403	7.5496	-0.344233	-1.64614	0.0005	0.012681	yes	DV
ENSMUSG00000030104	ENSMUSG00000030104	Edem1	6:108828640-108859356	q1	q2	OK	5.98075	4.71565	-0.34287	-1.80743	0.0004	0.0105002	yes	DV
ENSMUSG00000098202	ENSMUSG00000098202	RP23-378G4.2	12:109695585-109702587	q1	q2	OK	13.5987	10.7261	-0.342344	-1.91276	0.0003	0.00826599	yes	DV
ENSMUSG00000041058	ENSMUSG00000041058	Wwp1	4:19575161-19708993	q1	q2	OK	14.1094	11.1449	-0.340276	-1.7442	0.00035	0.00952114	yes	DV
ENSMUSG00000043154	ENSMUSG00000043154	Ppp2r3a	9:101104991-101251832	q1	q2	OK	14.7704	11.6789	-0.338801	-1.87222	0.0003	0.00826599	yes	DV
ENSMUSG00000046668	ENSMUSG00000046668	Cxxc5	18:35829817-35861687	q1	q2	OK	16.7232	13.2468	-0.336212	-1.85664	0.00095	0.0213807	yes	DV
ENSMUSG00000032262	ENSMUSG00000032262	Elovl4	9:83778692-83806305	q1	q2	OK	20.7352	16.4383	-0.335018	-1.92868	0.0003	0.00826599	yes	DV
ENSMUSG00000084890	ENSMUSG00000084890	A830036E02Rik	11:99415665-99425497	q1	q2	OK	19.9055	15.786	-0.334514	-1.66866	0.0006	0.0147918	yes	DV
ENSMUSG00000030643	ENSMUSG00000030643	Rab30	7:92741602-92837117	q1	q2	OK	14.1647	11.2392	-0.333752	-1.60336	0.0012	0.0256222	yes	DV
ENSMUSG00000043313	ENSMUSG00000043313	Pcdhb19	18:37496996-37504127	q1	q2	OK	4.30575	3.42201	-0.331421	-1.70704	0.00055	0.0137399	yes	DV
ENSMUSG00000018340	ENSMUSG00000018340	Anxa6	11:54979107-55033445	q1	q2	OK	20.5873	16.3719	-0.330536	-1.76419	0.00035	0.00952114	yes	DV
ENSMUSG00000021719	ENSMUSG00000021719	Rgs7bp	13:104947152-105054930	q1	q2	OK	67.003	53.2929	-0.330284	-1.90207	0.0003	0.00826599	yes	DV
ENSMUSG00000018800	ENSMUSG00000018800	Abca5	11:110269368-110337716	q1	q2	OK	18.4452	14.6838	-0.329027	-1.63147	0.00065	0.0157651	yes	DV
ENSMUSG00000031431	ENSMUSG00000031431	Tsc22d3	X:140539527-140600659	q1	q2	OK	16.6471	13.2637	-0.327781	-1.59633	0.0025	0.0459222	yes	DV
ENSMUSG00000040260	ENSMUSG00000040260	Daam2	17:49456021-49564337	q1	q2	OK	8.41532	6.70918	-0.326881	-1.80236	0.00025	0.00711053	yes	DV
ENSMUSG00000049422	ENSMUSG00000049422	Chchd10	10:75935572-75940672	q1	q2	OK	43.0582	34.3351	-0.326602	-1.81177	0.00085	0.0195409	yes	DV
ENSMUSG00000029335	ENSMUSG00000029335	Bmp3	5:98854438-98880960	q1	q2	OK	35.6765	28.451	-0.326494	-1.95187	0.0001	0.00328706	yes	DV
ENSMUSG00000053465	ENSMUSG00000053465	Hs6st3	14:119138414-119869594	q1	q2	OK	19.7158	15.7303	-0.325805	-1.59252	0.001	0.0221077	yes	DV
ENSMUSG00000040242	ENSMUSG00000040242	Fgfr1op2	6:146549631-146599198	q1	q2	OK	61.9713	49.4886	-0.324504	-1.66728	0.00085	0.0195409	yes	DV
ENSMUSG00000036180	ENSMUSG00000036180	Gatad2a	8:69907068-69996379	q1	q2	OK	4.97017	3.97107	-0.323768	-1.579	0.00145	0.0299367	yes	DV
ENSMUSG00000090071	ENSMUSG00000090071	Cdk5r2	1:74850894-74879953	q1	q2	OK	34.307	27.4123	-0.32368	-1.81136	0.0002	0.00592451	yes	DV
ENSMUSG00000032437	ENSMUSG00000032437	Stt3b	9:115242606-115310421	q1	q2	OK	18.8215	15.043	-0.323283	-1.87255	0.0004	0.0105002	yes	DV
ENSMUSG00000034275	ENSMUSG00000034275	Igsf9b	9:27299227-27334763	q1	q2	OK	10.7583	8.59873	-0.323248	-1.60115	0.0014	0.0291858	yes	DV
ENSMUSG00000028347	ENSMUSG00000028347	Tmeff1	4:48585173-48663131	q1	q2	OK	41.7872	33.4177	-0.322445	-1.50132	0.0019	0.0373252	yes	DV
ENSMUSG00000024511	ENSMUSG00000024511	Rab27b	18:69979130-70141605	q1	q2	OK	18.6637	14.9354	-0.321507	-1.6147	0.00165	0.0331526	yes	DV
ENSMUSG00000022307	ENSMUSG00000022307	Oxr1	15:41447481-41861048	q1	q2	OK	239.407	191.615	-0.321253	-1.53962	0.00275	0.0496623	yes	DV
ENSMUSG00000019194	ENSMUSG00000019194	Scn1b	7:31116524-31126945	q1	q2	OK	52.7876	42.2905	-0.319865	-1.96658	0.0008	0.0187656	yes	DV
ENSMUSG00000041710	ENSMUSG00000041710	Trpc5	X:144381670-144688180	q1	q2	OK	19.8229	15.8909	-0.318969	-1.81847	0.0004	0.0105002	yes	DV
ENSMUSG00000016262	ENSMUSG00000016262	Sertad4	1:192844430-192856466	q1	q2	OK	7.14557	5.72867	-0.31885	-1.44988	0.00235	0.0439752	yes	DV
ENSMUSG00000030774	ENSMUSG00000030774	Pak1	7:97842934-97912381	q1	q2	OK	209.339	167.83	-0.318836	-1.71278	0.00055	0.0137399	yes	DV
ENSMUSG00000026514	ENSMUSG00000026514	Cnih3	1:181352627-181460641	q1	q2	OK	40.1741	32.2357	-0.317605	-1.89397	0.0004	0.0105002	yes	DV
ENSMUSG00000028098	ENSMUSG00000028098	Rnf115	3:96711489-96791155	q1	q2	OK	16.1116	12.9359	-0.316719	-1.45975	0.0025	0.0459222	yes	DV
ENSMUSG00000001542	ENSMUSG00000001542	Ell2	13:75707483-75772356	q1	q2	OK	19.7643	15.8701	-0.316587	-1.75588	0.00015	0.00464535	yes	DV
ENSMUSG00000027238	ENSMUSG00000027238	Frmd5	2:121545528-121807087	q1	q2	OK	16.2004	13.0194	-0.315365	-1.62346	0.0016	0.0324525	yes	DV
ENSMUSG00000030168	ENSMUSG00000030168	Adipor2	6:119353149-119417483	q1	q2	OK	6.38116	5.13451	-0.313591	-1.53141	0.0023	0.0432556	yes	DV
ENSMUSG00000037071	ENSMUSG00000037071	Scd1	19:44394450-44407709	q1	q2	OK	42.6666	34.3544	-0.31261	-1.85968	0.0002	0.00592451	yes	DV
ENSMUSG00000063239	ENSMUSG00000063239	Grm4	17:27422386-27513341	q1	q2	OK	6.75812	5.4418	-0.312539	-1.49728	0.0025	0.0459222	yes	DV
ENSMUSG00000020205	ENSMUSG00000020205	Phlda1	10:111506285-111508645	q1	q2	OK	21.3058	17.1687	-0.311462	-1.76115	0.0013	0.0273676	yes	DV
ENSMUSG00000032261	ENSMUSG00000032261	Sh3bgrl2	9:83548337-83600292	q1	q2	OK	9.07229	7.32695	-0.308254	-1.62978	0.00125	0.0265011	yes	DV
ENSMUSG00000028785	ENSMUSG00000028785	Hpca	4:129105547-129122036	q1	q2	OK	117.264	94.7573	-0.307451	-1.75198	0.00045	0.0115894	yes	DV
ENSMUSG00000036745	ENSMUSG00000036745	Ttll7	3:146852366-146984009	q1	q2	OK	102.446	82.8187	-0.306834	-1.58754	0.0017	0.0338397	yes	DV
ENSMUSG00000019996	ENSMUSG00000019996	Map7	10:20148470-20281589	q1	q2	OK	17.3871	14.0721	-0.305184	-1.68406	0.00075	0.0178158	yes	DV
ENSMUSG00000020864	ENSMUSG00000020864	Ankrd40	11:94328000-94341841	q1	q2	OK	29.0673	23.5285	-0.304985	-1.6384	0.00085	0.0195409	yes	DV
ENSMUSG00000056222	ENSMUSG00000056222	Spock1	13:57429294-57907587	q1	q2	OK	27.2823	22.1118	-0.303152	-1.74195	0.00245	0.0452254	yes	DV
ENSMUSG00000025326	ENSMUSG00000025326	Ube3a	7:59228751-59306727	q1	q2	OK	24.1052	19.5375	-0.3031	-1.7642	0.00045	0.0115894	yes	DV
ENSMUSG00000029598	ENSMUSG00000029598	Plbd2	5:120476530-120503625	q1	q2	OK	10.2384	8.31054	-0.300976	-1.56791	0.0015	0.0306315	yes	DV
ENSMUSG00000053253	ENSMUSG00000053253	Ndfip2	14:105258572-105309298	q1	q2	OK	69.0807	56.1741	-0.298376	-1.53427	0.002	0.0387814	yes	DV
ENSMUSG00000047842	ENSMUSG00000047842	Diras2	13:52504374-52530836	q1	q2	OK	124.595	101.378	-0.297501	-1.68569	0.00065	0.0157651	yes	DV
ENSMUSG00000025892	ENSMUSG00000025892	Gria4	9:4417898-4796234	q1	q2	OK	53.9244	43.9133	-0.29628	-1.55989	0.0015	0.0306315	yes	DV
ENSMUSG00000033953	ENSMUSG00000033953	Ppp3r1	11:17159262-17233796	q1	q2	OK	321.611	262.013	-0.295675	-1.5721	0.0024	0.0446323	yes	DV
ENSMUSG00000033863	ENSMUSG00000033863	Klf9	19:23141225-23166911	q1	q2	OK	38.6079	31.4748	-0.294698	-1.66561	0.0004	0.0105002	yes	DV
ENSMUSG00000022342	ENSMUSG00000022342	Kcnv1	15:45106283-45114934	q1	q2	OK	19.1782	15.6411	-0.294122	-1.6995	0.0007	0.0168416	yes	DV
ENSMUSG00000062078	ENSMUSG00000062078	Qk	17:10206470-10319361	q1	q2	OK	100.718	82.2061	-0.292998	-1.54615	0.00235	0.0439752	yes	DV
ENSMUSG00000022514	ENSMUSG00000022514	Il1rap	16:26581703-26755502	q1	q2	OK	17.3392	14.1622	-0.291995	-1.57944	0.00195	0.0379592	yes	DV
ENSMUSG00000022231	ENSMUSG00000022231	Sema5a	15:32244812-32696341	q1	q2	OK	8.59132	7.02917	-0.289526	-1.65667	0.00095	0.0213807	yes	DV
ENSMUSG00000027963	ENSMUSG00000027963	Extl2	3:116007461-116029016	q1	q2	OK	37.5815	30.8026	-0.286972	-1.59242	0.0015	0.0306315	yes	DV
ENSMUSG00000048022	ENSMUSG00000048022	Tmem229a	6:24951140-24956125	q1	q2	OK	39.944	32.8861	-0.280498	-1.6647	0.0008	0.0187656	yes	DV
ENSMUSG00000005802	ENSMUSG00000005802	Slc30a4	2:122681232-122721456	q1	q2	OK	19.7243	16.3012	-0.274998	-1.60098	0.0014	0.0291858	yes	DV
ENSMUSG00000033615	ENSMUSG00000033615	Cplx1	5:108518553-108550024	q1	q2	OK	146.771	121.697	-0.270278	-1.52906	0.0021	0.0404068	yes	DV
ENSMUSG00000027562	ENSMUSG00000027562	Car2	3:14886425-14900769	q1	q2	OK	83.1201	68.9251	-0.270169	-1.69256	0.00145	0.0299367	yes	DV
ENSMUSG00000036503	ENSMUSG00000036503	Rnf13	3:57736065-57835233	q1	q2	OK	40.214	33.3488	-0.270062	-1.6243	0.0023	0.0432556	yes	DV
ENSMUSG00000050192	ENSMUSG00000050192	Eif5a2	3:28781310-28798846	q1	q2	OK	17.7536	14.7459	-0.267797	-1.55711	0.00205	0.0396483	yes	DV
ENSMUSG00000063317	ENSMUSG00000063317	Usp31	7:121642020-121708011	q1	q2	OK	19.0987	15.8807	-0.266202	-1.54564	0.0021	0.0404068	yes	DV
ENSMUSG00000026932	ENSMUSG00000026932	Nacc2	2:26055534-26123220	q1	q2	OK	14.5498	12.1237	-0.263168	-1.39277	0.00275	0.0496623	yes	DV

## Sheet: CuffdiffVDoriginal
test_id	gene_id	gene	locus	sample_1	sample_2	status	value_1	value_2	log2(fold_change)	test_stat	p_value	q_value	significant	Gradient
ENSMUSG00000038760	ENSMUSG00000038760	Trhr	15:44196134-44235912	q1	q2	OK	0.777578	5.08173	2.70826	5.32231	5.00E-05	0.00175927	yes	VD
ENSMUSG00000036357	ENSMUSG00000036357	Gpr101	X:57496667-57503757	q1	q2	OK	1.40971	8.95548	2.66738	12.0128	5.00E-05	0.00175927	yes	VD
ENSMUSG00000019890	ENSMUSG00000019890	Nts	10:102481759-102490418	q1	q2	OK	0.769733	4.14087	2.4275	5.79009	5.00E-05	0.00175927	yes	VD
ENSMUSG00000054716	ENSMUSG00000054716	Zfp771	7:127244525-127254803	q1	q2	OK	0.987175	4.0308	2.02969	2.88254	5.00E-05	0.00175927	yes	VD
ENSMUSG00000074939	ENSMUSG00000074939	Chrm5	2:112479071-112480817	q1	q2	OK	0.279642	1.13669	2.02318	3.32832	5.00E-05	0.00175927	yes	VD
ENSMUSG00000003657	ENSMUSG00000003657	Calb2	8:110142538-110168206	q1	q2	OK	0.784902	3.16288	2.01065	5.19258	5.00E-05	0.00175927	yes	VD
ENSMUSG00000026841	ENSMUSG00000026841	Fibcd1	2:31813289-31846005	q1	q2	OK	0.64117	2.52208	1.97584	6.85785	5.00E-05	0.00175927	yes	VD
ENSMUSG00000024517	ENSMUSG00000024517	Grp	18:65872819-65886578	q1	q2	OK	0.709205	2.68581	1.92109	2.40002	5.00E-05	0.00175927	yes	VD
ENSMUSG00000054986	ENSMUSG00000054986	Sec14l3	11:4064840-4077736	q1	q2	OK	5.02797	18.7918	1.90205	6.13264	5.00E-05	0.00175927	yes	VD
ENSMUSG00000049107	ENSMUSG00000049107	Ntf3	6:126101412-126166744	q1	q2	OK	0.603359	2.2485	1.89787	3.59119	5.00E-05	0.00175927	yes	VD
ENSMUSG00000020848	ENSMUSG00000020848	Doc2b	11:75768965-75825241	q1	q2	OK	0.739279	2.38755	1.69134	5.72565	5.00E-05	0.00175927	yes	VD
ENSMUSG00000038112	ENSMUSG00000038112	AW551984	9:39587395-39604403	q1	q2	OK	0.8197	2.60836	1.66997	2.69317	5.00E-05	0.00175927	yes	VD
ENSMUSG00000049112	ENSMUSG00000049112	Oxtr	6:112473683-112489808	q1	q2	OK	1.22465	3.73205	1.6076	6.5615	5.00E-05	0.00175927	yes	VD
ENSMUSG00000019865	ENSMUSG00000019865	Nmbr	10:14758634-14770583	q1	q2	OK	3.25232	9.80719	1.59237	5.3375	5.00E-05	0.00175927	yes	VD
ENSMUSG00000091002	ENSMUSG00000091002	Tcerg1l	7:138208973-138397730	q1	q2	OK	0.724577	2.09178	1.52952	3.61042	5.00E-05	0.00175927	yes	VD
ENSMUSG00000036422	ENSMUSG00000036422	Pcdh8	14:79766771-79771312	q1	q2	OK	0.422889	1.13903	1.42946	3.94022	5.00E-05	0.00175927	yes	VD
ENSMUSG00000063564	ENSMUSG00000063564	Col23a1	11:51289919-51583918	q1	q2	OK	1.87311	5.0119	1.41993	5.47087	5.00E-05	0.00175927	yes	VD
ENSMUSG00000048905	ENSMUSG00000048905	4930539E08Rik	17:28896396-28915324	q1	q2	OK	1.95149	5.21063	1.41688	6.17873	5.00E-05	0.00175927	yes	VD
ENSMUSG00000004415	ENSMUSG00000004415	Col26a1	5:136741758-136883209	q1	q2	OK	0.612115	1.59702	1.38351	1.36519	5.00E-05	0.00175927	yes	VD
ENSMUSG00000024331	ENSMUSG00000024331	Dsc2	18:20030632-20059554	q1	q2	OK	0.410697	1.05793	1.3651	3.04061	5.00E-05	0.00175927	yes	VD
ENSMUSG00000050558	ENSMUSG00000050558	Prokr2	2:132337732-132385447	q1	q2	OK	0.617458	1.56373	1.34058	1.59348	0.0001	0.00328706	yes	VD
ENSMUSG00000039676	ENSMUSG00000039676	Capsl	15:9436027-9466035	q1	q2	OK	2.00678	5.08031	1.34003	4.20102	5.00E-05	0.00175927	yes	VD
ENSMUSG00000058420	ENSMUSG00000058420	Syt17	7:118381855-118443552	q1	q2	OK	4.30184	10.2617	1.25425	5.55096	5.00E-05	0.00175927	yes	VD
ENSMUSG00000028172	ENSMUSG00000028172	Tacr3	3:134829006-134934581	q1	q2	OK	0.896542	2.09624	1.22536	4.18898	5.00E-05	0.00175927	yes	VD
ENSMUSG00000036699	ENSMUSG00000036699	Zcchc12	X:36195903-36199158	q1	q2	OK	4.41306	10.2672	1.21819	5.21593	5.00E-05	0.00175927	yes	VD
ENSMUSG00000029442	ENSMUSG00000029442	Wdr66	5:123252101-123327484	q1	q2	OK	0.706807	1.55606	1.13851	1.86973	0.0001	0.00328706	yes	VD
ENSMUSG00000015843	ENSMUSG00000015843	Rxrg	1:167598383-167639623	q1	q2	OK	0.633218	1.39127	1.13563	2.19873	5.00E-05	0.00175927	yes	VD
ENSMUSG00000043659	ENSMUSG00000043659	Npsr1	9:24097995-24316398	q1	q2	OK	0.716348	1.54876	1.11238	1.74112	0.00105	0.0229758	yes	VD
ENSMUSG00000018339	ENSMUSG00000018339	Gpx3	11:54902452-54910377	q1	q2	OK	0.965277	2.04553	1.08346	2.324	5.00E-05	0.00175927	yes	VD
ENSMUSG00000042567	ENSMUSG00000042567	Nek10	14:14820764-15006743	q1	q2	OK	0.792388	1.66166	1.06835	2.79917	5.00E-05	0.00175927	yes	VD
ENSMUSG00000045912	ENSMUSG00000045912	C2cd4c	10:79606856-79614025	q1	q2	OK	0.768409	1.60771	1.06506	3.97685	5.00E-05	0.00175927	yes	VD
ENSMUSG00000044770	ENSMUSG00000044770	Scml4	10:42860369-42960780	q1	q2	OK	0.762941	1.59127	1.06053	1.53369	0.00015	0.00464535	yes	VD
ENSMUSG00000061835	ENSMUSG00000061835	Olfr316	11:58757603-58758614	q1	q2	OK	1.34822	2.81054	1.05979	2.83492	5.00E-05	0.00175927	yes	VD
ENSMUSG00000047181	ENSMUSG00000047181	Samd14	11:95009878-95026087	q1	q2	OK	1.247	2.55792	1.03651	3.21371	5.00E-05	0.00175927	yes	VD
ENSMUSG00000030551	ENSMUSG00000030551	Nr2f2	7:70351945-70366735	q1	q2	OK	5.43257	11.1399	1.03603	4.40255	5.00E-05	0.00175927	yes	VD
ENSMUSG00000073418	ENSMUSG00000073418	C4b	17:34728379-34743882	q1	q2	OK	0.793909	1.62386	1.03238	1.77663	0.0006	0.0147918	yes	VD
ENSMUSG00000061762	ENSMUSG00000061762	Tac1	6:7555070-7562973	q1	q2	OK	3.88078	7.92699	1.03043	4.03429	5.00E-05	0.00175927	yes	VD
ENSMUSG00000063260	ENSMUSG00000063260	Syt10	15:89782392-89841860	q1	q2	OK	4.0417	8.19912	1.02051	4.52843	5.00E-05	0.00175927	yes	VD
ENSMUSG00000004366	ENSMUSG00000004366	Sst	16:23889580-23890844	q1	q2	OK	109.482	220.425	1.00959	7.36512	5.00E-05	0.00175927	yes	VD
ENSMUSG00000019929	ENSMUSG00000019929	Dcn	10:97479499-97518162	q1	q2	OK	24.3181	48.442	0.994225	5.4406	5.00E-05	0.00175927	yes	VD
ENSMUSG00000078958	ENSMUSG00000078958	Atp6ap1l	13:90883432-90905355	q1	q2	OK	1.16305	2.29837	0.982702	1.6245	0.0018	0.035547	yes	VD
ENSMUSG00000001053	ENSMUSG00000001053	N4bp3	11:51643062-51650842	q1	q2	OK	0.690073	1.3445	0.962252	1.80338	0.00035	0.00952114	yes	VD
ENSMUSG00000059898	ENSMUSG00000059898	Dsc3	18:19960929-20002097	q1	q2	OK	4.78846	9.3116	0.959467	5.11916	5.00E-05	0.00175927	yes	VD
ENSMUSG00000094597	ENSMUSG00000094597	Gm4810	13:64509722-64511099	q1	q2	OK	0.586454	1.13411	0.951464	1.96651	0.00155	0.031481	yes	VD
ENSMUSG00000046844	ENSMUSG00000046844	Vat1l	8:114205611-114374071	q1	q2	OK	3.17883	6.14437	0.950769	3.91548	5.00E-05	0.00175927	yes	VD
ENSMUSG00000036502	ENSMUSG00000036502	Tmem255a	X:38189792-38252439	q1	q2	OK	8.18733	15.8194	0.95023	3.47886	5.00E-05	0.00175927	yes	VD
ENSMUSG00000027765	ENSMUSG00000027765	P2ry1	3:61002794-61008979	q1	q2	OK	0.915508	1.76754	0.949095	3.27181	5.00E-05	0.00175927	yes	VD
ENSMUSG00000031380	ENSMUSG00000031380	Figf	X:164373377-164402650	q1	q2	OK	1.88306	3.61089	0.939272	2.89069	5.00E-05	0.00175927	yes	VD
ENSMUSG00000006369	ENSMUSG00000006369	Fbln1	15:85205948-85286535	q1	q2	OK	2.07538	3.96864	0.935271	3.04231	5.00E-05	0.00175927	yes	VD
ENSMUSG00000028364	ENSMUSG00000028364	Tnc	4:63959784-64149924	q1	q2	OK	0.928443	1.76665	0.928129	3.59204	5.00E-05	0.00175927	yes	VD
ENSMUSG00000039552	ENSMUSG00000039552	Rsph4a	10:33905110-33916021	q1	q2	OK	0.586145	1.10922	0.920213	2.43928	5.00E-05	0.00175927	yes	VD
ENSMUSG00000006930	ENSMUSG00000006930	Hap1	11:100347326-100356128	q1	q2	OK	2.62348	4.9578	0.918217	2.93149	5.00E-05	0.00175927	yes	VD
ENSMUSG00000075270	ENSMUSG00000075270	Pde11a	2:75989140-76338774	q1	q2	OK	0.944133	1.78392	0.917984	2.55205	5.00E-05	0.00175927	yes	VD
ENSMUSG00000068117	ENSMUSG00000068117	Mei1	15:82069995-82126814	q1	q2	OK	0.569739	1.07588	0.917138	2.7436	5.00E-05	0.00175927	yes	VD
ENSMUSG00000067594	ENSMUSG00000067594	Krt77	15:101858731-101869705	q1	q2	OK	0.697737	1.29275	0.889686	2.5459	5.00E-05	0.00175927	yes	VD
ENSMUSG00000048001	ENSMUSG00000048001	Hes5	4:154960769-154962371	q1	q2	OK	1.32647	2.44643	0.883086	1.91368	0.0002	0.00592451	yes	VD
ENSMUSG00000055653	ENSMUSG00000055653	Gpc3	X:52272425-52619047	q1	q2	OK	1.18917	2.19295	0.882915	2.57283	5.00E-05	0.00175927	yes	VD
ENSMUSG00000023806	ENSMUSG00000023806	Rsph3b	17:6904715-6948356	q1	q2	OK	0.880291	1.61324	0.873907	2.23979	0.0002	0.00592451	yes	VD
ENSMUSG00000039087	ENSMUSG00000039087	Rreb1	13:37778399-37952002	q1	q2	OK	3.31866	6.06974	0.871033	3.01896	5.00E-05	0.00175927	yes	VD
ENSMUSG00000066652	ENSMUSG00000066652	Lefty2	1:180893107-180899103	q1	q2	OK	0.868052	1.58215	0.86603	1.75981	0.0001	0.00328706	yes	VD
ENSMUSG00000074575	ENSMUSG00000074575	Kcng1	2:168260116-168281736	q1	q2	OK	5.56657	10.1233	0.862821	4.25748	5.00E-05	0.00175927	yes	VD
ENSMUSG00000031559	ENSMUSG00000031559	4930555F03Rik	8:49370885-49521095	q1	q2	OK	0.834063	1.50189	0.84855	1.42535	0.00155	0.031481	yes	VD
ENSMUSG00000030074	ENSMUSG00000030074	Gxylt2	6:100704733-100805081	q1	q2	OK	0.72932	1.3056	0.84009	1.97673	0.00045	0.0115894	yes	VD
ENSMUSG00000029716	ENSMUSG00000029716	Tfr2	5:137569850-137587481	q1	q2	OK	0.658676	1.17287	0.832406	2.33003	5.00E-05	0.00175927	yes	VD
ENSMUSG00000020053	ENSMUSG00000020053	Igf1	10:87826376-87937042	q1	q2	OK	4.60421	8.19015	0.830937	1.54954	0.00075	0.0178158	yes	VD
ENSMUSG00000043557	ENSMUSG00000043557	Mdga1	17:29827955-29970087	q1	q2	OK	5.34203	9.4905	0.829097	2.28508	5.00E-05	0.00175927	yes	VD
ENSMUSG00000075592	ENSMUSG00000075592	Nynrin	14:55854035-55874735	q1	q2	OK	0.668661	1.18601	0.826773	2.23905	5.00E-05	0.00175927	yes	VD
ENSMUSG00000045573	ENSMUSG00000045573	Penk	4:4133530-4188703	q1	q2	OK	1.80015	3.19136	0.826049	2.27535	5.00E-05	0.00175927	yes	VD
ENSMUSG00000027849	ENSMUSG00000027849	Syt6	3:103575230-103646069	q1	q2	OK	2.10465	3.72655	0.824258	3.22536	5.00E-05	0.00175927	yes	VD
ENSMUSG00000022861	ENSMUSG00000022861	Dgkg	16:22468460-22657221	q1	q2	OK	17.8512	31.6053	0.824147	4.40873	5.00E-05	0.00175927	yes	VD
ENSMUSG00000074971	ENSMUSG00000074971	Fibin	2:110360924-110362993	q1	q2	OK	1.0947	1.93491	0.82174	2.46044	5.00E-05	0.00175927	yes	VD
ENSMUSG00000047945	ENSMUSG00000047945	Marcksl1	4:129513580-129515985	q1	q2	OK	11.3692	20.0649	0.819541	4.40428	5.00E-05	0.00175927	yes	VD
ENSMUSG00000068876	ENSMUSG00000068876	Cgn	3:94760068-94786492	q1	q2	OK	0.675443	1.1836	0.809271	2.04232	0.00015	0.00464535	yes	VD
ENSMUSG00000052135	ENSMUSG00000052135	Foxo6	4:120267078-120287349	q1	q2	OK	1.9539	3.40293	0.800421	3.0833	5.00E-05	0.00175927	yes	VD
ENSMUSG00000032076	ENSMUSG00000032076	Cadm1	9:47530172-47857637	q1	q2	OK	52.7748	91.8519	0.79946	3.29804	5.00E-05	0.00175927	yes	VD
ENSMUSG00000033965	ENSMUSG00000033965	Slc16a2	X:103697413-103821965	q1	q2	OK	17.2764	29.9965	0.795994	2.38324	0.0001	0.00328706	yes	VD
ENSMUSG00000032586	ENSMUSG00000032586	Traip	9:107950962-107972268	q1	q2	OK	1.11919	1.93791	0.792038	2.59627	5.00E-05	0.00175927	yes	VD
ENSMUSG00000030905	ENSMUSG00000030905	Crym	7:120186379-120202111	q1	q2	OK	33.3344	57.4074	0.784224	4.13184	5.00E-05	0.00175927	yes	VD
ENSMUSG00000019979	ENSMUSG00000019979	Apaf1	10:90989310-91082770	q1	q2	OK	7.73591	13.2986	0.781635	2.25841	0.0004	0.0105002	yes	VD
ENSMUSG00000067786	ENSMUSG00000067786	Nnat	2:157556361-157571274	q1	q2	OK	98.4448	169.215	0.78147	4.1427	5.00E-05	0.00175927	yes	VD
ENSMUSG00000028222	ENSMUSG00000028222	Calb1	4:15881263-15908064	q1	q2	OK	4.56752	7.84658	0.780654	2.15579	5.00E-05	0.00175927	yes	VD
ENSMUSG00000062542	ENSMUSG00000062542	Syt9	7:107370727-107548656	q1	q2	OK	1.17298	1.99648	0.767283	1.96961	5.00E-05	0.00175927	yes	VD
ENSMUSG00000093910	ENSMUSG00000093910	Zfp853	5:143287754-143292356	q1	q2	OK	0.715277	1.21588	0.76543	1.91622	0.001	0.0221077	yes	VD
ENSMUSG00000031841	ENSMUSG00000031841	Cdh13	8:118283732-119324921	q1	q2	OK	21.6071	36.7268	0.765328	2.12384	5.00E-05	0.00175927	yes	VD
ENSMUSG00000030047	ENSMUSG00000030047	Arhgap25	6:87458544-87533259	q1	q2	OK	2.4716	4.19072	0.761753	2.81255	5.00E-05	0.00175927	yes	VD
ENSMUSG00000025420	ENSMUSG00000025420	Katnal2	18:76977147-77047308	q1	q2	OK	1.10817	1.87817	0.761151	1.48243	0.00075	0.0178158	yes	VD
ENSMUSG00000020427	ENSMUSG00000020427	Igfbp3	11:7206085-7213923	q1	q2	OK	2.5321	4.29037	0.760771	2.89915	5.00E-05	0.00175927	yes	VD
ENSMUSG00000027875	ENSMUSG00000027875	Hmgcs2	3:98280434-98310738	q1	q2	OK	1.0708	1.81375	0.760286	2.43059	5.00E-05	0.00175927	yes	VD
ENSMUSG00000029168	ENSMUSG00000029168	Dpysl5	5:30711563-30799375	q1	q2	OK	9.0048	15.2435	0.759429	2.93696	5.00E-05	0.00175927	yes	VD
ENSMUSG00000066705	ENSMUSG00000066705	Fxyd6	9:45370184-45396158	q1	q2	OK	28.8054	48.5783	0.753973	4.55023	5.00E-05	0.00175927	yes	VD
ENSMUSG00000049555	ENSMUSG00000049555	Tmie	9:110865710-110900530	q1	q2	OK	0.639156	1.07727	0.753137	1.66947	0.00265	0.0481465	yes	VD
ENSMUSG00000056296	ENSMUSG00000056296	Synpr	14:13284779-13615459	q1	q2	OK	20.6051	34.6902	0.751528	4.11427	5.00E-05	0.00175927	yes	VD
ENSMUSG00000054165	ENSMUSG00000054165	4922502B01Rik	8:109075221-109273811	q1	q2	OK	1.78909	3.00126	0.74634	1.8881	0.00195	0.0379592	yes	VD
ENSMUSG00000039457	ENSMUSG00000039457	Ppl	16:5086290-5132481	q1	q2	OK	1.17923	1.97328	0.742749	3.08026	5.00E-05	0.00175927	yes	VD
ENSMUSG00000021948	ENSMUSG00000021948	Prkcd	14:30595355-30626210	q1	q2	OK	2.69577	4.49578	0.737874	1.96548	5.00E-05	0.00175927	yes	VD
ENSMUSG00000020651	ENSMUSG00000020651	Slc26a4	12:31519826-31559969	q1	q2	OK	1.6673	2.77242	0.733631	2.7979	5.00E-05	0.00175927	yes	VD
ENSMUSG00000038048	ENSMUSG00000038048	Cntnap5c	17:57769569-58410342	q1	q2	OK	1.24942	2.07602	0.732564	2.55617	5.00E-05	0.00175927	yes	VD
ENSMUSG00000041119	ENSMUSG00000041119	Pde9a	17:31386233-31476310	q1	q2	OK	5.08713	8.42701	0.728169	2.03651	0.00015	0.00464535	yes	VD
ENSMUSG00000020098	ENSMUSG00000020098	Pcbd1	10:61089342-61094328	q1	q2	OK	2.02064	3.34637	0.727786	2.07058	0.00105	0.0229758	yes	VD
ENSMUSG00000009376	ENSMUSG00000009376	Met	6:17463799-17573980	q1	q2	OK	1.04311	1.72621	0.726721	1.45754	0.0011	0.0239302	yes	VD
ENSMUSG00000097929	ENSMUSG00000097929	AC122013.1	12:105336593-105383931	q1	q2	OK	2.25824	3.72742	0.722978	2.90613	5.00E-05	0.00175927	yes	VD
ENSMUSG00000022206	ENSMUSG00000022206	Npr3	15:11839895-11905674	q1	q2	OK	1.69668	2.79039	0.717757	3.31791	5.00E-05	0.00175927	yes	VD
ENSMUSG00000024990	ENSMUSG00000024990	Rbp4	19:38116619-38125321	q1	q2	OK	6.85745	11.2746	0.717337	2.66263	5.00E-05	0.00175927	yes	VD
ENSMUSG00000024112	ENSMUSG00000024112	Cacna1h	17:25369272-25433783	q1	q2	OK	2.26554	3.70787	0.710737	1.66021	0.0005	0.012681	yes	VD
ENSMUSG00000048387	ENSMUSG00000048387	Osr1	12:9574441-9581499	q1	q2	OK	0.815672	1.33474	0.710501	1.86271	0.00095	0.0213807	yes	VD
ENSMUSG00000048612	ENSMUSG00000048612	Myof	19:37899035-38043577	q1	q2	OK	0.625459	1.01641	0.700489	2.46339	5.00E-05	0.00175927	yes	VD
ENSMUSG00000057378	ENSMUSG00000057378	Ryr3	2:112492963-113217096	q1	q2	OK	10.0311	16.2636	0.69716	1.85178	0.00045	0.0115894	yes	VD
ENSMUSG00000019848	ENSMUSG00000019848	Popdc3	10:45178097-45318452	q1	q2	OK	1.60407	2.58689	0.689482	1.81668	0.0002	0.00592451	yes	VD
ENSMUSG00000066357	ENSMUSG00000066357	Wdr6	9:108569891-108578670	q1	q2	OK	5.76744	9.28605	0.687132	2.83306	5.00E-05	0.00175927	yes	VD
ENSMUSG00000092035	ENSMUSG00000092035	Peg10	6:4747305-4760517	q1	q2	OK	2.54924	4.09275	0.683004	1.52176	0.00195	0.0379592	yes	VD
ENSMUSG00000020077	ENSMUSG00000020077	Srgn	10:62493832-62527451	q1	q2	OK	9.90595	15.8564	0.678699	2.57535	5.00E-05	0.00175927	yes	VD
ENSMUSG00000038797	ENSMUSG00000038797	Zscan2	7:80860919-80876516	q1	q2	OK	1.45478	2.32556	0.676776	1.68842	0.0005	0.012681	yes	VD
ENSMUSG00000063626	ENSMUSG00000063626	Unc5d	8:28646716-29219338	q1	q2	OK	5.73014	9.14325	0.674136	3.80484	5.00E-05	0.00175927	yes	VD
ENSMUSG00000018589	ENSMUSG00000018589	Glra2	X:165129016-165327393	q1	q2	OK	2.34916	3.74654	0.673417	2.8331	5.00E-05	0.00175927	yes	VD
ENSMUSG00000021994	ENSMUSG00000021994	Wnt5a	14:28504749-28527447	q1	q2	OK	3.47665	5.53976	0.672123	2.13627	5.00E-05	0.00175927	yes	VD
ENSMUSG00000031561	ENSMUSG00000031561	Tenm3	8:48227681-48674690	q1	q2	OK	53.5455	85.2903	0.671617	1.60375	0.0015	0.0306315	yes	VD
ENSMUSG00000031374	ENSMUSG00000031374	Zfp92	X:73402210-73428385	q1	q2	OK	0.802304	1.27301	0.666028	1.99505	5.00E-05	0.00175927	yes	VD
ENSMUSG00000034098	ENSMUSG00000034098	Fstl5	3:76074269-76710019	q1	q2	OK	7.7177	12.182	0.658509	1.52701	0.00175	0.0347427	yes	VD
ENSMUSG00000029101	ENSMUSG00000029101	Rgs12	5:34949444-35039644	q1	q2	OK	4.52714	7.11287	0.651832	2.20381	5.00E-05	0.00175927	yes	VD
ENSMUSG00000041577	ENSMUSG00000041577	Prelp	1:133897198-133921414	q1	q2	OK	6.19696	9.72327	0.649879	2.26483	5.00E-05	0.00175927	yes	VD
ENSMUSG00000097649	ENSMUSG00000097649	AC122223.1	1:55170158-55235622	q1	q2	OK	3.93812	6.16369	0.646288	1.6603	0.00085	0.0195409	yes	VD
ENSMUSG00000002012	ENSMUSG00000002012	Pnck	X:73655993-73660117	q1	q2	OK	12.8275	20.0214	0.642309	2.95923	5.00E-05	0.00175927	yes	VD
ENSMUSG00000020892	ENSMUSG00000020892	Aloxe3	11:69125895-69149115	q1	q2	OK	2.88958	4.50388	0.640309	1.54983	0.00165	0.0331526	yes	VD
ENSMUSG00000046834	ENSMUSG00000046834	Krt1	15:101845427-101850786	q1	q2	OK	1.33303	2.07103	0.635642	2.10511	0.00015	0.00464535	yes	VD
ENSMUSG00000031297	ENSMUSG00000031297	Slc7a3	X:101079209-101086020	q1	q2	OK	3.85698	5.99039	0.635179	2.10989	5.00E-05	0.00175927	yes	VD
ENSMUSG00000037664	ENSMUSG00000037664	Cdkn1c	7:143458349-143461050	q1	q2	OK	1.08064	1.67578	0.632949	1.63275	0.001	0.0221077	yes	VD
ENSMUSG00000036036	ENSMUSG00000036036	Zfp57	17:37001162-37010635	q1	q2	OK	2.77783	4.30671	0.632627	1.57713	0.00045	0.0115894	yes	VD
ENSMUSG00000020866	ENSMUSG00000020866	Cacna1g	11:94408390-94474198	q1	q2	OK	6.44579	9.94469	0.625569	1.76371	0.00165	0.0331526	yes	VD
ENSMUSG00000028360	ENSMUSG00000028360	Slc44a5	3:153973435-154271722	q1	q2	OK	4.09003	6.30734	0.624918	2.72301	5.00E-05	0.00175927	yes	VD
ENSMUSG00000047139	ENSMUSG00000047139	Cd24a	10:43579168-43584262	q1	q2	OK	1.71955	2.65032	0.624135	2.06847	0.0003	0.00826599	yes	VD
ENSMUSG00000026193	ENSMUSG00000026193	Fn1	1:71585522-71662843	q1	q2	OK	10.7721	16.5981	0.623716	3.5526	5.00E-05	0.00175927	yes	VD
ENSMUSG00000051111	ENSMUSG00000051111	Sv2c	13:95959442-96132577	q1	q2	OK	1.82401	2.807	0.621912	2.35215	5.00E-05	0.00175927	yes	VD
ENSMUSG00000067586	ENSMUSG00000067586	S1pr3	13:51408617-51422797	q1	q2	OK	0.935819	1.43833	0.62009	2.17432	5.00E-05	0.00175927	yes	VD
ENSMUSG00000048965	ENSMUSG00000048965	Mrgpre	7:143778364-143784500	q1	q2	OK	2.5159	3.86152	0.618096	2.62983	5.00E-05	0.00175927	yes	VD
ENSMUSG00000030108	ENSMUSG00000030108	Slc6a13	6:121300226-121337733	q1	q2	OK	3.40293	5.21671	0.616366	2.02399	5.00E-05	0.00175927	yes	VD
ENSMUSG00000020990	ENSMUSG00000020990	Cdkl1	12:69746847-69794511	q1	q2	OK	1.27294	1.95088	0.615965	1.71942	0.00225	0.0426362	yes	VD
ENSMUSG00000017466	ENSMUSG00000017466	Timp2	11:118301068-118355740	q1	q2	OK	79.5043	121.659	0.613737	3.56367	5.00E-05	0.00175927	yes	VD
ENSMUSG00000020810	ENSMUSG00000020810	Cygb	11:116645594-116668389	q1	q2	OK	6.11844	9.36047	0.613416	3.0038	5.00E-05	0.00175927	yes	VD
ENSMUSG00000078161	ENSMUSG00000078161	BC007180	3:154762156-154767787	q1	q2	OK	1.45188	2.21839	0.611591	2.57658	5.00E-05	0.00175927	yes	VD
ENSMUSG00000046182	ENSMUSG00000046182	Gsg1l	7:125878418-126082411	q1	q2	OK	21.33	32.5074	0.607884	3.59223	5.00E-05	0.00175927	yes	VD
ENSMUSG00000029161	ENSMUSG00000029161	Cgref1	5:30933145-30945480	q1	q2	OK	2.42747	3.69307	0.605366	2.07116	0.0004	0.0105002	yes	VD
ENSMUSG00000054871	ENSMUSG00000054871	Tmem158	9:123259057-123260789	q1	q2	OK	5.95328	9.04421	0.603309	2.82672	5.00E-05	0.00175927	yes	VD
ENSMUSG00000055761	ENSMUSG00000055761	Nkain3	4:20118873-20778866	q1	q2	OK	2.11654	3.21338	0.602382	2.6122	5.00E-05	0.00175927	yes	VD
ENSMUSG00000038257	ENSMUSG00000038257	Glra3	8:55940459-56125429	q1	q2	OK	2.41795	3.66003	0.598072	2.04621	0.00015	0.00464535	yes	VD
ENSMUSG00000074785	ENSMUSG00000074785	Plxnc1	10:94790865-94944578	q1	q2	OK	16.1736	24.4461	0.595961	3.0077	5.00E-05	0.00175927	yes	VD
ENSMUSG00000036856	ENSMUSG00000036856	Wnt4	4:137277488-137299726	q1	q2	OK	2.23924	3.38394	0.595698	2.62711	5.00E-05	0.00175927	yes	VD
ENSMUSG00000043110	ENSMUSG00000043110	Lrrn4	2:132868304-132880891	q1	q2	OK	1.06311	1.60403	0.593408	2.04915	0.00015	0.00464535	yes	VD
ENSMUSG00000042943	ENSMUSG00000042943	4922501L14Rik	3:154664095-154757527	q1	q2	OK	2.17567	3.27594	0.590446	2.07703	5.00E-05	0.00175927	yes	VD
ENSMUSG00000050534	ENSMUSG00000050534	Htr5b	1:121509841-121528465	q1	q2	OK	1.83374	2.75755	0.588598	1.85538	0.0002	0.00592451	yes	VD
ENSMUSG00000031398	ENSMUSG00000031398	Plxna3	X:74329065-74344689	q1	q2	OK	6.27762	9.43902	0.588419	1.7365	0.0013	0.0273676	yes	VD
ENSMUSG00000052087	ENSMUSG00000052087	Rgs14	13:55369731-55384687	q1	q2	OK	1.70597	2.56503	0.588388	1.63183	0.0013	0.0273676	yes	VD
ENSMUSG00000025370	ENSMUSG00000025370	Cdh9	15:16778100-16857094	q1	q2	OK	8.27503	12.423	0.586178	3.16704	5.00E-05	0.00175927	yes	VD
ENSMUSG00000038241	ENSMUSG00000038241	Cep250	2:155956457-156007977	q1	q2	OK	2.98505	4.48075	0.585982	1.53375	0.0019	0.0373252	yes	VD
ENSMUSG00000074872	ENSMUSG00000074872	Ctxn2	2:125136691-125147839	q1	q2	OK	2.75511	4.12011	0.580574	1.9363	0.0017	0.0338397	yes	VD
ENSMUSG00000063446	ENSMUSG00000063446	E130309F12Rik	4:49059272-49340259	q1	q2	OK	1.30564	1.95074	0.579263	1.69403	0.001	0.0221077	yes	VD
ENSMUSG00000020334	ENSMUSG00000020334	Slc22a4	11:53983122-54028090	q1	q2	OK	3.30946	4.93499	0.576449	2.05223	0.0001	0.00328706	yes	VD
ENSMUSG00000052613	ENSMUSG00000052613	Pcdh15	10:73099341-74646314	q1	q2	OK	13.2586	19.7349	0.57382	2.2944	0.00015	0.00464535	yes	VD
ENSMUSG00000033854	ENSMUSG00000033854	Kcnk10	12:98433993-98577940	q1	q2	OK	1.3005	1.93526	0.573463	1.90123	0.0004	0.0105002	yes	VD
ENSMUSG00000048583	ENSMUSG00000048583	Igf2	7:142650765-142670356	q1	q2	OK	36.6111	54.4163	0.57176	2.40967	5.00E-05	0.00175927	yes	VD
ENSMUSG00000021708	ENSMUSG00000021708	Rasgrf2	13:91880399-92131656	q1	q2	OK	14.2421	21.0753	0.565396	1.80262	0.00025	0.00711053	yes	VD
ENSMUSG00000022577	ENSMUSG00000022577	Ly6h	15:75551267-75567255	q1	q2	OK	11.8962	17.5629	0.562034	2.33784	5.00E-05	0.00175927	yes	VD
ENSMUSG00000019359	ENSMUSG00000019359	Gdpd2	X:100729872-100740929	q1	q2	OK	3.54828	5.23704	0.56163	1.86662	0.0007	0.0168416	yes	VD
ENSMUSG00000073102	ENSMUSG00000073102	Drc1	5:30281387-30366708	q1	q2	OK	1.2259	1.80341	0.556889	1.78834	0.00095	0.0213807	yes	VD
ENSMUSG00000052848	ENSMUSG00000052848	C130026L21Rik	5:111581421-111587945	q1	q2	OK	1.88307	2.76533	0.554371	2.03276	0.00025	0.00711053	yes	VD
ENSMUSG00000022216	ENSMUSG00000022216	Psme1	14:55578122-55585302	q1	q2	OK	30.5744	44.89	0.554068	2.40786	0.00025	0.00711053	yes	VD
ENSMUSG00000046618	ENSMUSG00000046618	Olfml2a	2:38931977-38963753	q1	q2	OK	0.881059	1.29125	0.551459	1.94817	0.0001	0.00328706	yes	VD
ENSMUSG00000043388	ENSMUSG00000043388	Tmem130	5:144735914-144761649	q1	q2	OK	20.4508	29.9493	0.550361	3.23714	5.00E-05	0.00175927	yes	VD
ENSMUSG00000041380	ENSMUSG00000041380	Htr2c	X:146962512-147197277	q1	q2	OK	2.18329	3.17538	0.540423	2.01108	0.0001	0.00328706	yes	VD
ENSMUSG00000094910	ENSMUSG00000094910	D430019H16Rik	12:105453855-105493095	q1	q2	OK	12.3921	18.0052	0.538999	3.12915	5.00E-05	0.00175927	yes	VD
ENSMUSG00000056214	ENSMUSG00000056214	Pard6g	18:80046894-80119640	q1	q2	OK	0.846447	1.22954	0.538629	1.60017	0.00165	0.0331526	yes	VD
ENSMUSG00000005204	ENSMUSG00000005204	Senp3	11:69673114-69682084	q1	q2	OK	21.3812	31.0082	0.536303	2.39592	0.00045	0.0115894	yes	VD
ENSMUSG00000026355	ENSMUSG00000026355	Mcm6	1:128331590-128359656	q1	q2	OK	0.940802	1.3609	0.532598	1.63005	0.00245	0.0452254	yes	VD
ENSMUSG00000024899	ENSMUSG00000024899	Papss2	19:32620004-32667187	q1	q2	OK	4.48941	6.48592	0.530786	2.63403	5.00E-05	0.00175927	yes	VD
ENSMUSG00000005973	ENSMUSG00000005973	Rcn1	2:105386290-105399319	q1	q2	OK	7.07535	10.1945	0.526914	2.50565	5.00E-05	0.00175927	yes	VD
ENSMUSG00000040794	ENSMUSG00000040794	C1qtnf4	2:90885859-90890525	q1	q2	OK	3.4953	5.03327	0.526081	1.99706	0.0005	0.012681	yes	VD
ENSMUSG00000051323	ENSMUSG00000051323	Pcdh19	X:133582862-133707262	q1	q2	OK	7.34287	10.5624	0.524524	2.05506	0.00015	0.00464535	yes	VD
ENSMUSG00000023809	ENSMUSG00000023809	Rps6ka2	17:7170114-7303313	q1	q2	OK	4.3761	6.2873	0.522795	2.71626	5.00E-05	0.00175927	yes	VD
ENSMUSG00000013584	ENSMUSG00000013584	Aldh1a2	9:71215788-71296243	q1	q2	OK	4.57794	6.57399	0.522072	2.40183	5.00E-05	0.00175927	yes	VD
ENSMUSG00000027568	ENSMUSG00000027568	Ntsr1	2:180499975-180544980	q1	q2	OK	2.16592	3.1081	0.521048	2.08076	5.00E-05	0.00175927	yes	VD
ENSMUSG00000048240	ENSMUSG00000048240	Gng7	10:80948623-81014945	q1	q2	OK	7.2793	10.4391	0.520131	2.12448	5.00E-05	0.00175927	yes	VD
ENSMUSG00000033063	ENSMUSG00000033063	Cntnap3	13:64737590-64903888	q1	q2	OK	6.03955	8.65933	0.519815	2.79653	5.00E-05	0.00175927	yes	VD
ENSMUSG00000029661	ENSMUSG00000029661	Col1a2	6:4504813-4541543	q1	q2	OK	2.69646	3.86415	0.519083	1.85637	0.00015	0.00464535	yes	VD
ENSMUSG00000050875	ENSMUSG00000050875	A730017C20Rik	18:59062247-59076962	q1	q2	OK	21.5714	30.8847	0.517771	1.98456	5.00E-05	0.00175927	yes	VD
ENSMUSG00000048988	ENSMUSG00000048988	Elfn1	5:139907942-139974711	q1	q2	OK	3.84051	5.48608	0.514479	2.49082	5.00E-05	0.00175927	yes	VD
ENSMUSG00000021136	ENSMUSG00000021136	Smoc1	12:81026807-81186414	q1	q2	OK	1.52719	2.17126	0.50765	1.82319	0.0003	0.00826599	yes	VD
ENSMUSG00000069516	ENSMUSG00000069516	Lyz2	10:117277333-117282274	q1	q2	OK	6.68632	9.50363	0.507265	2.30284	5.00E-05	0.00175927	yes	VD
ENSMUSG00000067377	ENSMUSG00000067377	Tspan6	X:133891067-133898429	q1	q2	OK	6.26242	8.88443	0.504557	1.99963	0.0001	0.00328706	yes	VD
ENSMUSG00000024937	ENSMUSG00000024937	Ehbp1l1	19:5707375-5726317	q1	q2	OK	1.7965	2.54828	0.504331	1.89911	0.0004	0.0105002	yes	VD
ENSMUSG00000047735	ENSMUSG00000047735	Samd9l	6:3372259-3399571	q1	q2	OK	1.41007	1.9983	0.503001	2.05219	5.00E-05	0.00175927	yes	VD
ENSMUSG00000020230	ENSMUSG00000020230	Prmt2	10:76207221-76237865	q1	q2	OK	8.41502	11.9217	0.502548	2.27027	5.00E-05	0.00175927	yes	VD
ENSMUSG00000062861	ENSMUSG00000062861	Zfp28	7:6383317-6396633	q1	q2	OK	1.46479	2.07261	0.500754	1.94874	0.00035	0.00952114	yes	VD
ENSMUSG00000064215	ENSMUSG00000064215	Ifi27l1	12:103434210-103440239	q1	q2	OK	10.309	14.5821	0.500297	1.51161	0.00255	0.0466121	yes	VD
ENSMUSG00000020846	ENSMUSG00000020846	Fam101b	11:76019193-76027782	q1	q2	OK	1.23698	1.74514	0.496514	1.75627	0.00085	0.0195409	yes	VD
ENSMUSG00000022372	ENSMUSG00000022372	Sla	15:66670752-66850721	q1	q2	OK	2.04642	2.88649	0.496209	1.7045	0.0005	0.012681	yes	VD
ENSMUSG00000097268	ENSMUSG00000097268	AC119189.1	1:37865298-37871388	q1	q2	OK	1.49625	2.10807	0.494569	1.79644	0.0009	0.0204706	yes	VD
ENSMUSG00000031343	ENSMUSG00000031343	Gabra3	X:72432680-72656848	q1	q2	OK	19.9728	28.0735	0.491178	2.44789	5.00E-05	0.00175927	yes	VD
ENSMUSG00000030605	ENSMUSG00000030605	Mfge8	7:79133768-79149060	q1	q2	OK	11.0434	15.4654	0.485861	2.41587	5.00E-05	0.00175927	yes	VD
ENSMUSG00000009075	ENSMUSG00000009075	Cabp7	11:4704677-4746778	q1	q2	OK	8.68965	12.1587	0.484615	2.29071	5.00E-05	0.00175927	yes	VD
ENSMUSG00000056458	ENSMUSG00000056458	Stk30	12:110807797-110840939	q1	q2	OK	3.3199	4.6433	0.484011	1.5548	0.0022	0.042061	yes	VD
ENSMUSG00000029185	ENSMUSG00000029185	Fam114a1	5:64970070-65041874	q1	q2	OK	1.98844	2.77815	0.482489	1.59223	0.0006	0.0147918	yes	VD
ENSMUSG00000019874	ENSMUSG00000019874	Fabp7	10:57784880-57788450	q1	q2	OK	66.7517	93.0426	0.479088	2.584	5.00E-05	0.00175927	yes	VD
ENSMUSG00000024008	ENSMUSG00000024008	Cpne5	17:29156549-29237797	q1	q2	OK	6.80561	9.43466	0.471246	1.63973	0.0013	0.0273676	yes	VD
ENSMUSG00000074923	ENSMUSG00000074923	Pak6	2:118663302-118698020	q1	q2	OK	10.4268	14.4374	0.469519	1.76631	0.00075	0.0178158	yes	VD
ENSMUSG00000025534	ENSMUSG00000025534	Gusb	5:129989010-130003049	q1	q2	OK	5.11276	7.07755	0.469147	1.63398	0.0008	0.0187656	yes	VD
ENSMUSG00000029843	ENSMUSG00000029843	Slc13a4	6:35267956-35308131	q1	q2	OK	4.4706	6.18548	0.468415	2.06654	5.00E-05	0.00175927	yes	VD
ENSMUSG00000058756	ENSMUSG00000058756	Thra	11:98740637-98775333	q1	q2	OK	74.372	102.878	0.468108	2.04887	0.00025	0.00711053	yes	VD
ENSMUSG00000054453	ENSMUSG00000054453	Sytl5	X:9885621-9994543	q1	q2	OK	1.61049	2.22721	0.467736	1.48118	0.0023	0.0432556	yes	VD
ENSMUSG00000037579	ENSMUSG00000037579	Kcnh3	15:99224975-99242817	q1	q2	OK	2.32514	3.21487	0.467446	1.98832	5.00E-05	0.00175927	yes	VD
ENSMUSG00000076437	ENSMUSG00000076437	2700094K13Rik	2:84669217-84670770	q1	q2	OK	6.53879	9.0406	0.467394	1.50436	0.0024	0.0446323	yes	VD
ENSMUSG00000019986	ENSMUSG00000019986	Ahi1	10:20952546-21080428	q1	q2	OK	46.4908	64.2043	0.465725	2.328	5.00E-05	0.00175927	yes	VD
ENSMUSG00000018474	ENSMUSG00000018474	Chd3	11:69343272-69369408	q1	q2	OK	41.4394	57.165	0.464129	2.02835	5.00E-05	0.00175927	yes	VD
ENSMUSG00000013846	ENSMUSG00000013846	St3gal1	15:67102874-67113992	q1	q2	OK	10.7402	14.8133	0.463876	2.64746	5.00E-05	0.00175927	yes	VD
ENSMUSG00000051768	ENSMUSG00000051768	Xrcc1	7:24547149-24573438	q1	q2	OK	2.21646	3.05204	0.461512	1.70786	0.00185	0.0364864	yes	VD
ENSMUSG00000059173	ENSMUSG00000059173	Pde1a	2:79834452-80129458	q1	q2	OK	93.3424	128.511	0.461289	2.37019	5.00E-05	0.00175927	yes	VD
ENSMUSG00000025969	ENSMUSG00000025969	Nrp2	1:62703284-62818695	q1	q2	OK	6.86372	9.42848	0.458035	2.26608	5.00E-05	0.00175927	yes	VD
ENSMUSG00000027848	ENSMUSG00000027848	Olfml3	3:103722221-103738001	q1	q2	OK	2.61737	3.57189	0.448568	1.72091	0.0003	0.00826599	yes	VD
ENSMUSG00000027583	ENSMUSG00000027583	Zbtb46	2:181387761-181459426	q1	q2	OK	1.92256	2.62139	0.447302	1.61611	0.00125	0.0265011	yes	VD
ENSMUSG00000042826	ENSMUSG00000042826	Fgf11	11:69796067-69801857	q1	q2	OK	15.798	21.5181	0.445807	2.34554	5.00E-05	0.00175927	yes	VD
ENSMUSG00000062760	ENSMUSG00000062760	1810041L15Rik	15:84379204-84447097	q1	q2	OK	5.57488	7.58746	0.444677	2.401	5.00E-05	0.00175927	yes	VD
ENSMUSG00000047643	ENSMUSG00000047643	Gm5454	13:103356249-103357704	q1	q2	OK	9.89236	13.4623	0.444543	2.25464	5.00E-05	0.00175927	yes	VD
ENSMUSG00000027748	ENSMUSG00000027748	Trpc4	3:54156056-54318470	q1	q2	OK	6.82577	9.28838	0.444435	2.34313	5.00E-05	0.00175927	yes	VD
ENSMUSG00000045318	ENSMUSG00000045318	Adra2c	5:35278565-35281761	q1	q2	OK	2.05606	2.79466	0.442792	1.76599	0.0008	0.0187656	yes	VD
ENSMUSG00000008999	ENSMUSG00000008999	Bmp7	2:172868011-172940321	q1	q2	OK	2.13101	2.89574	0.442396	1.65361	0.00065	0.0157651	yes	VD
ENSMUSG00000017344	ENSMUSG00000017344	Vtn	11:78499090-78502324	q1	q2	OK	13.7706	18.6795	0.439862	1.73546	0.0006	0.0147918	yes	VD
ENSMUSG00000022421	ENSMUSG00000022421	Nptxr	15:79786351-79834688	q1	q2	OK	38.0349	51.5835	0.439586	2.00285	0.0001	0.00328706	yes	VD
ENSMUSG00000046178	ENSMUSG00000046178	Nxph1	6:8948430-9249032	q1	q2	OK	22.6374	30.6782	0.438505	2.42191	5.00E-05	0.00175927	yes	VD
ENSMUSG00000024650	ENSMUSG00000024650	Slc22a6	19:8617995-8628299	q1	q2	OK	2.92669	3.95362	0.433905	1.99547	0.00015	0.00464535	yes	VD
ENSMUSG00000022840	ENSMUSG00000022840	Adcy5	16:35154876-35305737	q1	q2	OK	8.05075	10.8705	0.433217	2.40903	5.00E-05	0.00175927	yes	VD
ENSMUSG00000062151	ENSMUSG00000062151	Unc13c	9:73480869-73933567	q1	q2	OK	13.8806	18.7322	0.432445	2.45684	5.00E-05	0.00175927	yes	VD
ENSMUSG00000029361	ENSMUSG00000029361	Nos1	5:117781031-117958840	q1	q2	OK	4.9633	6.69081	0.430882	2.15385	5.00E-05	0.00175927	yes	VD
ENSMUSG00000040896	ENSMUSG00000040896	Kcnd3	3:105441594-105674002	q1	q2	OK	13.9788	18.8061	0.427958	2.24275	5.00E-05	0.00175927	yes	VD
ENSMUSG00000037892	ENSMUSG00000037892	Pcdh18	3:49743295-49757316	q1	q2	OK	1.43433	1.92941	0.427782	1.74149	0.0007	0.0168416	yes	VD
ENSMUSG00000045287	ENSMUSG00000045287	Rtn4rl1	11:75193782-75267769	q1	q2	OK	6.34543	8.53237	0.427229	2.2291	5.00E-05	0.00175927	yes	VD
ENSMUSG00000059325	ENSMUSG00000059325	Hopx	5:77086442-77115161	q1	q2	OK	21.9244	29.4461	0.425539	2.10639	5.00E-05	0.00175927	yes	VD
ENSMUSG00000030226	ENSMUSG00000030226	Lmo3	6:138362917-138581968	q1	q2	OK	53.7701	72.2104	0.425403	2.33184	5.00E-05	0.00175927	yes	VD
ENSMUSG00000050600	ENSMUSG00000050600	Zfp831	2:174643533-174710832	q1	q2	OK	4.31943	5.8004	0.42531	2.3393	5.00E-05	0.00175927	yes	VD
ENSMUSG00000069227	ENSMUSG00000069227	Gprin1	13:54736670-54749874	q1	q2	OK	6.80442	9.13684	0.425223	2.19035	5.00E-05	0.00175927	yes	VD
ENSMUSG00000045441	ENSMUSG00000045441	Gprin3	6:59352460-59426290	q1	q2	OK	3.01113	4.04261	0.42498	1.86407	0.00035	0.00952114	yes	VD
ENSMUSG00000021303	ENSMUSG00000021303	Gng4	13:13784058-13827897	q1	q2	OK	28.7125	38.5366	0.424548	2.151	0.00055	0.0137399	yes	VD
ENSMUSG00000021743	ENSMUSG00000021743	Fezf2	14:12341891-12345865	q1	q2	OK	8.59687	11.5256	0.422954	2.18806	5.00E-05	0.00175927	yes	VD
ENSMUSG00000039372	ENSMUSG00000039372	Mar-04	1:72427111-72536930	q1	q2	OK	4.28556	5.7424	0.42217	2.12912	5.00E-05	0.00175927	yes	VD
ENSMUSG00000026697	ENSMUSG00000026697	Myoc	1:162639149-162658173	q1	q2	OK	9.72335	13.0218	0.421401	2.12515	5.00E-05	0.00175927	yes	VD
ENSMUSG00000068735	ENSMUSG00000068735	Trp53i11	2:93187547-93201759	q1	q2	OK	13.464	18.0263	0.420995	1.58252	0.0014	0.0291858	yes	VD
ENSMUSG00000020681	ENSMUSG00000020681	Ace	11:105965607-105989964	q1	q2	OK	2.54372	3.40544	0.4209	1.7016	0.0005	0.012681	yes	VD
ENSMUSG00000026463	ENSMUSG00000026463	Atp2b4	1:133702673-133801041	q1	q2	OK	61.5342	82.297	0.419452	1.54506	0.00265	0.0481465	yes	VD
ENSMUSG00000040254	ENSMUSG00000040254	Sema3d	5:12383165-12588943	q1	q2	OK	1.64003	2.19175	0.418368	1.85798	0.0003	0.00826599	yes	VD
ENSMUSG00000001300	ENSMUSG00000001300	Efnb2	8:8617433-8660773	q1	q2	OK	8.95419	11.9626	0.417897	1.77692	0.00065	0.0157651	yes	VD
ENSMUSG00000026890	ENSMUSG00000026890	Lhx6	2:36081949-36105408	q1	q2	OK	5.19003	6.91406	0.413792	1.91147	0.00015	0.00464535	yes	VD
ENSMUSG00000024713	ENSMUSG00000024713	Pcsk5	19:17432831-17837632	q1	q2	OK	3.96362	5.27614	0.412664	2.06386	5.00E-05	0.00175927	yes	VD
ENSMUSG00000030917	ENSMUSG00000030917	Tmem159	7:120102375-120120992	q1	q2	OK	6.97955	9.26438	0.40856	1.50956	0.0023	0.0432556	yes	VD
ENSMUSG00000037362	ENSMUSG00000037362	Nov	15:54745701-54754039	q1	q2	OK	31.5023	41.8101	0.408393	2.45693	5.00E-05	0.00175927	yes	VD
ENSMUSG00000021130	ENSMUSG00000021130	Galnt16	12:80518989-80603896	q1	q2	OK	10.0814	13.3792	0.408288	2.28122	5.00E-05	0.00175927	yes	VD
ENSMUSG00000030525	ENSMUSG00000030525	Chrna7	7:63098691-63212526	q1	q2	OK	3.76859	4.99894	0.407598	1.73755	0.00115	0.0247308	yes	VD
ENSMUSG00000091636	ENSMUSG00000091636	A330050F15Rik	17:69439325-69489233	q1	q2	OK	4.00219	5.305	0.406564	1.79821	0.0012	0.0256222	yes	VD
ENSMUSG00000019828	ENSMUSG00000019828	Grm1	10:10686058-11082356	q1	q2	OK	8.50849	11.267	0.40513	1.98543	0.0001	0.00328706	yes	VD
ENSMUSG00000027962	ENSMUSG00000027962	Vcam1	3:116110019-116129688	q1	q2	OK	7.43857	9.84935	0.405003	2.15187	5.00E-05	0.00175927	yes	VD
ENSMUSG00000036882	ENSMUSG00000036882	Arhgap33	7:30522225-30534180	q1	q2	OK	13.4359	17.7738	0.403666	2.32031	5.00E-05	0.00175927	yes	VD
ENSMUSG00000054409	ENSMUSG00000054409	Tmem74	15:43866694-43870029	q1	q2	OK	7.00562	9.26612	0.403452	1.89072	0.00055	0.0137399	yes	VD
ENSMUSG00000034522	ENSMUSG00000034522	Zfp395	14:65358675-65398930	q1	q2	OK	1.65786	2.19266	0.403363	1.62033	0.0023	0.0432556	yes	VD
ENSMUSG00000046093	ENSMUSG00000046093	Hpcal4	4:123183226-123194701	q1	q2	OK	163.141	215.625	0.402403	1.98144	0.00015	0.00464535	yes	VD
ENSMUSG00000040972	ENSMUSG00000040972	Igsf21	4:140026845-140246784	q1	q2	OK	8.85913	11.707	0.402136	2.03574	0.0004	0.0105002	yes	VD
ENSMUSG00000059401	ENSMUSG00000059401	Mamld1	X:71050255-71156056	q1	q2	OK	8.95311	11.8253	0.401422	1.96071	5.00E-05	0.00175927	yes	VD
ENSMUSG00000039057	ENSMUSG00000039057	Myo16	8:10272571-10634741	q1	q2	OK	3.31118	4.36411	0.398342	2.03627	0.00015	0.00464535	yes	VD
ENSMUSG00000025579	ENSMUSG00000025579	Gaa	11:119267886-119285454	q1	q2	OK	35.0374	46.1307	0.396833	1.67497	0.00175	0.0347427	yes	VD
ENSMUSG00000038602	ENSMUSG00000038602	Slc35f1	10:52690532-53111622	q1	q2	OK	29.7292	39.1272	0.396294	2.26367	5.00E-05	0.00175927	yes	VD
ENSMUSG00000022353	ENSMUSG00000022353	Mtss1	15:58941243-59082026	q1	q2	OK	8.13882	10.7009	0.394836	2.19415	5.00E-05	0.00175927	yes	VD
ENSMUSG00000022246	ENSMUSG00000022246	Rai14	15:10568978-10714631	q1	q2	OK	4.37514	5.74742	0.393587	1.95305	0.00015	0.00464535	yes	VD
ENSMUSG00000047205	ENSMUSG00000047205	Dusp18	11:3895239-3901296	q1	q2	OK	7.05375	9.24839	0.390812	2.04679	5.00E-05	0.00175927	yes	VD
ENSMUSG00000022836	ENSMUSG00000022836	Mylk	16:34745209-35002420	q1	q2	OK	2.35114	3.08154	0.390293	1.75064	0.0004	0.0105002	yes	VD
ENSMUSG00000022935	ENSMUSG00000022935	Grik1	16:87896195-88056176	q1	q2	OK	3.20648	4.19979	0.389328	1.56895	0.0017	0.0338397	yes	VD
ENSMUSG00000024921	ENSMUSG00000024921	Smarca2	19:26605114-26823907	q1	q2	OK	281.833	368.814	0.388055	1.6691	0.00145	0.0299367	yes	VD
ENSMUSG00000006373	ENSMUSG00000006373	Pgrmc1	X:36598205-36606079	q1	q2	OK	34.8033	45.5331	0.387693	2.35007	5.00E-05	0.00175927	yes	VD
ENSMUSG00000000794	ENSMUSG00000000794	Kcnn3	3:89520163-89667761	q1	q2	OK	5.38735	7.04263	0.386536	1.73521	0.00045	0.0115894	yes	VD
ENSMUSG00000041708	ENSMUSG00000041708	Mpped1	15:83779466-83858494	q1	q2	OK	37.1505	48.5441	0.385915	2.15711	5.00E-05	0.00175927	yes	VD
ENSMUSG00000038630	ENSMUSG00000038630	Zkscan16	4:58943627-58958355	q1	q2	OK	24.0522	31.3972	0.384464	2.27805	5.00E-05	0.00175927	yes	VD
ENSMUSG00000054850	ENSMUSG00000054850	Ncrna00086	X:56371619-56377799	q1	q2	OK	5.30254	6.91326	0.382683	1.61987	0.00085	0.0195409	yes	VD
ENSMUSG00000003934	ENSMUSG00000003934	Efnb3	11:69554091-69560205	q1	q2	OK	7.89422	10.2853	0.381711	2.02731	0.0002	0.00592451	yes	VD
ENSMUSG00000041592	ENSMUSG00000041592	Sdk2	11:113776373-114067046	q1	q2	OK	4.69361	6.11321	0.38123	1.82443	5.00E-05	0.00175927	yes	VD
ENSMUSG00000033585	ENSMUSG00000033585	Ndn	7:62348276-62349928	q1	q2	OK	50.3685	65.5649	0.380402	2.37139	5.00E-05	0.00175927	yes	VD
ENSMUSG00000031224	ENSMUSG00000031224	Magee2	X:104854954-104857267	q1	q2	OK	9.41369	12.2364	0.378353	1.99902	0.00015	0.00464535	yes	VD
ENSMUSG00000074607	ENSMUSG00000074607	Tox2	2:163203124-163324170	q1	q2	OK	9.87268	12.819	0.376768	1.67025	0.0008	0.0187656	yes	VD
ENSMUSG00000029093	ENSMUSG00000029093	Sorcs2	5:36017179-36398139	q1	q2	OK	4.99759	6.48518	0.375914	1.84019	0.00025	0.00711053	yes	VD
ENSMUSG00000032911	ENSMUSG00000032911	Cspg4	9:56865103-56899870	q1	q2	OK	1.13484	1.47164	0.374932	1.59332	0.00105	0.0229758	yes	VD
ENSMUSG00000056145	ENSMUSG00000056145	AI504432	3:106934381-107098401	q1	q2	OK	8.63643	11.1975	0.374672	1.93386	0.0002	0.00592451	yes	VD
ENSMUSG00000000792	ENSMUSG00000000792	Slc5a5	8:70882888-70892757	q1	q2	OK	4.91185	6.36258	0.373344	1.80397	0.00065	0.0157651	yes	VD
ENSMUSG00000025221	ENSMUSG00000025221	Kcnip2	19:45791838-45816061	q1	q2	OK	8.62954	11.1536	0.370147	1.63991	0.00035	0.00952114	yes	VD
ENSMUSG00000026185	ENSMUSG00000026185	Igfbp5	1:72857931-72874884	q1	q2	OK	92.4254	119.393	0.369356	1.95635	0.0001	0.00328706	yes	VD
ENSMUSG00000013698	ENSMUSG00000013698	Pea15a	1:172196727-172206804	q1	q2	OK	83.0843	107.027	0.365322	2.03585	0.0001	0.00328706	yes	VD
ENSMUSG00000041000	ENSMUSG00000041000	Trim62	4:128883579-128911328	q1	q2	OK	3.28533	4.23035	0.364737	1.61922	0.00125	0.0265011	yes	VD
ENSMUSG00000018042	ENSMUSG00000018042	Cyb5r3	15:83153493-83172592	q1	q2	OK	16.2267	20.8831	0.363968	1.91626	5.00E-05	0.00175927	yes	VD
ENSMUSG00000002006	ENSMUSG00000002006	Pdzd4	X:73793358-73824969	q1	q2	OK	13.217	16.9827	0.361675	1.93107	5.00E-05	0.00175927	yes	VD
ENSMUSG00000036006	ENSMUSG00000036006	Fam65b	13:24582188-24733816	q1	q2	OK	20.6488	26.4967	0.359753	1.74422	0.00075	0.0178158	yes	VD
ENSMUSG00000028137	ENSMUSG00000028137	Celf3	3:94478830-94492193	q1	q2	OK	20.1201	25.7926	0.358315	2.09352	0.0001	0.00328706	yes	VD
ENSMUSG00000046269	ENSMUSG00000046269	Usp27x	X:7371275-7375830	q1	q2	OK	4.4058	5.64648	0.357948	1.62747	0.00115	0.0247308	yes	VD
ENSMUSG00000039747	ENSMUSG00000039747	Orai2	5:136147463-136170656	q1	q2	OK	4.12991	5.2928	0.357918	1.74859	0.00065	0.0157651	yes	VD
ENSMUSG00000031785	ENSMUSG00000031785	Gpr56	8:94977108-95014208	q1	q2	OK	7.58303	9.70336	0.35571	1.81991	0.00015	0.00464535	yes	VD
ENSMUSG00000043004	ENSMUSG00000043004	Gng2	14:19872558-19977627	q1	q2	OK	60.3117	77.1569	0.355359	1.98774	0.0001	0.00328706	yes	VD
ENSMUSG00000001985	ENSMUSG00000001985	Grik3	4:125490699-125714173	q1	q2	OK	10.9255	13.948	0.352357	2.04349	5.00E-05	0.00175927	yes	VD
ENSMUSG00000025932	ENSMUSG00000025932	Eya1	1:14168953-14310200	q1	q2	OK	2.86476	3.65554	0.351667	1.50581	0.00225	0.0426362	yes	VD
ENSMUSG00000098220	ENSMUSG00000098220	RP23-159J2.2	13:95954593-95957171	q1	q2	OK	4.42976	5.65251	0.351662	1.62569	0.0021	0.0404068	yes	VD
ENSMUSG00000032936	ENSMUSG00000032936	Camkv	9:107935919-107949691	q1	q2	OK	35.7437	45.5292	0.349104	2.10852	0.0001	0.00328706	yes	VD
ENSMUSG00000022211	ENSMUSG00000022211	Lrrc16b	14:55491092-55508246	q1	q2	OK	6.7552	8.59534	0.347556	1.87388	0.0004	0.0105002	yes	VD
ENSMUSG00000030077	ENSMUSG00000030077	Chl1	6:103510875-103733035	q1	q2	OK	55.8656	70.919	0.344211	1.87804	0.00015	0.00464535	yes	VD
ENSMUSG00000024074	ENSMUSG00000024074	Crim1	17:78200247-78376592	q1	q2	OK	16.5239	20.9493	0.342344	1.95454	5.00E-05	0.00175927	yes	VD
ENSMUSG00000070822	ENSMUSG00000070822	Zscan18	7:12768091-12775658	q1	q2	OK	3.18174	4.03091	0.341291	1.55827	0.0023	0.0432556	yes	VD
ENSMUSG00000051331	ENSMUSG00000051331	Cacna1c	6:118592318-118780324	q1	q2	OK	4.75036	6.01285	0.340012	1.79904	0.00025	0.00711053	yes	VD
ENSMUSG00000044352	ENSMUSG00000044352	Sowaha	11:53476578-53481097	q1	q2	OK	27.9818	35.3986	0.339207	1.98187	5.00E-05	0.00175927	yes	VD
ENSMUSG00000074800	ENSMUSG00000074800	Gm4149	13:75644863-75645226	q1	q2	OK	95.4171	120.702	0.33913	1.63865	0.00065	0.0157651	yes	VD
ENSMUSG00000047414	ENSMUSG00000047414	Flrt2	12:95692225-95785215	q1	q2	OK	20.2365	25.5021	0.333655	1.62198	0.001	0.0221077	yes	VD
ENSMUSG00000000247	ENSMUSG00000000247	Lhx2	2:38339280-38369733	q1	q2	OK	16.173	20.3721	0.333006	1.76901	0.001	0.0221077	yes	VD
ENSMUSG00000037235	ENSMUSG00000037235	Mxd4	5:34173886-34187720	q1	q2	OK	5.3711	6.74989	0.329646	1.61218	0.00085	0.0195409	yes	VD
ENSMUSG00000023092	ENSMUSG00000023092	Fhl1	X:56731786-56793346	q1	q2	OK	39.2023	49.2388	0.328857	1.79066	0.0003	0.00826599	yes	VD
ENSMUSG00000026482	ENSMUSG00000026482	Rgl1	1:152516758-152766351	q1	q2	OK	18.7402	23.5336	0.32859	1.60281	0.00225	0.0426362	yes	VD
ENSMUSG00000034981	ENSMUSG00000034981	Parm1	5:91517614-91626894	q1	q2	OK	24.9607	31.316	0.327241	1.94036	0.00025	0.00711053	yes	VD
ENSMUSG00000026730	ENSMUSG00000026730	Pter	2:12924040-13003453	q1	q2	OK	20.3949	25.5647	0.325942	1.80832	0.0004	0.0105002	yes	VD
ENSMUSG00000025272	ENSMUSG00000025272	Tro	X:150645303-150657583	q1	q2	OK	34.0085	42.6135	0.325417	1.61094	0.00115	0.0247308	yes	VD
ENSMUSG00000020524	ENSMUSG00000020524	Gria1	11:57011386-57330244	q1	q2	OK	38.676	48.4522	0.325124	1.81786	0.00025	0.00711053	yes	VD
ENSMUSG00000030134	ENSMUSG00000030134	Rasgef1a	6:118066384-118091546	q1	q2	OK	27.477	34.4112	0.324651	1.93972	0.00015	0.00464535	yes	VD
ENSMUSG00000046364	ENSMUSG00000046364	Rpl27a	7:109519146-109522367	q1	q2	OK	17.5751	21.9962	0.323718	1.74177	0.0019	0.0373252	yes	VD
ENSMUSG00000003411	ENSMUSG00000003411	Rab3b	4:108879062-108972077	q1	q2	OK	57.0598	71.4122	0.323695	1.91227	0.0009	0.0204706	yes	VD
ENSMUSG00000004933	ENSMUSG00000004933	Matk	10:81252934-81263365	q1	q2	OK	13.003	16.273	0.323638	1.50573	0.00225	0.0426362	yes	VD
ENSMUSG00000024501	ENSMUSG00000024501	Dpysl3	18:43320978-43438286	q1	q2	OK	14.9993	18.7586	0.322653	1.75952	0.00025	0.00711053	yes	VD
ENSMUSG00000022865	ENSMUSG00000022865	Cxadr	16:78301495-78359785	q1	q2	OK	7.75922	9.69219	0.32091	1.57579	0.0012	0.0256222	yes	VD
ENSMUSG00000040929	ENSMUSG00000040929	Rfx3	19:27761720-28011166	q1	q2	OK	15.0545	18.7813	0.319101	1.6274	0.00145	0.0299367	yes	VD
ENSMUSG00000039706	ENSMUSG00000039706	Ldb2	5:44472132-44799707	q1	q2	OK	21.0265	26.2291	0.318961	1.86046	0.00055	0.0137399	yes	VD
ENSMUSG00000071862	ENSMUSG00000071862	Lrrtm2	18:35118887-35254773	q1	q2	OK	29.5439	36.805	0.317042	1.55275	0.0018	0.035547	yes	VD
ENSMUSG00000029212	ENSMUSG00000029212	Gabrb1	5:71699931-72138389	q1	q2	OK	19.0146	23.5591	0.309176	1.76425	0.00065	0.0157651	yes	VD
ENSMUSG00000016918	ENSMUSG00000016918	Sulf1	1:12692429-12860371	q1	q2	OK	3.94188	4.87426	0.3063	1.45708	0.0027	0.0489363	yes	VD
ENSMUSG00000047658	ENSMUSG00000047658	Gal3st3	19:5298330-5308738	q1	q2	OK	16.9576	20.9616	0.305818	1.72452	0.0012	0.0256222	yes	VD
ENSMUSG00000032087	ENSMUSG00000032087	Dscaml1	9:45416625-45753164	q1	q2	OK	4.04065	4.99394	0.30559	1.55172	0.00165	0.0331526	yes	VD
ENSMUSG00000027737	ENSMUSG00000027737	Slc7a11	3:50364935-50443613	q1	q2	OK	12.8473	15.8575	0.303698	1.69409	0.00075	0.0178158	yes	VD
ENSMUSG00000029778	ENSMUSG00000029778	Adcyap1r1	6:55451977-55501451	q1	q2	OK	34.637	42.7321	0.303008	1.56986	0.00215	0.0411575	yes	VD
ENSMUSG00000097061	ENSMUSG00000097061	AC099934.1	12:69189086-69199868	q1	q2	OK	14.6893	18.1091	0.301952	1.53054	0.0024	0.0446323	yes	VD
ENSMUSG00000043463	ENSMUSG00000043463	Rab9b	X:136858146-136868755	q1	q2	OK	10.2796	12.6486	0.299199	1.66785	0.00085	0.0195409	yes	VD
ENSMUSG00000000560	ENSMUSG00000000560	Gabra2	5:70961056-71095849	q1	q2	OK	34.1481	41.995	0.298412	1.79989	0.0008	0.0187656	yes	VD
ENSMUSG00000032355	ENSMUSG00000032355	Mlip	9:77102083-77347870	q1	q2	OK	34.7509	42.7073	0.297432	1.81083	0.0018	0.035547	yes	VD
ENSMUSG00000031246	ENSMUSG00000031246	Sh3bgrl	X:109095364-109200439	q1	q2	OK	21.4764	26.3736	0.296343	1.72215	0.00095	0.0213807	yes	VD
ENSMUSG00000049281	ENSMUSG00000049281	Scn3b	9:40269215-40291618	q1	q2	OK	37.8811	46.4965	0.295644	1.59965	0.00145	0.0299367	yes	VD
ENSMUSG00000020297	ENSMUSG00000020297	Nsg2	11:32000462-32059202	q1	q2	OK	125.172	153.185	0.291372	1.64583	0.00105	0.0229758	yes	VD
ENSMUSG00000000184	ENSMUSG00000000184	Ccnd2	6:127125778-127212411	q1	q2	OK	11.927	14.5912	0.290868	1.6392	0.00085	0.0195409	yes	VD
ENSMUSG00000003352	ENSMUSG00000003352	Cacnb3	15:98632219-98644530	q1	q2	OK	20.4724	25.0405	0.290585	1.60355	0.0011	0.0239302	yes	VD
ENSMUSG00000031066	ENSMUSG00000031066	Usp11	X:20703905-20720539	q1	q2	OK	38.6194	47.1241	0.28714	1.64061	0.00095	0.0213807	yes	VD
ENSMUSG00000022208	ENSMUSG00000022208	Jph4	14:55106829-55116935	q1	q2	OK	53.6247	65.3473	0.285228	1.57353	0.00245	0.0452254	yes	VD
ENSMUSG00000042109	ENSMUSG00000042109	Csdc2	15:81936758-81950941	q1	q2	OK	15.9602	19.3703	0.279372	1.47883	0.00275	0.0496623	yes	VD
ENSMUSG00000070802	ENSMUSG00000070802	Pnmal2	7:16944681-16948828	q1	q2	OK	15.702	19.0531	0.279077	1.61853	0.00145	0.0299367	yes	VD
ENSMUSG00000044288	ENSMUSG00000044288	Cnr1	4:33924592-33948831	q1	q2	OK	51.2255	61.6701	0.267709	1.49979	0.00265	0.0481465	yes	VD
ENSMUSG00000042249	ENSMUSG00000042249	Adrbk2	5:112910477-113015514	q1	q2	OK	14.8021	17.7664	0.263349	1.54029	0.00195	0.0379592	yes	VD

## Sheet: L2only
Gene	Log2(V/D) FPKM	Log2(V/D) mINT
Lamb1-1	-0.0632678	-1.82430229862
3110047P20Rik	0.26048	0.373843963988
Cpa6	0.450765	-0.377767613769
Capsl	1.34003	0.106096248053
Trabd	-0.108202	0.126149344252
Gpc5	-0.349109	-1.13288413279
Itga4	0.105636	0.0602047853943
Rasd2	-0.673579	-1.70961369407
Prkca	-0.303316	-0.371111125828
Sh3bgrl2	-0.308254	-1.35301319778
Camk1d	-0.266736	-1.77584929624
Clgn	-0.276657	-0.182083509572
Ntf3	1.89787	1.33234392521
Scamp1	-0.0141452	-0.651114218095
2310047O13Rik	-0.223197	-0.597771398654
Gucy1a2	-0.391422	-0.74162059883
2810439F02Rik	0.574049	-0.940793943074
Kcna4	-0.113947	-0.497281857909
Epha3	-0.350573	-0.884713676536
Megf11	-0.348377	-2.2431526782
Cbr3	0.450765	-0.0186567028653
Prkab2	-0.258009	-0.609646739922
Lix1	-0.0205189	-0.721536252846
AI851790	-0.114906	0.306646970858
Cntn5	-0.0416959	-0.130094847276
Lhx2	0.333006	-0.106191940126
Il1rapl2	0.0504976	-1.20816781344
Mum1l1	0.191967	-0.63054546603
Kcnab2	-0.239086	-0.4023768717
Glrx	0.0472257	-0.7712368034
Fabp5	0.0429893	-0.893071336161
Eif1b	0.041775	-0.0993832249588
Pcdhb19	-0.331421	-0.589687103787
Dusp4	-0.547905	-1.81612801893
Mylip	0.0906336	-0.343418429194
Nefl	-0.433719	-0.571367355901
Fstl4	0.0392744	-0.187553948867
Palmd	-0.0928149	0.119072221968
Tmem132e	-0.0779673	-1.56719048415
Dcc	0.0548822	0.138527801422
Cpne4	-0.567445	-2.73467054505
Cyb5r1	-0.0881063	-1.24545499674
Zfp533	-0.403	-0.758094567409
Rasgrp2	-0.291356	-1.84871647397
Epha3	-0.350573	-2.10643917576
Pcdh20	-0.247325	-0.395398472703
Lef1	0.0900676	-0.197220678953
Plau	-0.494526	-2.86449663572
Sh3pxd2a	-0.0336129	-1.35650970385
Ipo11	-0.054144	-1.16831581979
Lrrn1	0.0028226	0.049370475355
Arg2	-0.0497166	-0.828640516616
Hmgn3	0.116019	-0.211005239264
Scn4b	-2.33212	-2.0061768864
Prcp	-0.1154	-0.966242540985
Zdhhc23	-0.418468	-0.588962886157
Cmtm3	0.252422	1.38804094069

## Sheet: L3only
Gene	Log2(V/D) FPKM	Log2(V/D) mINT
Slc4a7	-0.140988	-1.82175009566
Ust	0.251121	-0.305595829467
Glra3	0.598072	0.987542673579
Ppl	0.742749	1.07986241466
Gpr12	-0.204681	-0.912844772615
Sec14l3	1.90205	3.46432163451
Atp10a	-0.20765	-0.104742078234
9930013L23Rik	-0.539553	-0.758838891835
Plod2	-0.0911078	-1.5784450761
Rcn1	0.526914	-0.124169577512
Cacna1i	-0.411123	-0.624208736399
Fgfr1	0.266407	0.375086499285
Hgf	-0.13923	-0.612475811669
Rasl11b	-0.18899	-0.824115803968
Fzd3	-0.00945324	-0.705605051362
Ajap1	-0.0893614	-5.35883098967
Ntng1	-0.092076	-0.0280500447496
5830467P10Rik	-0.676757	0.0849013519646
Kitl	-0.0328177	0.27719053509
1700024P16Rik	0.175956	0.00322822747236
Wdr16	-0.36816	-0.215000370177
8030451F13Rik	-3.55007	-5.28006866968

## Sheet: L5only
Gene	Log2(V/D) FPKM	Log2(V/D) mINT
Grp	1.92109	1.47245204281
Rprm	0.233086	0.545979720649
Gpc3	0.882915	1.67774764453
Sdk2	0.38123	0.0732066058905
B230220E17Rik	0.121643	-0.0238322114255
Tshz3	0.265184	0.383865345842
Lrp1b	-0.0196314	0.127619672155
Jup	-0.204909	-3.18971447084
Lypd6	0.323546	1.31960127728
Tpbg	0.144822	-1.8988492527
Foxp1	0.196999	1.272037059
Lefty2	0.86603	0.864768053747
D130067I03Rik	-0.152781	-0.979868715186
Fezf2	0.422954	0.349502402081
Arhgap25	0.761753	0.632972668639
Dpysl5	0.759429	0.826094462861
Nfe2l3	0.035942	0.536971884335
Pcsk5	0.412664	0.08360622307
Etv1	0.276958	0.827992314896
Pcsk5	0.412664	0.286342636673
Prss12	0.406492	0.460774035261
Cplx3	0.0299727	-3.40808006683
Sp3	0.0693174	0.0249429127255
Cobll1	0.220668	0.675027437449
Frmpd4	-0.0246595	0.243020366982
Col5a1	0.317548	0.30402361769
Rai14	0.393587	0.34152245858
Nts	2.4275	1.1464740519
B830045N13Rik	0.201672	-0.141868292377
TC1460681	-1.25247	-8.66273957401
C630035N08Rik	0.191697	0.0611939757338
Myom1	0.574051	0.596947094775
Trib2	0.0705188	-0.119242931738
B230220E17Rik	0.121643	0.550984860722
