# Supplementary material for: Laminar and Dorsoventral Molecular Organization of the Medial Entorhinal Cortex Revealed by Large-scale Anatomical Analysis of Gene Expression
Source: PLoS Comput Biol. 2015 Jan 23;11(1):e1004032. doi: 10.1371/journal.pcbi.1004032 (PMC4304787; doi:10.1371/journal.pcbi.1004032)
Supplement: S8 Dataset — (XLS) [file pcbi.1004032.s015.xls]

## Sheet: README
Gene ontology terms used in Figure 8
Obtained using GOElite

## Sheet: DV_GO
GO-Elite ORA Results
File:
Table:
Database: Based on OBO-Database version: 6/14/2011
colors:
2/16/2014
Mus musculus
Pvalues = true
Calculation Summary:
451 Ensembl source identifiers supplied in the input file:Cuffdiff_DVgenes_sigthresh1ensembl.txt
451 source identifiers meeting the filter linked to a Ensembl ID.
426 genes meeting the criterion linked to a term.
13954 source identifiers in this dataset.
13954 source identifiers linked to a Ensembl ID.
12092 Genes linked to a term.
The z score is based on an N of 12092 and a R of 426 distinct genes in all terms.
Ontology-ID	Ontology Name	Ontology Type	Number Changed	Number Measured	Number in Ontology	Percent Changed	Percent Present	Z Score	FisherExactP	AdjustedP
GO:0019911	structural constituent of myelin sheath	molecular_function	4	4	4	100	100	10.4674	1.51959e-06	0.000554006
GO:0008366	axon ensheathment	biological_process	15	48	57	31.25	84.2105	10.44	4.71645e-11	2.07539e-07
GO:0007272	ensheathment of neurons	biological_process	15	48	57	31.25	84.2105	10.44	4.71645e-11	2.07539e-07
GO:0042552	myelination	biological_process	14	46	54	30.4348	85.1852	9.9189	3.14145e-10	4.60781e-07
GO:0043209	myelin sheath	cellular_component	8	18	21	44.4444	85.7143	9.42378	7.13202e-08	5.23054e-05
GO:0045110	intermediate filament bundle assembly	biological_process	3	3	4	100	75	9.06469	4.34288e-05	0.00754347
GO:0032291	axon ensheathment in central nervous system	biological_process	5	9	10	55.5556	90	8.46979	5.94222e-06	0.001669
GO:0022010	central nervous system myelination	biological_process	5	9	10	55.5556	90	8.46979	5.94222e-06	0.001669
GO:0005883	neurofilament	cellular_component	4	6	7	66.6667	85.7143	8.39127	2.15392e-05	0.00458611
GO:0022803	passive transmembrane transporter activity	molecular_function	32	243	408	13.1687	59.5588	8.23874	1.06608e-10	2.81467e-07
GO:0015267	channel activity	molecular_function	32	243	408	13.1687	59.5588	8.23874	1.06608e-10	2.81467e-07
GO:0045109	intermediate filament organization	biological_process	5	10	17	50	58.8235	7.97503	1.15406e-05	0.00287447
GO:0005216	ion channel activity	molecular_function	30	234	385	12.8205	60.7792	7.78992	8.04824e-10	1.06245e-06
GO:0022838	substrate-specific channel activity	molecular_function	30	235	394	12.766	59.6447	7.76107	8.9307e-10	1.07177e-06
GO:0031133	regulation of axon diameter	biological_process	3	4	4	75	100	7.75501	0.000169156	0.0221092
GO:0005004	GPI-linked ephrin receptor activity	molecular_function	3	4	5	75	80	7.75501	0.000169156	0.0221092
GO:0033270	paranode region of axon	cellular_component	4	7	7	57.1429	100	7.69688	4.88577e-05	0.00816418
GO:0042396	phosphagen biosynthetic process	biological_process	2	2	3	100	66.6667	7.40098	0.00123834	0.113523
GO:0006601	creatine biosynthetic process	biological_process	2	2	2	100	100	7.40098	0.00123834	0.113523
GO:0001888	glucuronyl-galactosyl-proteoglycan 4-alpha-N-acetylglucosaminyltransferase activity	molecular_function	2	2	2	100	100	7.40098	0.00123834	0.113523
GO:0031224	intrinsic to membrane	cellular_component	159	2762	6021	5.7567	45.8728	7.24871	8.10833e-12	1.07038e-07
GO:0022832	voltage-gated channel activity	molecular_function	20	135	196	14.8148	68.8776	7.15621	5.01849e-08	3.89701e-05
GO:0005244	voltage-gated ion channel activity	molecular_function	20	135	196	14.8148	68.8776	7.15621	5.01849e-08	3.89701e-05
GO:0071805	potassium ion transmembrane transport	biological_process	12	59	85	20.339	69.4118	7.02304	7.80322e-07	0.000334549
GO:0071804	cellular potassium ion transport	biological_process	12	59	85	20.339	69.4118	7.02304	7.80322e-07	0.000334549
GO:0005261	cation channel activity	molecular_function	22	169	275	13.0178	61.4545	6.74214	1.16029e-07	7.65849e-05
GO:0016021	integral to membrane	cellular_component	151	2684	5873	5.62593	45.7007	6.69936	2.12845e-10	3.9362e-07
GO:0005003	ephrin receptor activity	molecular_function	4	9	14	44.4444	64.2857	6.66114	0.000166238	0.0221092
GO:0045104	intermediate filament cytoskeleton organization	biological_process	6	19	28	31.5789	67.8571	6.63831	3.38853e-05	0.00630028
GO:0045103	intermediate filament-based process	biological_process	6	19	29	31.5789	65.5172	6.63831	3.38853e-05	0.00630028
GO:0005267	potassium channel activity	molecular_function	15	95	136	15.7895	69.8529	6.51042	1.04339e-06	0.000426966
GO:0034765	regulation of ion transmembrane transport	biological_process	18	129	202	13.9535	63.8614	6.46016	5.88416e-07	0.000298757
GO:0033267	axon part	cellular_component	18	129	161	13.9535	80.1242	6.46016	5.88416e-07	0.000298757
GO:0022836	gated channel activity	molecular_function	23	191	301	12.0419	63.4551	6.43682	2.5242e-07	0.000144878
GO:0004888	transmembrane receptor activity	molecular_function	33	340	2272	9.70588	14.9648	6.27247	1.26448e-07	7.94877e-05
GO:0033549	MAP kinase phosphatase activity	molecular_function	4	10	15	40	66.6667	6.25912	0.00026937	0.0312476
GO:0034702	ion channel complex	cellular_component	17	123	186	13.8211	66.129	6.22653	1.38765e-06	0.000538776
GO:0044425	membrane part	cellular_component	186	3638	7170	5.1127	50.7392	6.21987	1.82049e-09	1.84864e-06
GO:0006813	potassium ion transport	biological_process	16	112	158	14.2857	70.8861	6.20678	1.81487e-06	0.000630478
GO:0032536	regulation of cell projection size	biological_process	3	6	6	50	100	6.17641	0.000802085	0.0820801
GO:0008046	axon guidance receptor activity	molecular_function	3	6	8	50	75	6.17641	0.000802085	0.0820801
GO:0008088	axon cargo transport	biological_process	5	16	16	31.25	100	6.01956	0.000167813	0.0221092
GO:0016020	membrane	cellular_component	211	4341	6749	4.86063	64.3206	5.97061	5.05544e-09	4.76692e-06
GO:0071985	multivesicular body sorting pathway	biological_process	2	3	4	66.6667	75	5.93279	0.00362815	0.238284
GO:0033269	internode region of axon	cellular_component	2	3	3	66.6667	100	5.93279	0.00362815	0.238284
GO:0032421	stereocilium bundle	cellular_component	2	3	8	66.6667	37.5	5.93279	0.00362815	0.238284
GO:0031643	positive regulation of myelination	biological_process	2	3	4	66.6667	75	5.93279	0.00362815	0.238284
GO:0002175	protein localization to paranode region of axon	biological_process	2	3	3	66.6667	100	5.93279	0.00362815	0.238284
GO:0005249	voltage-gated potassium channel activity	molecular_function	12	76	104	15.7895	73.0769	5.81849	1.25744e-05	0.00307399
GO:0005886	plasma membrane	cellular_component	102	1739	2900	5.86544	59.9655	5.72599	1.00694e-07	6.99614e-05
GO:0070700	BMP receptor binding	molecular_function	3	7	7	42.8571	100	5.64624	0.00136701	0.117441
GO:0070679	inositol 1,4,5 trisphosphate binding	molecular_function	3	7	8	42.8571	87.5	5.64624	0.00136701	0.117441
GO:0050910	detection of mechanical stimulus involved in sensory perception of sound	biological_process	3	7	12	42.8571	58.3333	5.64624	0.00136701	0.117441
GO:0045125	bioactive lipid receptor activity	molecular_function	3	7	12	42.8571	58.3333	5.64624	0.00136701	0.117441
GO:0001619	lysosphingolipid and lysophosphatidic acid receptor activity	molecular_function	3	7	12	42.8571	58.3333	5.64624	0.00136701	0.117441
GO:0007165	signal transduction	biological_process	101	1752	4234	5.76484	41.3793	5.50398	2.50189e-07	0.000144878
GO:0022843	voltage-gated cation channel activity	molecular_function	14	106	149	13.2075	71.1409	5.43199	2.00878e-05	0.0043472
GO:0032501	multicellular organismal process	biological_process	79	1285	3771	6.14786	34.0758	5.39846	7.85624e-07	0.000334549
GO:0045735	nutrient reservoir activity	molecular_function	29	327	1773	8.8685	18.4433	5.31533	4.63413e-06	0.00142268
GO:0090298	negative regulation of mitochondrial DNA replication	biological_process	1	1	1	100	100	5.23307	0.0352299	0.93014
GO:0090296	regulation of mitochondrial DNA replication	biological_process	1	1	1	100	100	5.23307	0.0352299	0.93014
GO:0090274	positive regulation of somatostatin secretion	biological_process	1	1	3	100	33.3333	5.23307	0.0352299	0.93014
GO:0090272	negative regulation of fibroblast growth factor production	biological_process	1	1	2	100	50	5.23307	0.0352299	0.93014
GO:0090270	regulation of fibroblast growth factor production	biological_process	1	1	3	100	33.3333	5.23307	0.0352299	0.93014
GO:0072510	trivalent inorganic cation transmembrane transporter activity	molecular_function	1	1	1	100	100	5.23307	0.0352299	0.93014
GO:0072303	positive regulation of glomerular metanephric mesangial cell proliferation	biological_process	1	1	1	100	100	5.23307	0.0352299	0.93014
GO:0072301	regulation of metanephric glomerular mesangial cell proliferation	biological_process	1	1	2	100	50	5.23307	0.0352299	0.93014
GO:0072298	regulation of metanephric glomerulus development	biological_process	1	1	6	100	16.6667	5.23307	0.0352299	0.93014
GO:0071673	positive regulation of smooth muscle cell chemotaxis	biological_process	1	1	1	100	100	5.23307	0.0352299	0.93014
GO:0071206	establishment of protein localization to juxtaparanode region of axon	biological_process	1	1	1	100	100	5.23307	0.0352299	0.93014
GO:0070915	lysophosphatidic acid receptor activity	molecular_function	1	1	2	100	50	5.23307	0.0352299	0.93014
GO:0070634	transepithelial ammonium transport	biological_process	1	1	3	100	33.3333	5.23307	0.0352299	0.93014
GO:0070524	11-beta-hydroxysteroid dehydrogenase (NADP+) activity	molecular_function	1	1	1	100	100	5.23307	0.0352299	0.93014
GO:0070404	NADH binding	molecular_function	1	1	1	100	100	5.23307	0.0352299	0.93014
GO:0060804	positive regulation of WNT receptor signaling pathway by BMP signaling pathway	biological_process	1	1	1	100	100	5.23307	0.0352299	0.93014
GO:0060658	nipple morphogenesis	biological_process	1	1	1	100	100	5.23307	0.0352299	0.93014
GO:0060427	lung connective tissue development	biological_process	1	1	2	100	50	5.23307	0.0352299	0.93014
GO:0060168	positive regulation of adenosine receptor signaling pathway	biological_process	1	1	1	100	100	5.23307	0.0352299	0.93014
GO:0052629	phosphatidylinositol-3,5-bisphosphate 3-phosphatase activity	molecular_function	1	1	1	100	100	5.23307	0.0352299	0.93014
GO:0051944	positive regulation of catecholamine uptake involved in synaptic transmission	biological_process	1	1	2	100	50	5.23307	0.0352299	0.93014
GO:0051940	regulation of catecholamine uptake involved in synaptic transmission	biological_process	1	1	4	100	25	5.23307	0.0352299	0.93014
GO:0051586	positive regulation of dopamine uptake	biological_process	1	1	2	100	50	5.23307	0.0352299	0.93014
GO:0051584	regulation of dopamine uptake	biological_process	1	1	4	100	25	5.23307	0.0352299	0.93014
GO:0051582	positive regulation of neurotransmitter uptake	biological_process	1	1	2	100	50	5.23307	0.0352299	0.93014
GO:0051466	positive regulation of corticotropin-releasing hormone secretion	biological_process	1	1	3	100	33.3333	5.23307	0.0352299	0.93014
GO:0051025	negative regulation of immunoglobulin secretion	biological_process	1	1	1	100	100	5.23307	0.0352299	0.93014
GO:0047710	bis(5'-adenosyl)-triphosphatase activity	molecular_function	1	1	1	100	100	5.23307	0.0352299	0.93014
GO:0047391	alkylglycerophosphoethanolamine phosphodiesterase activity	molecular_function	1	1	1	100	100	5.23307	0.0352299	0.93014
GO:0047389	glycerophosphocholine phosphodiesterase activity	molecular_function	1	1	1	100	100	5.23307	0.0352299	0.93014
GO:0046316	gluconokinase activity	molecular_function	1	1	1	100	100	5.23307	0.0352299	0.93014
GO:0045818	negative regulation of glycogen catabolic process	biological_process	1	1	2	100	50	5.23307	0.0352299	0.93014
GO:0045795	positive regulation of cell volume	biological_process	1	1	1	100	100	5.23307	0.0352299	0.93014
GO:0045299	otolith mineralization	biological_process	1	1	1	100	100	5.23307	0.0352299	0.93014
GO:0045210	FasL biosynthetic process	biological_process	1	1	1	100	100	5.23307	0.0352299	0.93014
GO:0044299	C-fiber	cellular_component	1	1	3	100	33.3333	5.23307	0.0352299	0.93014
GO:0043404	corticotropin-releasing hormone receptor activity	molecular_function	1	1	2	100	50	5.23307	0.0352299	0.93014
GO:0043397	regulation of corticotropin-releasing hormone secretion	biological_process	1	1	3	100	33.3333	5.23307	0.0352299	0.93014
GO:0042663	regulation of endodermal cell fate specification	biological_process	1	1	4	100	25	5.23307	0.0352299	0.93014
GO:0035248	alpha-1,4-N-acetylgalactosaminyltransferase activity	molecular_function	1	1	1	100	100	5.23307	0.0352299	0.93014
GO:0035054	embryonic heart tube anterior/posterior pattern formation	biological_process	1	1	3	100	33.3333	5.23307	0.0352299	0.93014
GO:0035037	sperm entry	biological_process	1	1	1	100	100	5.23307	0.0352299	0.93014
GO:0034638	phosphatidylcholine catabolic process	biological_process	1	1	1	100	100	5.23307	0.0352299	0.93014
GO:0034126	positive regulation of MyD88-dependent toll-like receptor signaling pathway	biological_process	1	1	1	100	100	5.23307	0.0352299	0.93014
GO:0034124	regulation of MyD88-dependent toll-like receptor signaling pathway	biological_process	1	1	1	100	100	5.23307	0.0352299	0.93014
GO:0033871	[heparan sulfate]-glucosamine 3-sulfotransferase 2 activity	molecular_function	1	1	1	100	100	5.23307	0.0352299	0.93014
GO:0033693	neurofilament bundle assembly	biological_process	1	1	1	100	100	5.23307	0.0352299	0.93014
GO:0033552	response to vitamin B3	biological_process	1	1	2	100	50	5.23307	0.0352299	0.93014
GO:0032849	positive regulation of cellular pH reduction	biological_process	1	1	4	100	25	5.23307	0.0352299	0.93014
GO:0031841	neuropeptide Y receptor binding	molecular_function	1	1	1	100	100	5.23307	0.0352299	0.93014
GO:0031802	type 5 metabotropic glutamate receptor binding	molecular_function	1	1	2	100	50	5.23307	0.0352299	0.93014
GO:0031741	type B gastrin/cholecystokinin receptor binding	molecular_function	1	1	1	100	100	5.23307	0.0352299	0.93014
GO:0031739	cholecystokinin receptor binding	molecular_function	1	1	1	100	100	5.23307	0.0352299	0.93014
GO:0031704	apelin receptor binding	molecular_function	1	1	1	100	100	5.23307	0.0352299	0.93014
GO:0030899	calcium-dependent ATPase activity	molecular_function	1	1	2	100	50	5.23307	0.0352299	0.93014
GO:0030731	guanidinoacetate N-methyltransferase activity	molecular_function	1	1	1	100	100	5.23307	0.0352299	0.93014
GO:0030550	acetylcholine receptor inhibitor activity	molecular_function	1	1	1	100	100	5.23307	0.0352299	0.93014
GO:0030321	transepithelial chloride transport	biological_process	1	1	5	100	20	5.23307	0.0352299	0.93014
GO:0030267	glyoxylate reductase (NADP) activity	molecular_function	1	1	1	100	100	5.23307	0.0352299	0.93014
GO:0030172	troponin C binding	molecular_function	1	1	3	100	33.3333	5.23307	0.0352299	0.93014
GO:0021957	corticospinal tract morphogenesis	biological_process	1	1	1	100	100	5.23307	0.0352299	0.93014
GO:0021692	cerebellar Purkinje cell layer morphogenesis	biological_process	1	1	1	100	100	5.23307	0.0352299	0.93014
GO:0021506	anterior neuropore closure	biological_process	1	1	2	100	50	5.23307	0.0352299	0.93014
GO:0019807	aspartoacylase activity	molecular_function	1	1	1	100	100	5.23307	0.0352299	0.93014
GO:0018479	benzaldehyde dehydrogenase (NAD+) activity	molecular_function	1	1	2	100	50	5.23307	0.0352299	0.93014
GO:0018009	N-terminal peptidyl-L-cysteine N-palmitoylation	biological_process	1	1	1	100	100	5.23307	0.0352299	0.93014
GO:0017188	aspartate N-acetyltransferase activity	molecular_function	1	1	1	100	100	5.23307	0.0352299	0.93014
GO:0016618	hydroxypyruvate reductase activity	molecular_function	1	1	1	100	100	5.23307	0.0352299	0.93014
GO:0015964	diadenosine triphosphate catabolic process	biological_process	1	1	1	100	100	5.23307	0.0352299	0.93014
GO:0015962	diadenosine triphosphate metabolic process	biological_process	1	1	1	100	100	5.23307	0.0352299	0.93014
GO:0015961	diadenosine polyphosphate catabolic process	biological_process	1	1	1	100	100	5.23307	0.0352299	0.93014
GO:0015958	bis(5'-nucleosidyl) oligophosphate catabolic process	biological_process	1	1	1	100	100	5.23307	0.0352299	0.93014
GO:0015091	ferric iron transmembrane transporter activity	molecular_function	1	1	1	100	100	5.23307	0.0352299	0.93014
GO:0015068	glycine amidinotransferase activity	molecular_function	1	1	1	100	100	5.23307	0.0352299	0.93014
GO:0015067	amidinotransferase activity	molecular_function	1	1	1	100	100	5.23307	0.0352299	0.93014
GO:0015056	corticotrophin-releasing factor receptor activity	molecular_function	1	1	2	100	50	5.23307	0.0352299	0.93014
GO:0015054	gastrin receptor activity	molecular_function	1	1	2	100	50	5.23307	0.0352299	0.93014
GO:0014842	regulation of satellite cell proliferation	biological_process	1	1	1	100	100	5.23307	0.0352299	0.93014
GO:0010312	detoxification of zinc ion	biological_process	1	1	1	100	100	5.23307	0.0352299	0.93014
GO:0009957	epidermal cell fate specification	biological_process	1	1	4	100	25	5.23307	0.0352299	0.93014
GO:0009637	response to blue light	biological_process	1	1	1	100	100	5.23307	0.0352299	0.93014
GO:0008511	sodium	molecular_function	1	1	2	100	50	5.23307	0.0352299	0.93014
GO:0008465	glycerate dehydrogenase activity	molecular_function	1	1	1	100	100	5.23307	0.0352299	0.93014
GO:0006500	N-terminal protein palmitoylation	biological_process	1	1	1	100	100	5.23307	0.0352299	0.93014
GO:0005592	collagen type XI	cellular_component	1	1	2	100	50	5.23307	0.0352299	0.93014
GO:0005169	neurotrophin TRKB receptor binding	molecular_function	1	1	1	100	100	5.23307	0.0352299	0.93014
GO:0004951	cholecystokinin receptor activity	molecular_function	1	1	2	100	50	5.23307	0.0352299	0.93014
GO:0004155	6,7-dihydropteridine reductase activity	molecular_function	1	1	1	100	100	5.23307	0.0352299	0.93014
GO:0004113	2',3'-cyclic-nucleotide 3'-phosphodiesterase activity	molecular_function	1	1	1	100	100	5.23307	0.0352299	0.93014
GO:0003851	2-hydroxyacylsphingosine 1-beta-galactosyltransferase activity	molecular_function	1	1	1	100	100	5.23307	0.0352299	0.93014
GO:0003845	11-beta-hydroxysteroid dehydrogenase [NAD(P)] activity	molecular_function	1	1	2	100	50	5.23307	0.0352299	0.93014
GO:0003844	1,4-alpha-glucan branching enzyme activity	molecular_function	1	1	1	100	100	5.23307	0.0352299	0.93014
GO:0003160	endocardium morphogenesis	biological_process	1	1	1	100	100	5.23307	0.0352299	0.93014
GO:0003091	renal water homeostasis	biological_process	1	1	2	100	50	5.23307	0.0352299	0.93014
GO:0002826	negative regulation of T-helper 1 type immune response	biological_process	1	1	2	100	50	5.23307	0.0352299	0.93014
GO:0002572	pro-T cell differentiation	biological_process	1	1	2	100	50	5.23307	0.0352299	0.93014
GO:0002072	optic cup morphogenesis involved in camera-type eye development	biological_process	1	1	3	100	33.3333	5.23307	0.0352299	0.93014
GO:0001987	vasoconstriction of artery involved in baroreceptor response to lowering of systemic arterial blood pressure	biological_process	1	1	1	100	100	5.23307	0.0352299	0.93014
GO:0001971	negative regulation of activation of membrane attack complex	biological_process	1	1	2	100	50	5.23307	0.0352299	0.93014
GO:0001969	regulation of activation of membrane attack complex	biological_process	1	1	4	100	25	5.23307	0.0352299	0.93014
GO:0001834	trophectodermal cell proliferation	biological_process	1	1	2	100	50	5.23307	0.0352299	0.93014
GO:0070696	transmembrane receptor protein serine/threonine kinase binding	molecular_function	3	8	9	37.5	88.8889	5.21421	0.00213021	0.171469
GO:0044224	juxtaparanode region of axon	cellular_component	3	8	8	37.5	100	5.21421	0.00213021	0.171469
GO:0033612	receptor serine/threonine kinase binding	molecular_function	3	8	10	37.5	80	5.21421	0.00213021	0.171469
GO:0006811	ion transport	biological_process	40	532	861	7.5188	61.7886	5.11264	5.5276e-06	0.00162155
GO:0007186	G-protein coupled receptor protein signaling pathway	biological_process	27	306	2145	8.82353	14.2657	5.09402	1.08775e-05	0.00281558
GO:0005902	microvillus	cellular_component	7	37	57	18.9189	64.9123	5.08729	0.000263967	0.0312476
GO:0000188	inactivation of MAPK activity	biological_process	4	14	19	28.5714	73.6842	5.0864	0.0011476	0.108989
GO:0015075	ion transmembrane transporter activity	molecular_function	36	462	727	7.79221	63.5488	5.07508	7.45095e-06	0.00200735
GO:0043269	regulation of ion transport	biological_process	20	198	323	10.101	61.3003	5.06206	2.2419e-05	0.00469767
GO:0051969	regulation of transmission of nerve impulse	biological_process	18	169	224	10.6509	75.4464	5.06146	2.8264e-05	0.00540743
GO:0061088	regulation of sequestering of zinc ion	biological_process	2	4	5	50	80	5.0426	0.00708714	0.391453
GO:0048733	sebaceous gland development	biological_process	2	4	5	50	80	5.0426	0.00708714	0.391453
GO:0019367	fatty acid elongation, saturated fatty acid	biological_process	2	4	5	50	80	5.0426	0.00708714	0.391453
GO:0007171	activation of transmembrane receptor protein tyrosine kinase activity	biological_process	2	4	5	50	80	5.0426	0.00708714	0.391453
GO:0006600	creatine metabolic process	biological_process	2	4	5	50	80	5.0426	0.00708714	0.391453
GO:0006599	phosphagen metabolic process	biological_process	2	4	7	50	57.1429	5.0426	0.00708714	0.391453
GO:0005005	transmembrane-ephrin receptor activity	molecular_function	2	4	6	50	66.6667	5.0426	0.00708714	0.391453
GO:0022857	transmembrane transporter activity	molecular_function	42	577	930	7.27903	62.043	5.01475	7.41309e-06	0.00200735
GO:0015672	monovalent inorganic cation transport	biological_process	21	215	339	9.76744	63.4218	5.01099	2.33602e-05	0.00474428
GO:0051049	regulation of transport	biological_process	43	599	951	7.17863	62.9863	4.97764	1.04115e-05	0.00274885
GO:0022891	substrate-specific transmembrane transporter activity	molecular_function	39	528	836	7.38636	63.1579	4.92372	1.56756e-05	0.00363042
GO:0034705	potassium channel complex	cellular_component	9	59	75	15.2542	78.6667	4.89944	0.000201977	0.0251538
GO:0008076	voltage-gated potassium channel complex	cellular_component	9	59	75	15.2542	78.6667	4.89944	0.000201977	0.0251538
GO:0030001	metal ion transport	biological_process	28	334	531	8.38323	62.9002	4.88571	2.46504e-05	0.00485686
GO:0060122	inner ear receptor stereocilium organization	biological_process	3	9	14	33.3333	64.2857	4.85249	0.0031122	0.218485
GO:0060052	neurofilament cytoskeleton organization	biological_process	3	9	9	33.3333	100	4.85249	0.0031122	0.218485
GO:0017017	MAP kinase tyrosine/serine/threonine phosphatase activity	molecular_function	3	9	14	33.3333	64.2857	4.85249	0.0031122	0.218485
GO:0004930	G-protein coupled receptor activity	molecular_function	17	162	1923	10.4938	8.42434	4.84491	5.67701e-05	0.00911934
GO:0007155	cell adhesion	biological_process	26	304	472	8.55263	64.4068	4.81745	4.32378e-05	0.00754347
GO:0005215	transporter activity	molecular_function	48	717	1176	6.69456	60.9694	4.74921	1.49794e-05	0.00353113
GO:0019199	transmembrane receptor protein kinase activity	molecular_function	8	51	85	15.6863	60	4.72137	0.000373888	0.0407909
GO:0005578	proteinaceous extracellular matrix	cellular_component	14	124	267	11.2903	46.4419	4.71558	0.000116172	0.0164902
GO:0031644	regulation of neurological system process	biological_process	18	182	245	9.89011	74.2857	4.69447	7.55515e-05	0.0114639
GO:0060089	molecular transducer activity	molecular_function	53	834	3079	6.35492	27.0867	4.59725	2.37196e-05	0.00474428
GO:0004871	signal transducer activity	molecular_function	53	834	3079	6.35492	27.0867	4.59725	2.37196e-05	0.00474428
GO:0034703	cation channel complex	cellular_component	11	88	117	12.5	75.2137	4.5843	0.000253626	0.0307167
GO:0004872	receptor activity	molecular_function	42	614	2798	6.84039	21.9442	4.57628	3.88856e-05	0.00703189
GO:0009187	cyclic nucleotide metabolic process	biological_process	6	33	53	18.1818	62.2642	4.57366	0.000910433	0.0890824
GO:0034220	ion transmembrane transport	biological_process	22	251	402	8.76494	62.4378	4.55197	7.85477e-05	0.011783
GO:0042995	cell projection	cellular_component	51	798	1061	6.39098	75.2121	4.54693	3.66472e-05	0.00671916
GO:0071855	neuropeptide receptor binding	molecular_function	3	10	28	30	35.7143	4.54321	0.00433056	0.271843
GO:0023051	regulation of signaling	biological_process	64	1075	1578	5.95349	68.1242	4.52826	2.69614e-05	0.00523409
GO:0050896	response to stimulus	biological_process	150	3128	6602	4.7954	47.3796	4.48303	1.35424e-05	0.00325043
GO:0021675	nerve development	biological_process	4	17	28	23.5294	60.7143	4.47727	0.00250904	0.190355
GO:0050804	regulation of synaptic transmission	biological_process	16	160	208	10	76.9231	4.47344	0.000164964	0.0221092
GO:0031225	anchored to membrane	cellular_component	9	66	135	13.6364	48.8889	4.46859	0.000478732	0.05138
GO:0032879	regulation of localization	biological_process	51	807	1265	6.3197	63.7945	4.46064	4.20104e-05	0.00749432
GO:0008324	cation transmembrane transporter activity	molecular_function	28	361	557	7.75623	64.8115	4.42917	0.000105932	0.0155379
GO:0060088	auditory receptor cell stereocilium organization	biological_process	2	5	8	40	62.5	4.42495	0.0115374	0.56201
GO:0048148	behavioral response to cocaine	biological_process	2	5	9	40	55.5556	4.42495	0.0115374	0.56201
GO:0042759	long-chain fatty acid biosynthetic process	biological_process	2	5	6	40	83.3333	4.42495	0.0115374	0.56201
GO:0032585	multivesicular body membrane	cellular_component	2	5	7	40	71.4286	4.42495	0.0115374	0.56201
GO:0032098	regulation of appetite	biological_process	2	5	14	40	35.7143	4.42495	0.0115374	0.56201
GO:0030913	paranodal junction assembly	biological_process	2	5	5	40	100	4.42495	0.0115374	0.56201
GO:0004983	neuropeptide Y receptor activity	molecular_function	2	5	12	40	41.6667	4.42495	0.0115374	0.56201
GO:0010646	regulation of cell communication	biological_process	51	812	1218	6.28079	66.6667	4.41316	4.63158e-05	0.00794045
GO:0003008	system process	biological_process	31	419	2032	7.39857	20.6201	4.37941	0.000110387	0.0160134
GO:0022610	biological adhesion	biological_process	30	402	643	7.46269	62.5194	4.35745	0.000143233	0.0199033
GO:0050794	regulation of cellular process	biological_process	213	4824	8709	4.41542	55.391	4.33646	1.77623e-05	0.00390799
GO:0043218	compact myelin	cellular_component	3	11	12	27.2727	91.6667	4.27432	0.00580018	0.343086
GO:0006812	cation transport	biological_process	30	411	661	7.29927	62.1785	4.22482	0.00017145	0.0221894
GO:0034762	regulation of transmembrane transport	biological_process	18	201	308	8.95522	65.2597	4.21241	0.000266091	0.0312476
GO:0032502	developmental process	biological_process	109	2165	3463	5.03464	62.518	4.21051	6.12471e-05	0.00953585
GO:0031594	neuromuscular junction	cellular_component	6	37	45	16.2162	82.2222	4.19423	0.00169698	0.141784
GO:0048167	regulation of synaptic plasticity	biological_process	10	84	101	11.9048	83.1683	4.18123	0.000711542	0.0751445
GO:0044463	cell projection part	cellular_component	31	434	578	7.14286	75.0865	4.16571	0.000168182	0.0221092
GO:0005509	calcium ion binding	molecular_function	28	378	626	7.40741	60.3834	4.16181	0.000185574	0.0237841
GO:0044057	regulation of system process	biological_process	23	290	442	7.93103	65.6109	4.12127	0.000269845	0.0312476
GO:0034707	chloride channel complex	cellular_component	5	28	49	17.8571	57.1429	4.11878	0.00266458	0.195418
GO:0045202	synapse	cellular_component	24	309	365	7.76699	84.6575	4.09912	0.000258232	0.0309902
GO:0065007	biological regulation	biological_process	226	5255	9534	4.30067	55.1185	4.06645	5.38264e-05	0.00877238
GO:0043005	neuron projection	cellular_component	32	461	557	6.94143	82.7648	4.05914	0.000246319	0.0301079
GO:0055085	transmembrane transport	biological_process	31	442	742	7.01357	59.5687	4.05518	0.000295576	0.033067
GO:0007010	cytoskeleton organization	biological_process	29	404	532	7.17822	75.9398	4.0532	0.000275298	0.0316018
GO:0022892	substrate-specific transporter activity	molecular_function	40	621	958	6.44122	64.8225	4.04975	0.000197082	0.0250162
GO:0050789	regulation of biological process	biological_process	219	5068	9195	4.32123	55.1169	4.04411	6.14004e-05	0.00953585
GO:0060395	SMAD protein signal transduction	biological_process	3	12	19	25	63.1579	4.03733	0.0075335	0.409043
GO:0005540	hyaluronic acid binding	molecular_function	3	12	20	25	60	4.03733	0.0075335	0.409043
GO:0004714	transmembrane receptor protein tyrosine kinase activity	molecular_function	6	39	68	15.3846	57.3529	4.02432	0.00224452	0.176835
GO:0030705	cytoskeleton-dependent intracellular transport	biological_process	5	29	30	17.2414	96.6667	4.01179	0.00312807	0.218485
GO:0010970	microtubule-based transport	biological_process	5	29	30	17.2414	96.6667	4.01179	0.00312807	0.218485
GO:0051716	cellular response to stimulus	biological_process	114	2328	5089	4.89691	45.7457	4.0013	0.0001274	0.0178916
GO:0044459	plasma membrane part	cellular_component	65	1168	1987	5.56507	58.7821	3.9826	0.000214486	0.026462
GO:0048551	metalloenzyme inhibitor activity	molecular_function	2	6	9	33.3333	66.6667	3.96155	0.016905	0.736511
GO:0043030	regulation of macrophage activation	biological_process	2	6	19	33.3333	31.5789	3.96155	0.016905	0.736511
GO:0042761	very long-chain fatty acid biosynthetic process	biological_process	2	6	7	33.3333	85.7143	3.96155	0.016905	0.736511
GO:0032095	regulation of response to food	biological_process	2	6	14	33.3333	42.8571	3.96155	0.016905	0.736511
GO:0010576	metalloenzyme regulator activity	molecular_function	2	6	11	33.3333	54.5455	3.96155	0.016905	0.736511
GO:0008889	glycerophosphodiester phosphodiesterase activity	molecular_function	2	6	8	33.3333	75	3.96155	0.016905	0.736511
GO:0008191	metalloendopeptidase inhibitor activity	molecular_function	2	6	9	33.3333	66.6667	3.96155	0.016905	0.736511
GO:0006658	phosphatidylserine metabolic process	biological_process	2	6	8	33.3333	75	3.96155	0.016905	0.736511
GO:0005243	gap junction channel activity	molecular_function	2	6	10	33.3333	60	3.96155	0.016905	0.736511
GO:0004551	nucleotide diphosphatase activity	molecular_function	2	6	7	33.3333	85.7143	3.96155	0.016905	0.736511
GO:0005254	chloride channel activity	molecular_function	6	40	68	15	58.8235	3.9436	0.00256361	0.191199
GO:0005882	intermediate filament	cellular_component	5	30	182	16.6667	16.4835	3.90959	0.00364694	0.238333
GO:0017016	Ras GTPase binding	molecular_function	10	91	115	10.989	79.1304	3.87761	0.00133153	0.117441
GO:0008081	phosphoric diester hydrolase activity	molecular_function	8	65	85	12.3077	76.4706	3.85184	0.00193006	0.159242
GO:0021545	cranial nerve development	biological_process	3	13	20	23.0769	65	3.82608	0.00954064	0.49585
GO:0050877	neurological system process	biological_process	23	307	1808	7.49186	16.9801	3.82062	0.000725307	0.0759903
GO:0042562	hormone binding	molecular_function	5	32	67	15.625	47.7612	3.71811	0.004865	0.298711
GO:0030424	axon	cellular_component	15	173	208	8.67052	83.1731	3.69884	0.0011797	0.111237
GO:0030425	dendrite	cellular_component	18	226	268	7.9646	84.3284	3.656	0.00135237	0.117441
GO:0007605	sensory perception of sound	biological_process	7	56	107	12.5	52.3364	3.65215	0.0033488	0.229054
GO:0043198	dendritic shaft	cellular_component	6	44	45	13.6364	97.7778	3.64526	0.00418916	0.264599
GO:0031646	positive regulation of neurological system process	biological_process	6	44	67	13.6364	65.6716	3.64526	0.00418916	0.264599
GO:0050974	detection of mechanical stimulus involved in sensory perception	biological_process	3	14	23	21.4286	60.8696	3.63595	0.0118297	0.57413
GO:0050906	detection of stimulus involved in sensory perception	biological_process	4	23	77	17.3913	29.8701	3.6109	0.00790104	0.422274
GO:0048013	ephrin receptor signaling pathway	biological_process	4	23	30	17.3913	76.6667	3.6109	0.00790104	0.422274
GO:0048240	sperm capacitation	biological_process	2	7	11	28.5714	63.6364	3.59559	0.0231202	0.876347
GO:0046852	positive regulation of bone remodeling	biological_process	2	7	13	28.5714	53.8462	3.59559	0.0231202	0.876347
GO:0045780	positive regulation of bone resorption	biological_process	2	7	13	28.5714	53.8462	3.59559	0.0231202	0.876347
GO:0044298	cell body membrane	cellular_component	2	7	12	28.5714	58.3333	3.59559	0.0231202	0.876347
GO:0043586	tongue development	biological_process	2	7	11	28.5714	63.6364	3.59559	0.0231202	0.876347
GO:0042487	regulation of odontogenesis of dentine-containing tooth	biological_process	2	7	11	28.5714	63.6364	3.59559	0.0231202	0.876347
GO:0032809	neuronal cell body membrane	cellular_component	2	7	11	28.5714	63.6364	3.59559	0.0231202	0.876347
GO:0021702	cerebellar Purkinje cell differentiation	biological_process	2	7	9	28.5714	77.7778	3.59559	0.0231202	0.876347
GO:0016338	calcium-independent cell-cell adhesion	biological_process	2	7	21	28.5714	33.3333	3.59559	0.0231202	0.876347
GO:0001504	neurotransmitter uptake	biological_process	2	7	11	28.5714	63.6364	3.59559	0.0231202	0.876347
GO:0000160	two-component signal transduction system (phosphorelay)	biological_process	2	7	10	28.5714	70	3.59559	0.0231202	0.876347
GO:2000124	regulation of endocannabinoid signaling pathway	biological_process	1	2	2	50	100	3.56536	0.0692215	1
GO:2000065	negative regulation of cortisol biosynthetic process	biological_process	1	2	2	50	100	3.56536	0.0692215	1
GO:0090197	positive regulation of chemokine secretion	biological_process	1	2	6	50	33.3333	3.56536	0.0692215	1
GO:0090196	regulation of chemokine secretion	biological_process	1	2	7	50	28.5714	3.56536	0.0692215	1
GO:0090166	Golgi disassembly	biological_process	1	2	2	50	100	3.56536	0.0692215	1
GO:0090084	negative regulation of inclusion body assembly	biological_process	1	2	3	50	66.6667	3.56536	0.0692215	1
GO:0072563	endothelial microparticle	cellular_component	1	2	2	50	100	3.56536	0.0692215	1
GO:0072562	blood microparticle	cellular_component	1	2	2	50	100	3.56536	0.0692215	1
GO:0072126	positive regulation of glomerular mesangial cell proliferation	biological_process	1	2	3	50	66.6667	3.56536	0.0692215	1
GO:0071671	regulation of smooth muscle cell chemotaxis	biological_process	1	2	2	50	100	3.56536	0.0692215	1
GO:0071506	cellular response to mycophenolic acid	biological_process	1	2	2	50	100	3.56536	0.0692215	1
GO:0071505	response to mycophenolic acid	biological_process	1	2	2	50	100	3.56536	0.0692215	1
GO:0070845	polyubiquitinated misfolded protein transport	biological_process	1	2	2	50	100	3.56536	0.0692215	1
GO:0070844	polyubiquitinated protein transport	biological_process	1	2	2	50	100	3.56536	0.0692215	1
GO:0070843	misfolded protein transport	biological_process	1	2	2	50	100	3.56536	0.0692215	1
GO:0070346	positive regulation of fat cell proliferation	biological_process	1	2	3	50	66.6667	3.56536	0.0692215	1
GO:0070257	positive regulation of mucus secretion	biological_process	1	2	5	50	40	3.56536	0.0692215	1
GO:0061312	BMP signaling pathway involved in heart development	biological_process	1	2	5	50	40	3.56536	0.0692215	1
GO:0060996	dendritic spine development	biological_process	1	2	3	50	66.6667	3.56536	0.0692215	1
GO:0060167	regulation of adenosine receptor signaling pathway	biological_process	1	2	2	50	100	3.56536	0.0692215	1
GO:0060128	corticotropin hormone secreting cell differentiation	biological_process	1	2	3	50	66.6667	3.56536	0.0692215	1
GO:0060084	synaptic transmission involved in micturition	biological_process	1	2	3	50	66.6667	3.56536	0.0692215	1
GO:0055106	ubiquitin-protein ligase regulator activity	molecular_function	1	2	4	50	50	3.56536	0.0692215	1
GO:0055103	ligase regulator activity	molecular_function	1	2	4	50	50	3.56536	0.0692215	1
GO:0055009	atrial cardiac muscle tissue morphogenesis	biological_process	1	2	6	50	33.3333	3.56536	0.0692215	1
GO:0052656	L-isoleucine transaminase activity	molecular_function	1	2	2	50	100	3.56536	0.0692215	1
GO:0052655	L-valine transaminase activity	molecular_function	1	2	2	50	100	3.56536	0.0692215	1
GO:0052654	L-leucine transaminase activity	molecular_function	1	2	2	50	100	3.56536	0.0692215	1
GO:0051739	ammonia transmembrane transporter activity	molecular_function	1	2	6	50	33.3333	3.56536	0.0692215	1
GO:0051546	keratinocyte migration	biological_process	1	2	4	50	50	3.56536	0.0692215	1
GO:0051531	NFAT protein import into nucleus	biological_process	1	2	2	50	100	3.56536	0.0692215	1
GO:0051424	corticotropin-releasing hormone binding	molecular_function	1	2	3	50	66.6667	3.56536	0.0692215	1
GO:0051196	regulation of coenzyme metabolic process	biological_process	1	2	4	50	50	3.56536	0.0692215	1
GO:0051193	regulation of cofactor metabolic process	biological_process	1	2	4	50	50	3.56536	0.0692215	1
GO:0051024	positive regulation of immunoglobulin secretion	biological_process	1	2	7	50	28.5714	3.56536	0.0692215	1
GO:0048820	hair follicle maturation	biological_process	1	2	2	50	100	3.56536	0.0692215	1
GO:0048755	branching morphogenesis of a nerve	biological_process	1	2	4	50	50	3.56536	0.0692215	1
GO:0047800	cysteamine dioxygenase activity	molecular_function	1	2	2	50	100	3.56536	0.0692215	1
GO:0045905	positive regulation of translational termination	biological_process	1	2	2	50	100	3.56536	0.0692215	1
GO:0045901	positive regulation of translational elongation	biological_process	1	2	2	50	100	3.56536	0.0692215	1
GO:0045819	positive regulation of glycogen catabolic process	biological_process	1	2	2	50	100	3.56536	0.0692215	1
GO:0045004	DNA replication proofreading	biological_process	1	2	2	50	100	3.56536	0.0692215	1
GO:0044146	negative regulation of growth of symbiont involved in interaction with host	biological_process	1	2	19	50	10.5263	3.56536	0.0692215	1
GO:0044144	modulation of growth of symbiont involved in interaction with host	biological_process	1	2	19	50	10.5263	3.56536	0.0692215	1
GO:0044130	negative regulation of growth of symbiont in host	biological_process	1	2	19	50	10.5263	3.56536	0.0692215	1
GO:0044126	regulation of growth of symbiont in host	biological_process	1	2	19	50	10.5263	3.56536	0.0692215	1
GO:0044088	regulation of vacuole organization	biological_process	1	2	2	50	100	3.56536	0.0692215	1
GO:0043625	delta DNA polymerase complex	cellular_component	1	2	2	50	100	3.56536	0.0692215	1
GO:0043456	regulation of pentose-phosphate shunt	biological_process	1	2	3	50	66.6667	3.56536	0.0692215	1
GO:0043455	regulation of secondary metabolic process	biological_process	1	2	3	50	66.6667	3.56536	0.0692215	1
GO:0042991	transcription factor import into nucleus	biological_process	1	2	2	50	100	3.56536	0.0692215	1
GO:0042905	9-cis-retinoic acid metabolic process	biological_process	1	2	7	50	28.5714	3.56536	0.0692215	1
GO:0042904	9-cis-retinoic acid biosynthetic process	biological_process	1	2	7	50	28.5714	3.56536	0.0692215	1
GO:0042094	interleukin-2 biosynthetic process	biological_process	1	2	2	50	100	3.56536	0.0692215	1
GO:0035630	bone mineralization involved in bone maturation	biological_process	1	2	3	50	66.6667	3.56536	0.0692215	1
GO:0035610	protein side chain deglutamylation	biological_process	1	2	3	50	66.6667	3.56536	0.0692215	1
GO:0035609	C-terminal protein deglutamylation	biological_process	1	2	3	50	66.6667	3.56536	0.0692215	1
GO:0035256	metabotropic glutamate receptor binding	molecular_function	1	2	4	50	50	3.56536	0.0692215	1
GO:0035238	vitamin A biosynthetic process	biological_process	1	2	7	50	28.5714	3.56536	0.0692215	1
GO:0034248	regulation of cellular amide metabolic process	biological_process	1	2	3	50	66.6667	3.56536	0.0692215	1
GO:0033162	melanosome membrane	cellular_component	1	2	9	50	22.2222	3.56536	0.0692215	1
GO:0033126	positive regulation of GTP catabolic process	biological_process	1	2	2	50	100	3.56536	0.0692215	1
GO:0033123	positive regulation of purine nucleotide catabolic process	biological_process	1	2	2	50	100	3.56536	0.0692215	1
GO:0032972	regulation of muscle filament sliding speed	biological_process	1	2	3	50	66.6667	3.56536	0.0692215	1
GO:0032971	regulation of muscle filament sliding	biological_process	1	2	4	50	50	3.56536	0.0692215	1
GO:0032847	regulation of cellular pH reduction	biological_process	1	2	5	50	40	3.56536	0.0692215	1
GO:0032754	positive regulation of interleukin-5 production	biological_process	1	2	4	50	50	3.56536	0.0692215	1
GO:0032348	negative regulation of aldosterone biosynthetic process	biological_process	1	2	2	50	100	3.56536	0.0692215	1
GO:0032345	negative regulation of aldosterone metabolic process	biological_process	1	2	2	50	100	3.56536	0.0692215	1
GO:0032119	sequestering of zinc ion	biological_process	1	2	3	50	66.6667	3.56536	0.0692215	1
GO:0032100	positive regulation of appetite	biological_process	1	2	4	50	50	3.56536	0.0692215	1
GO:0032097	positive regulation of response to food	biological_process	1	2	4	50	50	3.56536	0.0692215	1
GO:0031674	I band	cellular_component	1	2	16	50	12.5	3.56536	0.0692215	1
GO:0031034	myosin filament assembly	biological_process	1	2	5	50	40	3.56536	0.0692215	1
GO:0031033	myosin filament organization	biological_process	1	2	5	50	40	3.56536	0.0692215	1
GO:0030813	positive regulation of nucleotide catabolic process	biological_process	1	2	2	50	100	3.56536	0.0692215	1
GO:0030382	sperm mitochondrion organization	biological_process	1	2	2	50	100	3.56536	0.0692215	1
GO:0030210	heparin biosynthetic process	biological_process	1	2	2	50	100	3.56536	0.0692215	1
GO:0019896	axon transport of mitochondrion	biological_process	1	2	2	50	100	3.56536	0.0692215	1
GO:0016534	cyclin-dependent protein kinase 5 activator activity	molecular_function	1	2	2	50	100	3.56536	0.0692215	1
GO:0016499	orexin receptor activity	molecular_function	1	2	2	50	100	3.56536	0.0692215	1
GO:0016167	glial cell-derived neurotrophic factor receptor activity	molecular_function	1	2	2	50	100	3.56536	0.0692215	1
GO:0016151	nickel ion binding	molecular_function	1	2	4	50	50	3.56536	0.0692215	1
GO:0015696	ammonium transport	biological_process	1	2	6	50	33.3333	3.56536	0.0692215	1
GO:0015670	carbon dioxide transport	biological_process	1	2	5	50	40	3.56536	0.0692215	1
GO:0010954	positive regulation of protein maturation by peptide bond cleavage	biological_process	1	2	7	50	28.5714	3.56536	0.0692215	1
GO:0010747	positive regulation of plasma membrane long-chain fatty acid transport	biological_process	1	2	2	50	100	3.56536	0.0692215	1
GO:0010157	response to chlorate	biological_process	1	2	2	50	100	3.56536	0.0692215	1
GO:0009082	branched chain family amino acid biosynthetic process	biological_process	1	2	2	50	100	3.56536	0.0692215	1
GO:0008526	phosphatidylinositol transporter activity	molecular_function	1	2	2	50	100	3.56536	0.0692215	1
GO:0008489	UDP-galactose	molecular_function	1	2	2	50	100	3.56536	0.0692215	1
GO:0008296	3'-5'-exodeoxyribonuclease activity	molecular_function	1	2	3	50	66.6667	3.56536	0.0692215	1
GO:0008218	bioluminescence	biological_process	1	2	4	50	50	3.56536	0.0692215	1
GO:0008208	C21-steroid hormone catabolic process	biological_process	1	2	3	50	66.6667	3.56536	0.0692215	1
GO:0008120	ceramide glucosyltransferase activity	molecular_function	1	2	2	50	100	3.56536	0.0692215	1
GO:0007621	negative regulation of female receptivity	biological_process	1	2	4	50	50	3.56536	0.0692215	1
GO:0007567	parturition	biological_process	1	2	5	50	40	3.56536	0.0692215	1
GO:0006713	glucocorticoid catabolic process	biological_process	1	2	2	50	100	3.56536	0.0692215	1
GO:0006704	glucocorticoid biosynthetic process	biological_process	1	2	6	50	33.3333	3.56536	0.0692215	1
GO:0006452	translational frameshifting	biological_process	1	2	2	50	100	3.56536	0.0692215	1
GO:0005865	striated muscle thin filament	cellular_component	1	2	6	50	33.3333	3.56536	0.0692215	1
GO:0004865	protein serine/threonine phosphatase inhibitor activity	molecular_function	1	2	3	50	66.6667	3.56536	0.0692215	1
GO:0004765	shikimate kinase activity	molecular_function	1	2	2	50	100	3.56536	0.0692215	1
GO:0004084	branched-chain-amino-acid transaminase activity	molecular_function	1	2	2	50	100	3.56536	0.0692215	1
GO:0004046	aminoacylase activity	molecular_function	1	2	4	50	50	3.56536	0.0692215	1
GO:0004019	adenylosuccinate synthase activity	molecular_function	1	2	2	50	100	3.56536	0.0692215	1
GO:0003203	endocardial cushion morphogenesis	biological_process	1	2	4	50	50	3.56536	0.0692215	1
GO:0003197	endocardial cushion development	biological_process	1	2	5	50	40	3.56536	0.0692215	1
GO:0003130	BMP signaling pathway involved in heart induction	biological_process	1	2	3	50	66.6667	3.56536	0.0692215	1
GO:0002830	positive regulation of type 2 immune response	biological_process	1	2	6	50	33.3333	3.56536	0.0692215	1
GO:0002142	stereocilia ankle link complex	cellular_component	1	2	4	50	50	3.56536	0.0692215	1
GO:0002121	inter-male aggressive behavior	biological_process	1	2	2	50	100	3.56536	0.0692215	1
GO:0001660	fever generation	biological_process	1	2	5	50	40	3.56536	0.0692215	1
GO:0000156	two-component response regulator activity	molecular_function	1	2	2	50	100	3.56536	0.0692215	1
GO:0007166	cell surface receptor linked signaling pathway	biological_process	50	885	3036	5.64972	29.1502	3.56453	0.000845351	0.0851868
GO:0008138	protein tyrosine/serine/threonine phosphatase activity	molecular_function	5	34	48	14.7059	70.8333	3.54176	0.0063467	0.367468
GO:0050954	sensory perception of mechanical stimulus	biological_process	7	58	111	12.069	52.2523	3.53862	0.0040885	0.260736
GO:0031267	small GTPase binding	molecular_function	10	100	124	10	80.6452	3.5277	0.00271095	0.19772
GO:0005253	anion channel activity	molecular_function	6	46	76	13.0435	60.5263	3.50897	0.00524046	0.317336
GO:0005576	extracellular region	cellular_component	34	546	1613	6.22711	33.85	3.50727	0.00119712	0.112079
GO:0031012	extracellular matrix	cellular_component	14	164	338	8.53659	48.5207	3.50631	0.00197081	0.161594
GO:0051020	GTPase binding	molecular_function	11	116	143	9.48276	81.1189	3.49837	0.00258676	0.191842
GO:0015813	L-glutamate transport	biological_process	3	15	16	20	93.75	3.46344	0.0144066	0.673589
GO:0006140	regulation of nucleotide metabolic process	biological_process	20	273	396	7.32601	68.9394	3.44733	0.00217658	0.17414
GO:0048168	regulation of neuronal synaptic plasticity	biological_process	6	47	53	12.766	88.6792	3.44366	0.00583306	0.343086
GO:0007610	behavior	biological_process	21	292	426	7.19178	68.5446	3.44221	0.00186691	0.155001
GO:0070372	regulation of ERK1 and ERK2 cascade	biological_process	7	60	115	11.6667	52.1739	3.42997	0.00494576	0.302263
GO:0050790	regulation of catalytic activity	biological_process	53	973	1442	5.44707	67.4757	3.39477	0.00140786	0.119136
GO:0055008	cardiac muscle tissue morphogenesis	biological_process	4	25	49	16	51.0204	3.38723	0.0106799	0.544345
GO:0007218	neuropeptide signaling pathway	biological_process	6	48	97	12.5	49.4845	3.38011	0.00647308	0.370271
GO:0006821	chloride transport	biological_process	6	48	85	12.5	56.4706	3.38011	0.00647308	0.370271
GO:0016324	apical plasma membrane	cellular_component	11	120	226	9.16667	53.0973	3.37002	0.00337088	0.229376
GO:0007612	learning	biological_process	8	75	93	10.6667	80.6452	3.36603	0.00475736	0.294845
GO:0043025	neuronal cell body	cellular_component	19	260	323	7.30769	80.4954	3.34621	0.00301747	0.216487
GO:0009358	polyphosphate kinase complex	cellular_component	19	260	323	7.30769	80.4954	3.34621	0.00301747	0.216487
GO:0035023	regulation of Rho protein signal transduction	biological_process	7	62	88	11.2903	70.4545	3.32582	0.00593163	0.346476
GO:0044421	extracellular region part	cellular_component	29	459	1128	6.31808	40.6915	3.31146	0.00261214	0.192642
GO:0046068	cGMP metabolic process	biological_process	3	16	27	18.75	59.2593	3.3058	0.0172759	0.738551
GO:0008188	neuropeptide receptor activity	molecular_function	3	16	41	18.75	39.0244	3.3058	0.0172759	0.738551
GO:0005272	sodium channel activity	molecular_function	3	16	29	18.75	55.1724	3.3058	0.0172759	0.738551
GO:0060206	estrous cycle phase	biological_process	2	8	10	25	80	3.29592	0.0301168	0.93014
GO:0031641	regulation of myelination	biological_process	2	8	12	25	66.6667	3.29592	0.0301168	0.93014
GO:0030497	fatty acid elongation	biological_process	2	8	9	25	88.8889	3.29592	0.0301168	0.93014
GO:0005922	connexon complex	cellular_component	2	8	20	25	40	3.29592	0.0301168	0.93014
GO:0005614	interstitial matrix	cellular_component	2	8	16	25	50	3.29592	0.0301168	0.93014
GO:0004571	mannosyl-oligosaccharide 1,2-alpha-mannosidase activity	molecular_function	2	8	8	25	100	3.29592	0.0301168	0.93014
GO:0009725	response to hormone stimulus	biological_process	26	400	673	6.5	59.4354	3.2842	0.00327111	0.226084
GO:0060415	muscle tissue morphogenesis	biological_process	4	26	55	15.3846	47.2727	3.28407	0.0122781	0.589395
GO:0007275	multicellular organismal development	biological_process	30	483	911	6.21118	53.0187	3.27039	0.0023312	0.179966
GO:0009636	response to toxin	biological_process	8	78	115	10.2564	67.8261	3.23596	0.00603608	0.351024
GO:0009966	regulation of signal transduction	biological_process	49	904	1329	5.42035	68.0211	3.21678	0.00252621	0.190563
GO:0048856	anatomical structure development	biological_process	65	1277	2046	5.09005	62.4145	3.21168	0.00220108	0.175039
GO:0050982	detection of mechanical stimulus	biological_process	3	17	26	17.6471	65.3846	3.16085	0.0204403	0.825175
GO:0048710	regulation of astrocyte differentiation	biological_process	3	17	23	17.6471	73.913	3.16085	0.0204403	0.825175
GO:0042923	neuropeptide binding	molecular_function	3	17	45	17.6471	37.7778	3.16085	0.0204403	0.825175
GO:0042490	mechanoreceptor differentiation	biological_process	3	17	28	17.6471	60.7143	3.16085	0.0204403	0.825175
GO:0042398	cellular modified amino acid biosynthetic process	biological_process	3	17	29	17.6471	58.6207	3.16085	0.0204403	0.825175
GO:0048839	inner ear development	biological_process	5	39	60	12.8205	65	3.15439	0.0113796	0.56201
GO:0017048	Rho GTPase binding	molecular_function	5	39	46	12.8205	84.7826	3.15439	0.0113796	0.56201
GO:0005770	late endosome	cellular_component	7	66	89	10.6061	74.1573	3.12965	0.00833414	0.439803
GO:0031982	vesicle	cellular_component	33	559	787	5.9034	71.0292	3.12572	0.00440026	0.273999
GO:0030534	adult behavior	biological_process	8	81	113	9.87654	71.6814	3.11195	0.00756053	0.409043
GO:0048869	cellular developmental process	biological_process	58	1128	1882	5.14184	59.9362	3.097	0.00294087	0.21331
GO:0030594	neurotransmitter receptor activity	molecular_function	4	28	66	14.2857	42.4242	3.09257	0.0159145	0.721949
GO:0005798	Golgi-associated vesicle	cellular_component	4	28	30	14.2857	93.3333	3.09257	0.0159145	0.721949
GO:0048729	tissue morphogenesis	biological_process	13	164	307	7.92683	53.4202	3.07987	0.00798328	0.424949
GO:0051050	positive regulation of transport	biological_process	18	256	443	7.03125	57.7878	3.07732	0.00518291	0.315297
GO:0042221	response to chemical stimulus	biological_process	67	1346	2313	4.97771	58.1928	3.07074	0.00357078	0.238284
GO:0070584	mitochondrion morphogenesis	biological_process	2	9	15	22.2222	60	3.04383	0.0378325	0.962286
GO:0060292	long term synaptic depression	biological_process	2	9	11	22.2222	81.8182	3.04383	0.0378325	0.962286
GO:0046503	glycerolipid catabolic process	biological_process	2	9	16	22.2222	56.25	3.04383	0.0378325	0.962286
GO:0033268	node of Ranvier	cellular_component	2	9	10	22.2222	90	3.04383	0.0378325	0.962286
GO:0033233	regulation of protein sumoylation	biological_process	2	9	11	22.2222	81.8182	3.04383	0.0378325	0.962286
GO:0014704	intercalated disc	cellular_component	2	9	14	22.2222	64.2857	3.04383	0.0378325	0.962286
GO:0009434	microtubule-based flagellum	cellular_component	2	9	26	22.2222	34.6154	3.04383	0.0378325	0.962286
GO:0007271	synaptic transmission, cholinergic	biological_process	2	9	14	22.2222	64.2857	3.04383	0.0378325	0.962286
GO:0005313	L-glutamate transmembrane transporter activity	molecular_function	2	9	10	22.2222	90	3.04383	0.0378325	0.962286
GO:0001917	photoreceptor inner segment	cellular_component	2	9	23	22.2222	39.1304	3.04383	0.0378325	0.962286
GO:0009123	nucleoside monophosphate metabolic process	biological_process	7	68	93	10.2941	73.1183	3.03707	0.00977325	0.505948
GO:0017046	peptide hormone binding	molecular_function	3	18	40	16.6667	45	3.02685	0.0239009	0.88628
GO:0015800	acidic amino acid transport	biological_process	3	18	19	16.6667	94.7368	3.02685	0.0239009	0.88628
GO:0007631	feeding behavior	biological_process	5	41	84	12.1951	48.8095	3.01696	0.0139895	0.661921
GO:0005088	Ras guanyl-nucleotide exchange factor activity	molecular_function	7	69	91	10.1449	75.8242	2.99203	0.0105572	0.540175
GO:0065009	regulation of molecular function	biological_process	61	1215	1792	5.02058	67.8013	2.98531	0.00402246	0.257769
GO:0044297	cell body	cellular_component	19	281	349	6.76157	80.5158	2.97939	0.00753254	0.409043
GO:0032319	regulation of Rho GTPase activity	biological_process	6	55	92	10.9091	59.7826	2.97784	0.0124536	0.595654
GO:0006820	anion transport	biological_process	9	101	171	8.91089	59.0643	2.94928	0.00919289	0.479666
GO:0006633	fatty acid biosynthetic process	biological_process	7	70	109	10	64.2202	2.9478	0.0113858	0.56201
GO:0005089	Rho guanyl-nucleotide exchange factor activity	molecular_function	6	56	75	10.7143	74.6667	2.92566	0.0135462	0.645573
GO:0030198	extracellular matrix organization	biological_process	7	71	132	9.85915	53.7879	2.90435	0.0122606	0.589395
GO:0005544	calcium-dependent phospholipid binding	molecular_function	3	19	27	15.7895	70.3704	2.90237	0.0276577	0.93014
GO:0004112	cyclic-nucleotide phosphodiesterase activity	molecular_function	3	19	26	15.7895	73.0769	2.90237	0.0276577	0.93014
GO:0043407	negative regulation of MAP kinase activity	biological_process	5	43	58	11.6279	74.1379	2.88782	0.0169742	0.737094
GO:0051239	regulation of multicellular organismal process	biological_process	52	1018	1666	5.10806	61.1044	2.86637	0.00580588	0.343086
GO:0048518	positive regulation of biological process	biological_process	90	1950	2967	4.61538	65.723	2.85692	0.00584761	0.343086
GO:0048513	organ development	biological_process	34	608	979	5.59211	62.1042	2.83957	0.00885126	0.463673
GO:0048635	negative regulation of muscle organ development	biological_process	2	10	18	20	55.5556	2.8273	0.0462079	1
GO:0045843	negative regulation of striated muscle tissue development	biological_process	2	10	16	20	62.5	2.8273	0.0462079	1
GO:0044291	cell-cell contact zone	cellular_component	2	10	16	20	62.5	2.8273	0.0462079	1
GO:0042481	regulation of odontogenesis	biological_process	2	10	21	20	47.619	2.8273	0.0462079	1
GO:0034105	positive regulation of tissue remodeling	biological_process	2	10	18	20	55.5556	2.8273	0.0462079	1
GO:0032281	alpha-amino-3-hydroxy-5-methyl-4-isoxazolepropionic acid selective glutamate receptor complex	cellular_component	2	10	13	20	76.9231	2.8273	0.0462079	1
GO:0030140	trans-Golgi network transport vesicle	cellular_component	2	10	11	20	90.9091	2.8273	0.0462079	1
GO:0015924	mannosyl-oligosaccharide mannosidase activity	molecular_function	2	10	10	20	100	2.8273	0.0462079	1
GO:0015172	acidic amino acid transmembrane transporter activity	molecular_function	2	10	11	20	90.9091	2.8273	0.0462079	1
GO:0007413	axonal fasciculation	biological_process	2	10	11	20	90.9091	2.8273	0.0462079	1
GO:0005247	voltage-gated chloride channel activity	molecular_function	2	10	14	20	71.4286	2.8273	0.0462079	1
GO:0030672	synaptic vesicle membrane	cellular_component	5	44	46	11.3636	95.6522	2.82608	0.0186133	0.775124
GO:0009719	response to endogenous stimulus	biological_process	28	479	795	5.84551	60.2516	2.81332	0.00769849	0.414807
GO:0006810	transport	biological_process	92	2009	2859	4.57939	70.2693	2.81247	0.00647926	0.370271
GO:2000064	regulation of cortisol biosynthetic process	biological_process	1	3	3	33.3333	100	2.80089	0.102018	1
GO:0090273	regulation of somatostatin secretion	biological_process	1	3	5	33.3333	60	2.80089	0.102018	1
GO:0090072	positive regulation of sodium ion transport via voltage-gated sodium channel activity	biological_process	1	3	3	33.3333	100	2.80089	0.102018	1
GO:0090032	negative regulation of steroid hormone biosynthetic process	biological_process	1	3	3	33.3333	100	2.80089	0.102018	1
GO:0072602	interleukin-4 secretion	biological_process	1	3	4	33.3333	75	2.80089	0.102018	1
GO:0072110	glomerular mesangial cell proliferation	biological_process	1	3	3	33.3333	100	2.80089	0.102018	1
GO:0072012	glomerulus vasculature development	biological_process	1	3	4	33.3333	75	2.80089	0.102018	1
GO:0071205	protein localization to juxtaparanode region of axon	biological_process	1	3	3	33.3333	100	2.80089	0.102018	1
GO:0070633	transepithelial transport	biological_process	1	3	13	33.3333	23.0769	2.80089	0.102018	1
GO:0070344	regulation of fat cell proliferation	biological_process	1	3	5	33.3333	60	2.80089	0.102018	1
GO:0060129	thyroid-stimulating hormone-secreting cell differentiation	biological_process	1	3	4	33.3333	75	2.80089	0.102018	1
GO:0060120	inner ear receptor cell fate commitment	biological_process	1	3	3	33.3333	100	2.80089	0.102018	1
GO:0060075	regulation of resting membrane potential	biological_process	1	3	3	33.3333	100	2.80089	0.102018	1
GO:0060056	mammary gland involution	biological_process	1	3	10	33.3333	30	2.80089	0.102018	1
GO:0055075	potassium ion homeostasis	biological_process	1	3	9	33.3333	33.3333	2.80089	0.102018	1
GO:0051935	glutamate uptake involved in synaptic transmission	biological_process	1	3	3	33.3333	100	2.80089	0.102018	1
GO:0051933	amino acid uptake involved in synaptic transmission	biological_process	1	3	3	33.3333	100	2.80089	0.102018	1
GO:0051764	actin crosslink formation	biological_process	1	3	3	33.3333	100	2.80089	0.102018	1
GO:0051580	regulation of neurotransmitter uptake	biological_process	1	3	7	33.3333	42.8571	2.80089	0.102018	1
GO:0051461	positive regulation of corticotropin secretion	biological_process	1	3	7	33.3333	42.8571	2.80089	0.102018	1
GO:0051459	regulation of corticotropin secretion	biological_process	1	3	7	33.3333	42.8571	2.80089	0.102018	1
GO:0051238	sequestering of metal ion	biological_process	1	3	5	33.3333	60	2.80089	0.102018	1
GO:0051023	regulation of immunoglobulin secretion	biological_process	1	3	12	33.3333	25	2.80089	0.102018	1
GO:0048787	presynaptic active zone membrane	cellular_component	1	3	3	33.3333	100	2.80089	0.102018	1
GO:0048642	negative regulation of skeletal muscle tissue development	biological_process	1	3	6	33.3333	50	2.80089	0.102018	1
GO:0048199	vesicle targeting, to, from or within Golgi	biological_process	1	3	3	33.3333	100	2.80089	0.102018	1
GO:0048179	activin receptor complex	cellular_component	1	3	3	33.3333	100	2.80089	0.102018	1
GO:0048014	Tie receptor signaling pathway	biological_process	1	3	4	33.3333	75	2.80089	0.102018	1
GO:0046475	glycerophospholipid catabolic process	biological_process	1	3	5	33.3333	60	2.80089	0.102018	1
GO:0045924	regulation of female receptivity	biological_process	1	3	7	33.3333	42.8571	2.80089	0.102018	1
GO:0045722	positive regulation of gluconeogenesis	biological_process	1	3	4	33.3333	75	2.80089	0.102018	1
GO:0045654	positive regulation of megakaryocyte differentiation	biological_process	1	3	6	33.3333	50	2.80089	0.102018	1
GO:0045163	clustering of voltage-gated potassium channels	biological_process	1	3	3	33.3333	100	2.80089	0.102018	1
GO:0044460	flagellum part	cellular_component	1	3	14	33.3333	21.4286	2.80089	0.102018	1
GO:0044442	microtubule-based flagellum part	cellular_component	1	3	14	33.3333	21.4286	2.80089	0.102018	1
GO:0043903	regulation of symbiosis, encompassing mutualism through parasitism	biological_process	1	3	21	33.3333	14.2857	2.80089	0.102018	1
GO:0043306	positive regulation of mast cell degranulation	biological_process	1	3	10	33.3333	30	2.80089	0.102018	1
GO:0043302	positive regulation of leukocyte degranulation	biological_process	1	3	11	33.3333	27.2727	2.80089	0.102018	1
GO:0043217	myelin maintenance	biological_process	1	3	4	33.3333	75	2.80089	0.102018	1
GO:0043137	DNA replication, removal of RNA primer	biological_process	1	3	4	33.3333	75	2.80089	0.102018	1
GO:0043032	positive regulation of macrophage activation	biological_process	1	3	11	33.3333	27.2727	2.80089	0.102018	1
GO:0042731	PH domain binding	molecular_function	1	3	3	33.3333	100	2.80089	0.102018	1
GO:0042482	positive regulation of odontogenesis	biological_process	1	3	6	33.3333	50	2.80089	0.102018	1
GO:0035608	protein deglutamylation	biological_process	1	3	4	33.3333	75	2.80089	0.102018	1
GO:0035507	regulation of myosin-light-chain-phosphatase activity	biological_process	1	3	3	33.3333	100	2.80089	0.102018	1
GO:0035025	positive regulation of Rho protein signal transduction	biological_process	1	3	8	33.3333	37.5	2.80089	0.102018	1
GO:0034626	fatty acid elongation, polyunsaturated fatty acid	biological_process	1	3	4	33.3333	75	2.80089	0.102018	1
GO:0034435	cholesterol esterification	biological_process	1	3	4	33.3333	75	2.80089	0.102018	1
GO:0034434	sterol esterification	biological_process	1	3	4	33.3333	75	2.80089	0.102018	1
GO:0034433	steroid esterification	biological_process	1	3	4	33.3333	75	2.80089	0.102018	1
GO:0034123	positive regulation of toll-like receptor signaling pathway	biological_process	1	3	10	33.3333	30	2.80089	0.102018	1
GO:0033008	positive regulation of mast cell activation involved in immune response	biological_process	1	3	10	33.3333	30	2.80089	0.102018	1
GO:0032811	negative regulation of epinephrine secretion	biological_process	1	3	6	33.3333	50	2.80089	0.102018	1
GO:0032736	positive regulation of interleukin-13 production	biological_process	1	3	5	33.3333	60	2.80089	0.102018	1
GO:0032287	peripheral nervous system myelin maintenance	biological_process	1	3	3	33.3333	100	2.80089	0.102018	1
GO:0032099	negative regulation of appetite	biological_process	1	3	8	33.3333	37.5	2.80089	0.102018	1
GO:0032096	negative regulation of response to food	biological_process	1	3	9	33.3333	33.3333	2.80089	0.102018	1
GO:0031947	negative regulation of glucocorticoid biosynthetic process	biological_process	1	3	3	33.3333	100	2.80089	0.102018	1
GO:0031944	negative regulation of glucocorticoid metabolic process	biological_process	1	3	3	33.3333	100	2.80089	0.102018	1
GO:0031665	negative regulation of lipopolysaccharide-mediated signaling pathway	biological_process	1	3	4	33.3333	75	2.80089	0.102018	1
GO:0031649	heat generation	biological_process	1	3	14	33.3333	21.4286	2.80089	0.102018	1
GO:0031013	troponin I binding	molecular_function	1	3	6	33.3333	50	2.80089	0.102018	1
GO:0030948	negative regulation of vascular endothelial growth factor receptor signaling pathway	biological_process	1	3	4	33.3333	75	2.80089	0.102018	1
GO:0030547	receptor inhibitor activity	molecular_function	1	3	10	33.3333	30	2.80089	0.102018	1
GO:0030202	heparin metabolic process	biological_process	1	3	3	33.3333	100	2.80089	0.102018	1
GO:0030049	muscle filament sliding	biological_process	1	3	5	33.3333	60	2.80089	0.102018	1
GO:0019276	UDP-N-acetylgalactosamine metabolic process	biological_process	1	3	4	33.3333	75	2.80089	0.102018	1
GO:0016533	cyclin-dependent protein kinase 5 holoenzyme complex	cellular_component	1	3	3	33.3333	100	2.80089	0.102018	1
GO:0016361	activin receptor activity, type I	molecular_function	1	3	4	33.3333	75	2.80089	0.102018	1
GO:0015959	diadenosine polyphosphate metabolic process	biological_process	1	3	3	33.3333	100	2.80089	0.102018	1
GO:0015956	bis(5'-nucleosidyl) oligophosphate metabolic process	biological_process	1	3	3	33.3333	100	2.80089	0.102018	1
GO:0015018	galactosylgalactosylxylosylprotein 3-beta-glucuronosyltransferase activity	molecular_function	1	3	3	33.3333	100	2.80089	0.102018	1
GO:0014056	regulation of acetylcholine secretion	biological_process	1	3	6	33.3333	50	2.80089	0.102018	1
GO:0010873	positive regulation of cholesterol esterification	biological_process	1	3	7	33.3333	42.8571	2.80089	0.102018	1
GO:0010044	response to aluminum ion	biological_process	1	3	4	33.3333	75	2.80089	0.102018	1
GO:0009912	auditory receptor cell fate commitment	biological_process	1	3	3	33.3333	100	2.80089	0.102018	1
GO:0008343	adult feeding behavior	biological_process	1	3	10	33.3333	30	2.80089	0.102018	1
GO:0008330	protein tyrosine/threonine phosphatase activity	molecular_function	1	3	3	33.3333	100	2.80089	0.102018	1
GO:0007586	digestion	biological_process	1	3	17	33.3333	17.6471	2.80089	0.102018	1
GO:0007412	axon target recognition	biological_process	1	3	4	33.3333	75	2.80089	0.102018	1
GO:0007221	positive regulation of transcription of Notch receptor target	biological_process	1	3	3	33.3333	100	2.80089	0.102018	1
GO:0007181	transforming growth factor beta receptor complex assembly	biological_process	1	3	3	33.3333	100	2.80089	0.102018	1
GO:0007021	tubulin complex assembly	biological_process	1	3	4	33.3333	75	2.80089	0.102018	1
GO:0006559	L-phenylalanine catabolic process	biological_process	1	3	7	33.3333	42.8571	2.80089	0.102018	1
GO:0006498	N-terminal protein lipidation	biological_process	1	3	3	33.3333	100	2.80089	0.102018	1
GO:0006449	regulation of translational termination	biological_process	1	3	3	33.3333	100	2.80089	0.102018	1
GO:0005861	troponin complex	cellular_component	1	3	9	33.3333	33.3333	2.80089	0.102018	1
GO:0005251	delayed rectifier potassium channel activity	molecular_function	1	3	6	33.3333	50	2.80089	0.102018	1
GO:0004984	olfactory receptor activity	molecular_function	1	3	1113	33.3333	0.269542	2.80089	0.102018	1
GO:0004937	alpha1-adrenergic receptor activity	molecular_function	1	3	3	33.3333	100	2.80089	0.102018	1
GO:0004908	interleukin-1 receptor activity	molecular_function	1	3	7	33.3333	42.8571	2.80089	0.102018	1
GO:0004528	phosphodiesterase I activity	molecular_function	1	3	4	33.3333	75	2.80089	0.102018	1
GO:0004028	3-chloroallyl aldehyde dehydrogenase activity	molecular_function	1	3	6	33.3333	50	2.80089	0.102018	1
GO:0003099	positive regulation of the force of heart contraction by chemical signal	biological_process	1	3	4	33.3333	75	2.80089	0.102018	1
GO:0002118	aggressive behavior	biological_process	1	3	7	33.3333	42.8571	2.80089	0.102018	1
GO:0001997	positive regulation of the force of heart contraction by epinephrine-norepinephrine	biological_process	1	3	3	33.3333	100	2.80089	0.102018	1
GO:0001996	positive regulation of heart rate by epinephrine-norepinephrine	biological_process	1	3	3	33.3333	100	2.80089	0.102018	1
GO:0001842	neural fold formation	biological_process	1	3	4	33.3333	75	2.80089	0.102018	1
GO:0001758	retinal dehydrogenase activity	molecular_function	1	3	4	33.3333	75	2.80089	0.102018	1
GO:0001706	endoderm formation	biological_process	1	3	14	33.3333	21.4286	2.80089	0.102018	1
GO:0001642	group III metabotropic glutamate receptor activity	molecular_function	1	3	4	33.3333	75	2.80089	0.102018	1
GO:0001533	cornified envelope	cellular_component	1	3	31	33.3333	9.67742	2.80089	0.102018	1
GO:0000221	vacuolar proton-transporting V-type ATPase, V1 domain	cellular_component	1	3	3	33.3333	100	2.80089	0.102018	1
GO:0051931	regulation of sensory perception	biological_process	3	20	31	15	64.5161	2.78623	0.0317094	0.93014
GO:0051930	regulation of sensory perception of pain	biological_process	3	20	31	15	64.5161	2.78623	0.0317094	0.93014
GO:0008038	neuron recognition	biological_process	3	20	21	15	95.2381	2.78623	0.0317094	0.93014
GO:2000021	regulation of ion homeostasis	biological_process	6	59	111	10.1695	53.1532	2.77585	0.0172226	0.738551
GO:0043405	regulation of MAP kinase activity	biological_process	11	141	203	7.80142	69.4581	2.77176	0.0172875	0.738551
GO:0007411	axon guidance	biological_process	8	90	132	8.88889	68.1818	2.77141	0.0138828	0.659235
GO:0031410	cytoplasmic vesicle	cellular_component	30	527	745	5.6926	70.7383	2.76234	0.0104458	0.536556
GO:0009582	detection of abiotic stimulus	biological_process	4	32	69	12.5	46.3768	2.75801	0.0250462	0.923559
GO:0031988	membrane-bounded vesicle	cellular_component	25	420	594	5.95238	70.7071	2.74861	0.00988623	0.509797
GO:0051234	establishment of localization	biological_process	93	2047	2908	4.54323	70.392	2.74695	0.00836229	0.439803
GO:0006935	chemotaxis	biological_process	12	160	296	7.5	54.0541	2.74678	0.0141296	0.666158
GO:0044456	synapse part	cellular_component	20	317	382	6.30915	82.9843	2.72658	0.0121906	0.589395
GO:0042330	taxis	biological_process	12	161	297	7.45342	54.2088	2.72319	0.0145415	0.675925
GO:0031398	positive regulation of protein ubiquitination	biological_process	5	46	54	10.8696	85.1852	2.70773	0.0221964	0.876347
GO:0010043	response to zinc ion	biological_process	3	21	34	14.2857	61.7647	2.67746	0.0360535	0.948091
GO:0033121	regulation of purine nucleotide catabolic process	biological_process	14	201	262	6.96517	76.7176	2.66923	0.017651	0.744442
GO:0030811	regulation of nucleotide catabolic process	biological_process	14	201	262	6.96517	76.7176	2.66923	0.017651	0.744442
GO:0007626	locomotory behavior	biological_process	9	110	155	8.18182	70.9677	2.66239	0.0155341	0.712036
GO:0000982	RNA polymerase II core promoter proximal region sequence-specific DNA binding transcription factor activity	molecular_function	5	47	79	10.6383	59.4937	2.65096	0.0241444	0.892801
GO:0046394	carboxylic acid biosynthetic process	biological_process	11	146	224	7.53425	65.1786	2.6449	0.0193118	0.796672
GO:0016053	organic acid biosynthetic process	biological_process	11	146	224	7.53425	65.1786	2.6449	0.0193118	0.796672
GO:0051320	S phase	biological_process	2	11	11	18.1818	100	2.6382	0.0551874	1
GO:0031290	retinal ganglion cell axon guidance	biological_process	2	11	17	18.1818	64.7059	2.6382	0.0551874	1
GO:0021533	cell differentiation in hindbrain	biological_process	2	11	17	18.1818	64.7059	2.6382	0.0551874	1
GO:0007216	metabotropic glutamate receptor signaling pathway	biological_process	2	11	14	18.1818	78.5714	2.6382	0.0551874	1
GO:0004115	3',5'-cyclic-AMP phosphodiesterase activity	molecular_function	2	11	13	18.1818	84.6154	2.6382	0.0551874	1
GO:0000084	S phase of mitotic cell cycle	biological_process	2	11	11	18.1818	100	2.6382	0.0551874	1
GO:0015698	inorganic anion transport	biological_process	6	62	112	9.67742	55.3571	2.6352	0.0215326	0.858767
GO:0051960	regulation of nervous system development	biological_process	21	344	457	6.10465	75.2735	2.63487	0.0160967	0.727716
GO:0007611	learning or memory	biological_process	10	129	163	7.75194	79.1411	2.61921	0.0252758	0.927493
GO:0050885	neuromuscular process controlling balance	biological_process	4	34	41	11.7647	82.9268	2.61025	0.0305838	0.93014
GO:0030018	Z disc	cellular_component	4	34	61	11.7647	55.7377	2.61025	0.0305838	0.93014
GO:0008528	peptide receptor activity, G-protein coupled	molecular_function	4	34	113	11.7647	30.0885	2.61025	0.0305838	0.93014
GO:0006970	response to osmotic stress	biological_process	4	34	52	11.7647	65.3846	2.61025	0.0305838	0.93014
GO:0001077	RNA polymerase II core promoter proximal region sequence-specific DNA binding transcription factor activity involved in positive regulation of transcription	molecular_function	4	34	61	11.7647	55.7377	2.61025	0.0305838	0.93014
GO:0042386	hemocyte differentiation	biological_process	49	981	1328	4.9949	73.8705	2.60858	0.0142784	0.670778
GO:0033124	regulation of GTP catabolic process	biological_process	13	185	239	7.02703	77.4059	2.60505	0.0151573	0.697185
GO:0001763	morphogenesis of a branching structure	biological_process	8	95	167	8.42105	56.8862	2.59964	0.0187284	0.777466
GO:0014013	regulation of gliogenesis	biological_process	5	48	65	10.4167	73.8462	2.59567	0.0261992	0.93014
GO:0051385	response to mineralocorticoid stimulus	biological_process	3	22	31	13.6364	70.9677	2.57524	0.0406866	1
GO:0007528	neuromuscular junction development	biological_process	3	22	28	13.6364	78.5714	2.57524	0.0406866	1
GO:0007190	activation of adenylate cyclase activity	biological_process	3	22	53	13.6364	41.5094	2.57524	0.0406866	1
GO:0030155	regulation of cell adhesion	biological_process	11	149	247	7.38255	60.3239	2.57121	0.0208907	0.840787
GO:0043085	positive regulation of catalytic activity	biological_process	29	524	762	5.53435	68.7664	2.55323	0.0149486	0.689989
GO:0042578	phosphoric ester hydrolase activity	molecular_function	17	267	346	6.36704	77.1676	2.54892	0.0173775	0.740002
GO:0004725	protein tyrosine phosphatase activity	molecular_function	7	80	101	8.75	79.2079	2.54422	0.0224222	0.876347
GO:0045685	regulation of glial cell differentiation	biological_process	4	35	48	11.4286	72.9167	2.54046	0.0336017	0.93014
GO:0017137	Rab GTPase binding	molecular_function	4	35	48	11.4286	72.9167	2.54046	0.0336017	0.93014
GO:0009581	detection of external stimulus	biological_process	4	35	81	11.4286	43.2099	2.54046	0.0336017	0.93014
GO:0010769	regulation of cell morphogenesis involved in differentiation	biological_process	10	132	167	7.57576	79.0419	2.53943	0.0267687	0.93014
GO:0016323	basolateral plasma membrane	cellular_component	8	97	150	8.24742	64.6667	2.53395	0.0209695	0.841391
GO:0051046	regulation of secretion	biological_process	15	228	403	6.57895	56.5757	2.52675	0.017568	0.744442
GO:0050770	regulation of axonogenesis	biological_process	7	81	96	8.64198	84.375	2.50726	0.023828	0.88628
GO:0031344	regulation of cell projection organization	biological_process	14	210	268	6.66667	78.3582	2.49268	0.0211102	0.844472
GO:0045921	positive regulation of exocytosis	biological_process	3	23	35	13.0435	65.7143	2.47885	0.0456044	1
GO:0019212	phosphatase inhibitor activity	molecular_function	3	23	31	13.0435	74.1935	2.47885	0.0456044	1
GO:0005200	structural constituent of cytoskeleton	molecular_function	3	23	36	13.0435	63.8889	2.47885	0.0456044	1
GO:0030659	cytoplasmic vesicle membrane	cellular_component	11	153	203	7.18954	75.3695	2.47561	0.0234361	0.880045
GO:0050953	sensory perception of light stimulus	biological_process	4	36	107	11.1111	33.6449	2.47313	0.036787	0.961634
GO:0001653	peptide receptor activity	molecular_function	4	36	116	11.1111	31.0345	2.47313	0.036787	0.961634
GO:0008509	anion transmembrane transporter activity	molecular_function	7	82	142	8.53659	57.7465	2.47086	0.0252934	0.927493
GO:0051968	positive regulation of synaptic transmission, glutamatergic	biological_process	2	12	18	16.6667	66.6667	2.4708	0.0647182	1
GO:0045600	positive regulation of fat cell differentiation	biological_process	2	12	21	16.6667	57.1429	2.4708	0.0647182	1
GO:0032420	stereocilium	cellular_component	2	12	19	16.6667	63.1579	2.4708	0.0647182	1
GO:0032107	regulation of response to nutrient levels	biological_process	2	12	22	16.6667	54.5455	2.4708	0.0647182	1
GO:0032104	regulation of response to extracellular stimulus	biological_process	2	12	22	16.6667	54.5455	2.4708	0.0647182	1
GO:0030673	axolemma	cellular_component	2	12	13	16.6667	92.3077	2.4708	0.0647182	1
GO:0005771	multivesicular body	cellular_component	2	12	23	16.6667	52.1739	2.4708	0.0647182	1
GO:0005242	inward rectifier potassium channel activity	molecular_function	2	12	18	16.6667	66.6667	2.4708	0.0647182	1
GO:0005024	transforming growth factor beta receptor activity	molecular_function	2	12	17	16.6667	70.5882	2.4708	0.0647182	1
GO:0004675	transmembrane receptor protein serine/threonine kinase activity	molecular_function	2	12	17	16.6667	70.5882	2.4708	0.0647182	1
GO:0004181	metallocarboxypeptidase activity	molecular_function	2	12	22	16.6667	54.5455	2.4708	0.0647182	1
GO:0065008	regulation of biological quality	biological_process	51	1051	1659	4.85252	63.3514	2.44658	0.0178536	0.748209
GO:0046903	secretion	biological_process	14	213	341	6.57277	62.4633	2.43574	0.02266	0.876347
GO:0007017	microtubule-based process	biological_process	14	214	297	6.54206	72.0539	2.41697	0.0232222	0.876347
GO:0043408	regulation of MAPKKK cascade	biological_process	13	195	300	6.66667	65	2.40049	0.0277758	0.93014
GO:0016023	cytoplasmic membrane-bounded vesicle	cellular_component	23	405	576	5.67901	70.3125	2.39383	0.0266769	0.93014
GO:0005626	insoluble fraction	cellular_component	35	677	929	5.16987	72.8741	2.39211	0.0234661	0.880045
GO:0045762	positive regulation of adenylate cyclase activity	biological_process	3	24	55	12.5	43.6364	2.38772	0.0508019	1
GO:0031281	positive regulation of cyclase activity	biological_process	3	24	57	12.5	42.1053	2.38772	0.0508019	1
GO:0001569	patterning of blood vessels	biological_process	3	24	38	12.5	63.1579	2.38772	0.0508019	1
GO:0051336	regulation of hydrolase activity	biological_process	26	474	747	5.48523	63.4538	2.36396	0.0293272	0.93014
GO:0005615	extracellular space	cellular_component	19	321	832	5.919	38.5817	2.35993	0.0295528	0.93014
GO:0016247	channel regulator activity	molecular_function	4	38	56	10.5263	67.8571	2.34528	0.0436617	1
GO:0050890	cognition	biological_process	10	140	175	7.14286	80	2.33668	0.0326082	0.93014
GO:0000226	microtubule cytoskeleton organization	biological_process	10	140	181	7.14286	77.3481	2.33668	0.0326082	0.93014
GO:2000378	negative regulation of reactive oxygen species metabolic process	biological_process	1	4	8	25	50	2.33018	0.133662	1
GO:0097067	cellular response to thyroid hormone stimulus	biological_process	1	4	5	25	80	2.33018	0.133662	1
GO:0097066	response to thyroid hormone stimulus	biological_process	1	4	5	25	80	2.33018	0.133662	1
GO:0090232	positive regulation of spindle checkpoint	biological_process	1	4	4	25	100	2.33018	0.133662	1
GO:0090192	regulation of glomerulus development	biological_process	1	4	11	25	36.3636	2.33018	0.133662	1
GO:0090083	regulation of inclusion body assembly	biological_process	1	4	5	25	80	2.33018	0.133662	1
GO:0090005	negative regulation of establishment of protein localization in plasma membrane	biological_process	1	4	4	25	100	2.33018	0.133662	1
GO:0072124	regulation of glomerular mesangial cell proliferation	biological_process	1	4	6	25	66.6667	2.33018	0.133662	1
GO:0071774	response to fibroblast growth factor stimulus	biological_process	1	4	9	25	44.4444	2.33018	0.133662	1
GO:0071504	cellular response to heparin	biological_process	1	4	4	25	100	2.33018	0.133662	1
GO:0071503	response to heparin	biological_process	1	4	5	25	80	2.33018	0.133662	1
GO:0070255	regulation of mucus secretion	biological_process	1	4	7	25	57.1429	2.33018	0.133662	1
GO:0070032	synaptobrevin 2-SNAP-25-syntaxin-1a-complexin I complex	cellular_component	1	4	4	25	100	2.33018	0.133662	1
GO:0060907	positive regulation of macrophage cytokine production	biological_process	1	4	6	25	66.6667	2.33018	0.133662	1
GO:0060763	mammary duct terminal end bud growth	biological_process	1	4	5	25	80	2.33018	0.133662	1
GO:0060561	apoptosis involved in morphogenesis	biological_process	1	4	8	25	50	2.33018	0.133662	1
GO:0060180	female mating behavior	biological_process	1	4	8	25	50	2.33018	0.133662	1
GO:0055078	sodium ion homeostasis	biological_process	1	4	10	25	40	2.33018	0.133662	1
GO:0051577	MyoD binding	molecular_function	1	4	4	25	100	2.33018	0.133662	1
GO:0051409	response to nitrosative stress	biological_process	1	4	4	25	100	2.33018	0.133662	1
GO:0050942	positive regulation of pigment cell differentiation	biological_process	1	4	4	25	100	2.33018	0.133662	1
GO:0050891	multicellular organismal water homeostasis	biological_process	1	4	6	25	66.6667	2.33018	0.133662	1
GO:0048681	negative regulation of axon regeneration	biological_process	1	4	5	25	80	2.33018	0.133662	1
GO:0048484	enteric nervous system development	biological_process	1	4	14	25	28.5714	2.33018	0.133662	1
GO:0046684	response to pyrethroid	biological_process	1	4	5	25	80	2.33018	0.133662	1
GO:0046516	hypusine metabolic process	biological_process	1	4	4	25	100	2.33018	0.133662	1
GO:0045636	positive regulation of melanocyte differentiation	biological_process	1	4	4	25	100	2.33018	0.133662	1
GO:0045578	negative regulation of B cell differentiation	biological_process	1	4	4	25	100	2.33018	0.133662	1
GO:0045499	chemorepellent activity	molecular_function	1	4	6	25	66.6667	2.33018	0.133662	1
GO:0045098	type III intermediate filament	cellular_component	1	4	5	25	80	2.33018	0.133662	1
GO:0045084	positive regulation of interleukin-12 biosynthetic process	biological_process	1	4	8	25	50	2.33018	0.133662	1
GO:0044344	cellular response to fibroblast growth factor stimulus	biological_process	1	4	9	25	44.4444	2.33018	0.133662	1
GO:0043654	recognition of apoptotic cell	biological_process	1	4	4	25	100	2.33018	0.133662	1
GO:0043426	MRF binding	molecular_function	1	4	4	25	100	2.33018	0.133662	1
GO:0043153	entrainment of circadian clock by photoperiod	biological_process	1	4	4	25	100	2.33018	0.133662	1
GO:0042362	fat-soluble vitamin biosynthetic process	biological_process	1	4	11	25	36.3636	2.33018	0.133662	1
GO:0038007	netrin-activated signaling pathway	biological_process	1	4	4	25	100	2.33018	0.133662	1
GO:0035860	glial cell-derived neurotrophic factor receptor signaling pathway	biological_process	1	4	4	25	100	2.33018	0.133662	1
GO:0035166	post-embryonic hemopoiesis	biological_process	1	4	5	25	80	2.33018	0.133662	1
GO:0033601	positive regulation of mammary gland epithelial cell proliferation	biological_process	1	4	5	25	80	2.33018	0.133662	1
GO:0033275	actin-myosin filament sliding	biological_process	1	4	7	25	57.1429	2.33018	0.133662	1
GO:0033005	positive regulation of mast cell activation	biological_process	1	4	12	25	33.3333	2.33018	0.133662	1
GO:0032780	negative regulation of ATPase activity	biological_process	1	4	5	25	80	2.33018	0.133662	1
GO:0032753	positive regulation of interleukin-4 production	biological_process	1	4	11	25	36.3636	2.33018	0.133662	1
GO:0032689	negative regulation of interferon-gamma production	biological_process	1	4	15	25	26.6667	2.33018	0.133662	1
GO:0032674	regulation of interleukin-5 production	biological_process	1	4	10	25	40	2.33018	0.133662	1
GO:0032347	regulation of aldosterone biosynthetic process	biological_process	1	4	4	25	100	2.33018	0.133662	1
GO:0032109	positive regulation of response to nutrient levels	biological_process	1	4	7	25	57.1429	2.33018	0.133662	1
GO:0032106	positive regulation of response to extracellular stimulus	biological_process	1	4	7	25	57.1429	2.33018	0.133662	1
GO:0031315	extrinsic to mitochondrial outer membrane	cellular_component	1	4	4	25	100	2.33018	0.133662	1
GO:0030219	megakaryocyte differentiation	biological_process	1	4	7	25	57.1429	2.33018	0.133662	1
GO:0021978	telencephalon regionalization	biological_process	1	4	4	25	100	2.33018	0.133662	1
GO:0021853	cerebral cortex GABAergic interneuron migration	biological_process	1	4	5	25	80	2.33018	0.133662	1
GO:0021830	interneuron migration from the subpallium to the cortex	biological_process	1	4	5	25	80	2.33018	0.133662	1
GO:0021631	optic nerve morphogenesis	biological_process	1	4	5	25	80	2.33018	0.133662	1
GO:0021554	optic nerve development	biological_process	1	4	5	25	80	2.33018	0.133662	1
GO:0019211	phosphatase activator activity	molecular_function	1	4	4	25	100	2.33018	0.133662	1
GO:0017002	activin receptor activity	molecular_function	1	4	6	25	66.6667	2.33018	0.133662	1
GO:0016500	protein-hormone receptor activity	molecular_function	1	4	10	25	40	2.33018	0.133662	1
GO:0016454	C-palmitoyltransferase activity	molecular_function	1	4	5	25	80	2.33018	0.133662	1
GO:0015868	purine ribonucleotide transport	biological_process	1	4	4	25	100	2.33018	0.133662	1
GO:0015865	purine nucleotide transport	biological_process	1	4	4	25	100	2.33018	0.133662	1
GO:0015682	ferric iron transport	biological_process	1	4	4	25	100	2.33018	0.133662	1
GO:0015377	cation	molecular_function	1	4	7	25	57.1429	2.33018	0.133662	1
GO:0014060	regulation of epinephrine secretion	biological_process	1	4	7	25	57.1429	2.33018	0.133662	1
GO:0014012	peripheral nervous system axon regeneration	biological_process	1	4	7	25	57.1429	2.33018	0.133662	1
GO:0010694	positive regulation of alkaline phosphatase activity	biological_process	1	4	5	25	80	2.33018	0.133662	1
GO:0010107	potassium ion import	biological_process	1	4	5	25	80	2.33018	0.133662	1
GO:0009648	photoperiodism	biological_process	1	4	5	25	80	2.33018	0.133662	1
GO:0009074	aromatic amino acid family catabolic process	biological_process	1	4	14	25	28.5714	2.33018	0.133662	1
GO:0008612	peptidyl-lysine modification to hypusine	biological_process	1	4	4	25	100	2.33018	0.133662	1
GO:0008089	anterograde axon cargo transport	biological_process	1	4	4	25	100	2.33018	0.133662	1
GO:0007129	synapsis	biological_process	1	4	11	25	36.3636	2.33018	0.133662	1
GO:0007095	mitotic cell cycle G2/M transition DNA damage checkpoint	biological_process	1	4	7	25	57.1429	2.33018	0.133662	1
GO:0006883	cellular sodium ion homeostasis	biological_process	1	4	7	25	57.1429	2.33018	0.133662	1
GO:0006862	nucleotide transport	biological_process	1	4	4	25	100	2.33018	0.133662	1
GO:0006558	L-phenylalanine metabolic process	biological_process	1	4	8	25	50	2.33018	0.133662	1
GO:0006083	acetate metabolic process	biological_process	1	4	4	25	100	2.33018	0.133662	1
GO:0005826	actomyosin contractile ring	cellular_component	1	4	6	25	66.6667	2.33018	0.133662	1
GO:0005212	structural constituent of eye lens	molecular_function	1	4	22	25	18.1818	2.33018	0.133662	1
GO:0005149	interleukin-1 receptor binding	molecular_function	1	4	15	25	26.6667	2.33018	0.133662	1
GO:0005042	netrin receptor activity	molecular_function	1	4	4	25	100	2.33018	0.133662	1
GO:0004971	alpha-amino-3-hydroxy-5-methyl-4-isoxazole propionate selective glutamate receptor activity	molecular_function	1	4	4	25	100	2.33018	0.133662	1
GO:0004889	nicotinic acetylcholine-activated cation-selective channel activity	molecular_function	1	4	16	25	25	2.33018	0.133662	1
GO:0004758	serine C-palmitoyltransferase activity	molecular_function	1	4	5	25	80	2.33018	0.133662	1
GO:0004745	retinol dehydrogenase activity	molecular_function	1	4	17	25	23.5294	2.33018	0.133662	1
GO:0004716	receptor signaling protein tyrosine kinase activity	molecular_function	1	4	6	25	66.6667	2.33018	0.133662	1
GO:0004383	guanylate cyclase activity	molecular_function	1	4	11	25	36.3636	2.33018	0.133662	1
GO:0003057	regulation of the force of heart contraction by chemical signal	biological_process	1	4	5	25	80	2.33018	0.133662	1
GO:0002825	regulation of T-helper 1 type immune response	biological_process	1	4	20	25	20	2.33018	0.133662	1
GO:0002318	myeloid progenitor cell differentiation	biological_process	1	4	6	25	66.6667	2.33018	0.133662	1
GO:0001515	opioid peptide activity	molecular_function	1	4	5	25	80	2.33018	0.133662	1
GO:0071277	cellular response to calcium ion	biological_process	2	13	17	15.3846	76.4706	2.32094	0.0747505	1
GO:0070371	ERK1 and ERK2 cascade	biological_process	2	13	19	15.3846	68.4211	2.32094	0.0747505	1
GO:0060487	lung epithelial cell differentiation	biological_process	2	13	19	15.3846	68.4211	2.32094	0.0747505	1
GO:0060113	inner ear receptor cell differentiation	biological_process	2	13	22	15.3846	59.0909	2.32094	0.0747505	1
GO:0050699	WW domain binding	molecular_function	2	13	19	15.3846	68.4211	2.32094	0.0747505	1
GO:0035265	organ growth	biological_process	2	13	17	15.3846	76.4706	2.32094	0.0747505	1
GO:0010953	regulation of protein maturation by peptide bond cleavage	biological_process	2	13	23	15.3846	56.5217	2.32094	0.0747505	1
GO:0010922	positive regulation of phosphatase activity	biological_process	2	13	16	15.3846	81.25	2.32094	0.0747505	1
GO:0009214	cyclic nucleotide catabolic process	biological_process	2	13	15	15.3846	86.6667	2.32094	0.0747505	1
GO:0008603	cAMP-dependent protein kinase regulator activity	molecular_function	2	13	17	15.3846	76.4706	2.32094	0.0747505	1
GO:0005515	protein binding	molecular_function	220	5581	8086	3.94195	69.0205	2.31347	0.0227683	0.876347
GO:0050801	ion homeostasis	biological_process	17	282	493	6.02837	57.2008	2.30907	0.0313407	0.93014
GO:0030246	carbohydrate binding	molecular_function	14	220	430	6.36364	51.1628	2.30638	0.0386606	0.975828
GO:0051349	positive regulation of lyase activity	biological_process	3	25	59	12	42.3729	2.30132	0.056273	1
GO:0031214	biomineral tissue development	biological_process	3	25	51	12	49.0196	2.30132	0.056273	1
GO:0000981	sequence-specific DNA binding RNA polymerase II transcription factor activity	molecular_function	7	87	181	8.04598	48.0663	2.2965	0.033547	0.93014
GO:0032989	cellular component morphogenesis	biological_process	17	283	386	6.00707	73.3161	2.29359	0.0317715	0.93014
GO:0007600	sensory perception	biological_process	10	142	1591	7.04225	8.9252	2.2881	0.0344997	0.93014
GO:0000977	RNA polymerase II regulatory region sequence-specific DNA binding	molecular_function	4	39	66	10.2564	59.0909	2.28446	0.047351	1
GO:0005085	guanyl-nucleotide exchange factor activity	molecular_function	9	124	168	7.25806	73.8095	2.26758	0.0424918	1
GO:0030036	actin cytoskeleton organization	biological_process	13	202	265	6.43564	76.2264	2.26432	0.0323343	0.93014
GO:0043087	regulation of GTPase activity	biological_process	12	182	236	6.59341	77.1186	2.26381	0.0383167	0.969001
GO:0042763	intracellular immature spore	cellular_component	16	264	388	6.06061	68.0412	2.26118	0.0397466	0.999418
GO:0030665	clathrin coated vesicle membrane	cellular_component	5	55	59	9.09091	93.2203	2.2448	0.0436921	1
GO:0010975	regulation of neuron projection development	biological_process	12	183	218	6.55738	83.945	2.24348	0.039016	0.982921
GO:0048812	neuron projection morphogenesis	biological_process	10	144	176	6.94444	81.8182	2.24031	0.0365675	0.959696
GO:0048583	regulation of response to stimulus	biological_process	52	1105	1723	4.70588	64.1323	2.23743	0.0318323	0.93014
GO:0045664	regulation of neuron differentiation	biological_process	16	266	341	6.01504	78.0059	2.22916	0.0405391	1
GO:0012506	vesicle membrane	cellular_component	11	164	221	6.70732	74.2081	2.22699	0.049441	1
GO:0050806	positive regulation of synaptic transmission	biological_process	4	40	60	10	66.6667	2.22556	0.0512079	1
GO:0032321	positive regulation of Rho GTPase activity	biological_process	4	40	69	10	57.971	2.22556	0.0512079	1
GO:0001012	RNA polymerase II regulatory region DNA binding	molecular_function	4	40	68	10	58.8235	2.22556	0.0512079	1
GO:0045981	positive regulation of nucleotide metabolic process	biological_process	3	26	54	11.5385	48.1481	2.21921	0.0620115	1
GO:0015807	L-amino acid transport	biological_process	3	26	32	11.5385	81.25	2.21921	0.0620115	1
GO:0001837	epithelial to mesenchymal transition	biological_process	3	26	38	11.5385	68.4211	2.21921	0.0620115	1
GO:0055065	metal ion homeostasis	biological_process	10	145	288	6.89655	50.3472	2.2167	0.037668	0.962286
GO:0002009	morphogenesis of an epithelium	biological_process	9	126	232	7.14286	54.3103	2.21547	0.0445631	1
GO:0030154	cell differentiation	biological_process	40	817	1390	4.89596	58.777	2.20433	0.0381941	0.969001
GO:0032990	cell part morphogenesis	biological_process	12	185	227	6.48649	81.4978	2.20319	0.0405289	1
GO:0006470	protein dephosphorylation	biological_process	8	108	135	7.40741	80	2.19938	0.0571807	1
GO:0060479	lung cell differentiation	biological_process	2	14	20	14.2857	70	2.18551	0.0852373	1
GO:0060291	long-term synaptic potentiation	biological_process	2	14	19	14.2857	73.6842	2.18551	0.0852373	1
GO:0048762	mesenchymal cell differentiation	biological_process	2	14	22	14.2857	63.6364	2.18551	0.0852373	1
GO:0045823	positive regulation of heart contraction	biological_process	2	14	24	14.2857	58.3333	2.18551	0.0852373	1
GO:0042310	vasoconstriction	biological_process	2	14	21	14.2857	66.6667	2.18551	0.0852373	1
GO:0032590	dendrite membrane	cellular_component	2	14	15	14.2857	93.3333	2.18551	0.0852373	1
GO:0022829	wide pore channel activity	molecular_function	2	14	24	14.2857	58.3333	2.18551	0.0852373	1
GO:0021952	central nervous system projection neuron axonogenesis	biological_process	2	14	15	14.2857	93.3333	2.18551	0.0852373	1
GO:0016849	phosphorus-oxygen lyase activity	molecular_function	2	14	24	14.2857	58.3333	2.18551	0.0852373	1
GO:0002026	regulation of the force of heart contraction	biological_process	2	14	22	14.2857	63.6364	2.18551	0.0852373	1
GO:0003012	muscle system process	biological_process	6	73	131	8.21918	55.7252	2.18291	0.0433719	1
GO:0051971	positive regulation of transmission of nerve impulse	biological_process	4	41	64	9.7561	64.0625	2.16845	0.0552315	1
GO:0010035	response to inorganic substance	biological_process	15	249	378	6.0241	65.873	2.16304	0.0368616	0.961679
GO:0022604	regulation of cell morphogenesis	biological_process	13	208	270	6.25	77.037	2.15179	0.0534081	1
GO:0050878	regulation of body fluid levels	biological_process	6	74	144	8.10811	51.3889	2.14592	0.0458599	1
GO:0030855	epithelial cell differentiation	biological_process	6	74	150	8.10811	49.3333	2.14592	0.0458599	1
GO:0006814	sodium ion transport	biological_process	6	74	136	8.10811	54.4118	2.14592	0.0458599	1
GO:0051970	negative regulation of transmission of nerve impulse	biological_process	3	27	40	11.1111	67.5	2.141	0.0680102	1
GO:0050805	negative regulation of synaptic transmission	biological_process	3	27	36	11.1111	75	2.141	0.0680102	1
GO:0016769	transferase activity, transferring nitrogenous groups	molecular_function	3	27	42	11.1111	64.2857	2.141	0.0680102	1
GO:0016358	dendrite development	biological_process	3	27	33	11.1111	81.8182	2.141	0.0680102	1
GO:0014910	regulation of smooth muscle cell migration	biological_process	3	27	36	11.1111	75	2.141	0.0680102	1
GO:0010977	negative regulation of neuron projection development	biological_process	3	27	31	11.1111	87.0968	2.141	0.0680102	1
GO:0008375	acetylglucosaminyltransferase activity	molecular_function	3	27	36	11.1111	75	2.141	0.0680102	1
GO:0000038	very long-chain fatty acid metabolic process	biological_process	3	27	37	11.1111	72.973	2.141	0.0680102	1
GO:0050767	regulation of neurogenesis	biological_process	18	315	416	5.71429	75.7212	2.13748	0.0422588	1
GO:0035335	peptidyl-tyrosine dephosphorylation	biological_process	4	42	49	9.52381	85.7143	2.11303	0.0594208	1
GO:0005083	small GTPase regulator activity	molecular_function	14	231	283	6.06061	81.6254	2.1122	0.045025	1
GO:0019933	cAMP-mediated signaling	biological_process	5	58	106	8.62069	54.717	2.1108	0.0529069	1
GO:0006936	muscle contraction	biological_process	5	58	107	8.62069	54.2056	2.1108	0.0529069	1
GO:0009605	response to external stimulus	biological_process	25	474	824	5.27426	57.5243	2.1098	0.0412944	1
GO:0015630	microtubule cytoskeleton	cellular_component	6	75	102	8	73.5294	2.10952	0.0484349	1
GO:0044433	cytoplasmic vesicle part	cellular_component	12	190	246	6.31579	77.2358	2.1046	0.0449808	1
GO:0006873	cellular ion homeostasis	biological_process	15	253	438	5.92885	57.7626	2.09767	0.0543655	1
GO:0019717	synaptosome	cellular_component	9	131	149	6.87023	87.9195	2.08931	0.0507664	1
GO:0051047	positive regulation of secretion	biological_process	8	112	219	7.14286	51.1416	2.08755	0.0617451	1
GO:0023057	negative regulation of signaling	biological_process	19	341	481	5.57185	70.894	2.08168	0.0504045	1
GO:0008194	UDP-glycosyltransferase activity	molecular_function	6	76	112	7.89474	67.8571	2.0737	0.0510975	1
GO:0007018	microtubule-based movement	biological_process	6	76	121	7.89474	62.8099	2.0737	0.0510975	1
GO:0009653	anatomical structure morphogenesis	biological_process	34	689	1150	4.93469	59.913	2.06969	0.0429896	1
GO:0030054	cell junction	cellular_component	26	501	697	5.18962	71.8795	2.06662	0.0466394	1
GO:0046324	regulation of glucose import	biological_process	3	28	39	10.7143	71.7949	2.06635	0.0742617	1
GO:0014015	positive regulation of gliogenesis	biological_process	3	28	36	10.7143	77.7778	2.06635	0.0742617	1
GO:0090003	regulation of establishment of protein localization in plasma membrane	biological_process	2	15	18	13.3333	83.3333	2.06212	0.0961343	1
GO:0070373	negative regulation of ERK1 and ERK2 cascade	biological_process	2	15	20	13.3333	75	2.06212	0.0961343	1
GO:0015923	mannosidase activity	molecular_function	2	15	15	13.3333	100	2.06212	0.0961343	1
GO:0010718	positive regulation of epithelial to mesenchymal transition	biological_process	2	15	20	13.3333	75	2.06212	0.0961343	1
GO:0005921	gap junction	cellular_component	2	15	29	13.3333	51.7241	2.06212	0.0961343	1
GO:0001965	G-protein alpha-subunit binding	molecular_function	2	15	21	13.3333	71.4286	2.06212	0.0961343	1
GO:0000979	RNA polymerase II core promoter sequence-specific DNA binding	molecular_function	2	15	22	13.3333	68.1818	2.06212	0.0961343	1
GO:0051240	positive regulation of multicellular organismal process	biological_process	14	234	462	5.98291	50.6494	2.06104	0.0474445	1
GO:0010001	glial cell differentiation	biological_process	4	43	53	9.30233	81.1321	2.05921	0.0637743	1
GO:0030029	actin filament-based process	biological_process	13	214	281	6.07477	76.1566	2.04287	0.0572199	1
GO:0006629	lipid metabolic process	biological_process	30	597	927	5.02513	64.4013	2.04176	0.0516757	1
GO:0010648	negative regulation of cell communication	biological_process	19	344	482	5.52326	71.3693	2.0415	0.0518206	1
GO:0031175	neuron projection development	biological_process	7	95	112	7.36842	84.8214	2.04096	0.0501657	1
GO:0061138	morphogenesis of a branching epithelium	biological_process	6	77	141	7.79221	54.6099	2.03843	0.0538479	1
GO:0046578	regulation of Ras protein signal transduction	biological_process	8	114	151	7.01754	75.4967	2.03337	0.0645053	1
GO:0051592	response to calcium ion	biological_process	5	60	85	8.33333	70.5882	2.02603	0.0596313	1
GO:0033189	response to vitamin A	biological_process	5	60	102	8.33333	58.8235	2.02603	0.0596313	1
GO:0031227	intrinsic to endoplasmic reticulum membrane	cellular_component	5	60	80	8.33333	75	2.02603	0.0596313	1
GO:0031329	regulation of cellular catabolic process	biological_process	18	323	427	5.57276	75.644	2.02535	0.0635279	1
GO:0030695	GTPase regulator activity	molecular_function	19	346	435	5.49133	79.5402	2.01491	0.0528881	1
GO:0050708	regulation of protein secretion	biological_process	4	44	105	9.09091	41.9048	2.0069	0.0682903	1
GO:0019208	phosphatase regulator activity	molecular_function	4	44	54	9.09091	81.4815	2.0069	0.0682903	1
GO:0009755	hormone-mediated signaling pathway	biological_process	4	44	72	9.09091	61.1111	2.0069	0.0682903	1
GO:0007156	homophilic cell adhesion	biological_process	6	78	106	7.69231	73.5849	2.0037	0.0566865	1
GO:2000352	negative regulation of endothelial cell apoptosis	biological_process	1	5	7	20	71.4286	1.99879	0.164193	1
GO:0090307	spindle assembly involved in mitosis	biological_process	1	5	8	20	62.5	1.99879	0.164193	1
GO:0090231	regulation of spindle checkpoint	biological_process	1	5	7	20	71.4286	1.99879	0.164193	1
GO:0070571	negative regulation of neuron projection regeneration	biological_process	1	5	6	20	83.3333	1.99879	0.164193	1
GO:0070382	exocytic vesicle	cellular_component	1	5	7	20	71.4286	1.99879	0.164193	1
GO:0070252	actin-mediated cell contraction	biological_process	1	5	9	20	55.5556	1.99879	0.164193	1
GO:0060997	dendritic spine morphogenesis	biological_process	1	5	6	20	83.3333	1.99879	0.164193	1
GO:0051608	histamine transport	biological_process	1	5	12	20	41.6667	1.99879	0.164193	1
GO:0051590	positive regulation of neurotransmitter transport	biological_process	1	5	9	20	55.5556	1.99879	0.164193	1
GO:0050847	progesterone receptor signaling pathway	biological_process	1	5	5	20	100	1.99879	0.164193	1
GO:0048266	behavioral response to pain	biological_process	1	5	13	20	38.4615	1.99879	0.164193	1
GO:0048087	positive regulation of developmental pigmentation	biological_process	1	5	5	20	100	1.99879	0.164193	1
GO:0047372	acylglycerol lipase activity	molecular_function	1	5	8	20	62.5	1.99879	0.164193	1
GO:0046146	tetrahydrobiopterin metabolic process	biological_process	1	5	8	20	62.5	1.99879	0.164193	1
GO:0046130	purine ribonucleoside catabolic process	biological_process	1	5	5	20	100	1.99879	0.164193	1
GO:0045906	negative regulation of vasoconstriction	biological_process	1	5	9	20	55.5556	1.99879	0.164193	1
GO:0045760	positive regulation of action potential	biological_process	1	5	8	20	62.5	1.99879	0.164193	1
GO:0045178	basal part of cell	cellular_component	1	5	7	20	71.4286	1.99879	0.164193	1
GO:0043616	keratinocyte proliferation	biological_process	1	5	14	20	35.7143	1.99879	0.164193	1
GO:0043202	lysosomal lumen	cellular_component	1	5	6	20	83.3333	1.99879	0.164193	1
GO:0042756	drinking behavior	biological_process	1	5	14	20	35.7143	1.99879	0.164193	1
GO:0035767	endothelial cell chemotaxis	biological_process	1	5	8	20	62.5	1.99879	0.164193	1
GO:0035095	behavioral response to nicotine	biological_process	1	5	8	20	62.5	1.99879	0.164193	1
GO:0034375	high-density lipoprotein particle remodeling	biological_process	1	5	10	20	50	1.99879	0.164193	1
GO:0034362	low-density lipoprotein particle	cellular_component	1	5	12	20	41.6667	1.99879	0.164193	1
GO:0034219	carbohydrate transmembrane transport	biological_process	1	5	10	20	50	1.99879	0.164193	1
GO:0033690	positive regulation of osteoblast proliferation	biological_process	1	5	9	20	55.5556	1.99879	0.164193	1
GO:0033604	negative regulation of catecholamine secretion	biological_process	1	5	9	20	55.5556	1.99879	0.164193	1
GO:0032353	negative regulation of hormone biosynthetic process	biological_process	1	5	5	20	100	1.99879	0.164193	1
GO:0032351	negative regulation of hormone metabolic process	biological_process	1	5	5	20	100	1.99879	0.164193	1
GO:0032344	regulation of aldosterone metabolic process	biological_process	1	5	5	20	100	1.99879	0.164193	1
GO:0032317	regulation of Rap GTPase activity	biological_process	1	5	6	20	83.3333	1.99879	0.164193	1
GO:0032236	positive regulation of calcium ion transport via store-operated calcium channel activity	biological_process	1	5	8	20	62.5	1.99879	0.164193	1
GO:0032234	regulation of calcium ion transport via store-operated calcium channel activity	biological_process	1	5	9	20	55.5556	1.99879	0.164193	1
GO:0032060	bleb assembly	biological_process	1	5	6	20	83.3333	1.99879	0.164193	1
GO:0032000	positive regulation of fatty acid beta-oxidation	biological_process	1	5	7	20	71.4286	1.99879	0.164193	1
GO:0031946	regulation of glucocorticoid biosynthetic process	biological_process	1	5	5	20	100	1.99879	0.164193	1
GO:0031681	G-protein beta-subunit binding	molecular_function	1	5	6	20	83.3333	1.99879	0.164193	1
GO:0031211	endoplasmic reticulum palmitoyltransferase complex	cellular_component	1	5	6	20	83.3333	1.99879	0.164193	1
GO:0030828	positive regulation of cGMP biosynthetic process	biological_process	1	5	8	20	62.5	1.99879	0.164193	1
GO:0030826	regulation of cGMP biosynthetic process	biological_process	1	5	10	20	50	1.99879	0.164193	1
GO:0030548	acetylcholine receptor regulator activity	molecular_function	1	5	5	20	100	1.99879	0.164193	1
GO:0030259	lipid glycosylation	biological_process	1	5	27	20	18.5185	1.99879	0.164193	1
GO:0021843	substrate-independent telencephalic tangential interneuron migration	biological_process	1	5	6	20	83.3333	1.99879	0.164193	1
GO:0021826	substrate-independent telencephalic tangential migration	biological_process	1	5	6	20	83.3333	1.99879	0.164193	1
GO:0021707	cerebellar granule cell differentiation	biological_process	1	5	5	20	100	1.99879	0.164193	1
GO:0019966	interleukin-1 binding	molecular_function	1	5	10	20	50	1.99879	0.164193	1
GO:0019800	peptide cross-linking via chondroitin 4-sulfate glycosaminoglycan	biological_process	1	5	8	20	62.5	1.99879	0.164193	1
GO:0019695	choline metabolic process	biological_process	1	5	5	20	100	1.99879	0.164193	1
GO:0019368	fatty acid elongation, unsaturated fatty acid	biological_process	1	5	6	20	83.3333	1.99879	0.164193	1
GO:0018410	C-terminal protein amino acid modification	biological_process	1	5	6	20	83.3333	1.99879	0.164193	1
GO:0018200	peptidyl-glutamic acid modification	biological_process	1	5	7	20	71.4286	1.99879	0.164193	1
GO:0017080	sodium channel regulator activity	molecular_function	1	5	9	20	55.5556	1.99879	0.164193	1
GO:0017059	serine C-palmitoyltransferase complex	cellular_component	1	5	6	20	83.3333	1.99879	0.164193	1
GO:0016895	exodeoxyribonuclease activity, producing 5'-phosphomonoesters	molecular_function	1	5	9	20	55.5556	1.99879	0.164193	1
GO:0016528	sarcoplasm	cellular_component	1	5	5	20	100	1.99879	0.164193	1
GO:0014889	muscle atrophy	biological_process	1	5	7	20	71.4286	1.99879	0.164193	1
GO:0014033	neural crest cell differentiation	biological_process	1	5	6	20	83.3333	1.99879	0.164193	1
GO:0010872	regulation of cholesterol esterification	biological_process	1	5	9	20	55.5556	1.99879	0.164193	1
GO:0010746	regulation of plasma membrane long-chain fatty acid transport	biological_process	1	5	6	20	83.3333	1.99879	0.164193	1
GO:0010745	negative regulation of macrophage derived foam cell differentiation	biological_process	1	5	9	20	55.5556	1.99879	0.164193	1
GO:0010172	embryonic body morphogenesis	biological_process	1	5	7	20	71.4286	1.99879	0.164193	1
GO:0008199	ferric iron binding	molecular_function	1	5	21	20	23.8095	1.99879	0.164193	1
GO:0008090	retrograde axon cargo transport	biological_process	1	5	5	20	100	1.99879	0.164193	1
GO:0006729	tetrahydrobiopterin biosynthetic process	biological_process	1	5	7	20	71.4286	1.99879	0.164193	1
GO:0006706	steroid catabolic process	biological_process	1	5	19	20	26.3158	1.99879	0.164193	1
GO:0006700	C21-steroid hormone biosynthetic process	biological_process	1	5	11	20	45.4545	1.99879	0.164193	1
GO:0006297	nucleotide-excision repair, DNA gap filling	biological_process	1	5	6	20	83.3333	1.99879	0.164193	1
GO:0006287	base-excision repair, gap-filling	biological_process	1	5	7	20	71.4286	1.99879	0.164193	1
GO:0006152	purine nucleoside catabolic process	biological_process	1	5	5	20	100	1.99879	0.164193	1
GO:0005981	regulation of glycogen catabolic process	biological_process	1	5	9	20	55.5556	1.99879	0.164193	1
GO:0005892	nicotinic acetylcholine-gated receptor-channel complex	cellular_component	1	5	16	20	31.25	1.99879	0.164193	1
GO:0005583	fibrillar collagen	cellular_component	1	5	12	20	41.6667	1.99879	0.164193	1
GO:0005523	tropomyosin binding	molecular_function	1	5	11	20	45.4545	1.99879	0.164193	1
GO:0004936	alpha-adrenergic receptor activity	molecular_function	1	5	6	20	83.3333	1.99879	0.164193	1
GO:0004768	stearoyl-CoA 9-desaturase activity	molecular_function	1	5	6	20	83.3333	1.99879	0.164193	1
GO:0004616	phosphogluconate dehydrogenase (decarboxylating) activity	molecular_function	1	5	5	20	100	1.99879	0.164193	1
GO:0004529	exodeoxyribonuclease activity	molecular_function	1	5	9	20	55.5556	1.99879	0.164193	1
GO:0003407	neural retina development	biological_process	1	5	5	20	100	1.99879	0.164193	1
GO:0003181	atrioventricular valve morphogenesis	biological_process	1	5	7	20	71.4286	1.99879	0.164193	1
GO:0002686	negative regulation of leukocyte migration	biological_process	1	5	9	20	55.5556	1.99879	0.164193	1
GO:0002328	pro-B cell differentiation	biological_process	1	5	6	20	83.3333	1.99879	0.164193	1
GO:0002178	palmitoyltransferase complex	cellular_component	1	5	6	20	83.3333	1.99879	0.164193	1
GO:0002092	positive regulation of receptor internalization	biological_process	1	5	10	20	50	1.99879	0.164193	1
GO:0002021	response to dietary excess	biological_process	1	5	8	20	62.5	1.99879	0.164193	1
GO:0001963	synaptic transmission, dopaminergic	biological_process	1	5	13	20	38.4615	1.99879	0.164193	1
GO:0001895	retina homeostasis	biological_process	1	5	8	20	62.5	1.99879	0.164193	1
GO:0001821	histamine secretion	biological_process	1	5	10	20	50	1.99879	0.164193	1
GO:0001661	conditioned taste aversion	biological_process	1	5	5	20	100	1.99879	0.164193	1
GO:0001518	voltage-gated sodium channel complex	cellular_component	1	5	12	20	41.6667	1.99879	0.164193	1
GO:0000980	RNA polymerase II enhancer sequence-specific DNA binding	molecular_function	1	5	12	20	41.6667	1.99879	0.164193	1
GO:0048169	regulation of long-term neuronal synaptic plasticity	biological_process	3	29	33	10.3448	87.8788	1.99497	0.080758	1
GO:0031645	negative regulation of neurological system process	biological_process	3	29	44	10.3448	65.9091	1.99497	0.080758	1
GO:0007628	adult walking behavior	biological_process	3	29	35	10.3448	82.8571	1.99497	0.080758	1
GO:0035556	intracellular signal transduction	biological_process	36	746	1030	4.82574	72.4272	1.99238	0.0511347	1
GO:0045177	apical part of cell	cellular_component	5	61	84	8.19672	72.619	1.98491	0.0631678	1
GO:0051338	regulation of transferase activity	biological_process	20	372	515	5.37634	72.233	1.96938	0.0612002	1
GO:0030135	coated vesicle	cellular_component	9	136	155	6.61765	87.7419	1.96858	0.0584367	1
GO:0016758	transferase activity, transferring hexosyl groups	molecular_function	8	117	177	6.83761	66.1017	1.95412	0.0692351	1
GO:0055080	cation homeostasis	biological_process	12	198	364	6.06061	54.3956	1.9528	0.0749529	1
GO:0070613	regulation of protein processing	biological_process	2	16	26	12.5	61.5385	1.94892	0.1074	1
GO:0046839	phospholipid dephosphorylation	biological_process	2	16	16	12.5	100	1.94892	0.1074	1
GO:0030552	cAMP binding	molecular_function	2	16	19	12.5	84.2105	1.94892	0.1074	1
GO:0014911	positive regulation of smooth muscle cell migration	biological_process	2	16	22	12.5	72.7273	1.94892	0.1074	1
GO:0010770	positive regulation of cell morphogenesis involved in differentiation	biological_process	2	16	25	12.5	64	1.94892	0.1074	1
GO:0008308	voltage-gated anion channel activity	molecular_function	2	16	21	12.5	76.1905	1.94892	0.1074	1
GO:0007422	peripheral nervous system development	biological_process	2	16	25	12.5	64	1.94892	0.1074	1
GO:0048522	positive regulation of cellular process	biological_process	77	1790	2685	4.30168	66.6667	1.93594	0.0603918	1
GO:0051588	regulation of neurotransmitter transport	biological_process	3	30	43	10	69.7674	1.92659	0.0874909	1
GO:0050714	positive regulation of protein secretion	biological_process	3	30	72	10	41.6667	1.92659	0.0874909	1
GO:0022008	neurogenesis	biological_process	3	30	49	10	61.2245	1.92659	0.0874909	1
GO:0007188	G-protein signaling, coupled to cAMP nucleotide second messenger	biological_process	4	46	92	8.69565	50	1.90649	0.0778024	1
GO:0030662	coated vesicle membrane	cellular_component	5	63	68	7.93651	92.6471	1.90504	0.0705875	1
GO:0017157	regulation of exocytosis	biological_process	5	63	85	7.93651	74.1176	1.90504	0.0705875	1
GO:0043086	negative regulation of catalytic activity	biological_process	18	332	547	5.42169	60.6947	1.90276	0.0679771	1
GO:0031396	regulation of protein ubiquitination	biological_process	6	81	96	7.40741	84.375	1.90258	0.0657331	1
GO:0016337	cell-cell adhesion	biological_process	11	180	280	6.11111	64.2857	1.89754	0.0651539	1
GO:0060589	nucleoside-triphosphatase regulator activity	molecular_function	19	356	447	5.33708	79.6421	1.88446	0.077198	1
GO:0010038	response to metal ion	biological_process	10	160	253	6.25	63.2411	1.88345	0.0780024	1
GO:0009314	response to radiation	biological_process	12	202	294	5.94059	68.7075	1.87946	0.0783784	1
GO:0019725	cellular homeostasis	biological_process	18	334	550	5.38922	60.7273	1.87601	0.0692942	1
GO:0005624	membrane fraction	cellular_component	31	639	883	4.85133	72.3669	1.87139	0.0762907	1
GO:0048754	branching morphogenesis of a tube	biological_process	6	82	139	7.31707	58.9928	1.86985	0.0689257	1
GO:0006887	exocytosis	biological_process	6	82	111	7.31707	73.8739	1.86985	0.0689257	1
GO:0009987	cellular process	biological_process	293	7802	13060	3.75545	59.7397	1.86974	0.0635074	1
GO:0071901	negative regulation of protein serine/threonine kinase activity	biological_process	5	64	85	7.8125	75.2941	1.86623	0.0744696	1
GO:0031589	cell-substrate adhesion	biological_process	5	64	99	7.8125	64.6465	1.86623	0.0744696	1
GO:0070936	protein K48-linked ubiquitination	biological_process	3	31	35	9.67742	88.5714	1.86097	0.0944517	1
GO:0051952	regulation of amine transport	biological_process	3	31	56	9.67742	55.3571	1.86097	0.0944517	1
GO:0050661	NADP binding	molecular_function	3	31	74	9.67742	41.8919	1.86097	0.0944517	1
GO:0030133	transport vesicle	cellular_component	4	47	59	8.51064	79.661	1.85825	0.0827939	1
GO:0008306	associative learning	biological_process	4	47	60	8.51064	78.3333	1.85825	0.0827939	1
GO:0009628	response to abiotic stimulus	biological_process	20	381	584	5.24934	65.2397	1.8572	0.0665338	1
GO:0006875	cellular metal ion homeostasis	biological_process	9	141	276	6.38298	51.087	1.85283	0.0997598	1
GO:0009416	response to light stimulus	biological_process	8	121	177	6.61157	68.3616	1.85204	0.0766256	1
GO:0030030	cell projection organization	biological_process	19	359	456	5.29248	78.7281	1.84609	0.0787291	1
GO:0045124	regulation of bone resorption	biological_process	2	17	26	11.7647	65.3846	1.84443	0.118994	1
GO:0021983	pituitary gland development	biological_process	2	17	30	11.7647	56.6667	1.84443	0.118994	1
GO:0010579	positive regulation of adenylate cyclase activity by G-protein signaling pathway	biological_process	2	17	42	11.7647	40.4762	1.84443	0.118994	1
GO:0010578	regulation of adenylate cyclase activity involved in G-protein signaling pathway	biological_process	2	17	42	11.7647	40.4762	1.84443	0.118994	1
GO:0009190	cyclic nucleotide biosynthetic process	biological_process	2	17	34	11.7647	50	1.84443	0.118994	1
GO:0008483	transaminase activity	molecular_function	2	17	24	11.7647	70.8333	1.84443	0.118994	1
GO:0007189	activation of adenylate cyclase activity by G-protein signaling pathway	biological_process	2	17	42	11.7647	40.4762	1.84443	0.118994	1
GO:0007009	plasma membrane organization	biological_process	2	17	28	11.7647	60.7143	1.84443	0.118994	1
GO:0006029	proteoglycan metabolic process	biological_process	2	17	25	11.7647	68	1.84443	0.118994	1
GO:0001750	photoreceptor outer segment	cellular_component	2	17	35	11.7647	48.5714	1.84443	0.118994	1
GO:0043547	positive regulation of GTPase activity	biological_process	7	102	142	6.86275	71.831	1.83725	0.0937292	1
GO:0006469	negative regulation of protein kinase activity	biological_process	7	102	131	6.86275	77.8626	1.83725	0.0937292	1
GO:0055082	cellular chemical homeostasis	biological_process	15	270	468	5.55556	57.6923	1.83208	0.0910806	1
GO:0007420	brain development	biological_process	9	142	183	6.33803	77.5956	1.83024	0.100838	1
GO:0030234	enzyme regulator activity	molecular_function	30	620	934	4.83871	66.3812	1.82433	0.0730999	1
GO:0005102	receptor binding	molecular_function	30	620	1132	4.83871	54.7703	1.82433	0.0730999	1
GO:0010627	regulation of intracellular protein kinase cascade	biological_process	18	338	514	5.32544	65.7588	1.82303	0.0722839	1
GO:0045761	regulation of adenylate cyclase activity	biological_process	4	48	87	8.33333	55.1724	1.81123	0.0879389	1
GO:0031279	regulation of cyclase activity	biological_process	4	48	90	8.33333	53.3333	1.81123	0.0879389	1
GO:0007623	circadian rhythm	biological_process	4	48	90	8.33333	53.3333	1.81123	0.0879389	1
GO:0007162	negative regulation of cell adhesion	biological_process	4	48	75	8.33333	64	1.81123	0.0879389	1
GO:0008021	synaptic vesicle	cellular_component	6	84	93	7.14286	90.3226	1.80576	0.0755759	1
GO:0032589	neuron projection membrane	cellular_component	3	32	35	9.375	91.4286	1.79792	0.101632	1
GO:0010827	regulation of glucose transport	biological_process	3	32	48	9.375	66.6667	1.79792	0.101632	1
GO:0008542	visual learning	biological_process	3	32	39	9.375	82.0513	1.79792	0.101632	1
GO:0051174	regulation of phosphorus metabolic process	biological_process	28	575	816	4.86957	70.4657	1.79456	0.0810404	1
GO:0019220	regulation of phosphate metabolic process	biological_process	28	575	816	4.86957	70.4657	1.79456	0.0810404	1
GO:0019935	cyclic-nucleotide-mediated signaling	biological_process	5	66	118	7.57576	55.9322	1.79072	0.0825745	1
GO:0010921	regulation of phosphatase activity	biological_process	5	66	83	7.57576	79.5181	1.79072	0.0825745	1
GO:0044092	negative regulation of molecular function	biological_process	22	433	686	5.08083	63.1195	1.79061	0.0828426	1
GO:0030136	clathrin-coated vesicle	cellular_component	8	124	143	6.45161	86.7133	1.77798	0.0829672	1
GO:0006869	lipid transport	biological_process	6	85	153	7.05882	55.5556	1.77438	0.125949	1
GO:0071900	regulation of protein serine/threonine kinase activity	biological_process	12	208	293	5.76923	70.9898	1.77243	0.0850565	1
GO:0042476	odontogenesis	biological_process	4	49	80	8.16327	61.25	1.76538	0.0932345	1
GO:0060284	regulation of cell development	biological_process	19	366	503	5.19126	72.7634	1.7579	0.0833564	1
GO:0005768	endosome	cellular_component	18	343	425	5.24781	80.7059	1.75774	0.0991117	1
GO:0044449	contractile fiber part	cellular_component	5	67	127	7.46269	52.7559	1.75397	0.0867954	1
GO:0030808	regulation of nucleotide biosynthetic process	biological_process	5	67	127	7.46269	52.7559	1.75397	0.0867954	1
GO:0030802	regulation of cyclic nucleotide biosynthetic process	biological_process	5	67	127	7.46269	52.7559	1.75397	0.0867954	1
GO:0001503	ossification	biological_process	5	67	106	7.46269	63.2075	1.75397	0.0867954	1
GO:0072507	divalent inorganic cation homeostasis	biological_process	8	125	246	6.4	50.813	1.75375	0.0852309	1
GO:0010647	positive regulation of cell communication	biological_process	21	413	656	5.08475	62.9573	1.75166	0.100641	1
GO:0060998	regulation of dendritic spine development	biological_process	2	18	21	11.1111	85.7143	1.74746	0.130881	1
GO:0051412	response to corticosterone stimulus	biological_process	2	18	26	11.1111	69.2308	1.74746	0.130881	1
GO:0048709	oligodendrocyte differentiation	biological_process	2	18	22	11.1111	81.8182	1.74746	0.130881	1
GO:0046850	regulation of bone remodeling	biological_process	2	18	28	11.1111	64.2857	1.74746	0.130881	1
GO:0046579	positive regulation of Ras protein signal transduction	biological_process	2	18	27	11.1111	66.6667	1.74746	0.130881	1
GO:0043278	response to morphine	biological_process	2	18	25	11.1111	72	1.74746	0.130881	1
GO:0030947	regulation of vascular endothelial growth factor receptor signaling pathway	biological_process	2	18	20	11.1111	90	1.74746	0.130881	1
GO:0016331	morphogenesis of embryonic epithelium	biological_process	2	18	31	11.1111	58.0645	1.74746	0.130881	1
GO:0014072	response to isoquinoline alkaloid	biological_process	2	18	25	11.1111	72	1.74746	0.130881	1
GO:0010907	positive regulation of glucose metabolic process	biological_process	2	18	32	11.1111	56.25	1.74746	0.130881	1
GO:0009125	nucleoside monophosphate catabolic process	biological_process	2	18	20	11.1111	90	1.74746	0.130881	1
GO:0005546	phosphatidylinositol-4,5-bisphosphate binding	molecular_function	2	18	23	11.1111	78.2609	1.74746	0.130881	1
GO:0004114	3',5'-cyclic-nucleotide phosphodiesterase activity	molecular_function	2	18	25	11.1111	72	1.74746	0.130881	1
GO:0001676	long-chain fatty acid metabolic process	biological_process	2	18	28	11.1111	64.2857	1.74746	0.130881	1
GO:2000351	regulation of endothelial cell apoptosis	biological_process	1	6	10	16.6667	60	1.74669	0.19365	1
GO:2000258	negative regulation of protein activation cascade	biological_process	1	6	8	16.6667	75	1.74669	0.19365	1
GO:2000193	positive regulation of fatty acid transport	biological_process	1	6	12	16.6667	50	1.74669	0.19365	1
GO:0097061	dendritic spine organization	biological_process	1	6	7	16.6667	85.7143	1.74669	0.19365	1
GO:0090279	regulation of calcium ion import	biological_process	1	6	12	16.6667	50	1.74669	0.19365	1
GO:0072215	regulation of metanephros development	biological_process	1	6	17	16.6667	35.2941	1.74669	0.19365	1
GO:0072132	mesenchyme morphogenesis	biological_process	1	6	8	16.6667	75	1.74669	0.19365	1
GO:0071875	adrenergic receptor signaling pathway	biological_process	1	6	9	16.6667	66.6667	1.74669	0.19365	1
GO:0071780	mitotic cell cycle G2/M transition checkpoint	biological_process	1	6	10	16.6667	60	1.74669	0.19365	1
GO:0071480	cellular response to gamma radiation	biological_process	1	6	7	16.6667	85.7143	1.74669	0.19365	1
GO:0070938	contractile ring	cellular_component	1	6	8	16.6667	75	1.74669	0.19365	1
GO:0070874	negative regulation of glycogen metabolic process	biological_process	1	6	7	16.6667	85.7143	1.74669	0.19365	1
GO:0061081	positive regulation of myeloid leukocyte cytokine production involved in immune response	biological_process	1	6	8	16.6667	75	1.74669	0.19365	1
GO:0050965	detection of temperature stimulus involved in sensory perception of pain	biological_process	1	6	8	16.6667	75	1.74669	0.19365	1
GO:0050961	detection of temperature stimulus involved in sensory perception	biological_process	1	6	8	16.6667	75	1.74669	0.19365	1
GO:0050932	regulation of pigment cell differentiation	biological_process	1	6	6	16.6667	100	1.74669	0.19365	1
GO:0050909	sensory perception of taste	biological_process	1	6	215	16.6667	2.7907	1.74669	0.19365	1
GO:0050884	neuromuscular process controlling posture	biological_process	1	6	9	16.6667	66.6667	1.74669	0.19365	1
GO:0048711	positive regulation of astrocyte differentiation	biological_process	1	6	8	16.6667	75	1.74669	0.19365	1
GO:0048569	post-embryonic organ development	biological_process	1	6	9	16.6667	66.6667	1.74669	0.19365	1
GO:0048170	positive regulation of long-term neuronal synaptic plasticity	biological_process	1	6	7	16.6667	85.7143	1.74669	0.19365	1
GO:0046668	regulation of retinal cell programmed cell death	biological_process	1	6	7	16.6667	85.7143	1.74669	0.19365	1
GO:0046464	acylglycerol catabolic process	biological_process	1	6	12	16.6667	50	1.74669	0.19365	1
GO:0046461	neutral lipid catabolic process	biological_process	1	6	12	16.6667	50	1.74669	0.19365	1
GO:0045916	negative regulation of complement activation	biological_process	1	6	8	16.6667	75	1.74669	0.19365	1
GO:0045634	regulation of melanocyte differentiation	biological_process	1	6	6	16.6667	100	1.74669	0.19365	1
GO:0045161	neuronal ion channel clustering	biological_process	1	6	6	16.6667	100	1.74669	0.19365	1
GO:0045075	regulation of interleukin-12 biosynthetic process	biological_process	1	6	10	16.6667	60	1.74669	0.19365	1
GO:0044269	glycerol ether catabolic process	biological_process	1	6	12	16.6667	50	1.74669	0.19365	1
GO:0044036	cell wall macromolecule metabolic process	biological_process	1	6	17	16.6667	35.2941	1.74669	0.19365	1
GO:0043949	regulation of cAMP-mediated signaling	biological_process	1	6	8	16.6667	75	1.74669	0.19365	1
GO:0043691	reverse cholesterol transport	biological_process	1	6	12	16.6667	50	1.74669	0.19365	1
GO:0043559	insulin binding	molecular_function	1	6	6	16.6667	100	1.74669	0.19365	1
GO:0042589	zymogen granule membrane	cellular_component	1	6	12	16.6667	50	1.74669	0.19365	1
GO:0042575	DNA polymerase complex	cellular_component	1	6	7	16.6667	85.7143	1.74669	0.19365	1
GO:0042573	retinoic acid metabolic process	biological_process	1	6	21	16.6667	28.5714	1.74669	0.19365	1
GO:0042572	retinol metabolic process	biological_process	1	6	14	16.6667	42.8571	1.74669	0.19365	1
GO:0042447	hormone catabolic process	biological_process	1	6	9	16.6667	66.6667	1.74669	0.19365	1
GO:0035641	locomotory exploration behavior	biological_process	1	6	7	16.6667	85.7143	1.74669	0.19365	1
GO:0034706	sodium channel complex	cellular_component	1	6	15	16.6667	40	1.74669	0.19365	1
GO:0034333	adherens junction assembly	biological_process	1	6	6	16.6667	100	1.74669	0.19365	1
GO:0034111	negative regulation of homotypic cell-cell adhesion	biological_process	1	6	7	16.6667	85.7143	1.74669	0.19365	1
GO:0032968	positive regulation of transcription elongation from RNA polymerase II promoter	biological_process	1	6	6	16.6667	100	1.74669	0.19365	1
GO:0032863	activation of Rac GTPase activity	biological_process	1	6	9	16.6667	66.6667	1.74669	0.19365	1
GO:0032656	regulation of interleukin-13 production	biological_process	1	6	10	16.6667	60	1.74669	0.19365	1
GO:0032584	growth cone membrane	cellular_component	1	6	6	16.6667	100	1.74669	0.19365	1
GO:0032292	peripheral nervous system axon ensheathment	biological_process	1	6	8	16.6667	75	1.74669	0.19365	1
GO:0032225	regulation of synaptic transmission, dopaminergic	biological_process	1	6	12	16.6667	50	1.74669	0.19365	1
GO:0032108	negative regulation of response to nutrient levels	biological_process	1	6	13	16.6667	46.1538	1.74669	0.19365	1
GO:0032105	negative regulation of response to extracellular stimulus	biological_process	1	6	13	16.6667	46.1538	1.74669	0.19365	1
GO:0031953	negative regulation of protein autophosphorylation	biological_process	1	6	8	16.6667	75	1.74669	0.19365	1
GO:0031943	regulation of glucocorticoid metabolic process	biological_process	1	6	7	16.6667	85.7143	1.74669	0.19365	1
GO:0031664	regulation of lipopolysaccharide-mediated signaling pathway	biological_process	1	6	7	16.6667	85.7143	1.74669	0.19365	1
GO:0031652	positive regulation of heat generation	biological_process	1	6	11	16.6667	54.5455	1.74669	0.19365	1
GO:0031650	regulation of heat generation	biological_process	1	6	12	16.6667	50	1.74669	0.19365	1
GO:0031571	mitotic cell cycle G1/S transition DNA damage checkpoint	biological_process	1	6	10	16.6667	60	1.74669	0.19365	1
GO:0031274	positive regulation of pseudopodium assembly	biological_process	1	6	16	16.6667	37.5	1.74669	0.19365	1
GO:0031272	regulation of pseudopodium assembly	biological_process	1	6	17	16.6667	35.2941	1.74669	0.19365	1
GO:0031143	pseudopodium	cellular_component	1	6	10	16.6667	60	1.74669	0.19365	1
GO:0031109	microtubule polymerization or depolymerization	biological_process	1	6	12	16.6667	50	1.74669	0.19365	1
GO:0030296	protein tyrosine kinase activator activity	molecular_function	1	6	9	16.6667	66.6667	1.74669	0.19365	1
GO:0030104	water homeostasis	biological_process	1	6	11	16.6667	54.5455	1.74669	0.19365	1
GO:0022011	myelination in peripheral nervous system	biological_process	1	6	8	16.6667	75	1.74669	0.19365	1
GO:0019908	nuclear cyclin-dependent protein kinase holoenzyme complex	cellular_component	1	6	6	16.6667	100	1.74669	0.19365	1
GO:0018279	protein N-linked glycosylation via asparagine	biological_process	1	6	6	16.6667	100	1.74669	0.19365	1
GO:0018196	peptidyl-asparagine modification	biological_process	1	6	6	16.6667	100	1.74669	0.19365	1
GO:0017049	GTP-Rho binding	molecular_function	1	6	7	16.6667	85.7143	1.74669	0.19365	1
GO:0016998	cell wall macromolecule catabolic process	biological_process	1	6	17	16.6667	35.2941	1.74669	0.19365	1
GO:0016540	protein autoprocessing	biological_process	1	6	10	16.6667	60	1.74669	0.19365	1
GO:0016215	CoA desaturase activity	molecular_function	1	6	7	16.6667	85.7143	1.74669	0.19365	1
GO:0016048	detection of temperature stimulus	biological_process	1	6	10	16.6667	60	1.74669	0.19365	1
GO:0014047	glutamate secretion	biological_process	1	6	7	16.6667	85.7143	1.74669	0.19365	1
GO:0014037	Schwann cell differentiation	biological_process	1	6	6	16.6667	100	1.74669	0.19365	1
GO:0010935	regulation of macrophage cytokine production	biological_process	1	6	10	16.6667	60	1.74669	0.19365	1
GO:0010692	regulation of alkaline phosphatase activity	biological_process	1	6	8	16.6667	75	1.74669	0.19365	1
GO:0009247	glycolipid biosynthetic process	biological_process	1	6	11	16.6667	54.5455	1.74669	0.19365	1
GO:0008294	calcium- and calmodulin-responsive adenylate cyclase activity	molecular_function	1	6	6	16.6667	100	1.74669	0.19365	1
GO:0008211	glucocorticoid metabolic process	biological_process	1	6	13	16.6667	46.1538	1.74669	0.19365	1
GO:0007406	negative regulation of neuroblast proliferation	biological_process	1	6	8	16.6667	75	1.74669	0.19365	1
GO:0007196	inhibition of adenylate cyclase activity by metabotropic glutamate receptor signaling pathway	biological_process	1	6	7	16.6667	85.7143	1.74669	0.19365	1
GO:0006167	AMP biosynthetic process	biological_process	1	6	6	16.6667	100	1.74669	0.19365	1
GO:0005790	smooth endoplasmic reticulum	cellular_component	1	6	7	16.6667	85.7143	1.74669	0.19365	1
GO:0005775	vacuolar lumen	cellular_component	1	6	7	16.6667	85.7143	1.74669	0.19365	1
GO:0005388	calcium-transporting ATPase activity	molecular_function	1	6	9	16.6667	66.6667	1.74669	0.19365	1
GO:0005172	vascular endothelial growth factor receptor binding	molecular_function	1	6	9	16.6667	66.6667	1.74669	0.19365	1
GO:0005167	neurotrophin TRK receptor binding	molecular_function	1	6	7	16.6667	85.7143	1.74669	0.19365	1
GO:0004935	adrenergic receptor activity	molecular_function	1	6	9	16.6667	66.6667	1.74669	0.19365	1
GO:0004029	aldehyde dehydrogenase (NAD) activity	molecular_function	1	6	10	16.6667	60	1.74669	0.19365	1
GO:0003009	skeletal muscle contraction	biological_process	1	6	16	16.6667	37.5	1.74669	0.19365	1
GO:0002823	negative regulation of adaptive immune response based on somatic recombination of immune receptors built from immunoglobulin superfamily domains	biological_process	1	6	16	16.6667	37.5	1.74669	0.19365	1
GO:0002820	negative regulation of adaptive immune response	biological_process	1	6	17	16.6667	35.2941	1.74669	0.19365	1
GO:0001640	adenylate cyclase inhibiting metabotropic glutamate receptor activity	molecular_function	1	6	7	16.6667	85.7143	1.74669	0.19365	1
GO:0000731	DNA synthesis involved in DNA repair	biological_process	1	6	8	16.6667	75	1.74669	0.19365	1
GO:0030139	endocytic vesicle	cellular_component	3	33	52	9.09091	63.4615	1.73723	0.109021	1
GO:0090066	regulation of anatomical structure size	biological_process	8	126	184	6.34921	68.4783	1.72974	0.0875686	1
GO:0043523	regulation of neuron apoptosis	biological_process	8	126	172	6.34921	73.2558	1.72974	0.0875686	1
GO:0051339	regulation of lyase activity	biological_process	4	50	93	8	53.7634	1.72063	0.0986779	1
GO:0050905	neuromuscular process	biological_process	4	50	66	8	75.7576	1.72063	0.0986779	1
GO:0022834	ligand-gated channel activity	molecular_function	5	68	117	7.35294	58.1197	1.71786	0.0911271	1
GO:0015276	ligand-gated ion channel activity	molecular_function	5	68	117	7.35294	58.1197	1.71786	0.0911271	1
GO:0004721	phosphoprotein phosphatase activity	molecular_function	8	127	163	6.29921	77.9141	1.70594	0.0899798	1
GO:0060341	regulation of cellular localization	biological_process	17	325	527	5.23077	61.6698	1.69279	0.0930162	1
GO:0030258	lipid modification	biological_process	6	88	126	6.81818	69.8413	1.68276	0.132025	1
GO:0023056	positive regulation of signaling	biological_process	21	419	664	5.01193	63.1024	1.68251	0.103637	1
GO:0051928	positive regulation of calcium ion transport	biological_process	3	34	65	8.82353	52.3077	1.67875	0.116612	1
GO:0043507	positive regulation of JUN kinase activity	biological_process	3	34	54	8.82353	62.963	1.67875	0.116612	1
GO:0007632	visual behavior	biological_process	3	34	42	8.82353	80.9524	1.67875	0.116612	1
GO:0007589	body fluid secretion	biological_process	3	34	59	8.82353	57.6271	1.67875	0.116612	1
GO:0043270	positive regulation of ion transport	biological_process	4	51	89	7.84314	57.3034	1.67693	0.104266	1
GO:0005887	integral to plasma membrane	cellular_component	11	192	467	5.72917	41.1135	1.6714	0.109503	1
GO:0051347	positive regulation of transferase activity	biological_process	13	236	337	5.50847	70.0297	1.67077	0.105309	1
GO:0050793	regulation of developmental process	biological_process	38	836	1304	4.54545	64.1104	1.66197	0.0983409	1
GO:0048858	cell projection morphogenesis	biological_process	10	171	207	5.84795	82.6087	1.66081	0.0956541	1
GO:0070542	response to fatty acid	biological_process	2	19	25	10.5263	76	1.65706	0.143025	1
GO:0046326	positive regulation of glucose import	biological_process	2	19	27	10.5263	70.3704	1.65706	0.143025	1
GO:0045687	positive regulation of glial cell differentiation	biological_process	2	19	25	10.5263	76	1.65706	0.143025	1
GO:0043471	regulation of cellular carbohydrate catabolic process	biological_process	2	19	30	10.5263	63.3333	1.65706	0.143025	1
GO:0043470	regulation of carbohydrate catabolic process	biological_process	2	19	30	10.5263	63.3333	1.65706	0.143025	1
GO:0043425	bHLH transcription factor binding	molecular_function	2	19	25	10.5263	76	1.65706	0.143025	1
GO:0035094	response to nicotine	biological_process	2	19	39	10.5263	48.7179	1.65706	0.143025	1
GO:0017156	calcium ion-dependent exocytosis	biological_process	2	19	25	10.5263	76	1.65706	0.143025	1
GO:0016328	lateral plasma membrane	cellular_component	2	19	31	10.5263	61.2903	1.65706	0.143025	1
GO:0010717	regulation of epithelial to mesenchymal transition	biological_process	2	19	32	10.5263	59.375	1.65706	0.143025	1
GO:0007492	endoderm development	biological_process	2	19	40	10.5263	47.5	1.65706	0.143025	1
GO:0001975	response to amphetamine	biological_process	2	19	29	10.5263	65.5172	1.65706	0.143025	1
GO:0001046	core promoter sequence-specific DNA binding	molecular_function	2	19	29	10.5263	65.5172	1.65706	0.143025	1
GO:0051056	regulation of small GTPase mediated signal transduction	biological_process	9	150	204	6	73.5294	1.65576	0.112406	1
GO:0033673	negative regulation of kinase activity	biological_process	7	109	141	6.42202	77.305	1.6491	0.109722	1
GO:0043279	response to alkaloid	biological_process	5	70	102	7.14286	68.6275	1.64747	0.100118	1
GO:0021700	developmental maturation	biological_process	5	70	130	7.14286	53.8462	1.64747	0.100118	1
GO:0043434	response to peptide hormone stimulus	biological_process	10	172	281	5.81395	61.21	1.64137	0.137955	1
GO:0005911	cell-cell junction	cellular_component	10	172	277	5.81395	62.0939	1.64137	0.137955	1
GO:0002376	immune system process	biological_process	57	1324	2094	4.30514	63.2283	1.63579	0.113522	1
GO:0005262	calcium channel activity	molecular_function	4	52	78	7.69231	66.6667	1.63424	0.109995	1
GO:0010033	response to organic substance	biological_process	40	890	1569	4.49438	56.724	1.63307	0.107816	1
GO:0000267	cell fraction	cellular_component	40	891	1213	4.48934	73.4542	1.62558	0.108139	1
GO:0032846	positive regulation of homeostatic process	biological_process	3	35	62	8.57143	56.4516	1.62231	0.124394	1
GO:0030010	establishment of cell polarity	biological_process	3	35	52	8.57143	67.3077	1.62231	0.124394	1
GO:0007601	visual perception	biological_process	3	35	103	8.57143	33.9806	1.62231	0.124394	1
GO:0040011	locomotion	biological_process	20	401	662	4.98753	60.574	1.61775	0.126976	1
GO:0048469	cell maturation	biological_process	4	53	109	7.54717	48.6239	1.59251	0.115862	1
GO:0007187	G-protein signaling, coupled to cyclic nucleotide second messenger	biological_process	4	53	102	7.54717	51.9608	1.59251	0.115862	1
GO:0044093	positive regulation of molecular function	biological_process	30	646	938	4.64396	68.8699	1.58836	0.123313	1
GO:0048545	response to steroid hormone stimulus	biological_process	12	219	387	5.47945	56.5891	1.58481	0.133809	1
GO:0031399	regulation of protein modification process	biological_process	27	573	806	4.71204	71.0918	1.58174	0.129483	1
GO:0030799	regulation of cyclic nucleotide metabolic process	biological_process	5	72	134	6.94444	53.7313	1.57939	0.109536	1
GO:0048663	neuron fate commitment	biological_process	2	20	38	10	52.6316	1.5724	0.155393	1
GO:0030551	cyclic nucleotide binding	molecular_function	2	20	29	10	68.9655	1.5724	0.155393	1
GO:0030073	insulin secretion	biological_process	2	20	34	10	58.8235	1.5724	0.155393	1
GO:0021955	central nervous system neuron axonogenesis	biological_process	2	20	22	10	90.9091	1.5724	0.155393	1
GO:0008361	regulation of cell size	biological_process	2	20	28	10	71.4286	1.5724	0.155393	1
GO:0004864	protein phosphatase inhibitor activity	molecular_function	2	20	28	10	71.4286	1.5724	0.155393	1
GO:0004629	phospholipase C activity	molecular_function	2	20	25	10	80	1.5724	0.155393	1
GO:0004180	carboxypeptidase activity	molecular_function	2	20	36	10	55.5556	1.5724	0.155393	1
GO:0031513	nonmotile primary cilium	cellular_component	3	36	57	8.33333	63.1579	1.56779	0.132359	1
GO:0007215	glutamate signaling pathway	biological_process	3	36	40	8.33333	90	1.56779	0.132359	1
GO:0002020	protease binding	molecular_function	3	36	60	8.33333	60	1.56779	0.132359	1
GO:0048585	negative regulation of response to stimulus	biological_process	19	382	565	4.97382	67.6106	1.56291	0.120082	1
GO:0045595	regulation of cell differentiation	biological_process	28	600	917	4.66667	65.4308	1.55863	0.138031	1
GO:0043549	regulation of kinase activity	biological_process	18	359	498	5.01393	72.0884	1.55548	0.143006	1
GO:0031345	negative regulation of cell projection organization	biological_process	4	54	63	7.40741	85.7143	1.5517	0.121862	1
GO:0045859	regulation of protein kinase activity	biological_process	17	336	468	5.05952	71.7949	1.54933	0.131017	1
GO:0010008	endosome membrane	cellular_component	10	177	203	5.64972	87.1921	1.54602	0.143974	1
GO:0032318	regulation of Ras GTPase activity	biological_process	8	134	180	5.97015	74.4444	1.54507	0.148281	1
GO:2000257	regulation of protein activation cascade	biological_process	1	7	12	14.2857	58.3333	1.54494	0.222072	1
GO:0072530	purine-containing compound transmembrane transport	biological_process	1	7	12	14.2857	58.3333	1.54494	0.222072	1
GO:0071398	cellular response to fatty acid	biological_process	1	7	10	14.2857	70	1.54494	0.222072	1
GO:0070628	proteasome binding	molecular_function	1	7	9	14.2857	77.7778	1.54494	0.222072	1
GO:0070402	NADPH binding	molecular_function	1	7	7	14.2857	100	1.54494	0.222072	1
GO:0061311	cell surface receptor linked signaling pathway involved in heart development	biological_process	1	7	11	14.2857	63.6364	1.54494	0.222072	1
GO:0060644	mammary gland epithelial cell differentiation	biological_process	1	7	15	14.2857	46.6667	1.54494	0.222072	1
GO:0060389	pathway-restricted SMAD protein phosphorylation	biological_process	1	7	12	14.2857	58.3333	1.54494	0.222072	1
GO:0060009	Sertoli cell development	biological_process	1	7	11	14.2857	63.6364	1.54494	0.222072	1
GO:0051482	elevation of cytosolic calcium ion concentration involved in G-protein signaling coupled to IP3 second messenger	biological_process	1	7	14	14.2857	50	1.54494	0.222072	1
GO:0051403	stress-activated MAPK cascade	biological_process	1	7	7	14.2857	100	1.54494	0.222072	1
GO:0050811	GABA receptor binding	molecular_function	1	7	7	14.2857	100	1.54494	0.222072	1
GO:0048741	skeletal muscle fiber development	biological_process	1	7	13	14.2857	53.8462	1.54494	0.222072	1
GO:0048311	mitochondrion distribution	biological_process	1	7	8	14.2857	87.5	1.54494	0.222072	1
GO:0046689	response to mercury ion	biological_process	1	7	13	14.2857	53.8462	1.54494	0.222072	1
GO:0046500	S-adenosylmethionine metabolic process	biological_process	1	7	9	14.2857	77.7778	1.54494	0.222072	1
GO:0046498	S-adenosylhomocysteine metabolic process	biological_process	1	7	11	14.2857	63.6364	1.54494	0.222072	1
GO:0046325	negative regulation of glucose import	biological_process	1	7	9	14.2857	77.7778	1.54494	0.222072	1
GO:0046321	positive regulation of fatty acid oxidation	biological_process	1	7	11	14.2857	63.6364	1.54494	0.222072	1
GO:0045909	positive regulation of vasodilation	biological_process	1	7	20	14.2857	35	1.54494	0.222072	1
GO:0045792	negative regulation of cell size	biological_process	1	7	9	14.2857	77.7778	1.54494	0.222072	1
GO:0045745	positive regulation of G-protein coupled receptor protein signaling pathway	biological_process	1	7	16	14.2857	43.75	1.54494	0.222072	1
GO:0045214	sarcomere organization	biological_process	1	7	20	14.2857	35	1.54494	0.222072	1
GO:0044060	regulation of endocrine process	biological_process	1	7	20	14.2857	35	1.54494	0.222072	1
GO:0043901	negative regulation of multi-organism process	biological_process	1	7	26	14.2857	26.9231	1.54494	0.222072	1
GO:0043687	post-translational protein modification	biological_process	1	7	10	14.2857	70	1.54494	0.222072	1
GO:0043304	regulation of mast cell degranulation	biological_process	1	7	18	14.2857	38.8889	1.54494	0.222072	1
GO:0035024	negative regulation of Rho protein signal transduction	biological_process	1	7	9	14.2857	77.7778	1.54494	0.222072	1
GO:0034483	heparan sulfate sulfotransferase activity	molecular_function	1	7	11	14.2857	63.6364	1.54494	0.222072	1
GO:0034369	plasma lipoprotein particle remodeling	biological_process	1	7	17	14.2857	41.1765	1.54494	0.222072	1
GO:0034368	protein-lipid complex remodeling	biological_process	1	7	17	14.2857	41.1765	1.54494	0.222072	1
GO:0034367	macromolecular complex remodeling	biological_process	1	7	17	14.2857	41.1765	1.54494	0.222072	1
GO:0034285	response to disaccharide stimulus	biological_process	1	7	11	14.2857	63.6364	1.54494	0.222072	1
GO:0032230	positive regulation of synaptic transmission, GABAergic	biological_process	1	7	10	14.2857	70	1.54494	0.222072	1
GO:0031624	ubiquitin conjugating enzyme binding	molecular_function	1	7	10	14.2857	70	1.54494	0.222072	1
GO:0030898	actin-dependent ATPase activity	molecular_function	1	7	10	14.2857	70	1.54494	0.222072	1
GO:0030825	positive regulation of cGMP metabolic process	biological_process	1	7	10	14.2857	70	1.54494	0.222072	1
GO:0030676	Rac guanyl-nucleotide exchange factor activity	molecular_function	1	7	8	14.2857	87.5	1.54494	0.222072	1
GO:0030449	regulation of complement activation	biological_process	1	7	12	14.2857	58.3333	1.54494	0.222072	1
GO:0030056	hemidesmosome	cellular_component	1	7	8	14.2857	87.5	1.54494	0.222072	1
GO:0030041	actin filament polymerization	biological_process	1	7	9	14.2857	77.7778	1.54494	0.222072	1
GO:0021602	cranial nerve morphogenesis	biological_process	1	7	14	14.2857	50	1.54494	0.222072	1
GO:0019215	intermediate filament binding	molecular_function	1	7	8	14.2857	87.5	1.54494	0.222072	1
GO:0014829	vascular smooth muscle contraction	biological_process	1	7	9	14.2857	77.7778	1.54494	0.222072	1
GO:0010867	positive regulation of triglyceride biosynthetic process	biological_process	1	7	8	14.2857	87.5	1.54494	0.222072	1
GO:0010171	body morphogenesis	biological_process	1	7	9	14.2857	77.7778	1.54494	0.222072	1
GO:0009744	response to sucrose stimulus	biological_process	1	7	11	14.2857	63.6364	1.54494	0.222072	1
GO:0009649	entrainment of circadian clock	biological_process	1	7	8	14.2857	87.5	1.54494	0.222072	1
GO:0009629	response to gravity	biological_process	1	7	13	14.2857	53.8462	1.54494	0.222072	1
GO:0009072	aromatic amino acid family metabolic process	biological_process	1	7	23	14.2857	30.4348	1.54494	0.222072	1
GO:0008250	oligosaccharyltransferase complex	cellular_component	1	7	7	14.2857	100	1.54494	0.222072	1
GO:0007588	excretion	biological_process	1	7	16	14.2857	43.75	1.54494	0.222072	1
GO:0007340	acrosome reaction	biological_process	1	7	12	14.2857	58.3333	1.54494	0.222072	1
GO:0006809	nitric oxide biosynthetic process	biological_process	1	7	9	14.2857	77.7778	1.54494	0.222072	1
GO:0006182	cGMP biosynthetic process	biological_process	1	7	18	14.2857	38.8889	1.54494	0.222072	1
GO:0006120	mitochondrial electron transport, NADH to ubiquinone	biological_process	1	7	7	14.2857	100	1.54494	0.222072	1
GO:0006111	regulation of gluconeogenesis	biological_process	1	7	20	14.2857	35	1.54494	0.222072	1
GO:0005248	voltage-gated sodium channel activity	molecular_function	1	7	14	14.2857	50	1.54494	0.222072	1
GO:0004622	lysophospholipase activity	molecular_function	1	7	12	14.2857	58.3333	1.54494	0.222072	1
GO:0004579	dolichyl-diphosphooligosaccharide-protein glycotransferase activity	molecular_function	1	7	7	14.2857	100	1.54494	0.222072	1
GO:0004576	oligosaccharyl transferase activity	molecular_function	1	7	7	14.2857	100	1.54494	0.222072	1
GO:0004438	phosphatidylinositol-3-phosphatase activity	molecular_function	1	7	7	14.2857	100	1.54494	0.222072	1
GO:0001539	ciliary or flagellar motility	biological_process	1	7	15	14.2857	46.6667	1.54494	0.222072	1
GO:0032535	regulation of cellular component size	biological_process	6	93	126	6.45161	73.8095	1.53779	0.144936	1
GO:0009888	tissue development	biological_process	14	268	503	5.22388	53.2803	1.5273	0.129785	1
GO:0006874	cellular calcium ion homeostasis	biological_process	7	114	225	6.14035	50.6667	1.52296	0.124051	1
GO:0009968	negative regulation of signal transduction	biological_process	16	315	441	5.07937	71.4286	1.51815	0.1598	1
GO:0015711	organic anion transport	biological_process	3	37	60	8.10811	61.6667	1.51506	0.140496	1
GO:0051480	cytosolic calcium ion homeostasis	biological_process	5	74	159	6.75676	46.5409	1.51346	0.18916	1
GO:0051606	detection of stimulus	biological_process	4	55	150	7.27273	36.6667	1.51177	0.127993	1
GO:0050773	regulation of dendrite development	biological_process	4	55	60	7.27273	91.6667	1.51177	0.127993	1
GO:0032526	response to retinoic acid	biological_process	4	55	89	7.27273	61.7978	1.51177	0.127993	1
GO:0031902	late endosome membrane	cellular_component	4	55	60	7.27273	91.6667	1.51177	0.127993	1
GO:0000976	transcription regulatory region sequence-specific DNA binding	molecular_function	4	55	118	7.27273	46.6102	1.51177	0.127993	1
GO:0051348	negative regulation of transferase activity	biological_process	7	115	149	6.08696	77.1812	1.49848	0.127191	1
GO:0032787	monocarboxylic acid metabolic process	biological_process	11	202	321	5.44554	62.9283	1.49461	0.172024	1
GO:0055010	ventricular cardiac muscle tissue morphogenesis	biological_process	2	21	37	9.52381	56.7568	1.49284	0.167956	1
GO:0051057	positive regulation of small GTPase mediated signal transduction	biological_process	2	21	30	9.52381	70	1.49284	0.167956	1
GO:0045776	negative regulation of blood pressure	biological_process	2	21	41	9.52381	51.2195	1.49284	0.167956	1
GO:0043526	neuroprotection	biological_process	2	21	35	9.52381	60	1.49284	0.167956	1
GO:0042439	ethanolamine-containing compound metabolic process	biological_process	2	21	35	9.52381	60	1.49284	0.167956	1
GO:0030216	keratinocyte differentiation	biological_process	2	21	52	9.52381	40.3846	1.49284	0.167956	1
GO:0008235	metalloexopeptidase activity	molecular_function	2	21	35	9.52381	60	1.49284	0.167956	1
GO:0006904	vesicle docking involved in exocytosis	biological_process	2	21	21	9.52381	100	1.49284	0.167956	1
GO:0004091	carboxylesterase activity	molecular_function	2	21	52	9.52381	40.3846	1.49284	0.167956	1
GO:0001816	cytokine production	biological_process	2	21	47	9.52381	44.6809	1.49284	0.167956	1
GO:0005488	binding	molecular_function	326	8874	13978	3.67365	63.4855	1.49223	0.146679	1
GO:0016311	dephosphorylation	biological_process	9	158	200	5.6962	79	1.49142	0.128929	1
GO:0033273	response to vitamin	biological_process	6	95	159	6.31579	59.7484	1.48227	0.151014	1
GO:0044437	vacuolar part	cellular_component	7	116	142	6.03448	81.6901	1.47424	0.130419	1
GO:0008016	regulation of heart contraction	biological_process	4	56	89	7.14286	62.9213	1.47268	0.134251	1
GO:0033993	response to lipid	biological_process	3	38	75	7.89474	50.6667	1.46401	0.148796	1
GO:0009103	lipopolysaccharide biosynthetic process	biological_process	3	38	59	7.89474	64.4068	1.46401	0.148796	1
GO:0008653	lipopolysaccharide metabolic process	biological_process	3	38	60	7.89474	63.3333	1.46401	0.148796	1
GO:0007160	cell-matrix adhesion	biological_process	3	38	65	7.89474	58.4615	1.46401	0.148796	1
GO:0009894	regulation of catabolic process	biological_process	18	367	483	4.90463	75.9834	1.45793	0.148877	1
GO:0045211	postsynaptic membrane	cellular_component	8	138	175	5.7971	78.8571	1.45733	0.156313	1
GO:0030247	polysaccharide binding	molecular_function	6	96	170	6.25	56.4706	1.45502	0.154238	1
GO:0001871	pattern binding	molecular_function	6	96	170	6.25	56.4706	1.45502	0.154238	1
GO:0044440	endosomal part	cellular_component	10	182	210	5.49451	86.6667	1.45359	0.151906	1
GO:0055074	calcium ion homeostasis	biological_process	7	117	233	5.98291	50.2146	1.45024	0.197361	1
GO:0042325	regulation of phosphorylation	biological_process	24	514	741	4.66926	69.3657	1.44051	0.143105	1
GO:0005198	structural molecule activity	molecular_function	16	321	669	4.98442	47.9821	1.43942	0.164119	1
GO:0051345	positive regulation of hydrolase activity	biological_process	13	251	360	5.17928	69.7222	1.43828	0.162451	1
GO:0008344	adult locomotory behavior	biological_process	4	57	76	7.01754	75	1.4344	0.14063	1
GO:0006631	fatty acid metabolic process	biological_process	9	161	244	5.59006	65.9836	1.43217	0.188927	1
GO:2000026	regulation of multicellular organismal development	biological_process	30	664	1058	4.51807	62.7599	1.43061	0.158304	1
GO:0010817	regulation of hormone levels	biological_process	6	97	187	6.18557	51.8717	1.42808	0.157583	1
GO:0019932	second-messenger-mediated signaling	biological_process	7	118	202	5.9322	58.4158	1.42646	0.199028	1
GO:0051865	protein autoubiquitination	biological_process	2	22	28	9.09091	78.5714	1.4178	0.180682	1
GO:0046058	cAMP metabolic process	biological_process	2	22	30	9.09091	73.3333	1.4178	0.180682	1
GO:0031952	regulation of protein autophosphorylation	biological_process	2	22	26	9.09091	84.6154	1.4178	0.180682	1
GO:0030810	positive regulation of nucleotide biosynthetic process	biological_process	2	22	50	9.09091	44	1.4178	0.180682	1
GO:0030804	positive regulation of cyclic nucleotide biosynthetic process	biological_process	2	22	50	9.09091	44	1.4178	0.180682	1
GO:0014068	positive regulation of phosphatidylinositol 3-kinase cascade	biological_process	2	22	34	9.09091	64.7059	1.4178	0.180682	1
GO:0014003	oligodendrocyte development	biological_process	2	22	23	9.09091	95.6522	1.4178	0.180682	1
GO:0010828	positive regulation of glucose transport	biological_process	2	22	32	9.09091	68.75	1.4178	0.180682	1
GO:0007606	sensory perception of chemical stimulus	biological_process	2	22	1335	9.09091	1.64794	1.4178	0.180682	1
GO:0005179	hormone activity	molecular_function	2	22	121	9.09091	18.1818	1.4178	0.180682	1
GO:0004896	cytokine receptor activity	molecular_function	2	22	56	9.09091	39.2857	1.4178	0.180682	1
GO:0001658	branching involved in ureteric bud morphogenesis	biological_process	2	22	43	9.09091	51.1628	1.4178	0.180682	1
GO:0003705	sequence-specific enhancer binding RNA polymerase II transcription factor activity	molecular_function	3	39	100	7.69231	39	1.41453	0.157249	1
GO:0022603	regulation of anatomical structure morphogenesis	biological_process	17	347	525	4.89914	66.0952	1.4108	0.180323	1
GO:0097060	synaptic membrane	cellular_component	9	163	205	5.52147	79.5122	1.39333	0.191755	1
GO:0019887	protein kinase regulator activity	molecular_function	5	78	96	6.41026	81.25	1.38757	0.200623	1
GO:0042592	homeostatic process	biological_process	24	520	874	4.61538	59.4966	1.38115	0.179239	1
GO:2000104	negative regulation of DNA-dependent DNA replication	biological_process	1	8	9	12.5	88.8889	1.37764	0.249494	1
GO:0090004	positive regulation of establishment of protein localization in plasma membrane	biological_process	1	8	10	12.5	80	1.37764	0.249494	1
GO:0072659	protein localization in plasma membrane	biological_process	1	8	11	12.5	72.7273	1.37764	0.249494	1
GO:0072111	cell proliferation involved in kidney development	biological_process	1	8	8	12.5	100	1.37764	0.249494	1
GO:0071695	anatomical structure maturation	biological_process	1	8	14	12.5	57.1429	1.37764	0.249494	1
GO:0070723	response to cholesterol	biological_process	1	8	12	12.5	66.6667	1.37764	0.249494	1
GO:0060993	kidney morphogenesis	biological_process	1	8	12	12.5	66.6667	1.37764	0.249494	1
GO:0060992	response to fungicide	biological_process	1	8	10	12.5	80	1.37764	0.249494	1
GO:0060736	prostate gland growth	biological_process	1	8	12	12.5	66.6667	1.37764	0.249494	1
GO:0060571	morphogenesis of an epithelial fold	biological_process	1	8	14	12.5	57.1429	1.37764	0.249494	1
GO:0060317	cardiac epithelial to mesenchymal transition	biological_process	1	8	15	12.5	53.3333	1.37764	0.249494	1
GO:0060039	pericardium development	biological_process	1	8	10	12.5	80	1.37764	0.249494	1
GO:0055069	zinc ion homeostasis	biological_process	1	8	13	12.5	61.5385	1.37764	0.249494	1
GO:0051953	negative regulation of amine transport	biological_process	1	8	19	12.5	42.1053	1.37764	0.249494	1
GO:0051938	L-glutamate import	biological_process	1	8	8	12.5	100	1.37764	0.249494	1
GO:0051787	misfolded protein binding	molecular_function	1	8	8	12.5	100	1.37764	0.249494	1
GO:0051400	BH domain binding	molecular_function	1	8	11	12.5	72.7273	1.37764	0.249494	1
GO:0051298	centrosome duplication	biological_process	1	8	11	12.5	72.7273	1.37764	0.249494	1
GO:0050709	negative regulation of protein secretion	biological_process	1	8	30	12.5	26.6667	1.37764	0.249494	1
GO:0048505	regulation of timing of cell differentiation	biological_process	1	8	10	12.5	80	1.37764	0.249494	1
GO:0048185	activin binding	molecular_function	1	8	12	12.5	66.6667	1.37764	0.249494	1
GO:0046209	nitric oxide metabolic process	biological_process	1	8	13	12.5	61.5385	1.37764	0.249494	1
GO:0045672	positive regulation of osteoclast differentiation	biological_process	1	8	18	12.5	44.4444	1.37764	0.249494	1
GO:0043500	muscle adaptation	biological_process	1	8	15	12.5	53.3333	1.37764	0.249494	1
GO:0043116	negative regulation of vascular permeability	biological_process	1	8	11	12.5	72.7273	1.37764	0.249494	1
GO:0042698	ovulation cycle	biological_process	1	8	12	12.5	66.6667	1.37764	0.249494	1
GO:0042454	ribonucleoside catabolic process	biological_process	1	8	10	12.5	80	1.37764	0.249494	1
GO:0042428	serotonin metabolic process	biological_process	1	8	10	12.5	80	1.37764	0.249494	1
GO:0042403	thyroid hormone metabolic process	biological_process	1	8	14	12.5	57.1429	1.37764	0.249494	1
GO:0042301	phosphate binding	molecular_function	1	8	11	12.5	72.7273	1.37764	0.249494	1
GO:0042089	cytokine biosynthetic process	biological_process	1	8	15	12.5	53.3333	1.37764	0.249494	1
GO:0035418	protein localization to synapse	biological_process	1	8	8	12.5	100	1.37764	0.249494	1
GO:0035251	UDP-glucosyltransferase activity	molecular_function	1	8	9	12.5	88.8889	1.37764	0.249494	1
GO:0033235	positive regulation of protein sumoylation	biological_process	1	8	10	12.5	80	1.37764	0.249494	1
GO:0033006	regulation of mast cell activation involved in immune response	biological_process	1	8	19	12.5	42.1053	1.37764	0.249494	1
GO:0032862	activation of Rho GTPase activity	biological_process	1	8	23	12.5	34.7826	1.37764	0.249494	1
GO:0032673	regulation of interleukin-4 production	biological_process	1	8	20	12.5	40	1.37764	0.249494	1
GO:0030823	regulation of cGMP metabolic process	biological_process	1	8	15	12.5	53.3333	1.37764	0.249494	1
GO:0030431	sleep	biological_process	1	8	10	12.5	80	1.37764	0.249494	1
GO:0016717	oxidoreductase activity, acting on paired donors, with oxidation of a pair of donors resulting in the reduction of molecular oxygen to two molecules of water	molecular_function	1	8	10	12.5	80	1.37764	0.249494	1
GO:0015108	chloride transmembrane transporter activity	molecular_function	1	8	13	12.5	61.5385	1.37764	0.249494	1
GO:0014912	negative regulation of smooth muscle cell migration	biological_process	1	8	10	12.5	80	1.37764	0.249494	1
GO:0010829	negative regulation of glucose transport	biological_process	1	8	11	12.5	72.7273	1.37764	0.249494	1
GO:0010623	developmental programmed cell death	biological_process	1	8	14	12.5	57.1429	1.37764	0.249494	1
GO:0007512	adult heart development	biological_process	1	8	15	12.5	53.3333	1.37764	0.249494	1
GO:0006953	acute-phase response	biological_process	1	8	36	12.5	22.2222	1.37764	0.249494	1
GO:0006910	phagocytosis, recognition	biological_process	1	8	12	12.5	66.6667	1.37764	0.249494	1
GO:0006448	regulation of translational elongation	biological_process	1	8	8	12.5	100	1.37764	0.249494	1
GO:0004835	tubulin-tyrosine ligase activity	molecular_function	1	8	15	12.5	53.3333	1.37764	0.249494	1
GO:0004806	triglyceride lipase activity	molecular_function	1	8	16	12.5	50	1.37764	0.249494	1
GO:0004559	alpha-mannosidase activity	molecular_function	1	8	8	12.5	100	1.37764	0.249494	1
GO:0004016	adenylate cyclase activity	molecular_function	1	8	11	12.5	72.7273	1.37764	0.249494	1
GO:0002921	negative regulation of humoral immune response	biological_process	1	8	11	12.5	72.7273	1.37764	0.249494	1
GO:0002832	negative regulation of response to biotic stimulus	biological_process	1	8	13	12.5	61.5385	1.37764	0.249494	1
GO:0002828	regulation of type 2 immune response	biological_process	1	8	19	12.5	42.1053	1.37764	0.249494	1
GO:0002437	inflammatory response to antigenic stimulus	biological_process	1	8	22	12.5	36.3636	1.37764	0.249494	1
GO:0002090	regulation of receptor internalization	biological_process	1	8	15	12.5	53.3333	1.37764	0.249494	1
GO:0002063	chondrocyte development	biological_process	1	8	13	12.5	61.5385	1.37764	0.249494	1
GO:0001786	phosphatidylserine binding	molecular_function	1	8	11	12.5	72.7273	1.37764	0.249494	1
GO:0001502	cartilage condensation	biological_process	1	8	18	12.5	44.4444	1.37764	0.249494	1
GO:0000146	microfilament motor activity	molecular_function	1	8	11	12.5	72.7273	1.37764	0.249494	1
GO:0000109	nucleotide-excision repair complex	cellular_component	1	8	8	12.5	100	1.37764	0.249494	1
GO:0001932	regulation of protein phosphorylation	biological_process	22	472	683	4.66102	69.1069	1.36799	0.162061	1
GO:0071478	cellular response to radiation	biological_process	3	40	56	7.5	71.4286	1.36653	0.165847	1
GO:0051216	cartilage development	biological_process	3	40	78	7.5	51.2821	1.36653	0.165847	1
GO:0005230	extracellular ligand-gated ion channel activity	molecular_function	3	40	68	7.5	58.8235	1.36653	0.165847	1
GO:0003779	actin binding	molecular_function	12	233	319	5.15021	73.0408	1.36039	0.203932	1
GO:0016298	lipase activity	molecular_function	4	59	91	6.77966	64.8352	1.36012	0.153741	1
GO:0010810	regulation of cell-substrate adhesion	biological_process	4	59	98	6.77966	60.2041	1.36012	0.153741	1
GO:0009749	response to glucose stimulus	biological_process	4	59	98	6.77966	60.2041	1.36012	0.153741	1
GO:0035303	regulation of dephosphorylation	biological_process	5	79	99	6.32911	79.798	1.35724	0.203927	1
GO:0005765	lysosomal membrane	cellular_component	5	79	93	6.32911	84.9462	1.35724	0.203927	1
GO:0000271	polysaccharide biosynthetic process	biological_process	5	79	119	6.32911	66.3866	1.35724	0.203927	1
GO:0072503	cellular divalent inorganic cation homeostasis	biological_process	7	121	237	5.78512	51.0549	1.35647	0.204781	1
GO:0008610	lipid biosynthetic process	biological_process	15	304	439	4.93421	69.2483	1.35168	0.203634	1
GO:0042391	regulation of membrane potential	biological_process	6	100	143	6	69.9301	1.3491	0.16831	1
GO:2000045	regulation of G1/S transition of mitotic cell cycle	biological_process	2	23	33	8.69565	69.697	1.34681	0.193547	1
GO:0050777	negative regulation of immune response	biological_process	2	23	55	8.69565	41.8182	1.34681	0.193547	1
GO:0048278	vesicle docking	biological_process	2	23	23	8.69565	100	1.34681	0.193547	1
GO:0045913	positive regulation of carbohydrate metabolic process	biological_process	2	23	40	8.69565	57.5	1.34681	0.193547	1
GO:0043548	phosphatidylinositol 3-kinase binding	molecular_function	2	23	26	8.69565	88.4615	1.34681	0.193547	1
GO:0042220	response to cocaine	biological_process	2	23	30	8.69565	76.6667	1.34681	0.193547	1
GO:0019829	cation-transporting ATPase activity	molecular_function	2	23	28	8.69565	82.1429	1.34681	0.193547	1
GO:0014073	response to tropane	biological_process	2	23	30	8.69565	76.6667	1.34681	0.193547	1
GO:0010676	positive regulation of cellular carbohydrate metabolic process	biological_process	2	23	40	8.69565	57.5	1.34681	0.193547	1
GO:0008376	acetylgalactosaminyltransferase activity	molecular_function	2	23	30	8.69565	76.6667	1.34681	0.193547	1
GO:0007043	cell-cell junction assembly	biological_process	2	23	29	8.69565	79.3103	1.34681	0.193547	1
GO:0006939	smooth muscle contraction	biological_process	2	23	37	8.69565	62.1622	1.34681	0.193547	1
GO:0006829	zinc ion transport	biological_process	2	23	26	8.69565	88.4615	1.34681	0.193547	1
GO:0030003	cellular cation homeostasis	biological_process	9	166	310	5.42169	53.5484	1.33606	0.196682	1
GO:0016788	hydrolase activity, acting on ester bonds	molecular_function	24	525	726	4.57143	72.314	1.33222	0.182314	1
GO:0046328	regulation of JNK cascade	biological_process	5	80	130	6.25	61.5385	1.32736	0.207396	1
GO:0050808	synapse organization	biological_process	4	60	70	6.66667	85.7143	1.32406	0.160463	1
GO:0008652	cellular amino acid biosynthetic process	biological_process	4	60	92	6.66667	65.2174	1.32406	0.160463	1
GO:0043506	regulation of JUN kinase activity	biological_process	3	41	66	7.31707	62.1212	1.31993	0.17458	1
GO:0007229	integrin-mediated signaling pathway	biological_process	3	41	72	7.31707	56.9444	1.31993	0.17458	1
GO:0030141	stored secretory granule	cellular_component	6	102	202	5.88235	50.495	1.29792	0.176014	1
GO:0030165	PDZ domain binding	molecular_function	5	81	106	6.17284	76.4151	1.29789	0.211025	1
GO:0051048	negative regulation of secretion	biological_process	4	61	132	6.55738	46.2121	1.28869	0.167291	1
GO:0022602	ovulation cycle process	biological_process	4	61	96	6.55738	63.5417	1.28869	0.167291	1
GO:0009746	response to hexose stimulus	biological_process	4	61	104	6.55738	58.6538	1.28869	0.167291	1
GO:0005543	phospholipid binding	molecular_function	9	169	223	5.32544	75.7848	1.27991	0.2024	1
GO:2000377	regulation of reactive oxygen species metabolic process	biological_process	2	24	43	8.33333	55.814	1.27946	0.206524	1
GO:0060076	excitatory synapse	cellular_component	2	24	24	8.33333	100	1.27946	0.206524	1
GO:0046875	ephrin receptor binding	molecular_function	2	24	29	8.33333	82.7586	1.27946	0.206524	1
GO:0043292	contractile fiber	cellular_component	2	24	53	8.33333	45.283	1.27946	0.206524	1
GO:0030801	positive regulation of cyclic nucleotide metabolic process	biological_process	2	24	52	8.33333	46.1538	1.27946	0.206524	1
GO:0030072	peptide hormone secretion	biological_process	2	24	47	8.33333	51.0638	1.27946	0.206524	1
GO:0008328	ionotropic glutamate receptor complex	cellular_component	2	24	28	8.33333	85.7143	1.27946	0.206524	1
GO:0006664	glycolipid metabolic process	biological_process	2	24	30	8.33333	80	1.27946	0.206524	1
GO:0005795	Golgi stack	cellular_component	2	24	27	8.33333	88.8889	1.27946	0.206524	1
GO:0005791	rough endoplasmic reticulum	cellular_component	2	24	37	8.33333	64.8649	1.27946	0.206524	1
GO:0000086	G2/M transition of mitotic cell cycle	biological_process	2	24	37	8.33333	64.8649	1.27946	0.206524	1
GO:0051899	membrane depolarization	biological_process	3	42	56	7.14286	75	1.27464	0.183439	1
GO:0043409	negative regulation of MAPKKK cascade	biological_process	3	42	52	7.14286	80.7692	1.27464	0.183439	1
GO:0030176	integral to endoplasmic reticulum membrane	cellular_component	3	42	53	7.14286	79.2453	1.27464	0.183439	1
GO:0044464	cell part	cellular_component	363	10029	16542	3.6195	60.6275	1.2692	0.213366	1
GO:0060828	regulation of canonical Wnt receptor signaling pathway	biological_process	5	82	111	6.09756	73.8739	1.26883	0.21481	1
GO:0010720	positive regulation of cell development	biological_process	7	125	161	5.6	77.6398	1.26609	0.214124	1
GO:0007268	synaptic transmission	biological_process	7	125	164	5.6	76.2195	1.26609	0.214124	1
GO:0051128	regulation of cellular component organization	biological_process	34	787	1093	4.3202	72.0037	1.25456	0.228893	1
GO:0032320	positive regulation of Ras GTPase activity	biological_process	4	62	96	6.45161	64.5833	1.25398	0.17422	1
GO:0030817	regulation of cAMP biosynthetic process	biological_process	4	62	117	6.45161	52.9915	1.25398	0.17422	1
GO:0007204	elevation of cytosolic calcium ion concentration	biological_process	4	62	141	6.45161	43.9716	1.25398	0.17422	1
GO:0043623	cellular protein complex assembly	biological_process	7	126	159	5.55556	79.2453	1.244	0.216743	1
GO:0032870	cellular response to hormone stimulus	biological_process	9	171	278	5.26316	61.5108	1.24307	0.206636	1
GO:0007169	transmembrane receptor protein tyrosine kinase signaling pathway	biological_process	9	171	243	5.26316	70.3704	1.24307	0.206636	1
GO:0009611	response to wounding	biological_process	10	194	416	5.15464	46.6346	1.24266	0.23283	1
GO:2000191	regulation of fatty acid transport	biological_process	1	9	17	11.1111	52.9412	1.23518	0.275952	1
GO:0090208	positive regulation of triglyceride metabolic process	biological_process	1	9	15	11.1111	60	1.23518	0.275952	1
GO:0070498	interleukin-1-mediated signaling pathway	biological_process	1	9	11	11.1111	81.8182	1.23518	0.275952	1
GO:0070325	lipoprotein particle receptor binding	molecular_function	1	9	18	11.1111	50	1.23518	0.275952	1
GO:0060999	positive regulation of dendritic spine development	biological_process	1	9	10	11.1111	90	1.23518	0.275952	1
GO:0060979	vasculogenesis involved in coronary vascular morphogenesis	biological_process	1	9	14	11.1111	64.2857	1.23518	0.275952	1
GO:0051646	mitochondrion localization	biological_process	1	9	10	11.1111	90	1.23518	0.275952	1
GO:0051443	positive regulation of ubiquitin-protein ligase activity	biological_process	1	9	13	11.1111	69.2308	1.23518	0.275952	1
GO:0050996	positive regulation of lipid catabolic process	biological_process	1	9	18	11.1111	50	1.23518	0.275952	1
GO:0050872	white fat cell differentiation	biological_process	1	9	14	11.1111	64.2857	1.23518	0.275952	1
GO:0050860	negative regulation of T cell receptor signaling pathway	biological_process	1	9	11	11.1111	81.8182	1.23518	0.275952	1
GO:0050858	negative regulation of antigen receptor-mediated signaling pathway	biological_process	1	9	11	11.1111	81.8182	1.23518	0.275952	1
GO:0050750	low-density lipoprotein particle receptor binding	molecular_function	1	9	15	11.1111	60	1.23518	0.275952	1
GO:0048714	positive regulation of oligodendrocyte differentiation	biological_process	1	9	11	11.1111	81.8182	1.23518	0.275952	1
GO:0048172	regulation of short-term neuronal synaptic plasticity	biological_process	1	9	9	11.1111	100	1.23518	0.275952	1
GO:0045576	mast cell activation	biological_process	1	9	15	11.1111	60	1.23518	0.275952	1
GO:0045005	maintenance of fidelity involved in DNA-dependent DNA replication	biological_process	1	9	12	11.1111	75	1.23518	0.275952	1
GO:0043539	protein serine/threonine kinase activator activity	molecular_function	1	9	9	11.1111	100	1.23518	0.275952	1
GO:0043395	heparan sulfate proteoglycan binding	molecular_function	1	9	14	11.1111	64.2857	1.23518	0.275952	1
GO:0043300	regulation of leukocyte degranulation	biological_process	1	9	23	11.1111	39.1304	1.23518	0.275952	1
GO:0043220	Schmidt-Lanterman incisure	cellular_component	1	9	9	11.1111	100	1.23518	0.275952	1
GO:0043092	L-amino acid import	biological_process	1	9	10	11.1111	90	1.23518	0.275952	1
GO:0042809	vitamin D receptor binding	molecular_function	1	9	10	11.1111	90	1.23518	0.275952	1
GO:0042491	auditory receptor cell differentiation	biological_process	1	9	15	11.1111	60	1.23518	0.275952	1
GO:0042430	indole-containing compound metabolic process	biological_process	1	9	19	11.1111	47.3684	1.23518	0.275952	1
GO:0042107	cytokine metabolic process	biological_process	1	9	17	11.1111	52.9412	1.23518	0.275952	1
GO:0042043	neurexin binding	molecular_function	1	9	11	11.1111	81.8182	1.23518	0.275952	1
GO:0035640	exploration behavior	biological_process	1	9	10	11.1111	90	1.23518	0.275952	1
GO:0035253	ciliary rootlet	cellular_component	1	9	10	11.1111	90	1.23518	0.275952	1
GO:0035004	phosphatidylinositol 3-kinase activity	molecular_function	1	9	11	11.1111	81.8182	1.23518	0.275952	1
GO:0034121	regulation of toll-like receptor signaling pathway	biological_process	1	9	18	11.1111	50	1.23518	0.275952	1
GO:0034110	regulation of homotypic cell-cell adhesion	biological_process	1	9	13	11.1111	69.2308	1.23518	0.275952	1
GO:0033762	response to glucagon stimulus	biological_process	1	9	14	11.1111	64.2857	1.23518	0.275952	1
GO:0033599	regulation of mammary gland epithelial cell proliferation	biological_process	1	9	15	11.1111	60	1.23518	0.275952	1
GO:0033327	Leydig cell differentiation	biological_process	1	9	14	11.1111	64.2857	1.23518	0.275952	1
GO:0033180	proton-transporting V-type ATPase, V1 domain	cellular_component	1	9	11	11.1111	81.8182	1.23518	0.275952	1
GO:0032892	positive regulation of organic acid transport	biological_process	1	9	17	11.1111	52.9412	1.23518	0.275952	1
GO:0032786	positive regulation of transcription elongation, DNA-dependent	biological_process	1	9	9	11.1111	100	1.23518	0.275952	1
GO:0030137	COPI-coated vesicle	cellular_component	1	9	9	11.1111	100	1.23518	0.275952	1
GO:0018198	peptidyl-cysteine modification	biological_process	1	9	17	11.1111	52.9412	1.23518	0.275952	1
GO:0018149	peptide cross-linking	biological_process	1	9	30	11.1111	30	1.23518	0.275952	1
GO:0016303	1-phosphatidylinositol-3-kinase activity	molecular_function	1	9	11	11.1111	81.8182	1.23518	0.275952	1
GO:0016010	dystrophin-associated glycoprotein complex	cellular_component	1	9	13	11.1111	69.2308	1.23518	0.275952	1
GO:0015645	fatty acid ligase activity	molecular_function	1	9	15	11.1111	60	1.23518	0.275952	1
GO:0015464	acetylcholine receptor activity	molecular_function	1	9	15	11.1111	60	1.23518	0.275952	1
GO:0015020	glucuronosyltransferase activity	molecular_function	1	9	22	11.1111	40.9091	1.23518	0.275952	1
GO:0014065	phosphatidylinositol 3-kinase cascade	biological_process	1	9	12	11.1111	75	1.23518	0.275952	1
GO:0010765	positive regulation of sodium ion transport	biological_process	1	9	14	11.1111	64.2857	1.23518	0.275952	1
GO:0010743	regulation of macrophage derived foam cell differentiation	biological_process	1	9	17	11.1111	52.9412	1.23518	0.275952	1
GO:0010470	regulation of gastrulation	biological_process	1	9	25	11.1111	36	1.23518	0.275952	1
GO:0009164	nucleoside catabolic process	biological_process	1	9	12	11.1111	75	1.23518	0.275952	1
GO:0006972	hyperosmotic response	biological_process	1	9	19	11.1111	47.3684	1.23518	0.275952	1
GO:0006903	vesicle targeting	biological_process	1	9	9	11.1111	100	1.23518	0.275952	1
GO:0006884	cell volume homeostasis	biological_process	1	9	14	11.1111	64.2857	1.23518	0.275952	1
GO:0006586	indolalkylamine metabolic process	biological_process	1	9	19	11.1111	47.3684	1.23518	0.275952	1
GO:0006004	fucose metabolic process	biological_process	1	9	9	11.1111	100	1.23518	0.275952	1
GO:0005952	cAMP-dependent protein kinase complex	cellular_component	1	9	9	11.1111	100	1.23518	0.275952	1
GO:0004467	long-chain fatty acid-CoA ligase activity	molecular_function	1	9	13	11.1111	69.2308	1.23518	0.275952	1
GO:0002042	cell migration involved in sprouting angiogenesis	biological_process	1	9	10	11.1111	90	1.23518	0.275952	1
GO:0001891	phagocytic cup	cellular_component	1	9	11	11.1111	81.8182	1.23518	0.275952	1
GO:0001158	enhancer sequence-specific DNA binding	molecular_function	1	9	24	11.1111	37.5	1.23518	0.275952	1
GO:0000300	peripheral to membrane of membrane fraction	cellular_component	1	9	9	11.1111	100	1.23518	0.275952	1
GO:0000155	two-component sensor activity	molecular_function	1	9	12	11.1111	75	1.23518	0.275952	1
GO:0070374	positive regulation of ERK1 and ERK2 cascade	biological_process	3	43	87	6.97674	49.4253	1.23059	0.192414	1
GO:0060326	cell chemotaxis	biological_process	3	43	97	6.97674	44.3299	1.23059	0.192414	1
GO:0009124	nucleoside monophosphate biosynthetic process	biological_process	3	43	63	6.97674	68.254	1.23059	0.192414	1
GO:0070588	calcium ion transmembrane transport	biological_process	4	63	91	6.34921	69.2308	1.2199	0.28503	1
GO:0034284	response to monosaccharide stimulus	biological_process	4	63	106	6.34921	59.434	1.2199	0.28503	1
GO:0071479	cellular response to ionizing radiation	biological_process	2	25	32	8	78.125	1.21541	0.219589	1
GO:0055038	recycling endosome membrane	cellular_component	2	25	28	8	89.2857	1.21541	0.219589	1
GO:0051492	regulation of stress fiber assembly	biological_process	2	25	33	8	75.7576	1.21541	0.219589	1
GO:0050771	negative regulation of axonogenesis	biological_process	2	25	31	8	80.6452	1.21541	0.219589	1
GO:0034103	regulation of tissue remodeling	biological_process	2	25	38	8	65.7895	1.21541	0.219589	1
GO:0030509	BMP signaling pathway	biological_process	2	25	47	8	53.1915	1.21541	0.219589	1
GO:0002790	peptide secretion	biological_process	2	25	50	8	50	1.21541	0.219589	1
GO:0001669	acrosomal vesicle	cellular_component	2	25	67	8	37.3134	1.21541	0.219589	1
GO:0051384	response to glucocorticoid stimulus	biological_process	5	84	152	5.95238	55.2632	1.2119	0.222825	1
GO:0009612	response to mechanical stimulus	biological_process	5	84	135	5.95238	62.2222	1.2119	0.222825	1
GO:0001822	kidney development	biological_process	5	84	128	5.95238	65.625	1.2119	0.222825	1
GO:0007399	nervous system development	biological_process	12	243	307	4.93827	79.1531	1.20884	0.216908	1
GO:0007267	cell-cell signaling	biological_process	9	173	267	5.20231	64.794	1.2067	0.211198	1
GO:0050769	positive regulation of neurogenesis	biological_process	6	106	130	5.66038	81.5385	1.19884	0.278417	1
GO:0007167	enzyme linked receptor protein signaling pathway	biological_process	12	244	358	4.91803	68.1564	1.19405	0.218556	1
GO:0007584	response to nutrient	biological_process	8	151	247	5.29801	61.1336	1.19052	0.25869	1
GO:0033692	cellular polysaccharide biosynthetic process	biological_process	4	64	98	6.25	65.3061	1.18643	0.288473	1
GO:0030814	regulation of cAMP metabolic process	biological_process	4	64	119	6.25	53.7815	1.18643	0.288473	1
GO:0071702	organic substance transport	biological_process	11	221	387	4.97738	57.1059	1.18357	0.26385	1
GO:0031226	intrinsic to plasma membrane	cellular_component	11	221	510	4.97738	43.3333	1.18357	0.26385	1
GO:0007154	cell communication	biological_process	15	317	480	4.73186	66.0417	1.18302	0.217632	1
GO:0032403	protein complex binding	molecular_function	14	293	397	4.77816	73.8035	1.17971	0.257617	1
GO:0044283	small molecule biosynthetic process	biological_process	16	342	506	4.67836	67.5889	1.17565	0.232638	1
GO:0048878	chemical homeostasis	biological_process	17	368	651	4.61957	56.5284	1.15874	0.248507	1
GO:0051966	regulation of synaptic transmission, glutamatergic	biological_process	2	26	35	7.69231	74.2857	1.15434	0.232721	1
GO:0046928	regulation of neurotransmitter secretion	biological_process	2	26	36	7.69231	72.2222	1.15434	0.232721	1
GO:0030971	receptor tyrosine kinase binding	molecular_function	2	26	31	7.69231	83.871	1.15434	0.232721	1
GO:0030017	sarcomere	cellular_component	2	26	42	7.69231	61.9048	1.15434	0.232721	1
GO:0009913	epidermal cell differentiation	biological_process	2	26	66	7.69231	39.3939	1.15434	0.232721	1
GO:0008066	glutamate receptor activity	molecular_function	2	26	29	7.69231	89.6552	1.15434	0.232721	1
GO:0005801	cis-Golgi network	cellular_component	2	26	27	7.69231	96.2963	1.15434	0.232721	1
GO:0002700	regulation of production of molecular mediator of immune response	biological_process	2	26	62	7.69231	41.9355	1.15434	0.232721	1
GO:0006836	neurotransmitter transport	biological_process	4	65	81	6.15385	80.2469	1.15356	0.292133	1
GO:0030111	regulation of Wnt receptor signaling pathway	biological_process	6	108	154	5.55556	70.1299	1.15085	0.282841	1
GO:0007409	axonogenesis	biological_process	6	108	131	5.55556	82.4427	1.15085	0.282841	1
GO:0072372	primary cilium	cellular_component	3	45	69	6.66667	65.2174	1.14596	0.210676	1
GO:0045216	cell-cell junction organization	biological_process	3	45	56	6.66667	80.3571	1.14596	0.210676	1
GO:0003018	vascular process in circulatory system	biological_process	3	45	75	6.66667	60	1.14596	0.210676	1
GO:0014070	response to organic cyclic compound	biological_process	9	177	254	5.08475	69.685	1.13531	0.29797	1
GO:0032101	regulation of response to external stimulus	biological_process	8	154	300	5.19481	51.3333	1.13252	0.264476	1
GO:0043123	positive regulation of I-kappaB kinase/NF-kappaB cascade	biological_process	5	87	131	5.74713	66.4122	1.12928	0.235892	1
GO:0031331	positive regulation of cellular catabolic process	biological_process	4	66	86	6.06061	76.7442	1.12125	0.296003	1
GO:0048511	rhythmic process	biological_process	9	178	277	5.05618	64.2599	1.11774	0.299218	1
GO:0090102	cochlea development	biological_process	1	10	12	10	83.3333	1.1114	0.301479	1
GO:0090030	regulation of steroid hormone biosynthetic process	biological_process	1	10	13	10	76.9231	1.1114	0.301479	1
GO:0072657	protein localization in membrane	biological_process	1	10	13	10	76.9231	1.1114	0.301479	1
GO:0071897	DNA biosynthetic process	biological_process	1	10	12	10	83.3333	1.1114	0.301479	1
GO:0070192	chromosome organization involved in meiosis	biological_process	1	10	24	10	41.6667	1.1114	0.301479	1
GO:0061036	positive regulation of cartilage development	biological_process	1	10	11	10	90.9091	1.1114	0.301479	1
GO:0051497	negative regulation of stress fiber assembly	biological_process	1	10	10	10	100	1.1114	0.301479	1
GO:0050819	negative regulation of coagulation	biological_process	1	10	24	10	41.6667	1.1114	0.301479	1
GO:0046527	glucosyltransferase activity	molecular_function	1	10	11	10	90.9091	1.1114	0.301479	1
GO:0046339	diacylglycerol metabolic process	biological_process	1	10	14	10	71.4286	1.1114	0.301479	1
GO:0046033	AMP metabolic process	biological_process	1	10	10	10	100	1.1114	0.301479	1
GO:0045939	negative regulation of steroid metabolic process	biological_process	1	10	13	10	76.9231	1.1114	0.301479	1
GO:0045652	regulation of megakaryocyte differentiation	biological_process	1	10	23	10	43.4783	1.1114	0.301479	1
GO:0045055	regulated secretory pathway	biological_process	1	10	17	10	58.8235	1.1114	0.301479	1
GO:0044325	ion channel binding	molecular_function	1	10	11	10	90.9091	1.1114	0.301479	1
GO:0043394	proteoglycan binding	molecular_function	1	10	16	10	62.5	1.1114	0.301479	1
GO:0043243	positive regulation of protein complex disassembly	biological_process	1	10	14	10	71.4286	1.1114	0.301479	1
GO:0043090	amino acid import	biological_process	1	10	11	10	90.9091	1.1114	0.301479	1
GO:0042659	regulation of cell fate specification	biological_process	1	10	18	10	55.5556	1.1114	0.301479	1
GO:0042166	acetylcholine binding	molecular_function	1	10	18	10	55.5556	1.1114	0.301479	1
GO:0040034	regulation of development, heterochronic	biological_process	1	10	13	10	76.9231	1.1114	0.301479	1
GO:0040020	regulation of meiosis	biological_process	1	10	18	10	55.5556	1.1114	0.301479	1
GO:0035690	cellular response to drug	biological_process	1	10	16	10	62.5	1.1114	0.301479	1
GO:0034332	adherens junction organization	biological_process	1	10	11	10	90.9091	1.1114	0.301479	1
GO:0034243	regulation of transcription elongation from RNA polymerase II promoter	biological_process	1	10	10	10	100	1.1114	0.301479	1
GO:0033057	multicellular organismal reproductive behavior	biological_process	1	10	15	10	66.6667	1.1114	0.301479	1
GO:0032922	circadian regulation of gene expression	biological_process	1	10	13	10	76.9231	1.1114	0.301479	1
GO:0032469	endoplasmic reticulum calcium ion homeostasis	biological_process	1	10	12	10	83.3333	1.1114	0.301479	1
GO:0031514	motile cilium	cellular_component	1	10	11	10	90.9091	1.1114	0.301479	1
GO:0031105	septin complex	cellular_component	1	10	13	10	76.9231	1.1114	0.301479	1
GO:0019439	aromatic compound catabolic process	biological_process	1	10	25	10	40	1.1114	0.301479	1
GO:0019369	arachidonic acid metabolic process	biological_process	1	10	17	10	58.8235	1.1114	0.301479	1
GO:0018345	protein palmitoylation	biological_process	1	10	11	10	90.9091	1.1114	0.301479	1
GO:0016601	Rac protein signal transduction	biological_process	1	10	11	10	90.9091	1.1114	0.301479	1
GO:0015695	organic cation transport	biological_process	1	10	21	10	47.619	1.1114	0.301479	1
GO:0015485	cholesterol binding	molecular_function	1	10	17	10	58.8235	1.1114	0.301479	1
GO:0010955	negative regulation of protein maturation by peptide bond cleavage	biological_process	1	10	15	10	66.6667	1.1114	0.301479	1
GO:0010894	negative regulation of steroid biosynthetic process	biological_process	1	10	13	10	76.9231	1.1114	0.301479	1
GO:0010866	regulation of triglyceride biosynthetic process	biological_process	1	10	11	10	90.9091	1.1114	0.301479	1
GO:0010460	positive regulation of heart rate	biological_process	1	10	17	10	58.8235	1.1114	0.301479	1
GO:0010288	response to lead ion	biological_process	1	10	17	10	58.8235	1.1114	0.301479	1
GO:0009083	branched chain family amino acid catabolic process	biological_process	1	10	10	10	100	1.1114	0.301479	1
GO:0008585	female gonad development	biological_process	1	10	21	10	47.619	1.1114	0.301479	1
GO:0008430	selenium binding	molecular_function	1	10	14	10	71.4286	1.1114	0.301479	1
GO:0008195	phosphatidate phosphatase activity	molecular_function	1	10	12	10	83.3333	1.1114	0.301479	1
GO:0007494	midgut development	biological_process	1	10	14	10	71.4286	1.1114	0.301479	1
GO:0007274	neuromuscular synaptic transmission	biological_process	1	10	18	10	55.5556	1.1114	0.301479	1
GO:0006368	transcription elongation from RNA polymerase II promoter	biological_process	1	10	10	10	100	1.1114	0.301479	1
GO:0006171	cAMP biosynthetic process	biological_process	1	10	16	10	62.5	1.1114	0.301479	1
GO:0005942	phosphatidylinositol 3-kinase complex	cellular_component	1	10	13	10	76.9231	1.1114	0.301479	1
GO:0005201	extracellular matrix structural constituent	molecular_function	1	10	32	10	31.25	1.1114	0.301479	1
GO:0005165	neurotrophin receptor binding	molecular_function	1	10	14	10	71.4286	1.1114	0.301479	1
GO:0005044	scavenger receptor activity	molecular_function	1	10	44	10	22.7273	1.1114	0.301479	1
GO:0003254	regulation of membrane depolarization	biological_process	1	10	13	10	76.9231	1.1114	0.301479	1
GO:0002886	regulation of myeloid leukocyte mediated immunity	biological_process	1	10	26	10	38.4615	1.1114	0.301479	1
GO:0002720	positive regulation of cytokine production involved in immune response	biological_process	1	10	19	10	52.6316	1.1114	0.301479	1
GO:0002320	lymphoid progenitor cell differentiation	biological_process	1	10	12	10	83.3333	1.1114	0.301479	1
GO:0002088	lens development in camera-type eye	biological_process	1	10	25	10	40	1.1114	0.301479	1
GO:0000301	retrograde transport, vesicle recycling within Golgi	biological_process	1	10	10	10	100	1.1114	0.301479	1
GO:0042493	response to drug	biological_process	11	226	358	4.86726	63.1285	1.1065	0.270396	1
GO:0070302	regulation of stress-activated protein kinase signaling cascade	biological_process	5	88	142	5.68182	61.9718	1.10245	0.240507	1
GO:0016757	transferase activity, transferring glycosyl groups	molecular_function	9	179	259	5.02793	69.112	1.10027	0.30056	1
GO:0022406	membrane docking	biological_process	2	27	28	7.40741	96.4286	1.09599	0.245897	1
GO:0016208	AMP binding	molecular_function	2	27	33	7.40741	81.8182	1.09599	0.245897	1
GO:0010951	negative regulation of endopeptidase activity	biological_process	2	27	83	7.40741	32.5301	1.09599	0.245897	1
GO:0007595	lactation	biological_process	2	27	42	7.40741	64.2857	1.09599	0.245897	1
GO:0001704	formation of primary germ layer	biological_process	2	27	50	7.40741	54	1.09599	0.245897	1
GO:0007389	pattern specification process	biological_process	10	203	399	4.92611	50.8772	1.09354	0.249039	1
GO:0033674	positive regulation of kinase activity	biological_process	11	227	326	4.84581	69.6319	1.0913	0.27192	1
GO:0032868	response to insulin stimulus	biological_process	6	111	166	5.40541	66.8675	1.08067	0.290518	1
GO:0051259	protein oligomerization	biological_process	11	228	301	4.82456	75.7475	1.07618	0.273513	1
GO:0046982	protein heterodimerization activity	molecular_function	11	228	323	4.82456	70.5882	1.07618	0.273513	1
GO:0031960	response to corticosteroid stimulus	biological_process	5	89	161	5.61798	55.2795	1.07596	0.245244	1
GO:0005539	glycosaminoglycan binding	molecular_function	5	89	151	5.61798	58.9404	1.07596	0.245244	1
GO:0006937	regulation of muscle contraction	biological_process	3	47	83	6.38298	56.6265	1.06555	0.229298	1
GO:0005178	integrin binding	molecular_function	3	47	69	6.38298	68.1159	1.06555	0.229298	1
GO:0001933	negative regulation of protein phosphorylation	biological_process	3	47	69	6.38298	68.1159	1.06555	0.229298	1
GO:0001570	vasculogenesis	biological_process	3	47	76	6.38298	61.8421	1.06555	0.229298	1
GO:0050727	regulation of inflammatory response	biological_process	4	68	140	5.88235	48.5714	1.05825	0.304334	1
GO:0035239	tube morphogenesis	biological_process	6	112	190	5.35714	58.9474	1.05774	0.293341	1
GO:0032844	regulation of homeostatic process	biological_process	7	135	230	5.18519	58.6957	1.05342	0.339469	1
GO:0043065	positive regulation of apoptosis	biological_process	15	328	479	4.57317	68.476	1.04589	0.286147	1
GO:2000177	regulation of neural precursor cell proliferation	biological_process	2	28	42	7.14286	66.6667	1.04013	0.2591	1
GO:0071453	cellular response to oxygen levels	biological_process	2	28	45	7.14286	62.2222	1.04013	0.2591	1
GO:0043900	regulation of multi-organism process	biological_process	2	28	63	7.14286	44.4444	1.04013	0.2591	1
GO:0042742	defense response to bacterium	biological_process	2	28	152	7.14286	18.4211	1.04013	0.2591	1
GO:0033138	positive regulation of peptidyl-serine phosphorylation	biological_process	2	28	42	7.14286	66.6667	1.04013	0.2591	1
GO:0008146	sulfotransferase activity	molecular_function	2	28	61	7.14286	45.9016	1.04013	0.2591	1
GO:0005231	excitatory extracellular ligand-gated ion channel activity	molecular_function	2	28	48	7.14286	58.3333	1.04013	0.2591	1
GO:0008092	cytoskeletal protein binding	molecular_function	19	429	567	4.4289	75.6614	1.03627	0.285595	1
GO:0032970	regulation of actin filament-based process	biological_process	6	113	160	5.30973	70.625	1.03503	0.29629	1
GO:0008289	lipid binding	molecular_function	6	113	215	5.30973	52.5581	1.03503	0.29629	1
GO:0031300	intrinsic to organelle membrane	cellular_component	7	136	168	5.14706	80.9524	1.0331	0.341079	1
GO:0048732	gland development	biological_process	4	69	130	5.7971	53.0769	1.02753	0.308778	1
GO:0045785	positive regulation of cell adhesion	biological_process	4	69	120	5.7971	57.5	1.02753	0.308778	1
GO:0043433	negative regulation of sequence-specific DNA binding transcription factor activity	biological_process	4	69	97	5.7971	71.134	1.02753	0.308778	1
GO:0090090	negative regulation of canonical Wnt receptor signaling pathway	biological_process	3	48	66	6.25	72.7273	1.0268	0.238722	1
GO:0031901	early endosome membrane	cellular_component	3	48	54	6.25	88.8889	1.0268	0.238722	1
GO:0010906	regulation of glucose metabolic process	biological_process	3	48	76	6.25	63.1579	1.0268	0.238722	1
GO:0007219	Notch signaling pathway	biological_process	3	48	66	6.25	72.7273	1.0268	0.238722	1
GO:0004620	phospholipase activity	molecular_function	3	48	76	6.25	63.1579	1.0268	0.238722	1
GO:0023052	signaling	biological_process	9	184	278	4.8913	66.1871	1.01447	0.308609	1
GO:2000311	regulation of alpha-amino-3-hydroxy-5-methyl-4-isoxazole propionate selective glutamate receptor activity	biological_process	1	11	14	9.09091	78.5714	1.00208	0.326108	1
GO:2000178	negative regulation of neural precursor cell proliferation	biological_process	1	11	15	9.09091	73.3333	1.00208	0.326108	1
GO:0090329	regulation of DNA-dependent DNA replication	biological_process	1	11	15	9.09091	73.3333	1.00208	0.326108	1
GO:0090162	establishment of epithelial cell polarity	biological_process	1	11	15	9.09091	73.3333	1.00208	0.326108	1
GO:0071827	plasma lipoprotein particle organization	biological_process	1	11	23	9.09091	47.8261	1.00208	0.326108	1
GO:0071825	protein-lipid complex subunit organization	biological_process	1	11	23	9.09091	47.8261	1.00208	0.326108	1
GO:0070875	positive regulation of glycogen metabolic process	biological_process	1	11	15	9.09091	73.3333	1.00208	0.326108	1
GO:0070570	regulation of neuron projection regeneration	biological_process	1	11	13	9.09091	84.6154	1.00208	0.326108	1
GO:0061001	regulation of dendritic spine morphogenesis	biological_process	1	11	12	9.09091	91.6667	1.00208	0.326108	1
GO:0060444	branching involved in mammary gland duct morphogenesis	biological_process	1	11	21	9.09091	52.381	1.00208	0.326108	1
GO:0050663	cytokine secretion	biological_process	1	11	19	9.09091	57.8947	1.00208	0.326108	1
GO:0048679	regulation of axon regeneration	biological_process	1	11	13	9.09091	84.6154	1.00208	0.326108	1
GO:0048070	regulation of developmental pigmentation	biological_process	1	11	12	9.09091	91.6667	1.00208	0.326108	1
GO:0046716	muscle cell homeostasis	biological_process	1	11	15	9.09091	73.3333	1.00208	0.326108	1
GO:0043536	positive regulation of blood vessel endothelial cell migration	biological_process	1	11	20	9.09091	55	1.00208	0.326108	1
GO:0043499	eukaryotic cell surface binding	molecular_function	1	11	27	9.09091	40.7407	1.00208	0.326108	1
GO:0043274	phospholipase binding	molecular_function	1	11	17	9.09091	64.7059	1.00208	0.326108	1
GO:0043043	peptide biosynthetic process	biological_process	1	11	16	9.09091	68.75	1.00208	0.326108	1
GO:0043034	costamere	cellular_component	1	11	15	9.09091	73.3333	1.00208	0.326108	1
GO:0042577	lipid phosphatase activity	molecular_function	1	11	11	9.09091	100	1.00208	0.326108	1
GO:0035326	enhancer binding	molecular_function	1	11	27	9.09091	40.7407	1.00208	0.326108	1
GO:0035259	glucocorticoid receptor binding	molecular_function	1	11	12	9.09091	91.6667	1.00208	0.326108	1
GO:0033688	regulation of osteoblast proliferation	biological_process	1	11	15	9.09091	73.3333	1.00208	0.326108	1
GO:0033344	cholesterol efflux	biological_process	1	11	22	9.09091	50	1.00208	0.326108	1
GO:0033003	regulation of mast cell activation	biological_process	1	11	26	9.09091	42.3077	1.00208	0.326108	1
GO:0032781	positive regulation of ATPase activity	biological_process	1	11	14	9.09091	78.5714	1.00208	0.326108	1
GO:0032314	regulation of Rac GTPase activity	biological_process	1	11	17	9.09091	64.7059	1.00208	0.326108	1
GO:0030949	positive regulation of vascular endothelial growth factor receptor signaling pathway	biological_process	1	11	11	9.09091	100	1.00208	0.326108	1
GO:0030204	chondroitin sulfate metabolic process	biological_process	1	11	18	9.09091	61.1111	1.00208	0.326108	1
GO:0017085	response to insecticide	biological_process	1	11	15	9.09091	73.3333	1.00208	0.326108	1
GO:0016248	channel inhibitor activity	molecular_function	1	11	14	9.09091	78.5714	1.00208	0.326108	1
GO:0015459	potassium channel regulator activity	molecular_function	1	11	19	9.09091	57.8947	1.00208	0.326108	1
GO:0010453	regulation of cell fate commitment	biological_process	1	11	23	9.09091	47.8261	1.00208	0.326108	1
GO:0008207	C21-steroid hormone metabolic process	biological_process	1	11	25	9.09091	44	1.00208	0.326108	1
GO:0008200	ion channel inhibitor activity	molecular_function	1	11	13	9.09091	84.6154	1.00208	0.326108	1
GO:0008154	actin polymerization or depolymerization	biological_process	1	11	16	9.09091	68.75	1.00208	0.326108	1
GO:0008045	motor axon guidance	biological_process	1	11	23	9.09091	47.8261	1.00208	0.326108	1
GO:0006893	Golgi to plasma membrane transport	biological_process	1	11	12	9.09091	91.6667	1.00208	0.326108	1
GO:0006776	vitamin A metabolic process	biological_process	1	11	32	9.09091	34.375	1.00208	0.326108	1
GO:0006198	cAMP catabolic process	biological_process	1	11	13	9.09091	84.6154	1.00208	0.326108	1
GO:0004697	protein kinase C activity	molecular_function	1	11	17	9.09091	64.7059	1.00208	0.326108	1
GO:0004673	protein histidine kinase activity	molecular_function	1	11	14	9.09091	78.5714	1.00208	0.326108	1
GO:0004089	carbonate dehydratase activity	molecular_function	1	11	16	9.09091	68.75	1.00208	0.326108	1
GO:0003179	heart valve morphogenesis	biological_process	1	11	19	9.09091	57.8947	1.00208	0.326108	1
GO:0002920	regulation of humoral immune response	biological_process	1	11	25	9.09091	44	1.00208	0.326108	1
GO:0002040	sprouting angiogenesis	biological_process	1	11	14	9.09091	78.5714	1.00208	0.326108	1
GO:0001772	immunological synapse	cellular_component	1	11	16	9.09091	68.75	1.00208	0.326108	1
GO:0001659	temperature homeostasis	biological_process	1	11	27	9.09091	40.7407	1.00208	0.326108	1
GO:0007015	actin filament organization	biological_process	4	70	89	5.71429	78.6517	0.997298	0.313396	1
GO:0006575	cellular modified amino acid metabolic process	biological_process	4	70	113	5.71429	61.9469	0.997298	0.313396	1
GO:0043068	positive regulation of programmed cell death	biological_process	15	332	484	4.51807	68.595	0.997212	0.291186	1
GO:0046332	SMAD binding	molecular_function	3	49	63	6.12245	77.7778	0.988956	0.24821	1
GO:0005125	cytokine activity	molecular_function	3	49	214	6.12245	22.8972	0.988956	0.24821	1
GO:0009967	positive regulation of signal transduction	biological_process	17	383	611	4.43864	62.6841	0.987719	0.322122	1
GO:0055067	monovalent inorganic cation homeostasis	biological_process	2	29	54	6.89655	53.7037	0.98656	0.272311	1
GO:0051897	positive regulation of protein kinase B signaling cascade	biological_process	2	29	60	6.89655	48.3333	0.98656	0.272311	1
GO:0046879	hormone secretion	biological_process	2	29	61	6.89655	47.541	0.98656	0.272311	1
GO:0032231	regulation of actin filament bundle assembly	biological_process	2	29	39	6.89655	74.359	0.98656	0.272311	1
GO:0030433	ER-associated protein catabolic process	biological_process	2	29	29	6.89655	100	0.98656	0.272311	1
GO:0030295	protein kinase activator activity	molecular_function	2	29	35	6.89655	82.8571	0.98656	0.272311	1
GO:0019861	flagellum	cellular_component	2	29	61	6.89655	47.541	0.98656	0.272311	1
GO:0016459	myosin complex	cellular_component	2	29	62	6.89655	46.7742	0.98656	0.272311	1
GO:0015179	L-amino acid transmembrane transporter activity	molecular_function	2	29	35	6.89655	82.8571	0.98656	0.272311	1
GO:0014066	regulation of phosphatidylinositol 3-kinase cascade	biological_process	2	29	43	6.89655	67.4419	0.98656	0.272311	1
GO:0010332	response to gamma radiation	biological_process	2	29	40	6.89655	72.5	0.98656	0.272311	1
GO:0003333	amino acid transmembrane transport	biological_process	2	29	44	6.89655	65.9091	0.98656	0.272311	1
GO:0001541	ovarian follicle development	biological_process	2	29	47	6.89655	61.7021	0.98656	0.272311	1
GO:0045860	positive regulation of protein kinase activity	biological_process	10	210	304	4.7619	69.0789	0.982358	0.339987	1
GO:0019207	kinase regulator activity	molecular_function	5	93	117	5.37634	79.4872	0.973174	0.385597	1
GO:0030097	hemopoiesis	biological_process	4	71	100	5.6338	71	0.967547	0.31818	1
GO:0034329	cell junction assembly	biological_process	3	50	61	6	81.9672	0.951978	0.257755	1
GO:0032940	secretion by cell	biological_process	8	164	245	4.87805	66.9388	0.947675	0.289858	1
GO:0032268	regulation of cellular protein metabolic process	biological_process	31	750	1033	4.13333	72.6041	0.936102	0.35634	1
GO:0060079	regulation of excitatory postsynaptic membrane potential	biological_process	2	30	37	6.66667	81.0811	0.935087	0.285512	1
GO:0035254	glutamate receptor binding	molecular_function	2	30	35	6.66667	85.7143	0.935087	0.285512	1
GO:0031228	intrinsic to Golgi membrane	cellular_component	2	30	39	6.66667	76.9231	0.935087	0.285512	1
GO:0030173	integral to Golgi membrane	cellular_component	2	30	39	6.66667	76.9231	0.935087	0.285512	1
GO:0001938	positive regulation of endothelial cell proliferation	biological_process	2	30	48	6.66667	62.5	0.935087	0.285512	1
GO:0001657	ureteric bud development	biological_process	2	30	46	6.66667	65.2174	0.935087	0.285512	1
GO:0001047	core promoter binding	molecular_function	2	30	43	6.66667	69.7674	0.935087	0.285512	1
GO:0046486	glycerolipid metabolic process	biological_process	8	165	209	4.84848	78.9474	0.92986	0.38861	1
GO:0005976	polysaccharide metabolic process	biological_process	6	118	186	5.08475	63.4409	0.924694	0.312802	1
GO:0043406	positive regulation of MAP kinase activity	biological_process	5	95	142	5.26316	66.9014	0.923592	0.390285	1
GO:0071495	cellular response to endogenous stimulus	biological_process	10	214	347	4.6729	61.6715	0.92058	0.345977	1
GO:0030522	intracellular receptor mediated signaling pathway	biological_process	4	73	97	5.47945	75.2577	0.909415	0.328215	1
GO:0090109	regulation of cell-substrate junction assembly	biological_process	1	12	15	8.33333	80	0.904267	0.349871	1
GO:0071577	zinc ion transmembrane transport	biological_process	1	12	14	8.33333	85.7143	0.904267	0.349871	1
GO:0060485	mesenchyme development	biological_process	1	12	27	8.33333	44.4444	0.904267	0.349871	1
GO:0060081	membrane hyperpolarization	biological_process	1	12	16	8.33333	75	0.904267	0.349871	1
GO:0051893	regulation of focal adhesion assembly	biological_process	1	12	15	8.33333	80	0.904267	0.349871	1
GO:0051445	regulation of meiotic cell cycle	biological_process	1	12	21	8.33333	57.1429	0.904267	0.349871	1
GO:0051351	positive regulation of ligase activity	biological_process	1	12	16	8.33333	75	0.904267	0.349871	1
GO:0048265	response to pain	biological_process	1	12	28	8.33333	42.8571	0.904267	0.349871	1
GO:0043168	anion binding	molecular_function	1	12	20	8.33333	60	0.904267	0.349871	1
GO:0043114	regulation of vascular permeability	biological_process	1	12	20	8.33333	60	0.904267	0.349871	1
GO:0042312	regulation of vasodilation	biological_process	1	12	28	8.33333	42.8571	0.904267	0.349871	1
GO:0034593	phosphatidylinositol bisphosphate phosphatase activity	molecular_function	1	12	12	8.33333	100	0.904267	0.349871	1
GO:0034358	plasma lipoprotein particle	cellular_component	1	12	33	8.33333	36.3636	0.904267	0.349871	1
GO:0032994	protein-lipid complex	cellular_component	1	12	33	8.33333	36.3636	0.904267	0.349871	1
GO:0032856	activation of Ras GTPase activity	biological_process	1	12	28	8.33333	42.8571	0.904267	0.349871	1
GO:0032655	regulation of interleukin-12 production	biological_process	1	12	39	8.33333	30.7692	0.904267	0.349871	1
GO:0032414	positive regulation of ion transmembrane transporter activity	biological_process	1	12	22	8.33333	54.5455	0.904267	0.349871	1
GO:0032232	negative regulation of actin filament bundle assembly	biological_process	1	12	13	8.33333	92.3077	0.904267	0.349871	1
GO:0031998	regulation of fatty acid beta-oxidation	biological_process	1	12	14	8.33333	85.7143	0.904267	0.349871	1
GO:0031434	mitogen-activated protein kinase kinase binding	molecular_function	1	12	12	8.33333	100	0.904267	0.349871	1
GO:0031365	N-terminal protein amino acid modification	biological_process	1	12	12	8.33333	100	0.904267	0.349871	1
GO:0031312	extrinsic to organelle membrane	cellular_component	1	12	12	8.33333	100	0.904267	0.349871	1
GO:0031069	hair follicle morphogenesis	biological_process	1	12	26	8.33333	46.1538	0.904267	0.349871	1
GO:0030169	low-density lipoprotein particle binding	molecular_function	1	12	21	8.33333	57.1429	0.904267	0.349871	1
GO:0030126	COPI vesicle coat	cellular_component	1	12	12	8.33333	100	0.904267	0.349871	1
GO:0016796	exonuclease activity, active with either ribo- or deoxyribonucleic acids and producing 5'-phosphomonoesters	molecular_function	1	12	16	8.33333	75	0.904267	0.349871	1
GO:0016486	peptide hormone processing	biological_process	1	12	14	8.33333	85.7143	0.904267	0.349871	1
GO:0016408	C-acyltransferase activity	molecular_function	1	12	17	8.33333	70.5882	0.904267	0.349871	1
GO:0016079	synaptic vesicle exocytosis	biological_process	1	12	13	8.33333	92.3077	0.904267	0.349871	1
GO:0015085	calcium ion transmembrane transporter activity	molecular_function	1	12	16	8.33333	75	0.904267	0.349871	1
GO:0010862	positive regulation of pathway-restricted SMAD protein phosphorylation	biological_process	1	12	17	8.33333	70.5882	0.904267	0.349871	1
GO:0009268	response to pH	biological_process	1	12	22	8.33333	54.5455	0.904267	0.349871	1
GO:0006354	transcription elongation, DNA-dependent	biological_process	1	12	13	8.33333	92.3077	0.904267	0.349871	1
GO:0005385	zinc ion transmembrane transporter activity	molecular_function	1	12	14	8.33333	85.7143	0.904267	0.349871	1
GO:0005326	neurotransmitter transporter activity	molecular_function	1	12	23	8.33333	52.1739	0.904267	0.349871	1
GO:0005227	calcium activated cation channel activity	molecular_function	1	12	21	8.33333	57.1429	0.904267	0.349871	1
GO:0004890	GABA-A receptor activity	molecular_function	1	12	18	8.33333	66.6667	0.904267	0.349871	1
GO:0002052	positive regulation of neuroblast proliferation	biological_process	1	12	19	8.33333	63.1579	0.904267	0.349871	1
GO:0000978	RNA polymerase II core promoter proximal region sequence-specific DNA binding	molecular_function	1	12	19	8.33333	63.1579	0.904267	0.349871	1
GO:0015629	actin cytoskeleton	cellular_component	6	119	154	5.04202	77.2727	0.903235	0.316434	1
GO:0014069	postsynaptic density	cellular_component	6	119	129	5.04202	92.2481	0.903235	0.316434	1
GO:0019898	extrinsic to membrane	cellular_component	5	96	125	5.20833	76.8	0.899227	0.39286	1
GO:0006954	inflammatory response	biological_process	5	96	266	5.20833	36.0902	0.899227	0.39286	1
GO:0051346	negative regulation of hydrolase activity	biological_process	7	143	289	4.8951	49.481	0.895274	0.355507	1
GO:0070482	response to oxygen levels	biological_process	8	167	250	4.79042	66.8	0.894574	0.391482	1
GO:0010942	positive regulation of cell death	biological_process	15	341	498	4.39883	68.4739	0.889869	0.369047	1
GO:0051258	protein polymerization	biological_process	2	31	47	6.45161	65.9574	0.885556	0.298689	1
GO:0048678	response to axon injury	biological_process	2	31	44	6.45161	70.4545	0.885556	0.298689	1
GO:0043679	axon terminus	cellular_component	2	31	43	6.45161	72.093	0.885556	0.298689	1
GO:0007519	skeletal muscle tissue development	biological_process	2	31	58	6.45161	53.4483	0.885556	0.298689	1
GO:0003777	microtubule motor activity	molecular_function	2	31	69	6.45161	44.9275	0.885556	0.298689	1
GO:0043524	negative regulation of neuron apoptosis	biological_process	4	74	96	5.40541	77.0833	0.881005	0.33345	1
GO:0000165	MAPKKK cascade	biological_process	4	74	101	5.40541	73.2673	0.881005	0.33345	1
GO:0045862	positive regulation of proteolysis	biological_process	3	52	66	5.76923	78.7879	0.880457	0.431257	1
GO:0007507	heart development	biological_process	7	144	192	4.86111	75	0.876178	0.357989	1
GO:0008237	metallopeptidase activity	molecular_function	5	98	189	5.10204	51.8519	0.851315	0.398448	1
GO:0005774	vacuolar membrane	cellular_component	5	98	117	5.10204	83.7607	0.851315	0.398448	1
GO:2000602	regulation of interphase of mitotic cell cycle	biological_process	3	53	80	5.66038	66.25	0.845842	0.435465	1
GO:0030674	protein binding, bridging	molecular_function	3	53	82	5.66038	64.6341	0.845842	0.435465	1
GO:0042277	peptide binding	molecular_function	6	122	236	4.91803	51.6949	0.840009	0.32793	1
GO:0042472	inner ear morphogenesis	biological_process	2	32	68	6.25	47.0588	0.837821	0.311826	1
GO:0032947	protein complex scaffold	molecular_function	2	32	34	6.25	94.1176	0.837821	0.311826	1
GO:0021782	glial cell development	biological_process	2	32	41	6.25	78.0488	0.837821	0.311826	1
GO:0015833	peptide transport	biological_process	2	32	65	6.25	49.2308	0.837821	0.311826	1
GO:0007270	neuron-neuron synaptic transmission	biological_process	2	32	44	6.25	72.7273	0.837821	0.311826	1
GO:0005518	collagen binding	molecular_function	2	32	41	6.25	78.0488	0.837821	0.311826	1
GO:0005496	steroid binding	molecular_function	2	32	69	6.25	46.3768	0.837821	0.311826	1
GO:0003707	steroid hormone receptor activity	molecular_function	2	32	52	6.25	61.5385	0.837821	0.311826	1
GO:0006366	transcription from RNA polymerase II promoter	biological_process	5	99	141	5.05051	70.2128	0.827756	0.401451	1
GO:0031256	leading edge membrane	cellular_component	4	76	89	5.26316	85.3933	0.825432	0.344317	1
GO:0034613	cellular protein localization	biological_process	6	123	156	4.87805	78.8462	0.819304	0.452873	1
GO:0071889	14-3-3 protein binding	molecular_function	1	13	14	7.69231	92.8571	0.815802	0.372798	1
GO:0070001	aspartic-type peptidase activity	molecular_function	1	13	26	7.69231	50	0.815802	0.372798	1
GO:0051954	positive regulation of amine transport	biological_process	1	13	23	7.69231	56.5217	0.815802	0.372798	1
GO:0051496	positive regulation of stress fiber assembly	biological_process	1	13	21	7.69231	61.9048	0.815802	0.372798	1
GO:0051294	establishment of spindle orientation	biological_process	1	13	18	7.69231	72.2222	0.815802	0.372798	1
GO:0050919	negative chemotaxis	biological_process	1	13	15	7.69231	86.6667	0.815802	0.372798	1
GO:0050856	regulation of T cell receptor signaling pathway	biological_process	1	13	19	7.69231	68.4211	0.815802	0.372798	1
GO:0050830	defense response to Gram-positive bacterium	biological_process	1	13	48	7.69231	27.0833	0.815802	0.372798	1
GO:0048863	stem cell differentiation	biological_process	1	13	34	7.69231	38.2353	0.815802	0.372798	1
GO:0048730	epidermis morphogenesis	biological_process	1	13	20	7.69231	65	0.815802	0.372798	1
GO:0046856	phosphatidylinositol dephosphorylation	biological_process	1	13	13	7.69231	100	0.815802	0.372798	1
GO:0045577	regulation of B cell differentiation	biological_process	1	13	22	7.69231	59.0909	0.815802	0.372798	1
GO:0043534	blood vessel endothelial cell migration	biological_process	1	13	18	7.69231	72.2222	0.815802	0.372798	1
GO:0034394	protein localization at cell surface	biological_process	1	13	19	7.69231	68.4211	0.815802	0.372798	1
GO:0032722	positive regulation of chemokine production	biological_process	1	13	29	7.69231	44.8276	0.815802	0.372798	1
GO:0032391	photoreceptor connecting cilium	cellular_component	1	13	17	7.69231	76.4706	0.815802	0.372798	1
GO:0032007	negative regulation of TOR signaling cascade	biological_process	1	13	13	7.69231	100	0.815802	0.372798	1
GO:0031103	axon regeneration	biological_process	1	13	18	7.69231	72.2222	0.815802	0.372798	1
GO:0030544	Hsp70 protein binding	molecular_function	1	13	16	7.69231	81.25	0.815802	0.372798	1
GO:0030318	melanocyte differentiation	biological_process	1	13	22	7.69231	59.0909	0.815802	0.372798	1
GO:0017147	Wnt-protein binding	molecular_function	1	13	25	7.69231	52	0.815802	0.372798	1
GO:0017075	syntaxin-1 binding	molecular_function	1	13	14	7.69231	92.8571	0.815802	0.372798	1
GO:0016775	phosphotransferase activity, nitrogenous group as acceptor	molecular_function	1	13	18	7.69231	72.2222	0.815802	0.372798	1
GO:0009250	glucan biosynthetic process	biological_process	1	13	16	7.69231	81.25	0.815802	0.372798	1
GO:0009081	branched chain family amino acid metabolic process	biological_process	1	13	15	7.69231	86.6667	0.815802	0.372798	1
GO:0008601	protein phosphatase type 2A regulator activity	molecular_function	1	13	13	7.69231	100	0.815802	0.372798	1
GO:0008484	sulfuric ester hydrolase activity	molecular_function	1	13	16	7.69231	81.25	0.815802	0.372798	1
GO:0007249	I-kappaB kinase/NF-kappaB cascade	biological_process	1	13	23	7.69231	56.5217	0.815802	0.372798	1
GO:0007052	mitotic spindle organization	biological_process	1	13	18	7.69231	72.2222	0.815802	0.372798	1
GO:0006740	NADPH regeneration	biological_process	1	13	13	7.69231	100	0.815802	0.372798	1
GO:0006098	pentose-phosphate shunt	biological_process	1	13	13	7.69231	100	0.815802	0.372798	1
GO:0005978	glycogen biosynthetic process	biological_process	1	13	16	7.69231	81.25	0.815802	0.372798	1
GO:0005154	epidermal growth factor receptor binding	molecular_function	1	13	24	7.69231	54.1667	0.815802	0.372798	1
GO:0004653	polypeptide N-acetylgalactosaminyltransferase activity	molecular_function	1	13	16	7.69231	81.25	0.815802	0.372798	1
GO:0004190	aspartic-type endopeptidase activity	molecular_function	1	13	26	7.69231	50	0.815802	0.372798	1
GO:0003995	acyl-CoA dehydrogenase activity	molecular_function	1	13	20	7.69231	65	0.815802	0.372798	1
GO:0002702	positive regulation of production of molecular mediator of immune response	biological_process	1	13	25	7.69231	52	0.815802	0.372798	1
GO:0002637	regulation of immunoglobulin production	biological_process	1	13	35	7.69231	37.1429	0.815802	0.372798	1
GO:0001523	retinoid metabolic process	biological_process	1	13	36	7.69231	36.1111	0.815802	0.372798	1
GO:0001078	RNA polymerase II core promoter proximal region sequence-specific DNA binding transcription factor activity involved in negative regulation of transcription	molecular_function	1	13	24	7.69231	54.1667	0.815802	0.372798	1
GO:0000299	integral to membrane of membrane fraction	cellular_component	1	13	20	7.69231	65	0.815802	0.372798	1
GO:0000132	establishment of mitotic spindle orientation	biological_process	1	13	18	7.69231	72.2222	0.815802	0.372798	1
GO:0032409	regulation of transporter activity	biological_process	3	54	81	5.55556	66.6667	0.811947	0.439893	1
GO:0009100	glycoprotein metabolic process	biological_process	3	54	66	5.55556	81.8182	0.811947	0.439893	1
GO:0008406	gonad development	biological_process	3	54	106	5.55556	50.9434	0.811947	0.439893	1
GO:0004222	metalloendopeptidase activity	molecular_function	3	54	121	5.55556	44.6281	0.811947	0.439893	1
GO:0043122	regulation of I-kappaB kinase/NF-kappaB cascade	biological_process	5	100	151	5	66.2252	0.804454	0.404587	1
GO:0016042	lipid catabolic process	biological_process	5	100	171	5	58.4795	0.804454	0.404587	1
GO:0009991	response to extracellular stimulus	biological_process	10	222	367	4.5045	60.4905	0.800592	0.36139	1
GO:0051924	regulation of calcium ion transport	biological_process	4	77	136	5.19481	56.6176	0.798243	0.349934	1
GO:0010466	negative regulation of peptidase activity	biological_process	4	77	200	5.19481	38.5	0.798243	0.349934	1
GO:0005575	cellular_component	cellular_component	420	11859	21547	3.54161	55.0378	0.792451	0.588196	1
GO:0050880	regulation of blood vessel size	biological_process	2	33	56	6.06061	58.9286	0.791755	0.32491	1
GO:0043525	positive regulation of neuron apoptosis	biological_process	2	33	44	6.06061	75	0.791755	0.32491	1
GO:0035150	regulation of tube size	biological_process	2	33	57	6.06061	57.8947	0.791755	0.32491	1
GO:0033135	regulation of peptidyl-serine phosphorylation	biological_process	2	33	51	6.06061	64.7059	0.791755	0.32491	1
GO:0031098	stress-activated protein kinase signaling cascade	biological_process	2	33	41	6.06061	80.4878	0.791755	0.32491	1
GO:0009914	hormone transport	biological_process	2	33	68	6.06061	48.5294	0.791755	0.32491	1
GO:0007517	muscle organ development	biological_process	2	33	65	6.06061	50.7692	0.791755	0.32491	1
GO:0003013	circulatory system process	biological_process	3	55	93	5.45455	59.1398	0.778741	0.444525	1
GO:0071902	positive regulation of protein serine/threonine kinase activity	biological_process	6	125	181	4.8	69.0608	0.778431	0.456465	1
GO:0048523	negative regulation of cellular process	biological_process	62	1609	2386	3.85333	67.435	0.771885	0.424883	1
GO:0070848	response to growth factor stimulus	biological_process	4	78	121	5.12821	64.4628	0.771436	0.355664	1
GO:0030098	lymphocyte differentiation	biological_process	4	78	134	5.12821	58.209	0.771436	0.355664	1
GO:0009309	amine biosynthetic process	biological_process	4	78	128	5.12821	60.9375	0.771436	0.355664	1
GO:0002697	regulation of immune effector process	biological_process	4	78	183	5.12821	42.623	0.771436	0.355664	1
GO:0010740	positive regulation of intracellular protein kinase cascade	biological_process	10	224	357	4.46429	62.7451	0.771302	0.460101	1
GO:0070838	divalent metal ion transport	biological_process	7	150	226	4.66667	66.3717	0.764493	0.374858	1
GO:0071705	nitrogen compound transport	biological_process	5	102	169	4.90196	60.355	0.758593	0.411239	1
GO:0070727	cellular macromolecule localization	biological_process	6	126	159	4.7619	79.2453	0.758255	0.458433	1
GO:0006650	glycerophospholipid metabolic process	biological_process	6	126	151	4.7619	83.4437	0.758255	0.458433	1
GO:0004857	enzyme inhibitor activity	molecular_function	6	126	311	4.7619	40.5145	0.758255	0.458433	1
GO:0016791	phosphatase activity	molecular_function	9	200	259	4.5	77.2201	0.755701	0.435274	1
GO:0060078	regulation of postsynaptic membrane potential	biological_process	2	34	44	5.88235	77.2727	0.74724	0.337929	1
GO:0048592	eye morphogenesis	biological_process	2	34	48	5.88235	70.8333	0.74724	0.337929	1
GO:0045598	regulation of fat cell differentiation	biological_process	2	34	55	5.88235	61.8182	0.74724	0.337929	1
GO:0043401	steroid hormone mediated signaling pathway	biological_process	2	34	53	5.88235	64.1509	0.74724	0.337929	1
GO:0043195	terminal button	cellular_component	2	34	50	5.88235	68	0.74724	0.337929	1
GO:0004879	ligand-dependent nuclear receptor activity	molecular_function	2	34	54	5.88235	62.963	0.74724	0.337929	1
GO:0045834	positive regulation of lipid metabolic process	biological_process	3	56	106	5.35714	52.8302	0.746194	0.449349	1
GO:0000187	activation of MAPK activity	biological_process	3	56	86	5.35714	65.1163	0.746194	0.449349	1
GO:0009743	response to carbohydrate stimulus	biological_process	4	79	127	5.06329	62.2047	0.745001	0.361501	1
GO:0001664	G-protein-coupled receptor binding	molecular_function	5	103	217	4.85437	47.4654	0.736024	0.414745	1
GO:0090207	regulation of triglyceride metabolic process	biological_process	1	14	21	7.14286	66.6667	0.73506	0.394918	1
GO:0071779	G1/S transition checkpoint	biological_process	1	14	22	7.14286	63.6364	0.73506	0.394918	1
GO:0070888	E-box binding	molecular_function	1	14	24	7.14286	58.3333	0.73506	0.394918	1
GO:0070412	R-SMAD binding	molecular_function	1	14	18	7.14286	77.7778	0.73506	0.394918	1
GO:0055002	striated muscle cell development	biological_process	1	14	28	7.14286	50	0.73506	0.394918	1
GO:0050931	pigment cell differentiation	biological_process	1	14	23	7.14286	60.8696	0.73506	0.394918	1
GO:0050918	positive chemotaxis	biological_process	1	14	19	7.14286	73.6842	0.73506	0.394918	1
GO:0050873	brown fat cell differentiation	biological_process	1	14	30	7.14286	46.6667	0.73506	0.394918	1
GO:0050869	negative regulation of B cell activation	biological_process	1	14	25	7.14286	56	0.73506	0.394918	1
GO:0050853	B cell receptor signaling pathway	biological_process	1	14	25	7.14286	56	0.73506	0.394918	1
GO:0048747	muscle fiber development	biological_process	1	14	27	7.14286	51.8519	0.73506	0.394918	1
GO:0048546	digestive tract morphogenesis	biological_process	1	14	22	7.14286	63.6364	0.73506	0.394918	1
GO:0048477	oogenesis	biological_process	1	14	23	7.14286	60.8696	0.73506	0.394918	1
GO:0048048	embryonic eye morphogenesis	biological_process	1	14	22	7.14286	63.6364	0.73506	0.394918	1
GO:0046885	regulation of hormone biosynthetic process	biological_process	1	14	18	7.14286	77.7778	0.73506	0.394918	1
GO:0045940	positive regulation of steroid metabolic process	biological_process	1	14	25	7.14286	56	0.73506	0.394918	1
GO:0045923	positive regulation of fatty acid metabolic process	biological_process	1	14	29	7.14286	48.2759	0.73506	0.394918	1
GO:0042755	eating behavior	biological_process	1	14	32	7.14286	43.75	0.73506	0.394918	1
GO:0042446	hormone biosynthetic process	biological_process	1	14	30	7.14286	46.6667	0.73506	0.394918	1
GO:0040001	establishment of mitotic spindle localization	biological_process	1	14	19	7.14286	73.6842	0.73506	0.394918	1
GO:0035035	histone acetyltransferase binding	molecular_function	1	14	17	7.14286	82.3529	0.73506	0.394918	1
GO:0032934	sterol binding	molecular_function	1	14	22	7.14286	63.6364	0.73506	0.394918	1
GO:0032410	negative regulation of transporter activity	biological_process	1	14	23	7.14286	60.8696	0.73506	0.394918	1
GO:0032370	positive regulation of lipid transport	biological_process	1	14	24	7.14286	58.3333	0.73506	0.394918	1
GO:0031575	mitotic cell cycle G1/S transition checkpoint	biological_process	1	14	22	7.14286	63.6364	0.73506	0.394918	1
GO:0030325	adrenal gland development	biological_process	1	14	26	7.14286	53.8462	0.73506	0.394918	1
GO:0030199	collagen fibril organization	biological_process	1	14	28	7.14286	50	0.73506	0.394918	1
GO:0019915	lipid storage	biological_process	1	14	19	7.14286	73.6842	0.73506	0.394918	1
GO:0019894	kinesin binding	molecular_function	1	14	18	7.14286	77.7778	0.73506	0.394918	1
GO:0016917	GABA receptor activity	molecular_function	1	14	21	7.14286	66.6667	0.73506	0.394918	1
GO:0010876	lipid localization	biological_process	1	14	19	7.14286	73.6842	0.73506	0.394918	1
GO:0010812	negative regulation of cell-substrate adhesion	biological_process	1	14	25	7.14286	56	0.73506	0.394918	1
GO:0007214	gamma-aminobutyric acid signaling pathway	biological_process	1	14	19	7.14286	73.6842	0.73506	0.394918	1
GO:0006261	DNA-dependent DNA replication	biological_process	1	14	20	7.14286	70	0.73506	0.394918	1
GO:0005871	kinesin complex	cellular_component	1	14	18	7.14286	77.7778	0.73506	0.394918	1
GO:0005548	phospholipid transporter activity	molecular_function	1	14	23	7.14286	60.8696	0.73506	0.394918	1
GO:0004143	diacylglycerol kinase activity	molecular_function	1	14	15	7.14286	93.3333	0.73506	0.394918	1
GO:0002718	regulation of cytokine production involved in immune response	biological_process	1	14	35	7.14286	40	0.73506	0.394918	1
GO:0072511	divalent inorganic cation transport	biological_process	7	152	229	4.60526	66.3755	0.728316	0.500645	1
GO:0051641	cellular localization	biological_process	8	177	215	4.51977	82.3256	0.724609	0.411184	1
GO:0044264	cellular polysaccharide metabolic process	biological_process	4	80	124	5	64.5161	0.718926	0.367437	1
GO:0002683	negative regulation of immune system process	biological_process	4	80	162	5	49.3827	0.718926	0.367437	1
GO:0090257	regulation of muscle system process	biological_process	3	57	98	5.26316	58.1633	0.714281	0.454352	1
GO:0010675	regulation of cellular carbohydrate metabolic process	biological_process	3	57	89	5.26316	64.0449	0.714281	0.454352	1
[truncated: 11,218 more rows]

## Sheet: DV_KEGG
GO-Elite ORA Results
File:
Table:
colors:
2/17/2014
Mus musculus
Pvalues = true
Calculation Summary:
451 Ensembl source identifiers supplied in the input file:Cuffdiff_DVgenes_sigthresh1ensembl.txt
451 source identifiers meeting the filter linked to a Ensembl ID.
127 genes meeting the criterion linked to a term.
13954 source identifiers in this dataset.
13954 source identifiers linked to a Ensembl ID.
3752 Genes linked to a term.
The z score is based on an N of 3752 and a R of 127 distinct genes in all terms.
Gene-Set Name	Number Changed	Number Measured	Number in Gene-Set	Percent Changed	Percent Present	Z Score	FisherExactP	AdjustedP
Neuroactive ligand-receptor interaction:KEGG-mmu04080	12	120	278	10	43.1655	4.07228	0.000628902	0.129242
Glycosaminoglycan biosynthesis - heparan sulfate:KEGG-mmu00534	2	6	6	33.3333	100	4.05926	0.0155946	0.83367
Axon guidance:KEGG-mmu04360	11	111	130	9.90991	85.3846	3.85847	0.00114882	0.129242
Amyotrophic lateral sclerosis (ALS):KEGG-mmu05014	5	46	55	10.8696	83.6364	2.82411	0.018526	0.83367
Pancreatic secretion:KEGG-mmu04972	5	54	104	9.25926	51.9231	2.40413	0.034536	0.924865
Salivary secretion:KEGG-mmu04970	5	55	76	9.09091	72.3684	2.35707	0.0369946	0.924865
Histidine metabolism:KEGG-mmu00340	2	14	28	14.2857	50	2.25936	0.0793308	1
Glutamatergic synapse:KEGG-mmu04724	7	101	123	6.93069	82.1138	1.99735	0.082901	1
Cell adhesion molecules (CAMs):KEGG-mmu04514	5	67	145	7.46269	46.2069	1.86221	0.0748342	1
Taurine and hypotaurine metabolism:KEGG-mmu00430	1	6	10	16.6667	60	1.80024	0.186776	1
Ascorbate and aldarate metabolism:KEGG-mmu00053	1	6	25	16.6667	24	1.80024	0.186776	1
Glycerolipid metabolism:KEGG-mmu00561	3	35	53	8.57143	66.0377	1.7045	0.113293	1
Gastric acid secretion:KEGG-mmu04971	4	53	72	7.54717	73.6111	1.68737	0.102977	1
Mucin type O-Glycan biosynthesis:KEGG-mmu00512	2	20	28	10	71.4286	1.64007	0.145529	1
Glycine, serine and threonine metabolism:KEGG-mmu00260	2	20	34	10	58.8235	1.64007	0.145529	1
Folate biosynthesis:KEGG-mmu00790	1	7	13	14.2857	53.8462	1.59611	0.214347	1
Circadian rhythm - mammal:KEGG-mmu04710	2	21	22	9.52381	95.4545	1.55981	0.157452	1
Arginine and proline metabolism:KEGG-mmu00330	3	39	56	7.69231	69.6429	1.4951	0.143887	1
Ether lipid metabolism:KEGG-mmu00565	2	23	34	8.69565	67.6471	1.41256	0.181801	1
Purine metabolism:KEGG-mmu00230	7	129	169	5.42636	76.3314	1.30464	0.207009	1
MAPK signaling pathway:KEGG-mmu04010	10	200	265	5	75.4717	1.29798	0.222267	1
Mineral absorption:KEGG-mmu04978	2	26	44	7.69231	59.0909	1.21861	0.21923	1
Alanine, aspartate and glutamate metabolism:KEGG-mmu00250	2	26	32	7.69231	81.25	1.21861	0.21923	1
Valine, leucine and isoleucine biosynthesis:KEGG-mmu00290	1	10	11	10	90.9091	1.15816	0.291616	1
Adipocytokine signaling pathway:KEGG-mmu04920	3	48	69	6.25	69.5652	1.10462	0.220628	1
ABC transporters:KEGG-mmu02010	2	28	45	7.14286	62.2222	1.1036	0.244539	1
Leukocyte transendothelial migration:KEGG-mmu04670	4	70	118	5.71429	59.322	1.08777	0.299038	1
Steroid hormone biosynthesis:KEGG-mmu00140	1	11	55	9.09091	20	1.0479	0.315657	1
T cell receptor signaling pathway:KEGG-mmu04660	4	72	108	5.55556	66.6667	1.0283	0.307535	1
Calcium signaling pathway:KEGG-mmu04020	6	121	178	4.95868	67.9775	0.973003	0.302847	1
Pantothenate and CoA biosynthesis:KEGG-mmu00770	1	12	16	8.33333	75	0.949306	0.33889	1
Hematopoietic cell lineage:KEGG-mmu04640	2	31	84	6.45161	36.9048	0.948004	0.282675	1
Pyruvate metabolism:KEGG-mmu00620	2	32	41	6.25	78.0488	0.899973	0.295372	1
Fatty acid metabolism:KEGG-mmu00071	2	32	47	6.25	68.0851	0.899973	0.295372	1
Pentose and glucuronate interconversions:KEGG-mmu00040	1	13	31	7.69231	41.9355	0.86019	0.361339	1
Glycosaminoglycan biosynthesis - chondroitin sulfate:KEGG-mmu00532	1	13	13	7.69231	100	0.86019	0.361339	1
B cell receptor signaling pathway:KEGG-mmu04662	3	55	75	5.45455	73.3333	0.854951	0.433304	1
Dilated cardiomyopathy:KEGG-mmu05414	3	56	90	5.35714	62.2222	0.8222	0.437554	1
Hedgehog signaling pathway:KEGG-mmu04340	2	35	54	5.71429	64.8148	0.765538	0.333227	1
Natural killer cell mediated cytotoxicity:KEGG-mmu04650	3	58	121	5.17241	47.9339	0.758586	0.446624	1
Bile secretion:KEGG-mmu04976	2	36	71	5.55556	50.7042	0.72359	0.345729	1
Basal cell carcinoma:KEGG-mmu05217	2	36	55	5.55556	65.4545	0.72359	0.345729	1
Rheumatoid arthritis:KEGG-mmu05323	2	37	82	5.40541	45.122	0.682921	0.358156	1
beta-Alanine metabolism:KEGG-mmu00410	1	16	28	6.25	57.1429	0.635013	0.424249	1
Nitrogen metabolism:KEGG-mmu00910	1	16	23	6.25	69.5652	0.635013	0.424249	1
Glyoxylate and dicarboxylate metabolism:KEGG-mmu00630	1	16	19	6.25	84.2105	0.635013	0.424249	1
Collecting duct acid secretion:KEGG-mmu04966	1	16	27	6.25	59.2593	0.635013	0.424249	1
Taste transduction:KEGG-mmu04742	1	17	60	5.88235	28.3333	0.570642	0.443821	1
Valine, leucine and isoleucine degradation:KEGG-mmu00280	2	40	50	5	80	0.567827	0.394896	1
PPAR signaling pathway:KEGG-mmu03320	2	42	79	4.7619	53.1646	0.49621	0.652412	1
Starch and sucrose metabolism:KEGG-mmu00500	1	19	49	5.26316	38.7755	0.453829	0.481006	1
Olfactory transduction:KEGG-mmu04740	1	19	990	5.26316	1.91919	0.453829	0.481006	1
Mismatch repair:KEGG-mmu03430	1	20	22	5	90.9091	0.400437	0.498662	1
Homologous recombination:KEGG-mmu03440	1	20	27	5	74.0741	0.400437	0.498662	1
Base excision repair:KEGG-mmu03410	1	21	33	4.7619	63.6364	0.349885	0.515723	1
Cytokine-cytokine receptor interaction:KEGG-mmu04060	3	73	253	4.10959	28.8538	0.345742	0.736982	1
ECM-receptor interaction:KEGG-mmu04512	2	48	86	4.16667	55.814	0.301415	0.677181	1
Gap junction:KEGG-mmu04540	3	75	87	4	86.2069	0.297534	0.740824	1
N-Glycan biosynthesis:KEGG-mmu00510	2	49	50	4.08163	98	0.271451	0.681666	1
Prion diseases:KEGG-mmu05020	1	23	35	4.34783	65.7143	0.256129	0.548135	1
Vascular smooth muscle contraction:KEGG-mmu04270	3	77	118	3.8961	65.2542	0.250625	0.744988	1
Hypertrophic cardiomyopathy (HCM):KEGG-mmu05410	2	51	84	3.92157	60.7143	0.213375	0.69084	1
Complement and coagulation cascades:KEGG-mmu04610	1	24	76	4.16667	31.5789	0.212445	0.563524	1
Tryptophan metabolism:KEGG-mmu00380	1	25	44	4	56.8182	0.170625	0.578393	1
Propanoate metabolism:KEGG-mmu00640	1	26	31	3.84615	83.871	0.130503	0.59276	1
Cardiac muscle contraction:KEGG-mmu04260	2	54	78	3.7037	69.2308	0.130488	0.70497	1
Long-term depression:KEGG-mmu04730	2	55	70	3.63636	78.5714	0.103891	0.709745	1
DNA replication:KEGG-mmu03030	1	27	35	3.7037	77.1429	0.0919338	0.60664	1
Aldosterone-regulated sodium reabsorption:KEGG-mmu04960	1	29	44	3.44828	65.9091	0.0189549	1	1
TGF-beta signaling pathway:KEGG-mmu04350	2	59	84	3.38983	70.2381	0.00212713	1	1
Protein digestion and absorption:KEGG-mmu04974	1	30	78	3.33333	38.4615	-0.0156674	1	1
Apoptosis:KEGG-mmu04210	2	60	86	3.33333	69.7674	-0.0222469	1	1
Protein processing in endoplasmic reticulum:KEGG-mmu04141	5	151	162	3.31126	93.2099	-0.0510451	1	1
Sphingolipid metabolism:KEGG-mmu00600	1	32	41	3.125	78.0488	-0.0816255	1	1
SNARE interactions in vesicular transport:KEGG-mmu04130	1	32	35	3.125	91.4286	-0.0816255	1	1
NOD-like receptor signaling pathway:KEGG-mmu04621	1	32	57	3.125	56.1404	-0.0816255	1	1
Tight junction:KEGG-mmu04530	3	93	134	3.22581	69.403	-0.0858792	1	1
Cytosolic DNA-sensing pathway:KEGG-mmu04623	1	34	62	2.94118	54.8387	-0.143694	1	1
Phosphatidylinositol signaling system:KEGG-mmu04070	2	67	77	2.98507	87.013	-0.182569	1	1
Peroxisome:KEGG-mmu04146	2	67	79	2.98507	84.8101	-0.182569	1	1
Melanogenesis:KEGG-mmu04916	2	67	99	2.98507	67.6768	-0.182569	1	1
Caffeine metabolism:KEGG-mmu00232	0	1	9	0	11.1111	-0.187175	1	1
Butirosin and neomycin biosynthesis:KEGG-mmu00524	0	1	5	0	20	-0.187175	1	1
Vasopressin-regulated water reabsorption:KEGG-mmu04962	1	36	43	2.77778	83.7209	-0.202368	1	1
Leishmaniasis:KEGG-mmu05140	1	37	64	2.7027	57.8125	-0.230562	1	1
Glycolysis / Gluconeogenesis:KEGG-mmu00010	1	38	67	2.63158	56.7164	-0.258053	1	1
Lysine biosynthesis:KEGG-mmu00300	0	2	3	0	66.6667	-0.264741	1	1
Biotin metabolism:KEGG-mmu00780	0	2	2	0	100	-0.264741	1	1
Fc gamma R-mediated phagocytosis:KEGG-mmu04666	2	73	88	2.73973	82.9545	-0.307771	1	1
Nucleotide excision repair:KEGG-mmu03420	1	40	43	2.5	93.0233	-0.311087	1	1
Phenylalanine, tyrosine and tryptophan biosynthesis:KEGG-mmu00400	0	3	6	0	50	-0.324283	1	1
Lipoic acid metabolism:KEGG-mmu00785	0	3	3	0	100	-0.324283	1	1
D-Glutamine and D-glutamate metabolism:KEGG-mmu00471	0	3	3	0	100	-0.324283	1	1
Cyanoamino acid metabolism:KEGG-mmu00460	0	3	6	0	50	-0.324283	1	1
ErbB signaling pathway:KEGG-mmu04012	2	74	87	2.7027	85.0575	-0.3277	1	1
Notch signaling pathway:KEGG-mmu04330	1	41	49	2.43902	83.6735	-0.3367	1	1
Basal transcription factors:KEGG-mmu03022	1	41	44	2.43902	93.1818	-0.3367	1	1
Thiamine metabolism:KEGG-mmu00730	0	4	4	0	100	-0.3745	1	1
Maturity onset diabetes of the young:KEGG-mmu04950	0	4	26	0	15.3846	-0.3745	1	1
Fatty acid biosynthesis:KEGG-mmu00061	0	4	6	0	66.6667	-0.3745	1	1
Biosynthesis of unsaturated fatty acids:KEGG-mmu01040	0	4	7	0	57.1429	-0.3745	1	1
Oocyte meiosis:KEGG-mmu04114	2	78	110	2.5641	70.9091	-0.405018	1	1
Ubiquinone and other terpenoid-quinone biosynthesis:KEGG-mmu00130	0	5	7	0	71.4286	-0.418759	1	1
Asthma:KEGG-mmu05310	0	5	23	0	21.7391	-0.418759	1	1
Non-small cell lung cancer:KEGG-mmu05223	1	45	54	2.22222	83.3333	-0.433831	1	1
Lysine degradation:KEGG-mmu00310	1	45	50	2.22222	90	-0.433831	1	1
Wnt signaling pathway:KEGG-mmu04310	3	114	151	2.63158	75.4967	-0.451606	1	1
Vitamin B6 metabolism:KEGG-mmu00750	0	6	7	0	85.7143	-0.458789	1	1
Synthesis and degradation of ketone bodies:KEGG-mmu00072	0	6	11	0	54.5455	-0.458789	1	1
Primary bile acid biosynthesis:KEGG-mmu00120	0	6	15	0	40	-0.458789	1	1
Chemokine signaling pathway:KEGG-mmu04062	3	116	186	2.58621	62.3656	-0.483122	1	1
Riboflavin metabolism:KEGG-mmu00740	0	7	12	0	58.3333	-0.495615	1	1
Primary immunodeficiency:KEGG-mmu05340	0	7	34	0	20.5882	-0.495615	1	1
Phototransduction:KEGG-mmu04744	0	7	29	0	24.1379	-0.495615	1	1
Acute myeloid leukemia:KEGG-mmu05221	1	48	57	2.08333	84.2105	-0.501787	1	1
Sulfur relay system:KEGG-mmu04122	0	8	10	0	80	-0.529906	1	1
Sulfur metabolism:KEGG-mmu00920	0	8	10	0	80	-0.529906	1	1
Phenylalanine metabolism:KEGG-mmu00360	0	8	19	0	42.1053	-0.529906	1	1
Linoleic acid metabolism:KEGG-mmu00591	0	8	45	0	17.7778	-0.529906	1	1
Graft-versus-host disease:KEGG-mmu05332	0	8	51	0	15.6863	-0.529906	1	1
Fatty acid elongation in mitochondria:KEGG-mmu00062	0	8	8	0	100	-0.529906	1	1
VEGF signaling pathway:KEGG-mmu04370	1	50	75	2	66.6667	-0.545072	1	1
Hepatitis C:KEGG-mmu05160	2	86	137	2.32558	62.7737	-0.54947	1	1
alpha-Linolenic acid metabolism:KEGG-mmu00592	0	9	19	0	47.3684	-0.562125	1	1
Retinol metabolism:KEGG-mmu00830	0	9	75	0	12	-0.562125	1	1
Autoimmune thyroid disease:KEGG-mmu05320	0	9	64	0	14.0625	-0.562125	1	1
Allograft rejection:KEGG-mmu05330	0	9	49	0	18.3673	-0.562125	1	1
Inositol phosphate metabolism:KEGG-mmu00562	1	51	57	1.96078	89.4737	-0.56616	1	1
Arrhythmogenic right ventricular cardiomyopathy (ARVC):KEGG-mmu05412	1	51	74	1.96078	68.9189	-0.56616	1	1
Toll-like receptor signaling pathway:KEGG-mmu04620	1	52	100	1.92308	52	-0.586901	1	1
Fc epsilon RI signaling pathway:KEGG-mmu04664	1	52	78	1.92308	66.6667	-0.586901	1	1
Renin-angiotensin system:KEGG-mmu04614	0	10	18	0	55.5556	-0.592611	1	1
Intestinal immune network for IgA production:KEGG-mmu04672	0	10	45	0	22.2222	-0.592611	1	1
Glycosphingolipid biosynthesis - globo series:KEGG-mmu00603	0	10	15	0	66.6667	-0.592611	1	1
Ubiquitin mediated proteolysis:KEGG-mmu04120	3	125	138	2.4	90.5797	-0.619208	0.799612	1
Vitamin digestion and absorption:KEGG-mmu04977	0	11	24	0	45.8333	-0.621618	1	1
Non-homologous end-joining:KEGG-mmu03450	0	11	13	0	84.6154	-0.621618	1	1
Amoebiasis:KEGG-mmu05146	1	55	115	1.81818	47.8261	-0.647168	1	1
Selenocompound metabolism:KEGG-mmu00450	0	12	13	0	92.3077	-0.649346	1	1
Glycosaminoglycan degradation:KEGG-mmu00531	0	12	21	0	57.1429	-0.649346	1	1
Cell cycle:KEGG-mmu04110	2	92	123	2.17391	74.7967	-0.650219	0.769998	1
Terpenoid backbone biosynthesis:KEGG-mmu00900	0	13	15	0	86.6667	-0.675951	1	1
Colorectal cancer:KEGG-mmu05210	1	57	64	1.75439	89.0625	-0.685843	1	1
Steroid biosynthesis:KEGG-mmu00100	0	14	18	0	77.7778	-0.701562	1	1
Glycosphingolipid biosynthesis - ganglio series:KEGG-mmu00604	0	14	15	0	93.3333	-0.701562	1	1
Type I diabetes mellitus:KEGG-mmu04940	0	15	56	0	26.7857	-0.726282	1	1
Proximal tubule bicarbonate reclamation:KEGG-mmu04964	0	15	20	0	75	-0.726282	1	1
Drug metabolism - other enzymes:KEGG-mmu00983	0	15	58	0	25.8621	-0.726282	1	1
African trypanosomiasis:KEGG-mmu05143	0	15	33	0	45.4545	-0.726282	1	1
Tyrosine metabolism:KEGG-mmu00350	0	16	37	0	43.2432	-0.750202	1	1
Staphylococcus aureus infection:KEGG-mmu05150	0	16	50	0	32	-0.750202	1	1
Nicotinate and nicotinamide metabolism:KEGG-mmu00760	0	16	26	0	61.5385	-0.750202	1	1
Glycosphingolipid biosynthesis - lacto and neolacto series:KEGG-mmu00601	0	16	25	0	64	-0.750202	1	1
Long-term potentiation:KEGG-mmu04720	1	61	68	1.63934	89.7059	-0.759972	0.7229	1
Bacterial invasion of epithelial cells:KEGG-mmu05100	1	61	69	1.63934	88.4058	-0.759972	0.7229	1
One carbon pool by folate:KEGG-mmu00670	0	17	19	0	89.4737	-0.773394	1	1
Fat digestion and absorption:KEGG-mmu04975	0	17	44	0	38.6364	-0.773394	1	1
Dorso-ventral axis formation:KEGG-mmu04320	0	17	22	0	77.2727	-0.773394	1	1
Butanoate metabolism:KEGG-mmu00650	0	17	31	0	54.8387	-0.773394	1	1
Tuberculosis:KEGG-mmu05152	2	100	176	2	56.8182	-0.776107	0.775274	1
Progesterone-mediated oocyte maturation:KEGG-mmu04914	1	63	86	1.5873	73.2558	-0.795573	0.723968	1
Metabolism of xenobiotics by cytochrome P450:KEGG-mmu00980	0	18	78	0	23.0769	-0.795922	1	1
Galactose metabolism:KEGG-mmu00052	0	18	28	0	64.2857	-0.795922	1	1
Glycerophospholipid metabolism:KEGG-mmu00564	1	64	80	1.5625	80	-0.813036	0.724719	1
Regulation of autophagy:KEGG-mmu04140	0	19	35	0	54.2857	-0.817842	1	1
Small cell lung cancer:KEGG-mmu05222	1	65	86	1.53846	75.5814	-0.830283	0.725606	1
Adherens junction:KEGG-mmu04520	1	65	73	1.53846	89.0411	-0.830283	0.725606	1
Drug metabolism - cytochrome P450:KEGG-mmu00982	0	20	88	0	22.7273	-0.8392	1	1
Renal cell carcinoma:KEGG-mmu05211	1	66	71	1.51515	92.9577	-0.847323	0.726625	1
Pentose phosphate pathway:KEGG-mmu00030	0	21	29	0	72.4138	-0.86004	1	1
Malaria:KEGG-mmu05144	0	21	48	0	43.75	-0.86004	1	1
Chagas disease (American trypanosomiasis):KEGG-mmu05142	1	67	101	1.49254	66.3366	-0.864161	0.72777	1
Protein export:KEGG-mmu03060	0	22	25	0	88	-0.880397	1	1
Porphyrin and chlorophyll metabolism:KEGG-mmu00860	0	22	38	0	57.8947	-0.880397	1	1
Glycosylphosphatidylinositol(GPI)-anchor biosynthesis:KEGG-mmu00563	0	22	23	0	95.6522	-0.880397	1	1
Jak-STAT signaling pathway:KEGG-mmu04630	1	69	155	1.44928	44.5161	-0.897257	0.730414	1
Carbohydrate digestion and absorption:KEGG-mmu04973	0	23	43	0	53.4884	-0.900304	1	1
Focal adhesion:KEGG-mmu04510	3	146	199	2.05479	73.3668	-0.906395	0.486481	1
Thyroid cancer:KEGG-mmu05216	0	25	29	0	86.2069	-0.938883	1	1
Arachidonic acid metabolism:KEGG-mmu00590	0	26	83	0	31.3253	-0.957606	1	1
Prostate cancer:KEGG-mmu05215	1	73	89	1.36986	82.0225	-0.961284	0.518108	1
GnRH signaling pathway:KEGG-mmu04912	1	73	97	1.36986	75.2577	-0.961284	0.518108	1
RNA polymerase:KEGG-mmu03020	0	27	30	0	90	-0.975978	1	1
Cysteine and methionine metabolism:KEGG-mmu00270	0	27	37	0	72.973	-0.975978	1	1
mRNA surveillance pathway:KEGG-mmu03015	1	75	88	1.33333	85.2273	-0.992297	0.518947	1
Fructose and mannose metabolism:KEGG-mmu00051	0	28	38	0	73.6842	-0.994021	1	1
Citrate cycle (TCA cycle):KEGG-mmu00020	0	29	31	0	93.5484	-1.01175	0.624235	1
Bladder cancer:KEGG-mmu05219	0	29	42	0	69.0476	-1.01175	0.624235	1
Type II diabetes mellitus:KEGG-mmu04930	0	30	50	0	60	-1.02919	0.624433	1
Osteoclast differentiation:KEGG-mmu04380	1	78	117	1.28205	66.6667	-1.03767	0.521658	1
Regulation of actin cytoskeleton:KEGG-mmu04810	3	157	212	1.91083	74.0566	-1.04325	0.493496	1
Pyrimidine metabolism:KEGG-mmu00240	1	80	98	1.25	81.6327	-1.0672	0.524367	1
Glutathione metabolism:KEGG-mmu00480	0	34	50	0	68	-1.09624	0.629154	1
Viral myocarditis:KEGG-mmu05416	0	37	86	0	43.0233	-1.14404	0.636098	1
RIG-I-like receptor signaling pathway:KEGG-mmu04622	0	37	69	0	53.6232	-1.14404	0.636098	1
Endocrine and other factor-regulated calcium reabsorption:KEGG-mmu04961	0	37	56	0	66.0714	-1.14404	0.636098	1
Antigen processing and presentation:KEGG-mmu04612	0	37	76	0	48.6842	-1.14404	0.636098	1
Amino sugar and nucleotide sugar metabolism:KEGG-mmu00520	0	39	50	0	78	-1.17487	0.642008	1
Proteasome:KEGG-mmu03050	0	41	47	0	87.234	-1.20495	0.401936	1
Systemic lupus erythematosus:KEGG-mmu05322	0	42	138	0	30.4348	-1.21972	0.401974	1
Aminoacyl-tRNA biosynthesis:KEGG-mmu00970	0	42	42	0	100	-1.21972	0.401974	1
mTOR signaling pathway:KEGG-mmu04150	0	44	53	0	83.0189	-1.24876	0.403248	1
Endometrial cancer:KEGG-mmu05213	0	47	52	0	90.3846	-1.29115	0.407893	1
p53 signaling pathway:KEGG-mmu04115	0	48	68	0	70.5882	-1.30499	0.410104	1
Melanoma:KEGG-mmu05218	0	53	71	0	74.6479	-1.3722	0.262108	1
Glioma:KEGG-mmu05214	0	54	64	0	84.375	-1.38527	0.26212	1
Lysosome:KEGG-mmu04142	1	105	122	0.952381	86.0656	-1.39784	0.265614	1
Pancreatic cancer:KEGG-mmu05212	0	57	70	0	81.4286	-1.42381	0.26401	1
Neurotrophin signaling pathway:KEGG-mmu04722	1	110	128	0.909091	85.9375	-1.45719	0.183717	1
Huntington's disease:KEGG-mmu05016	2	154	180	1.2987	85.5556	-1.4617	0.174027	1
Parkinson's disease:KEGG-mmu05012	1	112	132	0.892857	84.8485	-1.48043	0.18395	1
RNA degradation:KEGG-mmu03018	0	63	74	0	85.1351	-1.49809	0.275309	1
Chronic myeloid leukemia:KEGG-mmu05220	0	64	73	0	87.6712	-1.51014	0.278062	1
Pathways in cancer:KEGG-mmu05200	4	240	322	1.66667	74.5342	-1.52118	0.142111	1
Endocytosis:KEGG-mmu04144	2	166	215	1.20482	77.2093	-1.58853	0.126064	1
Measles:KEGG-mmu05162	0	72	135	0	53.3333	-1.60348	0.176923	1
Ribosome biogenesis in eukaryotes:KEGG-mmu03008	0	73	79	0	92.4051	-1.6148	0.178465	1
Ribosome:KEGG-mmu03010	0	84	118	0	71.1864	-1.73479	0.117051	1
Toxoplasmosis:KEGG-mmu05145	0	85	126	0	67.4603	-1.74532	0.118199	1
Phagosome:KEGG-mmu04145	0	90	165	0	54.5455	-1.79715	0.0748468	1
Alzheimer's disease:KEGG-mmu05010	1	142	176	0.704225	80.6818	-1.80057	0.0917895	1
Insulin signaling pathway:KEGG-mmu04910	0	103	137	0	75.1825	-1.92599	0.0496315	1
Oxidative phosphorylation:KEGG-mmu00190	0	111	131	0	84.7328	-2.00158	0.0326656	0.924865
Spliceosome:KEGG-mmu03040	0	122	132	0	92.4242	-2.10159	0.0352203	0.924865
RNA transport:KEGG-mmu03013	0	143	162	0	88.2716	-2.2819	0.014951	0.83367

## Sheet: DV_GOassoc
Ensembl	symbol	GeneOntology
ENSMUSG00000049313	Sorl1	GO:0034358
ENSMUSG00000031139	Mcf2	GO:0016358
ENSMUSG00000048482	Bdnf	GO:0016358
ENSMUSG00000030774	Pak1	GO:0016358
ENSMUSG00000023034	Nr4a1	GO:0044344
ENSMUSG00000018634	Crhr1	GO:0002703
ENSMUSG00000038264	Sema7a	GO:0002702
ENSMUSG00000038264	Sema7a	GO:0002700
ENSMUSG00000024810	Il33	GO:0002700
ENSMUSG00000048782	Insc	GO:0051656
ENSMUSG00000022309	Angpt1	GO:0002009
ENSMUSG00000022231	Sema5a	GO:0002009
ENSMUSG00000053279	Aldh1a1	GO:0002009
ENSMUSG00000040998	Npnt	GO:0002009
ENSMUSG00000027358	Bmp2	GO:0002009
ENSMUSG00000033953	Ppp3r1	GO:0002009
ENSMUSG00000024597	Slc12a2	GO:0002009
ENSMUSG00000036180	Gatad2a	GO:0002009
ENSMUSG00000027562	Car2	GO:0002009
ENSMUSG00000035407	Kank4	GO:0051497
ENSMUSG00000071176	Arhgef10	GO:0051496
ENSMUSG00000071176	Arhgef10	GO:0051495
ENSMUSG00000045664	Cdc42ep2	GO:0051495
ENSMUSG00000035407	Kank4	GO:0051494
ENSMUSG00000041205	Map6d1	GO:0051494
ENSMUSG00000071176	Arhgef10	GO:0051493
ENSMUSG00000035407	Kank4	GO:0051493
ENSMUSG00000052504	Epha3	GO:0051493
ENSMUSG00000045664	Cdc42ep2	GO:0051493
ENSMUSG00000030774	Pak1	GO:0051493
ENSMUSG00000041205	Map6d1	GO:0051493
ENSMUSG00000071176	Arhgef10	GO:0051492
ENSMUSG00000035407	Kank4	GO:0051492
ENSMUSG00000037242	Clic4	GO:0030855
ENSMUSG00000085795	Zfp703	GO:0030855
ENSMUSG00000018634	Crhr1	GO:0030855
ENSMUSG00000048782	Insc	GO:0030855
ENSMUSG00000039191	Rbpj	GO:0030855
ENSMUSG00000033953	Ppp3r1	GO:0030855
ENSMUSG00000034472	Rasd2	GO:0033233
ENSMUSG00000038418	Egr1	GO:0033233
ENSMUSG00000020150	Gamt	GO:0046500
ENSMUSG00000034472	Rasd2	GO:0033235
ENSMUSG00000038644	Pold1	GO:0006287
ENSMUSG00000020486	2004-09-01	GO:0031105
ENSMUSG00000022055	Nefl	GO:0031103
ENSMUSG00000022055	Nefl	GO:0031102
ENSMUSG00000022309	Angpt1	GO:0031100
ENSMUSG00000030203	Dusp16	GO:0045859
ENSMUSG00000022309	Angpt1	GO:0045859
ENSMUSG00000090071	Cdk5r2	GO:0045859
ENSMUSG00000032303	Chrna3	GO:0045859
ENSMUSG00000038668	Lpar1	GO:0045859
ENSMUSG00000031530	Dusp4	GO:0045859
ENSMUSG00000022419	Deptor	GO:0045859
ENSMUSG00000063239	Grm4	GO:0045859
ENSMUSG00000032501	Trib1	GO:0045859
ENSMUSG00000024427	Spry4	GO:0045859
ENSMUSG00000003518	Dusp3	GO:0045859
ENSMUSG00000018166	Erbb3	GO:0045859
ENSMUSG00000019960	Dusp6	GO:0045859
ENSMUSG00000032554	Trf	GO:0045859
ENSMUSG00000034731	Dgkh	GO:0045859
ENSMUSG00000030774	Pak1	GO:0045859
ENSMUSG00000026235	Epha4	GO:0045859
ENSMUSG00000071341	Egr4	GO:0001067
ENSMUSG00000039191	Rbpj	GO:0001067
ENSMUSG00000038418	Egr1	GO:0001067
ENSMUSG00000030103	Bhlhe40	GO:0001067
ENSMUSG00000021250	Fos	GO:0001067
ENSMUSG00000033006	Sox10	GO:0001067
ENSMUSG00000024810	Il33	GO:0050777
ENSMUSG00000032679	Cd59a	GO:0050777
ENSMUSG00000032060	Cryab	GO:0031109
ENSMUSG00000037071	Scd1	GO:0050830
ENSMUSG00000022594	Lynx1	GO:0030550
ENSMUSG00000032679	Cd59a	GO:0002673
ENSMUSG00000049044	Rapgef4	GO:0005952
ENSMUSG00000005125	Ndrg1	GO:0050839
ENSMUSG00000090071	Cdk5r2	GO:0030295
ENSMUSG00000018166	Erbb3	GO:0030295
ENSMUSG00000018166	Erbb3	GO:0030296
ENSMUSG00000091387	Gcnt4	GO:0006575
ENSMUSG00000050192	Eif5a2	GO:0006575
ENSMUSG00000027199	Gatm	GO:0006575
ENSMUSG00000020150	Gamt	GO:0006575
ENSMUSG00000030302	Atp2b2	GO:0006576
ENSMUSG00000022425	Enpp2	GO:0006576
ENSMUSG00000038173	Enpp6	GO:0006576
ENSMUSG00000026834	Acvr1c	GO:0034284
ENSMUSG00000021587	Pcsk1	GO:0034284
ENSMUSG00000024981	Acsl5	GO:0034284
ENSMUSG00000038418	Egr1	GO:0034284
ENSMUSG00000037071	Scd1	GO:0043903
ENSMUSG00000022055	Nefl	GO:0050772
ENSMUSG00000038264	Sema7a	GO:0050772
ENSMUSG00000030104	Edem1	GO:0051787
ENSMUSG00000039474	Wfs1	GO:0051789
ENSMUSG00000021587	Pcsk1	GO:0051789
ENSMUSG00000030104	Edem1	GO:0051789
ENSMUSG00000053279	Aldh1a1	GO:0048562
ENSMUSG00000027966	Col11a1	GO:0048562
ENSMUSG00000053279	Aldh1a1	GO:0048565
ENSMUSG00000026834	Acvr1c	GO:0017002
ENSMUSG00000037242	Clic4	GO:0030496
ENSMUSG00000021696	Elovl7	GO:0030497
ENSMUSG00000032262	Elovl4	GO:0030497
ENSMUSG00000007656	Arpp19	GO:0010906
ENSMUSG00000050541	Adra1b	GO:0010906
ENSMUSG00000016194	Hsd11b1	GO:0010906
ENSMUSG00000007656	Arpp19	GO:0010907
ENSMUSG00000050541	Adra1b	GO:0010907
ENSMUSG00000033721	Vav3	GO:0005488
ENSMUSG00000028184	Lphn2	GO:0005488
ENSMUSG00000021719	Rgs7bp	GO:0005488
ENSMUSG00000048100	Taf13	GO:0005488
ENSMUSG00000028347	Tmeff1	GO:0005488
ENSMUSG00000004894	Hapln2	GO:0005488
ENSMUSG00000020864	Ankrd40	GO:0005488
ENSMUSG00000037242	Clic4	GO:0005488
ENSMUSG00000034402	Kcnh5	GO:0005488
ENSMUSG00000013523	Bcas1	GO:0005488
ENSMUSG00000026167	Wnt10a	GO:0005488
ENSMUSG00000033863	Klf9	GO:0005488
ENSMUSG00000030203	Dusp16	GO:0005488
ENSMUSG00000030168	Adipor2	GO:0005488
ENSMUSG00000024044	Epb4.1l3	GO:0005488
ENSMUSG00000021215	Net1	GO:0005488
ENSMUSG00000022096	Hr	GO:0005488
ENSMUSG00000044447	Dock5	GO:0005488
ENSMUSG00000055782	Abcd2	GO:0005488
ENSMUSG00000027016	Zfp385b	GO:0005488
ENSMUSG00000071176	Arhgef10	GO:0005488
ENSMUSG00000035357	Pdzrn3	GO:0005488
ENSMUSG00000033949	Trim36	GO:0005488
ENSMUSG00000026421	Csrp1	GO:0005488
ENSMUSG00000032564	Cpne4	GO:0005488
ENSMUSG00000022309	Angpt1	GO:0005488
ENSMUSG00000050002	5133401N09Rik	GO:0005488
ENSMUSG00000039474	Wfs1	GO:0005488
ENSMUSG00000026932	Nacc2	GO:0005488
ENSMUSG00000031016	Wee1	GO:0005488
ENSMUSG00000026830	Ermn	GO:0005488
ENSMUSG00000026834	Acvr1c	GO:0005488
ENSMUSG00000058400	Qrfpr	GO:0005488
ENSMUSG00000029705	Cux1	GO:0005488
ENSMUSG00000022231	Sema5a	GO:0005488
ENSMUSG00000034584	Exph5	GO:0005488
ENSMUSG00000021587	Pcsk1	GO:0005488
ENSMUSG00000007617	Homer1	GO:0005488
ENSMUSG00000032220	Myo1e	GO:0005488
ENSMUSG00000049313	Sorl1	GO:0005488
ENSMUSG00000085795	Zfp703	GO:0005488
ENSMUSG00000053253	Ndfip2	GO:0005488
ENSMUSG00000030792	Dkkl1	GO:0005488
ENSMUSG00000027238	Frmd5	GO:0005488
ENSMUSG00000015806	Qdpr	GO:0005488
ENSMUSG00000030701	Plekhb1	GO:0005488
ENSMUSG00000046480	Scn4b	GO:0005488
ENSMUSG00000018634	Crhr1	GO:0005488
ENSMUSG00000033615	Cplx1	GO:0005488
ENSMUSG00000059742	Kcnh7	GO:0005488
ENSMUSG00000021728	Emb	GO:0005488
ENSMUSG00000090071	Cdk5r2	GO:0005488
ENSMUSG00000046668	Cxxc5	GO:0005488
ENSMUSG00000031337	Mtm1	GO:0005488
ENSMUSG00000005125	Ndrg1	GO:0005488
ENSMUSG00000031932	Gpr83	GO:0005488
ENSMUSG00000037280	Galnt6	GO:0005488
ENSMUSG00000031425	Plp1	GO:0005488
ENSMUSG00000032060	Cryab	GO:0005488
ENSMUSG00000020140	Lgr5	GO:0005488
ENSMUSG00000021536	Adcy2	GO:0005488
ENSMUSG00000062078	Qk	GO:0005488
ENSMUSG00000030337	Vamp1	GO:0005488
ENSMUSG00000044708	Kcnj10	GO:0005488
ENSMUSG00000090291	Lrrc10b	GO:0005488
ENSMUSG00000046160	Olig1	GO:0005488
ENSMUSG00000007594	Hapln4	GO:0005488
ENSMUSG00000022055	Nefl	GO:0005488
ENSMUSG00000020486	2004-09-01	GO:0005488
ENSMUSG00000071341	Egr4	GO:0005488
ENSMUSG00000073910	Mob3b	GO:0005488
ENSMUSG00000038264	Sema7a	GO:0005488
ENSMUSG00000064115	Cadm2	GO:0005488
ENSMUSG00000025584	Pde8a	GO:0005488
ENSMUSG00000002808	Epdr1	GO:0005488
ENSMUSG00000021978	Extl3	GO:0005488
ENSMUSG00000026988	Wdsub1	GO:0005488
ENSMUSG00000032238	Rora	GO:0005488
ENSMUSG00000007656	Arpp19	GO:0005488
ENSMUSG00000037625	Cldn11	GO:0005488
ENSMUSG00000020099	Unc5b	GO:0005488
ENSMUSG00000028173	Wls	GO:0005488
ENSMUSG00000022054	Nefm	GO:0005488
ENSMUSG00000015850	Adamtsl4	GO:0005488
ENSMUSG00000043461	1110032A04Rik	GO:0005488
ENSMUSG00000030994	D7Ertd443e	GO:0005488
ENSMUSG00000047216	Cdh19	GO:0005488
ENSMUSG00000024378	Stard4	GO:0005488
ENSMUSG00000028619	2210012G02Rik	GO:0005488
ENSMUSG00000034714	Ttyh2	GO:0005488
ENSMUSG00000029359	Tesc	GO:0005488
ENSMUSG00000033083	Tbc1d4	GO:0005488
ENSMUSG00000041607	Mbp	GO:0005488
ENSMUSG00000034327	Kctd9	GO:0005488
ENSMUSG00000034480	Diap2	GO:0005488
ENSMUSG00000018800	Abca5	GO:0005488
ENSMUSG00000047606	Ankrd34c	GO:0005488
ENSMUSG00000033713	Foxn3	GO:0005488
ENSMUSG00000020183	Cpm	GO:0005488
ENSMUSG00000018340	Anxa6	GO:0005488
ENSMUSG00000027716	Trpc3	GO:0005488
ENSMUSG00000027712	Anxa5	GO:0005488
ENSMUSG00000015653	Steap2	GO:0005488
ENSMUSG00000030878	Cdr2	GO:0005488
ENSMUSG00000032303	Chrna3	GO:0005488
ENSMUSG00000039137	Whrn	GO:0005488
ENSMUSG00000032307	Ube2q2	GO:0005488
ENSMUSG00000034023	Fancd2	GO:0005488
ENSMUSG00000030270	Cpne9	GO:0005488
ENSMUSG00000055044	Pdlim1	GO:0005488
ENSMUSG00000056492	Gpr116	GO:0005488
ENSMUSG00000030302	Atp2b2	GO:0005488
ENSMUSG00000030306	Tmtc1	GO:0005488
ENSMUSG00000026447	Pik3c2b	GO:0005488
ENSMUSG00000036098	Gm98	GO:0005488
ENSMUSG00000053007	Creb5	GO:0005488
ENSMUSG00000022707	Gbe1	GO:0005488
ENSMUSG00000029819	Npy	GO:0005488
ENSMUSG00000033287	Kctd17	GO:0005488
ENSMUSG00000028785	Hpca	GO:0005488
ENSMUSG00000036777	Anln	GO:0005488
ENSMUSG00000022449	Adamts20	GO:0005488
ENSMUSG00000050192	Eif5a2	GO:0005488
ENSMUSG00000033579	Fa2h	GO:0005488
ENSMUSG00000048782	Insc	GO:0005488
ENSMUSG00000025892	Gria4	GO:0005488
ENSMUSG00000024981	Acsl5	GO:0005488
ENSMUSG00000023034	Nr4a1	GO:0005488
ENSMUSG00000037679	Inf2	GO:0005488
ENSMUSG00000033595	Lgi3	GO:0005488
ENSMUSG00000053279	Aldh1a1	GO:0005488
ENSMUSG00000076439	Mog	GO:0005488
ENSMUSG00000036503	Rnf13	GO:0005488
ENSMUSG00000073982	Rhog	GO:0005488
ENSMUSG00000038668	Lpar1	GO:0005488
ENSMUSG00000020836	Coro6	GO:0005488
ENSMUSG00000034275	Igsf9b	GO:0005488
ENSMUSG00000043313	Pcdhb19	GO:0005488
ENSMUSG00000028149	Rap1gds1	GO:0005488
ENSMUSG00000027346	Gpcpd1	GO:0005488
ENSMUSG00000034472	Rasd2	GO:0005488
ENSMUSG00000060487	Samd5	GO:0005488
ENSMUSG00000028289	Epha7	GO:0005488
ENSMUSG00000040998	Npnt	GO:0005488
ENSMUSG00000035407	Kank4	GO:0005488
ENSMUSG00000031431	Tsc22d3	GO:0005488
ENSMUSG00000020774	Aspa	GO:0005488
ENSMUSG00000022112	Gpc5	GO:0005488
ENSMUSG00000038644	Pold1	GO:0005488
ENSMUSG00000027963	Extl2	GO:0005488
ENSMUSG00000030222	Rerg	GO:0005488
ENSMUSG00000006782	Cnp	GO:0005488
ENSMUSG00000032128	Robo3	GO:0005488
ENSMUSG00000032537	Ephb1	GO:0005488
ENSMUSG00000022360	Atad2	GO:0005488
ENSMUSG00000029108	Pcdh7	GO:0005488
ENSMUSG00000064293	Cntn4	GO:0005488
ENSMUSG00000076617	Ighm	GO:0005488
ENSMUSG00000020061	Mybpc1	GO:0005488
ENSMUSG00000034009	Rxfp1	GO:0005488
ENSMUSG00000021696	Elovl7	GO:0005488
ENSMUSG00000029335	Bmp3	GO:0005488
ENSMUSG00000022419	Deptor	GO:0005488
ENSMUSG00000036304	Zdhhc23	GO:0005488
ENSMUSG00000025213	Kazald1	GO:0005488
ENSMUSG00000030616	Sytl2	GO:0005488
ENSMUSG00000035637	Grhpr	GO:0005488
ENSMUSG00000052504	Epha3	GO:0005488
ENSMUSG00000051067	Lingo3	GO:0005488
ENSMUSG00000037996	Slc24a2	GO:0005488
ENSMUSG00000038608	Dock10	GO:0005488
ENSMUSG00000028525	Pde4b	GO:0005488
ENSMUSG00000024511	Rab27b	GO:0005488
ENSMUSG00000037010	Apln	GO:0005488
ENSMUSG00000035441	Myo1d	GO:0005488
ENSMUSG00000053024	Cntn2	GO:0005488
ENSMUSG00000020732	Rab37	GO:0005488
ENSMUSG00000030268	Bcat1	GO:0005488
ENSMUSG00000015002	Efr3a	GO:0005488
ENSMUSG00000023484	Prph	GO:0005488
ENSMUSG00000038349	Plcl1	GO:0005488
ENSMUSG00000039191	Rbpj	GO:0005488
ENSMUSG00000040424	Hipk4	GO:0005488
ENSMUSG00000071649	B3gat3	GO:0005488
ENSMUSG00000025326	Ube3a	GO:0005488
ENSMUSG00000053475	Tnfaip6	GO:0005488
ENSMUSG00000075224	Lrrc55	GO:0005488
ENSMUSG00000031385	Plxnb3	GO:0005488
ENSMUSG00000042817	Flt3	GO:0005488
ENSMUSG00000074505	Fat3	GO:0005488
ENSMUSG00000021991	Cacna2d3	GO:0005488
ENSMUSG00000019232	Agxt2l1	GO:0005488
ENSMUSG00000049493	Pls1	GO:0005488
ENSMUSG00000026452	Syt2	GO:0005488
ENSMUSG00000033998	Kcnk1	GO:0005488
ENSMUSG00000047797	Gjb1	GO:0005488
ENSMUSG00000032501	Trib1	GO:0005488
ENSMUSG00000024427	Spry4	GO:0005488
ENSMUSG00000032262	Elovl4	GO:0005488
ENSMUSG00000032261	Sh3bgrl2	GO:0005488
ENSMUSG00000056222	Spock1	GO:0005488
ENSMUSG00000031139	Mcf2	GO:0005488
ENSMUSG00000022514	Il1rap	GO:0005488
ENSMUSG00000028778	Hcrtr1	GO:0005488
ENSMUSG00000022512	Cldn1	GO:0005488
ENSMUSG00000036466	Megf11	GO:0005488
ENSMUSG00000038418	Egr1	GO:0005488
ENSMUSG00000022602	Arc	GO:0005488
ENSMUSG00000052373	Mpp3	GO:0005488
ENSMUSG00000020331	Hcn2	GO:0005488
ENSMUSG00000040260	Daam2	GO:0005488
ENSMUSG00000028680	Plk3	GO:0005488
ENSMUSG00000036510	Cdh8	GO:0005488
ENSMUSG00000033740	St18	GO:0005488
ENSMUSG00000024810	Il33	GO:0005488
ENSMUSG00000045664	Cdc42ep2	GO:0005488
ENSMUSG00000030643	Rab30	GO:0005488
ENSMUSG00000022500	Litaf	GO:0005488
ENSMUSG00000020627	Klhl29	GO:0005488
ENSMUSG00000041624	Gucy1a2	GO:0005488
ENSMUSG00000027356	Fermt1	GO:0005488
ENSMUSG00000048279	Sacs	GO:0005488
ENSMUSG00000027350	Chgb	GO:0005488
ENSMUSG00000060716	Plekhh1	GO:0005488
ENSMUSG00000027358	Bmp2	GO:0005488
ENSMUSG00000021709	Erbb2ip	GO:0005488
ENSMUSG00000028351	Dbc1	GO:0005488
ENSMUSG00000030103	Bhlhe40	GO:0005488
ENSMUSG00000030104	Edem1	GO:0005488
ENSMUSG00000026278	Bok	GO:0005488
ENSMUSG00000074794	Arrdc3	GO:0005488
ENSMUSG00000056966	Gjc3	GO:0005488
ENSMUSG00000032733	Snx33	GO:0005488
ENSMUSG00000022103	Gfra2	GO:0005488
ENSMUSG00000024070	Prkd3	GO:0005488
ENSMUSG00000015354	Pcolce2	GO:0005488
ENSMUSG00000043154	Ppp2r3a	GO:0005488
ENSMUSG00000004661	Arid3b	GO:0005488
ENSMUSG00000017167	Cntnap1	GO:0005488
ENSMUSG00000019996	Mtap7	GO:0005488
ENSMUSG00000026414	Tnnt2	GO:0005488
ENSMUSG00000061298	Agbl4	GO:0005488
ENSMUSG00000048602	Morc2b	GO:0005488
ENSMUSG00000018166	Erbb3	GO:0005488
ENSMUSG00000019960	Dusp6	GO:0005488
ENSMUSG00000032135	Mcam	GO:0005488
ENSMUSG00000033953	Ppp3r1	GO:0005488
ENSMUSG00000021798	Ldb3	GO:0005488
ENSMUSG00000020275	Rel	GO:0005488
ENSMUSG00000048385	Scrt1	GO:0005488
ENSMUSG00000029608	Rph3a	GO:0005488
ENSMUSG00000032554	Trf	GO:0005488
ENSMUSG00000036634	Mag	GO:0005488
ENSMUSG00000061718	Ppp1r1b	GO:0005488
ENSMUSG00000003746	Man1a	GO:0005488
ENSMUSG00000054162	Spock3	GO:0005488
ENSMUSG00000045648	Vwc2l	GO:0005488
ENSMUSG00000067028	Cntnap5b	GO:0005488
ENSMUSG00000033174	Mgll	GO:0005488
ENSMUSG00000022425	Enpp2	GO:0005488
ENSMUSG00000029307	Dmp1	GO:0005488
ENSMUSG00000047842	Diras2	GO:0005488
ENSMUSG00000042115	Klhdc8a	GO:0005488
ENSMUSG00000019194	Scn1b	GO:0005488
ENSMUSG00000034731	Dgkh	GO:0005488
ENSMUSG00000048482	Bdnf	GO:0005488
ENSMUSG00000024593	Megf10	GO:0005488
ENSMUSG00000045903	Npas4	GO:0005488
ENSMUSG00000021047	Nova1	GO:0005488
ENSMUSG00000024597	Slc12a2	GO:0005488
ENSMUSG00000020205	Phlda1	GO:0005488
ENSMUSG00000032776	Mctp2	GO:0005488
ENSMUSG00000049303	Syt12	GO:0005488
ENSMUSG00000057134	Ado	GO:0005488
ENSMUSG00000016194	Hsd11b1	GO:0005488
ENSMUSG00000037071	Scd1	GO:0005488
ENSMUSG00000060012	Kif13b	GO:0005488
ENSMUSG00000028121	Bcar3	GO:0005488
ENSMUSG00000030774	Pak1	GO:0005488
ENSMUSG00000041710	Trpc5	GO:0005488
ENSMUSG00000028098	Rnf115	GO:0005488
ENSMUSG00000026235	Epha4	GO:0005488
ENSMUSG00000030898	Cckbr	GO:0005488
ENSMUSG00000030092	Cntn6	GO:0005488
ENSMUSG00000047496	Rnf152	GO:0005488
ENSMUSG00000005716	Pvalb	GO:0005488
ENSMUSG00000008658	Rbfox1	GO:0005488
ENSMUSG00000011148	Adssl1	GO:0005488
ENSMUSG00000040430	Pitpnc1	GO:0005488
ENSMUSG00000035775	Krt20	GO:0005488
ENSMUSG00000026519	Tmem63a	GO:0005488
ENSMUSG00000020154	Ptprb	GO:0005488
ENSMUSG00000020150	Gamt	GO:0005488
ENSMUSG00000020032	Nuak1	GO:0005488
ENSMUSG00000060579	Fhit	GO:0005488
ENSMUSG00000021250	Fos	GO:0005488
ENSMUSG00000006403	Adamts4	GO:0005488
ENSMUSG00000040624	Plekhg1	GO:0005488
ENSMUSG00000036180	Gatad2a	GO:0005488
ENSMUSG00000029088	Kcnip4	GO:0005488
ENSMUSG00000053414	Hunk	GO:0005488
ENSMUSG00000039987	Phtf2	GO:0005488
ENSMUSG00000024430	Cabyr	GO:0005488
ENSMUSG00000033781	Asb13	GO:0005488
ENSMUSG00000027562	Car2	GO:0005488
ENSMUSG00000056211	R3hdm1	GO:0005488
ENSMUSG00000044252	Osbpl1a	GO:0005488
ENSMUSG00000038370	Pcp4l1	GO:0005488
ENSMUSG00000032854	Ugt8a	GO:0005488
ENSMUSG00000022342	Kcnv1	GO:0005488
ENSMUSG00000022594	Lynx1	GO:0005488
ENSMUSG00000074802	Gas2l3	GO:0005488
ENSMUSG00000041205	Map6d1	GO:0005488
ENSMUSG00000041058	Wwp1	GO:0005488
ENSMUSG00000049044	Rapgef4	GO:0005488
ENSMUSG00000001334	Fndc5	GO:0005488
ENSMUSG00000062785	Kcnc3	GO:0005488
ENSMUSG00000063659	Zfp238	GO:0005488
ENSMUSG00000060703	Cd302	GO:0005488
ENSMUSG00000039252	Lgi2	GO:0005488
ENSMUSG00000044022	Pcdhb21	GO:0005488
ENSMUSG00000047976	Kcna1	GO:0005488
ENSMUSG00000033006	Sox10	GO:0005488
ENSMUSG00000045658	Pid1	GO:0005488
ENSMUSG00000023959	Clic5	GO:0005488
ENSMUSG00000024862	Klc2	GO:0005488
ENSMUSG00000026447	Pik3c2b	GO:0035004
ENSMUSG00000033721	Vav3	GO:0035556
ENSMUSG00000021215	Net1	GO:0035556
ENSMUSG00000018634	Crhr1	GO:0035556
ENSMUSG00000005125	Ndrg1	GO:0035556
ENSMUSG00000032060	Cryab	GO:0035556
ENSMUSG00000021536	Adcy2	GO:0035556
ENSMUSG00000025584	Pde8a	GO:0035556
ENSMUSG00000026447	Pik3c2b	GO:0035556
ENSMUSG00000073982	Rhog	GO:0035556
ENSMUSG00000034472	Rasd2	GO:0035556
ENSMUSG00000030222	Rerg	GO:0035556
ENSMUSG00000034009	Rxfp1	GO:0035556
ENSMUSG00000022419	Deptor	GO:0035556
ENSMUSG00000024511	Rab27b	GO:0035556
ENSMUSG00000020732	Rab37	GO:0035556
ENSMUSG00000038349	Plcl1	GO:0035556
ENSMUSG00000063239	Grm4	GO:0035556
ENSMUSG00000032501	Trib1	GO:0035556
ENSMUSG00000031139	Mcf2	GO:0035556
ENSMUSG00000030643	Rab30	GO:0035556
ENSMUSG00000041624	Gucy1a2	GO:0035556
ENSMUSG00000026278	Bok	GO:0035556
ENSMUSG00000024070	Prkd3	GO:0035556
ENSMUSG00000087141	Plcxd2	GO:0035556
ENSMUSG00000018166	Erbb3	GO:0035556
ENSMUSG00000020275	Rel	GO:0035556
ENSMUSG00000032554	Trf	GO:0035556
ENSMUSG00000061718	Ppp1r1b	GO:0035556
ENSMUSG00000047842	Diras2	GO:0035556
ENSMUSG00000034731	Dgkh	GO:0035556
ENSMUSG00000028121	Bcar3	GO:0035556
ENSMUSG00000030898	Cckbr	GO:0035556
ENSMUSG00000026514	Cnih3	GO:0035556
ENSMUSG00000024430	Cabyr	GO:0035556
ENSMUSG00000033781	Asb13	GO:0035556
ENSMUSG00000049044	Rapgef4	GO:0035556
ENSMUSG00000005125	Ndrg1	GO:0072331
ENSMUSG00000026278	Bok	GO:0072331
ENSMUSG00000033721	Vav3	GO:0050789
ENSMUSG00000028184	Lphn2	GO:0050789
ENSMUSG00000021719	Rgs7bp	GO:0050789
ENSMUSG00000048100	Taf13	GO:0050789
ENSMUSG00000037242	Clic4	GO:0050789
ENSMUSG00000034402	Kcnh5	GO:0050789
ENSMUSG00000026167	Wnt10a	GO:0050789
ENSMUSG00000019775	Rgs17	GO:0050789
ENSMUSG00000033863	Klf9	GO:0050789
ENSMUSG00000030203	Dusp16	GO:0050789
ENSMUSG00000030168	Adipor2	GO:0050789
ENSMUSG00000021215	Net1	GO:0050789
ENSMUSG00000022096	Hr	GO:0050789
ENSMUSG00000071176	Arhgef10	GO:0050789
ENSMUSG00000005802	Slc30a4	GO:0050789
ENSMUSG00000056258	Kcnq3	GO:0050789
ENSMUSG00000022309	Angpt1	GO:0050789
ENSMUSG00000039474	Wfs1	GO:0050789
ENSMUSG00000026830	Ermn	GO:0050789
ENSMUSG00000026834	Acvr1c	GO:0050789
ENSMUSG00000058400	Qrfpr	GO:0050789
ENSMUSG00000029705	Cux1	GO:0050789
ENSMUSG00000022231	Sema5a	GO:0050789
ENSMUSG00000034584	Exph5	GO:0050789
ENSMUSG00000021587	Pcsk1	GO:0050789
ENSMUSG00000007617	Homer1	GO:0050789
ENSMUSG00000032220	Myo1e	GO:0050789
ENSMUSG00000085795	Zfp703	GO:0050789
ENSMUSG00000053253	Ndfip2	GO:0050789
ENSMUSG00000030792	Dkkl1	GO:0050789
ENSMUSG00000046480	Scn4b	GO:0050789
ENSMUSG00000018634	Crhr1	GO:0050789
ENSMUSG00000059742	Kcnh7	GO:0050789
ENSMUSG00000090071	Cdk5r2	GO:0050789
ENSMUSG00000046668	Cxxc5	GO:0050789
ENSMUSG00000031337	Mtm1	GO:0050789
ENSMUSG00000005125	Ndrg1	GO:0050789
ENSMUSG00000031932	Gpr83	GO:0050789
ENSMUSG00000031425	Plp1	GO:0050789
ENSMUSG00000032060	Cryab	GO:0050789
ENSMUSG00000020140	Lgr5	GO:0050789
ENSMUSG00000021536	Adcy2	GO:0050789
ENSMUSG00000062078	Qk	GO:0050789
ENSMUSG00000044708	Kcnj10	GO:0050789
ENSMUSG00000046160	Olig1	GO:0050789
ENSMUSG00000022055	Nefl	GO:0050789
ENSMUSG00000020486	2004-09-01	GO:0050789
ENSMUSG00000071341	Egr4	GO:0050789
ENSMUSG00000038264	Sema7a	GO:0050789
ENSMUSG00000025584	Pde8a	GO:0050789
ENSMUSG00000021978	Extl3	GO:0050789
ENSMUSG00000032238	Rora	GO:0050789
ENSMUSG00000007656	Arpp19	GO:0050789
ENSMUSG00000020099	Unc5b	GO:0050789
ENSMUSG00000028173	Wls	GO:0050789
ENSMUSG00000022054	Nefm	GO:0050789
ENSMUSG00000015850	Adamtsl4	GO:0050789
ENSMUSG00000030994	D7Ertd443e	GO:0050789
ENSMUSG00000029359	Tesc	GO:0050789
ENSMUSG00000033083	Tbc1d4	GO:0050789
ENSMUSG00000041607	Mbp	GO:0050789
ENSMUSG00000027375	Mal	GO:0050789
ENSMUSG00000018800	Abca5	GO:0050789
ENSMUSG00000033713	Foxn3	GO:0050789
ENSMUSG00000028033	Kcnq5	GO:0050789
ENSMUSG00000018340	Anxa6	GO:0050789
ENSMUSG00000027712	Anxa5	GO:0050789
ENSMUSG00000032303	Chrna3	GO:0050789
ENSMUSG00000001542	Ell2	GO:0050789
ENSMUSG00000055044	Pdlim1	GO:0050789
ENSMUSG00000056492	Gpr116	GO:0050789
ENSMUSG00000030302	Atp2b2	GO:0050789
ENSMUSG00000026447	Pik3c2b	GO:0050789
ENSMUSG00000036098	Gm98	GO:0050789
ENSMUSG00000053007	Creb5	GO:0050789
ENSMUSG00000029819	Npy	GO:0050789
ENSMUSG00000022449	Adamts20	GO:0050789
ENSMUSG00000050192	Eif5a2	GO:0050789
ENSMUSG00000025892	Gria4	GO:0050789
ENSMUSG00000024981	Acsl5	GO:0050789
ENSMUSG00000023034	Nr4a1	GO:0050789
ENSMUSG00000033595	Lgi3	GO:0050789
ENSMUSG00000053279	Aldh1a1	GO:0050789
ENSMUSG00000076439	Mog	GO:0050789
ENSMUSG00000073982	Rhog	GO:0050789
ENSMUSG00000038668	Lpar1	GO:0050789
ENSMUSG00000028149	Rap1gds1	GO:0050789
ENSMUSG00000034472	Rasd2	GO:0050789
ENSMUSG00000023232	Serinc2	GO:0050789
ENSMUSG00000028289	Epha7	GO:0050789
ENSMUSG00000040998	Npnt	GO:0050789
ENSMUSG00000031530	Dusp4	GO:0050789
ENSMUSG00000035407	Kank4	GO:0050789
ENSMUSG00000031431	Tsc22d3	GO:0050789
ENSMUSG00000020774	Aspa	GO:0050789
ENSMUSG00000038644	Pold1	GO:0050789
ENSMUSG00000030222	Rerg	GO:0050789
ENSMUSG00000032537	Ephb1	GO:0050789
ENSMUSG00000090129	Olfr287	GO:0050789
ENSMUSG00000022360	Atad2	GO:0050789
ENSMUSG00000064293	Cntn4	GO:0050789
ENSMUSG00000034009	Rxfp1	GO:0050789
ENSMUSG00000029335	Bmp3	GO:0050789
ENSMUSG00000022419	Deptor	GO:0050789
ENSMUSG00000025213	Kazald1	GO:0050789
ENSMUSG00000030616	Sytl2	GO:0050789
ENSMUSG00000052504	Epha3	GO:0050789
ENSMUSG00000037996	Slc24a2	GO:0050789
ENSMUSG00000038608	Dock10	GO:0050789
ENSMUSG00000028525	Pde4b	GO:0050789
ENSMUSG00000024511	Rab27b	GO:0050789
ENSMUSG00000037010	Apln	GO:0050789
ENSMUSG00000035441	Myo1d	GO:0050789
ENSMUSG00000053024	Cntn2	GO:0050789
ENSMUSG00000020732	Rab37	GO:0050789
ENSMUSG00000030268	Bcat1	GO:0050789
ENSMUSG00000055026	Gabrg3	GO:0050789
ENSMUSG00000038349	Plcl1	GO:0050789
ENSMUSG00000039191	Rbpj	GO:0050789
ENSMUSG00000063239	Grm4	GO:0050789
ENSMUSG00000025326	Ube3a	GO:0050789
ENSMUSG00000031385	Plxnb3	GO:0050789
ENSMUSG00000042817	Flt3	GO:0050789
ENSMUSG00000029151	Slc30a3	GO:0050789
ENSMUSG00000021991	Cacna2d3	GO:0050789
ENSMUSG00000039904	Gpr37	GO:0050789
ENSMUSG00000033998	Kcnk1	GO:0050789
ENSMUSG00000032501	Trib1	GO:0050789
ENSMUSG00000024427	Spry4	GO:0050789
ENSMUSG00000032261	Sh3bgrl2	GO:0050789
ENSMUSG00000056222	Spock1	GO:0050789
ENSMUSG00000031139	Mcf2	GO:0050789
ENSMUSG00000022514	Il1rap	GO:0050789
ENSMUSG00000028778	Hcrtr1	GO:0050789
ENSMUSG00000038418	Egr1	GO:0050789
ENSMUSG00000022602	Arc	GO:0050789
ENSMUSG00000020331	Hcn2	GO:0050789
ENSMUSG00000028680	Plk3	GO:0050789
ENSMUSG00000024957	Kcnk4	GO:0050789
ENSMUSG00000033740	St18	GO:0050789
ENSMUSG00000024810	Il33	GO:0050789
ENSMUSG00000045664	Cdc42ep2	GO:0050789
ENSMUSG00000030643	Rab30	GO:0050789
ENSMUSG00000022500	Litaf	GO:0050789
ENSMUSG00000041624	Gucy1a2	GO:0050789
ENSMUSG00000048279	Sacs	GO:0050789
ENSMUSG00000027358	Bmp2	GO:0050789
ENSMUSG00000021703	Serinc5	GO:0050789
ENSMUSG00000028351	Dbc1	GO:0050789
ENSMUSG00000030103	Bhlhe40	GO:0050789
ENSMUSG00000050541	Adra1b	GO:0050789
ENSMUSG00000026278	Bok	GO:0050789
ENSMUSG00000074794	Arrdc3	GO:0050789
ENSMUSG00000003518	Dusp3	GO:0050789
ENSMUSG00000022103	Gfra2	GO:0050789
ENSMUSG00000024070	Prkd3	GO:0050789
ENSMUSG00000045087	S1pr5	GO:0050789
ENSMUSG00000087141	Plcxd2	GO:0050789
ENSMUSG00000015354	Pcolce2	GO:0050789
ENSMUSG00000004661	Arid3b	GO:0050789
ENSMUSG00000017167	Cntnap1	GO:0050789
ENSMUSG00000026414	Tnnt2	GO:0050789
ENSMUSG00000018166	Erbb3	GO:0050789
ENSMUSG00000019960	Dusp6	GO:0050789
ENSMUSG00000020275	Rel	GO:0050789
ENSMUSG00000048385	Scrt1	GO:0050789
ENSMUSG00000032554	Trf	GO:0050789
ENSMUSG00000061718	Ppp1r1b	GO:0050789
ENSMUSG00000054162	Spock3	GO:0050789
ENSMUSG00000067028	Cntnap5b	GO:0050789
ENSMUSG00000033174	Mgll	GO:0050789
ENSMUSG00000022425	Enpp2	GO:0050789
ENSMUSG00000029307	Dmp1	GO:0050789
ENSMUSG00000047842	Diras2	GO:0050789
ENSMUSG00000019194	Scn1b	GO:0050789
ENSMUSG00000034731	Dgkh	GO:0050789
ENSMUSG00000048482	Bdnf	GO:0050789
ENSMUSG00000045903	Npas4	GO:0050789
ENSMUSG00000020205	Phlda1	GO:0050789
ENSMUSG00000016194	Hsd11b1	GO:0050789
ENSMUSG00000037071	Scd1	GO:0050789
ENSMUSG00000060012	Kif13b	GO:0050789
ENSMUSG00000030772	Dkk3	GO:0050789
ENSMUSG00000028121	Bcar3	GO:0050789
ENSMUSG00000030774	Pak1	GO:0050789
ENSMUSG00000026235	Epha4	GO:0050789
ENSMUSG00000030898	Cckbr	GO:0050789
ENSMUSG00000032679	Cd59a	GO:0050789
ENSMUSG00000039116	Gpr126	GO:0050789
ENSMUSG00000030092	Cntn6	GO:0050789
ENSMUSG00000048142	Nat8l	GO:0050789
ENSMUSG00000052302	Tbc1d30	GO:0050789
ENSMUSG00000040430	Pitpnc1	GO:0050789
ENSMUSG00000026514	Cnih3	GO:0050789
ENSMUSG00000035775	Krt20	GO:0050789
ENSMUSG00000020150	Gamt	GO:0050789
ENSMUSG00000020032	Nuak1	GO:0050789
ENSMUSG00000021250	Fos	GO:0050789
ENSMUSG00000040624	Plekhg1	GO:0050789
ENSMUSG00000036180	Gatad2a	GO:0050789
ENSMUSG00000029088	Kcnip4	GO:0050789
ENSMUSG00000039987	Phtf2	GO:0050789
ENSMUSG00000024430	Cabyr	GO:0050789
ENSMUSG00000033781	Asb13	GO:0050789
ENSMUSG00000049649	Gpr3	GO:0050789
ENSMUSG00000027562	Car2	GO:0050789
ENSMUSG00000022342	Kcnv1	GO:0050789
ENSMUSG00000074802	Gas2l3	GO:0050789
ENSMUSG00000041205	Map6d1	GO:0050789
ENSMUSG00000041058	Wwp1	GO:0050789
ENSMUSG00000049044	Rapgef4	GO:0050789
ENSMUSG00000062785	Kcnc3	GO:0050789
ENSMUSG00000063659	Zfp238	GO:0050789
ENSMUSG00000038530	Rgs4	GO:0050789
ENSMUSG00000047976	Kcna1	GO:0050789
ENSMUSG00000033006	Sox10	GO:0050789
ENSMUSG00000045658	Pid1	GO:0050789
ENSMUSG00000023959	Clic5	GO:0050789
ENSMUSG00000042671	Rgs8	GO:0050789
ENSMUSG00000033615	Cplx1	GO:0030072
ENSMUSG00000049044	Rapgef4	GO:0030072
ENSMUSG00000033615	Cplx1	GO:0030073
ENSMUSG00000049044	Rapgef4	GO:0030073
ENSMUSG00000071176	Arhgef10	GO:0042552
ENSMUSG00000031425	Plp1	GO:0042552
ENSMUSG00000062078	Qk	GO:0042552
ENSMUSG00000044708	Kcnj10	GO:0042552
ENSMUSG00000041607	Mbp	GO:0042552
ENSMUSG00000027375	Mal	GO:0042552
ENSMUSG00000036098	Gm98	GO:0042552
ENSMUSG00000038668	Lpar1	GO:0042552
ENSMUSG00000020774	Aspa	GO:0042552
ENSMUSG00000053024	Cntn2	GO:0042552
ENSMUSG00000021703	Serinc5	GO:0042552
ENSMUSG00000056966	Gjc3	GO:0042552
ENSMUSG00000031775	Pllp	GO:0042552
ENSMUSG00000032854	Ugt8a	GO:0042552
ENSMUSG00000024981	Acsl5	GO:0005743
ENSMUSG00000027199	Gatm	GO:0005743
ENSMUSG00000025981	Coq10b	GO:0005743
ENSMUSG00000015806	Qdpr	GO:0042558
ENSMUSG00000015806	Qdpr	GO:0042559
ENSMUSG00000022707	Gbe1	GO:0006112
ENSMUSG00000007656	Arpp19	GO:0006111
ENSMUSG00000027966	Col11a1	GO:0048705
ENSMUSG00000018634	Crhr1	GO:0007626
ENSMUSG00000044708	Kcnj10	GO:0007626
ENSMUSG00000032303	Chrna3	GO:0007626
ENSMUSG00000030302	Atp2b2	GO:0007626
ENSMUSG00000034472	Rasd2	GO:0007626
ENSMUSG00000006782	Cnp	GO:0007626
ENSMUSG00000053024	Cntn2	GO:0007626
ENSMUSG00000050541	Adra1b	GO:0007626
ENSMUSG00000026235	Epha4	GO:0007626
ENSMUSG00000059742	Kcnh7	GO:0007623
ENSMUSG00000046321	Hs3st2	GO:0007623
ENSMUSG00000030103	Bhlhe40	GO:0007623
ENSMUSG00000018166	Erbb3	GO:0007623
ENSMUSG00000030168	Adipor2	GO:0006629
ENSMUSG00000070366	Ppapdc1a	GO:0006629
ENSMUSG00000049313	Sorl1	GO:0006629
ENSMUSG00000031337	Mtm1	GO:0006629
ENSMUSG00000031425	Plp1	GO:0006629
ENSMUSG00000062078	Qk	GO:0006629
ENSMUSG00000029598	Plbd2	GO:0006629
ENSMUSG00000026447	Pik3c2b	GO:0006629
ENSMUSG00000033579	Fa2h	GO:0006629
ENSMUSG00000024981	Acsl5	GO:0006629
ENSMUSG00000053279	Aldh1a1	GO:0006629
ENSMUSG00000027346	Gpcpd1	GO:0006629
ENSMUSG00000023232	Serinc2	GO:0006629
ENSMUSG00000021696	Elovl7	GO:0006629
ENSMUSG00000038349	Plcl1	GO:0006629
ENSMUSG00000032262	Elovl4	GO:0006629
ENSMUSG00000021703	Serinc5	GO:0006629
ENSMUSG00000024070	Prkd3	GO:0006629
ENSMUSG00000087141	Plcxd2	GO:0006629
ENSMUSG00000019996	Mtap7	GO:0006629
ENSMUSG00000033174	Mgll	GO:0006629
ENSMUSG00000022425	Enpp2	GO:0006629
ENSMUSG00000034731	Dgkh	GO:0006629
ENSMUSG00000016194	Hsd11b1	GO:0006629
ENSMUSG00000037071	Scd1	GO:0006629
ENSMUSG00000040430	Pitpnc1	GO:0006629
ENSMUSG00000020032	Nuak1	GO:0006629
ENSMUSG00000053414	Hunk	GO:0006629
ENSMUSG00000032854	Ugt8a	GO:0006629
ENSMUSG00000038173	Enpp6	GO:0006629
ENSMUSG00000061718	Ppp1r1b	GO:0007621
ENSMUSG00000050541	Adra1b	GO:0003099
ENSMUSG00000027270	6330527O06Rik	GO:0031256
ENSMUSG00000035441	Myo1d	GO:0031256
ENSMUSG00000027356	Fermt1	GO:0031256
ENSMUSG00000062785	Kcnc3	GO:0031256
ENSMUSG00000027270	6330527O06Rik	GO:0031253
ENSMUSG00000035441	Myo1d	GO:0031253
ENSMUSG00000033998	Kcnk1	GO:0031253
ENSMUSG00000027356	Fermt1	GO:0031253
ENSMUSG00000062785	Kcnc3	GO:0031253
ENSMUSG00000044708	Kcnj10	GO:0007628
ENSMUSG00000053024	Cntn2	GO:0007628
ENSMUSG00000026235	Epha4	GO:0007628
ENSMUSG00000030302	Atp2b2	GO:0009261
ENSMUSG00000073982	Rhog	GO:0009261
ENSMUSG00000034472	Rasd2	GO:0009261
ENSMUSG00000030222	Rerg	GO:0009261
ENSMUSG00000024511	Rab27b	GO:0009261
ENSMUSG00000020732	Rab37	GO:0009261
ENSMUSG00000030643	Rab30	GO:0009261
ENSMUSG00000026414	Tnnt2	GO:0009261
ENSMUSG00000047842	Diras2	GO:0009261
ENSMUSG00000030302	Atp2b2	GO:0009260
ENSMUSG00000011148	Adssl1	GO:0009260
ENSMUSG00000029598	Plbd2	GO:0043202
ENSMUSG00000022425	Enpp2	GO:0042439
ENSMUSG00000038173	Enpp6	GO:0042439
ENSMUSG00000024597	Slc12a2	GO:0015377
ENSMUSG00000024981	Acsl5	GO:0016877
ENSMUSG00000032537	Ephb1	GO:0009266
ENSMUSG00000021250	Fos	GO:0009266
ENSMUSG00000027562	Car2	GO:0009268
ENSMUSG00000035357	Pdzrn3	GO:0004842
ENSMUSG00000026988	Wdsub1	GO:0004842
ENSMUSG00000032307	Ube2q2	GO:0004842
ENSMUSG00000036503	Rnf13	GO:0004842
ENSMUSG00000025326	Ube3a	GO:0004842
ENSMUSG00000028098	Rnf115	GO:0004842
ENSMUSG00000047496	Rnf152	GO:0004842
ENSMUSG00000041058	Wwp1	GO:0004842
ENSMUSG00000030302	Atp2b2	GO:0042430
ENSMUSG00000033721	Vav3	GO:0030676
ENSMUSG00000029705	Cux1	GO:0030674
ENSMUSG00000026414	Tnnt2	GO:0030674
ENSMUSG00000036180	Gatad2a	GO:0030674
ENSMUSG00000030337	Vamp1	GO:0030672
ENSMUSG00000019935	Slc17a8	GO:0030672
ENSMUSG00000029151	Slc30a3	GO:0030672
ENSMUSG00000029608	Rph3a	GO:0030672
ENSMUSG00000049303	Syt12	GO:0030672
ENSMUSG00000035441	Myo1d	GO:0030673
ENSMUSG00000062785	Kcnc3	GO:0030673
ENSMUSG00000038644	Pold1	GO:0004536
ENSMUSG00000062078	Qk	GO:0050657
ENSMUSG00000050192	Eif5a2	GO:0050657
ENSMUSG00000045658	Pid1	GO:0090298
ENSMUSG00000017167	Cntnap1	GO:0030913
ENSMUSG00000032854	Ugt8a	GO:0030913
ENSMUSG00000028289	Epha7	GO:0005003
ENSMUSG00000032537	Ephb1	GO:0005003
ENSMUSG00000052504	Epha3	GO:0005003
ENSMUSG00000026235	Epha4	GO:0005003
ENSMUSG00000031016	Wee1	GO:0048812
ENSMUSG00000022055	Nefl	GO:0048812
ENSMUSG00000006782	Cnp	GO:0048812
ENSMUSG00000032537	Ephb1	GO:0048812
ENSMUSG00000053024	Cntn2	GO:0048812
ENSMUSG00000017167	Cntnap1	GO:0048812
ENSMUSG00000018166	Erbb3	GO:0048812
ENSMUSG00000030774	Pak1	GO:0048812
ENSMUSG00000026235	Epha4	GO:0048812
ENSMUSG00000032854	Ugt8a	GO:0048812
ENSMUSG00000032537	Ephb1	GO:0005005
ENSMUSG00000026235	Epha4	GO:0005005
ENSMUSG00000032303	Chrna3	GO:0048814
ENSMUSG00000026235	Epha4	GO:0048814
ENSMUSG00000039474	Wfs1	GO:0003091
ENSMUSG00000022309	Angpt1	GO:0006022
ENSMUSG00000054162	Spock3	GO:0006022
ENSMUSG00000022309	Angpt1	GO:0006023
ENSMUSG00000021536	Adcy2	GO:0006753
ENSMUSG00000032238	Rora	GO:0006753
ENSMUSG00000030302	Atp2b2	GO:0006753
ENSMUSG00000073982	Rhog	GO:0006753
ENSMUSG00000034472	Rasd2	GO:0006753
ENSMUSG00000030222	Rerg	GO:0006753
ENSMUSG00000006782	Cnp	GO:0006753
ENSMUSG00000035637	Grhpr	GO:0006753
ENSMUSG00000028525	Pde4b	GO:0006753
ENSMUSG00000024511	Rab27b	GO:0006753
ENSMUSG00000020732	Rab37	GO:0006753
ENSMUSG00000030643	Rab30	GO:0006753
ENSMUSG00000041624	Gucy1a2	GO:0006753
ENSMUSG00000026414	Tnnt2	GO:0006753
ENSMUSG00000047842	Diras2	GO:0006753
ENSMUSG00000011148	Adssl1	GO:0006753
ENSMUSG00000060579	Fhit	GO:0006753
ENSMUSG00000030302	Atp2b2	GO:0006754
ENSMUSG00000022309	Angpt1	GO:0006024
ENSMUSG00000038264	Sema7a	GO:0048639
ENSMUSG00000038264	Sema7a	GO:0048638
ENSMUSG00000019960	Dusp6	GO:0048638
ENSMUSG00000048100	Taf13	GO:0008022
ENSMUSG00000030701	Plekhb1	GO:0008022
ENSMUSG00000022055	Nefl	GO:0008022
ENSMUSG00000033713	Foxn3	GO:0008022
ENSMUSG00000030302	Atp2b2	GO:0008022
ENSMUSG00000008658	Rbfox1	GO:0008022
ENSMUSG00000001542	Ell2	GO:0008023
ENSMUSG00000018634	Crhr1	GO:0048148
ENSMUSG00000050541	Adra1b	GO:0048148
ENSMUSG00000031431	Tsc22d3	GO:0048635
ENSMUSG00000048482	Bdnf	GO:0048635
ENSMUSG00000031431	Tsc22d3	GO:0048634
ENSMUSG00000048482	Bdnf	GO:0048634
ENSMUSG00000041607	Mbp	GO:0051129
ENSMUSG00000038668	Lpar1	GO:0051129
ENSMUSG00000035407	Kank4	GO:0051129
ENSMUSG00000056222	Spock1	GO:0051129
ENSMUSG00000048279	Sacs	GO:0051129
ENSMUSG00000026235	Epha4	GO:0051129
ENSMUSG00000041205	Map6d1	GO:0051129
ENSMUSG00000045658	Pid1	GO:0051129
ENSMUSG00000030168	Adipor2	GO:0051128
ENSMUSG00000071176	Arhgef10	GO:0051128
ENSMUSG00000022309	Angpt1	GO:0051128
ENSMUSG00000026830	Ermn	GO:0051128
ENSMUSG00000085795	Zfp703	GO:0051128
ENSMUSG00000031337	Mtm1	GO:0051128
ENSMUSG00000032060	Cryab	GO:0051128
ENSMUSG00000022055	Nefl	GO:0051128
ENSMUSG00000038264	Sema7a	GO:0051128
ENSMUSG00000021978	Extl3	GO:0051128
ENSMUSG00000022054	Nefm	GO:0051128
ENSMUSG00000030994	D7Ertd443e	GO:0051128
ENSMUSG00000041607	Mbp	GO:0051128
ENSMUSG00000032303	Chrna3	GO:0051128
ENSMUSG00000050192	Eif5a2	GO:0051128
ENSMUSG00000073982	Rhog	GO:0051128
ENSMUSG00000038668	Lpar1	GO:0051128
ENSMUSG00000035407	Kank4	GO:0051128
ENSMUSG00000030222	Rerg	GO:0051128
ENSMUSG00000032537	Ephb1	GO:0051128
ENSMUSG00000025213	Kazald1	GO:0051128
ENSMUSG00000052504	Epha3	GO:0051128
ENSMUSG00000053024	Cntn2	GO:0051128
ENSMUSG00000056222	Spock1	GO:0051128
ENSMUSG00000022602	Arc	GO:0051128
ENSMUSG00000045664	Cdc42ep2	GO:0051128
ENSMUSG00000048279	Sacs	GO:0051128
ENSMUSG00000027358	Bmp2	GO:0051128
ENSMUSG00000060012	Kif13b	GO:0051128
ENSMUSG00000030774	Pak1	GO:0051128
ENSMUSG00000026235	Epha4	GO:0051128
ENSMUSG00000041205	Map6d1	GO:0051128
ENSMUSG00000049044	Rapgef4	GO:0051128
ENSMUSG00000045658	Pid1	GO:0051128
ENSMUSG00000022055	Nefl	GO:0005200
ENSMUSG00000020061	Mybpc1	GO:0005200
ENSMUSG00000026414	Tnnt2	GO:0005200
ENSMUSG00000031425	Plp1	GO:0010001
ENSMUSG00000026278	Bok	GO:0010001
ENSMUSG00000018166	Erbb3	GO:0010001
ENSMUSG00000033006	Sox10	GO:0010001
ENSMUSG00000029705	Cux1	GO:0060113
ENSMUSG00000030302	Atp2b2	GO:0060113
ENSMUSG00000050541	Adra1b	GO:0014075
ENSMUSG00000061718	Ppp1r1b	GO:0014075
ENSMUSG00000021587	Pcsk1	GO:0014072
ENSMUSG00000050541	Adra1b	GO:0014072
ENSMUSG00000018634	Crhr1	GO:0014073
ENSMUSG00000050541	Adra1b	GO:0014073
ENSMUSG00000021587	Pcsk1	GO:0014070
ENSMUSG00000018634	Crhr1	GO:0014070
ENSMUSG00000032303	Chrna3	GO:0014070
ENSMUSG00000053279	Aldh1a1	GO:0014070
ENSMUSG00000033998	Kcnk1	GO:0014070
ENSMUSG00000027358	Bmp2	GO:0014070
ENSMUSG00000050541	Adra1b	GO:0014070
ENSMUSG00000019960	Dusp6	GO:0014070
ENSMUSG00000021250	Fos	GO:0014070
ENSMUSG00000005802	Slc30a4	GO:0010008
ENSMUSG00000053253	Ndfip2	GO:0010008
ENSMUSG00000005125	Ndrg1	GO:0010008
ENSMUSG00000027270	6330527O06Rik	GO:0010008
ENSMUSG00000018800	Abca5	GO:0010008
ENSMUSG00000015653	Steap2	GO:0010008
ENSMUSG00000036503	Rnf13	GO:0010008
ENSMUSG00000032537	Ephb1	GO:0010008
ENSMUSG00000024511	Rab27b	GO:0010008
ENSMUSG00000026235	Epha4	GO:0010008
ENSMUSG00000022425	Enpp2	GO:0009395
ENSMUSG00000037010	Apln	GO:0031652
ENSMUSG00000037010	Apln	GO:0031650
ENSMUSG00000020275	Rel	GO:0045075
ENSMUSG00000031016	Wee1	GO:0000287
ENSMUSG00000029359	Tesc	GO:0000287
ENSMUSG00000011148	Adssl1	GO:0000287
ENSMUSG00000031016	Wee1	GO:0000280
ENSMUSG00000007656	Arpp19	GO:0000280
ENSMUSG00000036777	Anln	GO:0000280
ENSMUSG00000085795	Zfp703	GO:0060284
ENSMUSG00000022055	Nefl	GO:0060284
ENSMUSG00000038264	Sema7a	GO:0060284
ENSMUSG00000022054	Nefm	GO:0060284
ENSMUSG00000041607	Mbp	GO:0060284
ENSMUSG00000032303	Chrna3	GO:0060284
ENSMUSG00000038668	Lpar1	GO:0060284
ENSMUSG00000020774	Aspa	GO:0060284
ENSMUSG00000064293	Cntn4	GO:0060284
ENSMUSG00000052504	Epha3	GO:0060284
ENSMUSG00000053024	Cntn2	GO:0060284
ENSMUSG00000056222	Spock1	GO:0060284
ENSMUSG00000027358	Bmp2	GO:0060284
ENSMUSG00000045087	S1pr5	GO:0060284
ENSMUSG00000048482	Bdnf	GO:0060284
ENSMUSG00000060012	Kif13b	GO:0060284
ENSMUSG00000026235	Epha4	GO:0060284
ENSMUSG00000049044	Rapgef4	GO:0060284
ENSMUSG00000033006	Sox10	GO:0060284
ENSMUSG00000022055	Nefl	GO:0030705
ENSMUSG00000022054	Nefm	GO:0030705
ENSMUSG00000017167	Cntnap1	GO:0030705
ENSMUSG00000032854	Ugt8a	GO:0030705
ENSMUSG00000024862	Klc2	GO:0030705
ENSMUSG00000030104	Edem1	GO:0004571
ENSMUSG00000003746	Man1a	GO:0004571
ENSMUSG00000033721	Vav3	GO:0008284
ENSMUSG00000085795	Zfp703	GO:0008284
ENSMUSG00000050192	Eif5a2	GO:0008284
ENSMUSG00000023034	Nr4a1	GO:0008284
ENSMUSG00000037010	Apln	GO:0008284
ENSMUSG00000039191	Rbpj	GO:0008284
ENSMUSG00000038418	Egr1	GO:0008284
ENSMUSG00000027358	Bmp2	GO:0008284
ENSMUSG00000030898	Cckbr	GO:0008284
ENSMUSG00000033006	Sox10	GO:0008284
ENSMUSG00000045658	Pid1	GO:0008284
ENSMUSG00000007617	Homer1	GO:0055001
ENSMUSG00000007617	Homer1	GO:0055002
ENSMUSG00000043154	Ppp2r3a	GO:0008287
ENSMUSG00000026834	Acvr1c	GO:0008283
ENSMUSG00000032537	Ephb1	GO:0008283
ENSMUSG00000038418	Egr1	GO:0008283
ENSMUSG00000027356	Fermt1	GO:0008283
ENSMUSG00000026278	Bok	GO:0008283
ENSMUSG00000019996	Mtap7	GO:0008283
ENSMUSG00000022309	Angpt1	GO:0055008
ENSMUSG00000027966	Col11a1	GO:0055008
ENSMUSG00000027358	Bmp2	GO:0055008
ENSMUSG00000026414	Tnnt2	GO:0055008
ENSMUSG00000026414	Tnnt2	GO:0055009
ENSMUSG00000090071	Cdk5r2	GO:0008289
ENSMUSG00000024378	Stard4	GO:0008289
ENSMUSG00000033174	Mgll	GO:0008289
ENSMUSG00000016194	Hsd11b1	GO:0008289
ENSMUSG00000040430	Pitpnc1	GO:0008289
ENSMUSG00000044252	Osbpl1a	GO:0008289
ENSMUSG00000026830	Ermn	GO:0051015
ENSMUSG00000020836	Coro6	GO:0051015
ENSMUSG00000032854	Ugt8a	GO:0008120
ENSMUSG00000033721	Vav3	GO:0006974
ENSMUSG00000005125	Ndrg1	GO:0006974
ENSMUSG00000030994	D7Ertd443e	GO:0006974
ENSMUSG00000034023	Fancd2	GO:0006974
ENSMUSG00000038644	Pold1	GO:0006974
ENSMUSG00000030268	Bcat1	GO:0006974
ENSMUSG00000028680	Plk3	GO:0006974
ENSMUSG00000020032	Nuak1	GO:0006974
ENSMUSG00000058400	Qrfpr	GO:0001653
ENSMUSG00000031932	Gpr83	GO:0001653
ENSMUSG00000028778	Hcrtr1	GO:0001653
ENSMUSG00000030898	Cckbr	GO:0001653
ENSMUSG00000015806	Qdpr	GO:0048037
ENSMUSG00000015653	Steap2	GO:0048037
ENSMUSG00000035637	Grhpr	GO:0048037
ENSMUSG00000019232	Agxt2l1	GO:0048037
ENSMUSG00000016194	Hsd11b1	GO:0048037
ENSMUSG00000030772	Dkk3	GO:0046885
ENSMUSG00000022055	Nefl	GO:0007409
ENSMUSG00000006782	Cnp	GO:0007409
ENSMUSG00000032537	Ephb1	GO:0007409
ENSMUSG00000053024	Cntn2	GO:0007409
ENSMUSG00000018166	Erbb3	GO:0007409
ENSMUSG00000026235	Epha4	GO:0007409
ENSMUSG00000040998	Npnt	GO:0001657
ENSMUSG00000048482	Bdnf	GO:0001657
ENSMUSG00000026834	Acvr1c	GO:0046888
ENSMUSG00000024981	Acsl5	GO:0046889
ENSMUSG00000036180	Gatad2a	GO:0010171
ENSMUSG00000048482	Bdnf	GO:0005165
ENSMUSG00000021215	Net1	GO:0006979
ENSMUSG00000032060	Cryab	GO:0006979
ENSMUSG00000053279	Aldh1a1	GO:0006979
ENSMUSG00000028680	Plk3	GO:0006979
ENSMUSG00000027199	Gatm	GO:0006979
ENSMUSG00000021250	Fos	GO:0006979
ENSMUSG00000052504	Epha3	GO:0001659
ENSMUSG00000034825	Nrip3	GO:0004190
ENSMUSG00000033174	Mgll	GO:0046503
ENSMUSG00000022425	Enpp2	GO:0046503
ENSMUSG00000043461	1110032A04Rik	GO:0016747
ENSMUSG00000021696	Elovl7	GO:0016747
ENSMUSG00000032262	Elovl4	GO:0016747
ENSMUSG00000048142	Nat8l	GO:0016747
ENSMUSG00000030898	Cckbr	GO:0015054
ENSMUSG00000030772	Dkk3	GO:2000064
ENSMUSG00000005125	Ndrg1	GO:0032287
ENSMUSG00000025892	Gria4	GO:0032281
ENSMUSG00000026514	Cnih3	GO:0032281
ENSMUSG00000031016	Wee1	GO:0018108
ENSMUSG00000026235	Epha4	GO:0018108
ENSMUSG00000030616	Sytl2	GO:0022406
ENSMUSG00000071640	Stxbp3b	GO:0022406
ENSMUSG00000085795	Zfp703	GO:0022407
ENSMUSG00000028289	Epha7	GO:0022407
ENSMUSG00000026167	Wnt10a	GO:0022404
ENSMUSG00000039191	Rbpj	GO:0022404
ENSMUSG00000026167	Wnt10a	GO:0022405
ENSMUSG00000039191	Rbpj	GO:0022405
ENSMUSG00000071176	Arhgef10	GO:0022402
ENSMUSG00000031016	Wee1	GO:0022402
ENSMUSG00000007656	Arpp19	GO:0022402
ENSMUSG00000030994	D7Ertd443e	GO:0022402
ENSMUSG00000034023	Fancd2	GO:0022402
ENSMUSG00000036777	Anln	GO:0022402
ENSMUSG00000048782	Insc	GO:0022402
ENSMUSG00000038644	Pold1	GO:0022402
ENSMUSG00000028680	Plk3	GO:0022402
ENSMUSG00000028351	Dbc1	GO:0022402
ENSMUSG00000074802	Gas2l3	GO:0022402
ENSMUSG00000031016	Wee1	GO:0022403
ENSMUSG00000007656	Arpp19	GO:0022403
ENSMUSG00000036777	Anln	GO:0022403
ENSMUSG00000038644	Pold1	GO:0022403
ENSMUSG00000028680	Plk3	GO:0022403
ENSMUSG00000007656	Arpp19	GO:0008601
ENSMUSG00000063317	Usp31	GO:0043632
ENSMUSG00000039474	Wfs1	GO:0043632
ENSMUSG00000025326	Ube3a	GO:0043632
ENSMUSG00000030104	Edem1	GO:0043632
ENSMUSG00000041058	Wwp1	GO:0043632
ENSMUSG00000024430	Cabyr	GO:0008603
ENSMUSG00000049044	Rapgef4	GO:0008603
ENSMUSG00000031016	Wee1	GO:0051301
ENSMUSG00000020486	2004-09-01	GO:0051301
ENSMUSG00000007656	Arpp19	GO:0051301
ENSMUSG00000036777	Anln	GO:0051301
ENSMUSG00000033502	Cdc14a	GO:0051301
ENSMUSG00000031337	Mtm1	GO:0001726
ENSMUSG00000029359	Tesc	GO:0001726
ENSMUSG00000026447	Pik3c2b	GO:0001727
ENSMUSG00000030772	Dkk3	GO:0032353
ENSMUSG00000030772	Dkk3	GO:0032351
ENSMUSG00000030772	Dkk3	GO:0032350
ENSMUSG00000021587	Pcsk1	GO:0017171
ENSMUSG00000039405	Prss23	GO:0017171
ENSMUSG00000048100	Taf13	GO:2000112
ENSMUSG00000034402	Kcnh5	GO:2000112
ENSMUSG00000026167	Wnt10a	GO:2000112
ENSMUSG00000033863	Klf9	GO:2000112
ENSMUSG00000022096	Hr	GO:2000112
ENSMUSG00000039474	Wfs1	GO:2000112
ENSMUSG00000029705	Cux1	GO:2000112
ENSMUSG00000085795	Zfp703	GO:2000112
ENSMUSG00000059742	Kcnh7	GO:2000112
ENSMUSG00000062078	Qk	GO:2000112
ENSMUSG00000046160	Olig1	GO:2000112
ENSMUSG00000071341	Egr4	GO:2000112
ENSMUSG00000025584	Pde8a	GO:2000112
ENSMUSG00000032238	Rora	GO:2000112
ENSMUSG00000029359	Tesc	GO:2000112
ENSMUSG00000033713	Foxn3	GO:2000112
ENSMUSG00000001542	Ell2	GO:2000112
ENSMUSG00000055044	Pdlim1	GO:2000112
ENSMUSG00000036098	Gm98	GO:2000112
ENSMUSG00000053007	Creb5	GO:2000112
ENSMUSG00000050192	Eif5a2	GO:2000112
ENSMUSG00000023034	Nr4a1	GO:2000112
ENSMUSG00000073982	Rhog	GO:2000112
ENSMUSG00000031431	Tsc22d3	GO:2000112
ENSMUSG00000022360	Atad2	GO:2000112
ENSMUSG00000029335	Bmp3	GO:2000112
ENSMUSG00000039191	Rbpj	GO:2000112
ENSMUSG00000025326	Ube3a	GO:2000112
ENSMUSG00000032501	Trib1	GO:2000112
ENSMUSG00000038418	Egr1	GO:2000112
ENSMUSG00000028680	Plk3	GO:2000112
ENSMUSG00000033740	St18	GO:2000112
ENSMUSG00000024810	Il33	GO:2000112
ENSMUSG00000022500	Litaf	GO:2000112
ENSMUSG00000027358	Bmp2	GO:2000112
ENSMUSG00000030103	Bhlhe40	GO:2000112
ENSMUSG00000004661	Arid3b	GO:2000112
ENSMUSG00000020275	Rel	GO:2000112
ENSMUSG00000048385	Scrt1	GO:2000112
ENSMUSG00000032554	Trf	GO:2000112
ENSMUSG00000045903	Npas4	GO:2000112
ENSMUSG00000030772	Dkk3	GO:2000112
ENSMUSG00000021250	Fos	GO:2000112
ENSMUSG00000036180	Gatad2a	GO:2000112
ENSMUSG00000039987	Phtf2	GO:2000112
ENSMUSG00000041058	Wwp1	GO:2000112
ENSMUSG00000063659	Zfp238	GO:2000112
ENSMUSG00000033006	Sox10	GO:2000112
ENSMUSG00000045658	Pid1	GO:2000112
ENSMUSG00000026167	Wnt10a	GO:2000113
ENSMUSG00000022096	Hr	GO:2000113
ENSMUSG00000029705	Cux1	GO:2000113
ENSMUSG00000085795	Zfp703	GO:2000113
ENSMUSG00000033713	Foxn3	GO:2000113
ENSMUSG00000031431	Tsc22d3	GO:2000113
ENSMUSG00000039191	Rbpj	GO:2000113
ENSMUSG00000038418	Egr1	GO:2000113
ENSMUSG00000028680	Plk3	GO:2000113
ENSMUSG00000033740	St18	GO:2000113
ENSMUSG00000027358	Bmp2	GO:2000113
ENSMUSG00000030103	Bhlhe40	GO:2000113
ENSMUSG00000030772	Dkk3	GO:2000113
ENSMUSG00000036180	Gatad2a	GO:2000113
ENSMUSG00000041058	Wwp1	GO:2000113
ENSMUSG00000063659	Zfp238	GO:2000113
ENSMUSG00000033006	Sox10	GO:2000113
ENSMUSG00000045658	Pid1	GO:2000113
ENSMUSG00000033721	Vav3	GO:0070663
ENSMUSG00000033721	Vav3	GO:0070665
ENSMUSG00000022449	Adamts20	GO:0050932
ENSMUSG00000033006	Sox10	GO:0050931
ENSMUSG00000027358	Bmp2	GO:0019211
ENSMUSG00000032501	Trib1	GO:0019210
ENSMUSG00000007656	Arpp19	GO:0019212
ENSMUSG00000029359	Tesc	GO:0019212
ENSMUSG00000061718	Ppp1r1b	GO:0019212
ENSMUSG00000031337	Mtm1	GO:0019215
ENSMUSG00000024981	Acsl5	GO:0019217
ENSMUSG00000033721	Vav3	GO:0019216
ENSMUSG00000024981	Acsl5	GO:0019216
ENSMUSG00000037071	Scd1	GO:0019216
ENSMUSG00000030772	Dkk3	GO:0019216
ENSMUSG00000033721	Vav3	GO:0019219
ENSMUSG00000048100	Taf13	GO:0019219
ENSMUSG00000034402	Kcnh5	GO:0019219
ENSMUSG00000026167	Wnt10a	GO:0019219
ENSMUSG00000019775	Rgs17	GO:0019219
ENSMUSG00000033863	Klf9	GO:0019219
ENSMUSG00000021215	Net1	GO:0019219
ENSMUSG00000022096	Hr	GO:0019219
ENSMUSG00000071176	Arhgef10	GO:0019219
ENSMUSG00000039474	Wfs1	GO:0019219
ENSMUSG00000029705	Cux1	GO:0019219
ENSMUSG00000085795	Zfp703	GO:0019219
ENSMUSG00000018634	Crhr1	GO:0019219
ENSMUSG00000059742	Kcnh7	GO:0019219
ENSMUSG00000021536	Adcy2	GO:0019219
ENSMUSG00000046160	Olig1	GO:0019219
ENSMUSG00000071341	Egr4	GO:0019219
ENSMUSG00000025584	Pde8a	GO:0019219
ENSMUSG00000032238	Rora	GO:0019219
ENSMUSG00000029359	Tesc	GO:0019219
ENSMUSG00000033083	Tbc1d4	GO:0019219
ENSMUSG00000033713	Foxn3	GO:0019219
ENSMUSG00000001542	Ell2	GO:0019219
ENSMUSG00000055044	Pdlim1	GO:0019219
ENSMUSG00000036098	Gm98	GO:0019219
ENSMUSG00000053007	Creb5	GO:0019219
ENSMUSG00000023034	Nr4a1	GO:0019219
ENSMUSG00000073982	Rhog	GO:0019219
ENSMUSG00000028149	Rap1gds1	GO:0019219
ENSMUSG00000031431	Tsc22d3	GO:0019219
ENSMUSG00000022360	Atad2	GO:0019219
ENSMUSG00000034009	Rxfp1	GO:0019219
ENSMUSG00000029335	Bmp3	GO:0019219
ENSMUSG00000052504	Epha3	GO:0019219
ENSMUSG00000039191	Rbpj	GO:0019219
ENSMUSG00000063239	Grm4	GO:0019219
ENSMUSG00000025326	Ube3a	GO:0019219
ENSMUSG00000032501	Trib1	GO:0019219
ENSMUSG00000038418	Egr1	GO:0019219
ENSMUSG00000028680	Plk3	GO:0019219
ENSMUSG00000033740	St18	GO:0019219
ENSMUSG00000024810	Il33	GO:0019219
ENSMUSG00000045664	Cdc42ep2	GO:0019219
ENSMUSG00000022500	Litaf	GO:0019219
ENSMUSG00000041624	Gucy1a2	GO:0019219
ENSMUSG00000027358	Bmp2	GO:0019219
ENSMUSG00000030103	Bhlhe40	GO:0019219
ENSMUSG00000004661	Arid3b	GO:0019219
ENSMUSG00000026414	Tnnt2	GO:0019219
ENSMUSG00000020275	Rel	GO:0019219
ENSMUSG00000048385	Scrt1	GO:0019219
ENSMUSG00000032554	Trf	GO:0019219
ENSMUSG00000045903	Npas4	GO:0019219
ENSMUSG00000016194	Hsd11b1	GO:0019219
ENSMUSG00000030772	Dkk3	GO:0019219
ENSMUSG00000026235	Epha4	GO:0019219
ENSMUSG00000052302	Tbc1d30	GO:0019219
ENSMUSG00000021250	Fos	GO:0019219
ENSMUSG00000036180	Gatad2a	GO:0019219
ENSMUSG00000039987	Phtf2	GO:0019219
ENSMUSG00000041058	Wwp1	GO:0019219
ENSMUSG00000063659	Zfp238	GO:0019219
ENSMUSG00000038530	Rgs4	GO:0019219
ENSMUSG00000033006	Sox10	GO:0019219
ENSMUSG00000045658	Pid1	GO:0019219
ENSMUSG00000042671	Rgs8	GO:0019219
ENSMUSG00000037071	Scd1	GO:0019218
ENSMUSG00000030772	Dkk3	GO:0019218
ENSMUSG00000053279	Aldh1a1	GO:0019748
ENSMUSG00000032437	Stt3b	GO:0070085
ENSMUSG00000032854	Ugt8a	GO:0070085
ENSMUSG00000033721	Vav3	GO:0040011
ENSMUSG00000022309	Angpt1	GO:0040011
ENSMUSG00000022231	Sema5a	GO:0040011
ENSMUSG00000049313	Sorl1	GO:0040011
ENSMUSG00000022055	Nefl	GO:0040011
ENSMUSG00000020099	Unc5b	GO:0040011
ENSMUSG00000030302	Atp2b2	GO:0040011
ENSMUSG00000023034	Nr4a1	GO:0040011
ENSMUSG00000073982	Rhog	GO:0040011
ENSMUSG00000028289	Epha7	GO:0040011
ENSMUSG00000032128	Robo3	GO:0040011
ENSMUSG00000032537	Ephb1	GO:0040011
ENSMUSG00000053024	Cntn2	GO:0040011
ENSMUSG00000022602	Arc	GO:0040011
ENSMUSG00000027356	Fermt1	GO:0040011
ENSMUSG00000022425	Enpp2	GO:0040011
ENSMUSG00000048482	Bdnf	GO:0040011
ENSMUSG00000026235	Epha4	GO:0040011
ENSMUSG00000024430	Cabyr	GO:0040011
ENSMUSG00000033006	Sox10	GO:0040011
ENSMUSG00000022309	Angpt1	GO:0051272
ENSMUSG00000085795	Zfp703	GO:0051272
ENSMUSG00000038668	Lpar1	GO:0051272
ENSMUSG00000027358	Bmp2	GO:0051272
ENSMUSG00000032554	Trf	GO:0051272
ENSMUSG00000049044	Rapgef4	GO:0051272
ENSMUSG00000037242	Clic4	GO:0040013
ENSMUSG00000032501	Trib1	GO:0040013
ENSMUSG00000024810	Il33	GO:0040013
ENSMUSG00000037242	Clic4	GO:0040012
ENSMUSG00000022309	Angpt1	GO:0040012
ENSMUSG00000085795	Zfp703	GO:0040012
ENSMUSG00000038668	Lpar1	GO:0040012
ENSMUSG00000032501	Trib1	GO:0040012
ENSMUSG00000024810	Il33	GO:0040012
ENSMUSG00000027358	Bmp2	GO:0040012
ENSMUSG00000032554	Trf	GO:0040012
ENSMUSG00000022425	Enpp2	GO:0040012
ENSMUSG00000049044	Rapgef4	GO:0040012
ENSMUSG00000022309	Angpt1	GO:0010595
ENSMUSG00000022309	Angpt1	GO:0010594
ENSMUSG00000022309	Angpt1	GO:0040017
ENSMUSG00000085795	Zfp703	GO:0040017
ENSMUSG00000038668	Lpar1	GO:0040017
ENSMUSG00000027358	Bmp2	GO:0040017
ENSMUSG00000032554	Trf	GO:0040017
ENSMUSG00000049044	Rapgef4	GO:0040017
ENSMUSG00000038173	Enpp6	GO:0019695
ENSMUSG00000020150	Gamt	GO:0040014
ENSMUSG00000026834	Acvr1c	GO:0001834
ENSMUSG00000024597	Slc12a2	GO:0008511
ENSMUSG00000039191	Rbpj	GO:0001837
ENSMUSG00000027358	Bmp2	GO:0001837
ENSMUSG00000033953	Ppp3r1	GO:0001837
ENSMUSG00000015806	Qdpr	GO:0070404
ENSMUSG00000005802	Slc30a4	GO:2000021
ENSMUSG00000036098	Gm98	GO:2000021
ENSMUSG00000029151	Slc30a3	GO:2000021
ENSMUSG00000032554	Trf	GO:2000021
ENSMUSG00000019194	Scn1b	GO:2000021
ENSMUSG00000027562	Car2	GO:2000021
ENSMUSG00000026167	Wnt10a	GO:2000026
ENSMUSG00000085795	Zfp703	GO:2000026
ENSMUSG00000022055	Nefl	GO:2000026
ENSMUSG00000038264	Sema7a	GO:2000026
ENSMUSG00000022054	Nefm	GO:2000026
ENSMUSG00000029359	Tesc	GO:2000026
ENSMUSG00000041607	Mbp	GO:2000026
ENSMUSG00000032303	Chrna3	GO:2000026
ENSMUSG00000036098	Gm98	GO:2000026
ENSMUSG00000038668	Lpar1	GO:2000026
ENSMUSG00000031431	Tsc22d3	GO:2000026
ENSMUSG00000020774	Aspa	GO:2000026
ENSMUSG00000032537	Ephb1	GO:2000026
ENSMUSG00000064293	Cntn4	GO:2000026
ENSMUSG00000052504	Epha3	GO:2000026
ENSMUSG00000053024	Cntn2	GO:2000026
ENSMUSG00000042817	Flt3	GO:2000026
ENSMUSG00000056222	Spock1	GO:2000026
ENSMUSG00000038418	Egr1	GO:2000026
ENSMUSG00000027358	Bmp2	GO:2000026
ENSMUSG00000045087	S1pr5	GO:2000026
ENSMUSG00000019960	Dusp6	GO:2000026
ENSMUSG00000032554	Trf	GO:2000026
ENSMUSG00000048482	Bdnf	GO:2000026
ENSMUSG00000060012	Kif13b	GO:2000026
ENSMUSG00000026235	Epha4	GO:2000026
ENSMUSG00000032679	Cd59a	GO:2000026
ENSMUSG00000027562	Car2	GO:2000026
ENSMUSG00000049044	Rapgef4	GO:2000026
ENSMUSG00000033006	Sox10	GO:2000026
ENSMUSG00000026167	Wnt10a	GO:2000027
ENSMUSG00000027358	Bmp2	GO:2000027
ENSMUSG00000048482	Bdnf	GO:2000027
ENSMUSG00000015806	Qdpr	GO:0070402
ENSMUSG00000024810	Il33	GO:0032753
ENSMUSG00000021696	Elovl7	GO:0019367
ENSMUSG00000032262	Elovl4	GO:0019367
ENSMUSG00000026414	Tnnt2	GO:0032971
ENSMUSG00000024810	Il33	GO:0032755
ENSMUSG00000035637	Grhpr	GO:0019362
ENSMUSG00000002808	Epdr1	GO:0007160
ENSMUSG00000040998	Npnt	GO:0007160
ENSMUSG00000053024	Cntn2	GO:0007160
ENSMUSG00000022309	Angpt1	GO:0007162
ENSMUSG00000085795	Zfp703	GO:0007162
ENSMUSG00000056222	Spock1	GO:0007162
ENSMUSG00000018166	Erbb3	GO:0007162
ENSMUSG00000031016	Wee1	GO:0007163
ENSMUSG00000032537	Ephb1	GO:0007163
ENSMUSG00000027356	Fermt1	GO:0007163
ENSMUSG00000033721	Vav3	GO:0007165
ENSMUSG00000028184	Lphn2	GO:0007165
ENSMUSG00000021719	Rgs7bp	GO:0007165
ENSMUSG00000034402	Kcnh5	GO:0007165
ENSMUSG00000026167	Wnt10a	GO:0007165
ENSMUSG00000019775	Rgs17	GO:0007165
ENSMUSG00000033863	Klf9	GO:0007165
ENSMUSG00000030168	Adipor2	GO:0007165
ENSMUSG00000021215	Net1	GO:0007165
ENSMUSG00000022309	Angpt1	GO:0007165
ENSMUSG00000039474	Wfs1	GO:0007165
ENSMUSG00000058400	Qrfpr	GO:0007165
ENSMUSG00000022231	Sema5a	GO:0007165
ENSMUSG00000007617	Homer1	GO:0007165
ENSMUSG00000032220	Myo1e	GO:0007165
ENSMUSG00000053253	Ndfip2	GO:0007165
ENSMUSG00000018634	Crhr1	GO:0007165
ENSMUSG00000059742	Kcnh7	GO:0007165
ENSMUSG00000046668	Cxxc5	GO:0007165
ENSMUSG00000005125	Ndrg1	GO:0007165
ENSMUSG00000031932	Gpr83	GO:0007165
ENSMUSG00000031425	Plp1	GO:0007165
ENSMUSG00000032060	Cryab	GO:0007165
ENSMUSG00000020140	Lgr5	GO:0007165
ENSMUSG00000021536	Adcy2	GO:0007165
ENSMUSG00000038264	Sema7a	GO:0007165
ENSMUSG00000025584	Pde8a	GO:0007165
ENSMUSG00000032238	Rora	GO:0007165
ENSMUSG00000020099	Unc5b	GO:0007165
ENSMUSG00000028173	Wls	GO:0007165
ENSMUSG00000032303	Chrna3	GO:0007165
ENSMUSG00000056492	Gpr116	GO:0007165
ENSMUSG00000026447	Pik3c2b	GO:0007165
ENSMUSG00000029819	Npy	GO:0007165
ENSMUSG00000025892	Gria4	GO:0007165
ENSMUSG00000023034	Nr4a1	GO:0007165
ENSMUSG00000073982	Rhog	GO:0007165
ENSMUSG00000038668	Lpar1	GO:0007165
ENSMUSG00000034472	Rasd2	GO:0007165
ENSMUSG00000028289	Epha7	GO:0007165
ENSMUSG00000030222	Rerg	GO:0007165
ENSMUSG00000032537	Ephb1	GO:0007165
ENSMUSG00000090129	Olfr287	GO:0007165
ENSMUSG00000034009	Rxfp1	GO:0007165
ENSMUSG00000022419	Deptor	GO:0007165
ENSMUSG00000052504	Epha3	GO:0007165
ENSMUSG00000028525	Pde4b	GO:0007165
ENSMUSG00000024511	Rab27b	GO:0007165
ENSMUSG00000037010	Apln	GO:0007165
ENSMUSG00000020732	Rab37	GO:0007165
ENSMUSG00000055026	Gabrg3	GO:0007165
ENSMUSG00000038349	Plcl1	GO:0007165
ENSMUSG00000039191	Rbpj	GO:0007165
ENSMUSG00000063239	Grm4	GO:0007165
ENSMUSG00000025326	Ube3a	GO:0007165
ENSMUSG00000031385	Plxnb3	GO:0007165
ENSMUSG00000042817	Flt3	GO:0007165
ENSMUSG00000039904	Gpr37	GO:0007165
ENSMUSG00000032501	Trib1	GO:0007165
ENSMUSG00000056222	Spock1	GO:0007165
ENSMUSG00000031139	Mcf2	GO:0007165
ENSMUSG00000022514	Il1rap	GO:0007165
ENSMUSG00000028778	Hcrtr1	GO:0007165
ENSMUSG00000038418	Egr1	GO:0007165
ENSMUSG00000030643	Rab30	GO:0007165
ENSMUSG00000022500	Litaf	GO:0007165
ENSMUSG00000041624	Gucy1a2	GO:0007165
ENSMUSG00000027358	Bmp2	GO:0007165
ENSMUSG00000050541	Adra1b	GO:0007165
ENSMUSG00000026278	Bok	GO:0007165
ENSMUSG00000074794	Arrdc3	GO:0007165
ENSMUSG00000022103	Gfra2	GO:0007165
ENSMUSG00000024070	Prkd3	GO:0007165
ENSMUSG00000045087	S1pr5	GO:0007165
ENSMUSG00000087141	Plcxd2	GO:0007165
ENSMUSG00000017167	Cntnap1	GO:0007165
ENSMUSG00000018166	Erbb3	GO:0007165
ENSMUSG00000020275	Rel	GO:0007165
ENSMUSG00000032554	Trf	GO:0007165
ENSMUSG00000061718	Ppp1r1b	GO:0007165
ENSMUSG00000054162	Spock3	GO:0007165
ENSMUSG00000067028	Cntnap5b	GO:0007165
ENSMUSG00000047842	Diras2	GO:0007165
ENSMUSG00000034731	Dgkh	GO:0007165
ENSMUSG00000045903	Npas4	GO:0007165
ENSMUSG00000030772	Dkk3	GO:0007165
ENSMUSG00000028121	Bcar3	GO:0007165
ENSMUSG00000026235	Epha4	GO:0007165
ENSMUSG00000030898	Cckbr	GO:0007165
ENSMUSG00000039116	Gpr126	GO:0007165
ENSMUSG00000030092	Cntn6	GO:0007165
ENSMUSG00000040430	Pitpnc1	GO:0007165
ENSMUSG00000026514	Cnih3	GO:0007165
ENSMUSG00000021250	Fos	GO:0007165
ENSMUSG00000029088	Kcnip4	GO:0007165
ENSMUSG00000024430	Cabyr	GO:0007165
ENSMUSG00000033781	Asb13	GO:0007165
ENSMUSG00000049649	Gpr3	GO:0007165
ENSMUSG00000049044	Rapgef4	GO:0007165
ENSMUSG00000038530	Rgs4	GO:0007165
ENSMUSG00000042671	Rgs8	GO:0007165
ENSMUSG00000033721	Vav3	GO:0007166
ENSMUSG00000028184	Lphn2	GO:0007166
ENSMUSG00000021719	Rgs7bp	GO:0007166
ENSMUSG00000026167	Wnt10a	GO:0007166
ENSMUSG00000019775	Rgs17	GO:0007166
ENSMUSG00000022309	Angpt1	GO:0007166
ENSMUSG00000058400	Qrfpr	GO:0007166
ENSMUSG00000007617	Homer1	GO:0007166
ENSMUSG00000032220	Myo1e	GO:0007166
ENSMUSG00000018634	Crhr1	GO:0007166
ENSMUSG00000031932	Gpr83	GO:0007166
ENSMUSG00000031425	Plp1	GO:0007166
ENSMUSG00000020140	Lgr5	GO:0007166
ENSMUSG00000021536	Adcy2	GO:0007166
ENSMUSG00000038264	Sema7a	GO:0007166
ENSMUSG00000020099	Unc5b	GO:0007166
ENSMUSG00000028173	Wls	GO:0007166
ENSMUSG00000056492	Gpr116	GO:0007166
ENSMUSG00000029819	Npy	GO:0007166
ENSMUSG00000025892	Gria4	GO:0007166
ENSMUSG00000038668	Lpar1	GO:0007166
ENSMUSG00000028289	Epha7	GO:0007166
ENSMUSG00000032537	Ephb1	GO:0007166
ENSMUSG00000090129	Olfr287	GO:0007166
ENSMUSG00000034009	Rxfp1	GO:0007166
ENSMUSG00000052504	Epha3	GO:0007166
ENSMUSG00000037010	Apln	GO:0007166
ENSMUSG00000055026	Gabrg3	GO:0007166
ENSMUSG00000039191	Rbpj	GO:0007166
ENSMUSG00000063239	Grm4	GO:0007166
ENSMUSG00000042817	Flt3	GO:0007166
ENSMUSG00000039904	Gpr37	GO:0007166
ENSMUSG00000022514	Il1rap	GO:0007166
ENSMUSG00000028778	Hcrtr1	GO:0007166
ENSMUSG00000038418	Egr1	GO:0007166
ENSMUSG00000027358	Bmp2	GO:0007166
ENSMUSG00000050541	Adra1b	GO:0007166
ENSMUSG00000022103	Gfra2	GO:0007166
ENSMUSG00000045087	S1pr5	GO:0007166
ENSMUSG00000018166	Erbb3	GO:0007166
ENSMUSG00000034731	Dgkh	GO:0007166
ENSMUSG00000030772	Dkk3	GO:0007166
ENSMUSG00000026235	Epha4	GO:0007166
ENSMUSG00000030898	Cckbr	GO:0007166
ENSMUSG00000039116	Gpr126	GO:0007166
ENSMUSG00000030092	Cntn6	GO:0007166
ENSMUSG00000021250	Fos	GO:0007166
ENSMUSG00000049649	Gpr3	GO:0007166
ENSMUSG00000038530	Rgs4	GO:0007166
ENSMUSG00000042671	Rgs8	GO:0007166
ENSMUSG00000022309	Angpt1	GO:0007167
ENSMUSG00000032220	Myo1e	GO:0007167
ENSMUSG00000028289	Epha7	GO:0007167
ENSMUSG00000032537	Ephb1	GO:0007167
ENSMUSG00000052504	Epha3	GO:0007167
ENSMUSG00000042817	Flt3	GO:0007167
ENSMUSG00000038418	Egr1	GO:0007167
ENSMUSG00000027358	Bmp2	GO:0007167
ENSMUSG00000022103	Gfra2	GO:0007167
ENSMUSG00000018166	Erbb3	GO:0007167
ENSMUSG00000026235	Epha4	GO:0007167
ENSMUSG00000021250	Fos	GO:0007167
ENSMUSG00000022309	Angpt1	GO:0007169
ENSMUSG00000032220	Myo1e	GO:0007169
ENSMUSG00000028289	Epha7	GO:0007169
ENSMUSG00000032537	Ephb1	GO:0007169
ENSMUSG00000052504	Epha3	GO:0007169
ENSMUSG00000042817	Flt3	GO:0007169
ENSMUSG00000022103	Gfra2	GO:0007169
ENSMUSG00000018166	Erbb3	GO:0007169
ENSMUSG00000026235	Epha4	GO:0007169
ENSMUSG00000029819	Npy	GO:0032103
ENSMUSG00000038668	Lpar1	GO:0032103
ENSMUSG00000024810	Il33	GO:0032103
ENSMUSG00000030268	Bcat1	GO:0052654
ENSMUSG00000030268	Bcat1	GO:0052655
ENSMUSG00000026834	Acvr1c	GO:0007368
ENSMUSG00000060579	Fhit	GO:0047710
ENSMUSG00000064293	Cntn4	GO:0045665
ENSMUSG00000053024	Cntn2	GO:0045665
ENSMUSG00000022055	Nefl	GO:0045664
ENSMUSG00000038264	Sema7a	GO:0045664
ENSMUSG00000022054	Nefm	GO:0045664
ENSMUSG00000041607	Mbp	GO:0045664
ENSMUSG00000032303	Chrna3	GO:0045664
ENSMUSG00000038668	Lpar1	GO:0045664
ENSMUSG00000064293	Cntn4	GO:0045664
ENSMUSG00000052504	Epha3	GO:0045664
ENSMUSG00000053024	Cntn2	GO:0045664
ENSMUSG00000056222	Spock1	GO:0045664
ENSMUSG00000027358	Bmp2	GO:0045664
ENSMUSG00000045087	S1pr5	GO:0045664
ENSMUSG00000048482	Bdnf	GO:0045664
ENSMUSG00000060012	Kif13b	GO:0045664
ENSMUSG00000026235	Epha4	GO:0045664
ENSMUSG00000049044	Rapgef4	GO:0045664
ENSMUSG00000050002	5133401N09Rik	GO:0016740
ENSMUSG00000031016	Wee1	GO:0016740
ENSMUSG00000026834	Acvr1c	GO:0016740
ENSMUSG00000037280	Galnt6	GO:0016740
ENSMUSG00000021978	Extl3	GO:0016740
ENSMUSG00000053465	Hs6st3	GO:0016740
ENSMUSG00000026447	Pik3c2b	GO:0016740
ENSMUSG00000022707	Gbe1	GO:0016740
ENSMUSG00000046321	Hs3st2	GO:0016740
ENSMUSG00000028289	Epha7	GO:0016740
ENSMUSG00000038644	Pold1	GO:0016740
ENSMUSG00000027963	Extl2	GO:0016740
ENSMUSG00000032437	Stt3b	GO:0016740
ENSMUSG00000032537	Ephb1	GO:0016740
ENSMUSG00000021696	Elovl7	GO:0016740
ENSMUSG00000036304	Zdhhc23	GO:0016740
ENSMUSG00000052504	Epha3	GO:0016740
ENSMUSG00000030268	Bcat1	GO:0016740
ENSMUSG00000040424	Hipk4	GO:0016740
ENSMUSG00000071649	B3gat3	GO:0016740
ENSMUSG00000042817	Flt3	GO:0016740
ENSMUSG00000019232	Agxt2l1	GO:0016740
ENSMUSG00000032262	Elovl4	GO:0016740
ENSMUSG00000051950	B3galtl	GO:0016740
ENSMUSG00000027199	Gatm	GO:0016740
ENSMUSG00000024070	Prkd3	GO:0016740
ENSMUSG00000018166	Erbb3	GO:0016740
ENSMUSG00000026235	Epha4	GO:0016740
ENSMUSG00000048142	Nat8l	GO:0016740
ENSMUSG00000020150	Gamt	GO:0016740
ENSMUSG00000020032	Nuak1	GO:0016740
ENSMUSG00000053414	Hunk	GO:0016740
ENSMUSG00000032854	Ugt8a	GO:0016740
ENSMUSG00000027199	Gatm	GO:0016741
ENSMUSG00000020150	Gamt	GO:0016741
ENSMUSG00000043461	1110032A04Rik	GO:0016746
ENSMUSG00000021696	Elovl7	GO:0016746
ENSMUSG00000036304	Zdhhc23	GO:0016746
ENSMUSG00000032262	Elovl4	GO:0016746
ENSMUSG00000048142	Nat8l	GO:0016746
ENSMUSG00000022055	Nefl	GO:0001909
ENSMUSG00000038644	Pold1	GO:0008408
ENSMUSG00000022055	Nefl	GO:0001906
ENSMUSG00000006782	Cnp	GO:0001906
ENSMUSG00000030302	Atp2b2	GO:0021692
ENSMUSG00000026235	Epha4	GO:0048681
ENSMUSG00000038418	Egr1	GO:0001656
ENSMUSG00000049313	Sorl1	GO:0034362
ENSMUSG00000047976	Kcna1	GO:0005251
ENSMUSG00000018800	Abca5	GO:0034367
ENSMUSG00000018800	Abca5	GO:0034368
ENSMUSG00000018800	Abca5	GO:0034369
ENSMUSG00000022103	Gfra2	GO:0016167
ENSMUSG00000022103	Gfra2	GO:0042326
ENSMUSG00000019960	Dusp6	GO:0042326
ENSMUSG00000045658	Pid1	GO:0042326
ENSMUSG00000026514	Cnih3	GO:0051668
ENSMUSG00000024044	Epb4.1l3	GO:0019898
ENSMUSG00000027238	Frmd5	GO:0019898
ENSMUSG00000030616	Sytl2	GO:0019898
ENSMUSG00000029608	Rph3a	GO:0019898
ENSMUSG00000033006	Sox10	GO:0019898
ENSMUSG00000022514	Il1rap	GO:0042089
ENSMUSG00000037010	Apln	GO:0051461
ENSMUSG00000037010	Apln	GO:0051466
ENSMUSG00000036777	Anln	GO:0005826
ENSMUSG00000037242	Clic4	GO:0005829
ENSMUSG00000013523	Bcas1	GO:0005829
ENSMUSG00000015806	Qdpr	GO:0005829
ENSMUSG00000033615	Cplx1	GO:0005829
ENSMUSG00000032060	Cryab	GO:0005829
ENSMUSG00000020099	Unc5b	GO:0005829
ENSMUSG00000015653	Steap2	GO:0005829
ENSMUSG00000030302	Atp2b2	GO:0005829
ENSMUSG00000036503	Rnf13	GO:0005829
ENSMUSG00000030222	Rerg	GO:0005829
ENSMUSG00000035637	Grhpr	GO:0005829
ENSMUSG00000028525	Pde4b	GO:0005829
ENSMUSG00000030268	Bcat1	GO:0005829
ENSMUSG00000025326	Ube3a	GO:0005829
ENSMUSG00000042817	Flt3	GO:0005829
ENSMUSG00000041624	Gucy1a2	GO:0005829
ENSMUSG00000027356	Fermt1	GO:0005829
ENSMUSG00000003518	Dusp3	GO:0005829
ENSMUSG00000061298	Agbl4	GO:0005829
ENSMUSG00000019960	Dusp6	GO:0005829
ENSMUSG00000090223	Pcp4	GO:0005829
ENSMUSG00000029608	Rph3a	GO:0005829
ENSMUSG00000030774	Pak1	GO:0005829
ENSMUSG00000028098	Rnf115	GO:0005829
ENSMUSG00000060579	Fhit	GO:0005829
ENSMUSG00000027562	Car2	GO:0005829
ENSMUSG00000049044	Rapgef4	GO:0005829
ENSMUSG00000038530	Rgs4	GO:0005829
ENSMUSG00000035357	Pdzrn3	GO:0016567
ENSMUSG00000026988	Wdsub1	GO:0016567
ENSMUSG00000032307	Ube2q2	GO:0016567
ENSMUSG00000036503	Rnf13	GO:0016567
ENSMUSG00000025326	Ube3a	GO:0016567
ENSMUSG00000028098	Rnf115	GO:0016567
ENSMUSG00000047496	Rnf152	GO:0016567
ENSMUSG00000041058	Wwp1	GO:0016567
ENSMUSG00000032501	Trib1	GO:0061136
ENSMUSG00000030616	Sytl2	GO:0070257
ENSMUSG00000026235	Epha4	GO:0070571
ENSMUSG00000038349	Plcl1	GO:0016298
ENSMUSG00000087141	Plcxd2	GO:0016298
ENSMUSG00000033174	Mgll	GO:0016298
ENSMUSG00000022425	Enpp2	GO:0016298
ENSMUSG00000053024	Cntn2	GO:0071205
ENSMUSG00000053024	Cntn2	GO:0071206
ENSMUSG00000031431	Tsc22d3	GO:0045843
ENSMUSG00000048482	Bdnf	GO:0045843
ENSMUSG00000032679	Cd59a	GO:0030449
ENSMUSG00000053024	Cntn2	GO:0021885
ENSMUSG00000032220	Myo1e	GO:0035166
ENSMUSG00000071341	Egr4	GO:0001012
ENSMUSG00000039191	Rbpj	GO:0001012
ENSMUSG00000038418	Egr1	GO:0001012
ENSMUSG00000033006	Sox10	GO:0001012
ENSMUSG00000031337	Mtm1	GO:0046716
ENSMUSG00000039474	Wfs1	GO:0050821
ENSMUSG00000030994	D7Ertd443e	GO:0050821
ENSMUSG00000037242	Clic4	GO:0034707
ENSMUSG00000035189	Ano4	GO:0034707
ENSMUSG00000034714	Ttyh2	GO:0034707
ENSMUSG00000074968	Ano3	GO:0034707
ENSMUSG00000023959	Clic5	GO:0034707
ENSMUSG00000041710	Trpc5	GO:0034704
ENSMUSG00000056258	Kcnq3	GO:0034705
ENSMUSG00000034327	Kctd9	GO:0034705
ENSMUSG00000028033	Kcnq5	GO:0034705
ENSMUSG00000033287	Kctd17	GO:0034705
ENSMUSG00000053024	Cntn2	GO:0034705
ENSMUSG00000017167	Cntnap1	GO:0034705
ENSMUSG00000022342	Kcnv1	GO:0034705
ENSMUSG00000062785	Kcnc3	GO:0034705
ENSMUSG00000047976	Kcna1	GO:0034705
ENSMUSG00000037242	Clic4	GO:0034702
ENSMUSG00000056258	Kcnq3	GO:0034702
ENSMUSG00000035189	Ano4	GO:0034702
ENSMUSG00000046480	Scn4b	GO:0034702
ENSMUSG00000034714	Ttyh2	GO:0034702
ENSMUSG00000034327	Kctd9	GO:0034702
ENSMUSG00000028033	Kcnq5	GO:0034702
ENSMUSG00000032303	Chrna3	GO:0034702
ENSMUSG00000033287	Kctd17	GO:0034702
ENSMUSG00000074968	Ano3	GO:0034702
ENSMUSG00000053024	Cntn2	GO:0034702
ENSMUSG00000017167	Cntnap1	GO:0034702
ENSMUSG00000041710	Trpc5	GO:0034702
ENSMUSG00000022342	Kcnv1	GO:0034702
ENSMUSG00000062785	Kcnc3	GO:0034702
ENSMUSG00000047976	Kcna1	GO:0034702
ENSMUSG00000023959	Clic5	GO:0034702
ENSMUSG00000056258	Kcnq3	GO:0034703
ENSMUSG00000046480	Scn4b	GO:0034703
ENSMUSG00000034327	Kctd9	GO:0034703
ENSMUSG00000028033	Kcnq5	GO:0034703
ENSMUSG00000033287	Kctd17	GO:0034703
ENSMUSG00000053024	Cntn2	GO:0034703
ENSMUSG00000017167	Cntnap1	GO:0034703
ENSMUSG00000041710	Trpc5	GO:0034703
ENSMUSG00000022342	Kcnv1	GO:0034703
ENSMUSG00000062785	Kcnc3	GO:0034703
ENSMUSG00000047976	Kcna1	GO:0034703
ENSMUSG00000039137	Whrn	GO:0005929
ENSMUSG00000030302	Atp2b2	GO:0005929
ENSMUSG00000036745	Ttll7	GO:0005929
ENSMUSG00000024430	Cabyr	GO:0005929
ENSMUSG00000027356	Fermt1	GO:0005924
ENSMUSG00000030774	Pak1	GO:0005924
ENSMUSG00000027356	Fermt1	GO:0005925
ENSMUSG00000030774	Pak1	GO:0005925
ENSMUSG00000047797	Gjb1	GO:0005922
ENSMUSG00000056966	Gjc3	GO:0005922
ENSMUSG00000037625	Cldn11	GO:0005923
ENSMUSG00000022512	Cldn1	GO:0005923
ENSMUSG00000017417	Plxdc1	GO:0005923
ENSMUSG00000047797	Gjb1	GO:0005921
ENSMUSG00000056966	Gjc3	GO:0005921
ENSMUSG00000027562	Car2	GO:0016836
ENSMUSG00000022514	Il1rap	GO:0042094
ENSMUSG00000026278	Bok	GO:0006919
ENSMUSG00000038644	Pold1	GO:0043625
ENSMUSG00000018634	Crhr1	GO:0007188
ENSMUSG00000021536	Adcy2	GO:0007188
ENSMUSG00000034009	Rxfp1	GO:0007188
ENSMUSG00000063239	Grm4	GO:0007188
ENSMUSG00000018634	Crhr1	GO:0007189
ENSMUSG00000034009	Rxfp1	GO:0007189
ENSMUSG00000050541	Adra1b	GO:0032881
ENSMUSG00000048100	Taf13	GO:0006366
ENSMUSG00000038418	Egr1	GO:0006366
ENSMUSG00000030103	Bhlhe40	GO:0006366
ENSMUSG00000021250	Fos	GO:0006366
ENSMUSG00000033006	Sox10	GO:0006366
ENSMUSG00000018166	Erbb3	GO:0061098
ENSMUSG00000026834	Acvr1c	GO:0016361
ENSMUSG00000026834	Acvr1c	GO:0007181
ENSMUSG00000028184	Lphn2	GO:0007186
ENSMUSG00000021719	Rgs7bp	GO:0007186
ENSMUSG00000019775	Rgs17	GO:0007186
ENSMUSG00000058400	Qrfpr	GO:0007186
ENSMUSG00000007617	Homer1	GO:0007186
ENSMUSG00000018634	Crhr1	GO:0007186
ENSMUSG00000031932	Gpr83	GO:0007186
ENSMUSG00000020140	Lgr5	GO:0007186
ENSMUSG00000021536	Adcy2	GO:0007186
ENSMUSG00000056492	Gpr116	GO:0007186
ENSMUSG00000029819	Npy	GO:0007186
ENSMUSG00000038668	Lpar1	GO:0007186
ENSMUSG00000090129	Olfr287	GO:0007186
ENSMUSG00000034009	Rxfp1	GO:0007186
ENSMUSG00000037010	Apln	GO:0007186
ENSMUSG00000055026	Gabrg3	GO:0007186
ENSMUSG00000063239	Grm4	GO:0007186
ENSMUSG00000039904	Gpr37	GO:0007186
ENSMUSG00000028778	Hcrtr1	GO:0007186
ENSMUSG00000050541	Adra1b	GO:0007186
ENSMUSG00000045087	S1pr5	GO:0007186
ENSMUSG00000034731	Dgkh	GO:0007186
ENSMUSG00000030898	Cckbr	GO:0007186
ENSMUSG00000039116	Gpr126	GO:0007186
ENSMUSG00000049649	Gpr3	GO:0007186
ENSMUSG00000038530	Rgs4	GO:0007186
ENSMUSG00000042671	Rgs8	GO:0007186
ENSMUSG00000018634	Crhr1	GO:0007187
ENSMUSG00000021536	Adcy2	GO:0007187
ENSMUSG00000034009	Rxfp1	GO:0007187
ENSMUSG00000063239	Grm4	GO:0007187
ENSMUSG00000056222	Spock1	GO:0048551
ENSMUSG00000054162	Spock3	GO:0048551
ENSMUSG00000033579	Fa2h	GO:0020037
ENSMUSG00000041624	Gucy1a2	GO:0020037
ENSMUSG00000026167	Wnt10a	GO:0050793
ENSMUSG00000026830	Ermn	GO:0050793
ENSMUSG00000085795	Zfp703	GO:0050793
ENSMUSG00000030792	Dkkl1	GO:0050793
ENSMUSG00000022055	Nefl	GO:0050793
ENSMUSG00000038264	Sema7a	GO:0050793
ENSMUSG00000022054	Nefm	GO:0050793
ENSMUSG00000029359	Tesc	GO:0050793
ENSMUSG00000041607	Mbp	GO:0050793
ENSMUSG00000018800	Abca5	GO:0050793
ENSMUSG00000032303	Chrna3	GO:0050793
ENSMUSG00000036098	Gm98	GO:0050793
ENSMUSG00000022449	Adamts20	GO:0050793
ENSMUSG00000038668	Lpar1	GO:0050793
ENSMUSG00000040998	Npnt	GO:0050793
ENSMUSG00000031431	Tsc22d3	GO:0050793
ENSMUSG00000020774	Aspa	GO:0050793
ENSMUSG00000032537	Ephb1	GO:0050793
ENSMUSG00000064293	Cntn4	GO:0050793
ENSMUSG00000052504	Epha3	GO:0050793
ENSMUSG00000053024	Cntn2	GO:0050793
ENSMUSG00000039191	Rbpj	GO:0050793
ENSMUSG00000042817	Flt3	GO:0050793
ENSMUSG00000056222	Spock1	GO:0050793
ENSMUSG00000038418	Egr1	GO:0050793
ENSMUSG00000022602	Arc	GO:0050793
ENSMUSG00000045664	Cdc42ep2	GO:0050793
ENSMUSG00000027358	Bmp2	GO:0050793
ENSMUSG00000045087	S1pr5	GO:0050793
ENSMUSG00000019960	Dusp6	GO:0050793
ENSMUSG00000032554	Trf	GO:0050793
ENSMUSG00000048482	Bdnf	GO:0050793
ENSMUSG00000060012	Kif13b	GO:0050793
ENSMUSG00000026235	Epha4	GO:0050793
ENSMUSG00000032679	Cd59a	GO:0050793
ENSMUSG00000027562	Car2	GO:0050793
ENSMUSG00000049044	Rapgef4	GO:0050793
ENSMUSG00000033006	Sox10	GO:0050793
ENSMUSG00000033721	Vav3	GO:0050790
ENSMUSG00000019775	Rgs17	GO:0050790
ENSMUSG00000030203	Dusp16	GO:0050790
ENSMUSG00000021215	Net1	GO:0050790
ENSMUSG00000071176	Arhgef10	GO:0050790
ENSMUSG00000022309	Angpt1	GO:0050790
ENSMUSG00000018634	Crhr1	GO:0050790
ENSMUSG00000090071	Cdk5r2	GO:0050790
ENSMUSG00000032060	Cryab	GO:0050790
ENSMUSG00000021536	Adcy2	GO:0050790
ENSMUSG00000007656	Arpp19	GO:0050790
ENSMUSG00000029359	Tesc	GO:0050790
ENSMUSG00000033083	Tbc1d4	GO:0050790
ENSMUSG00000032303	Chrna3	GO:0050790
ENSMUSG00000023034	Nr4a1	GO:0050790
ENSMUSG00000073982	Rhog	GO:0050790
ENSMUSG00000038668	Lpar1	GO:0050790
ENSMUSG00000028149	Rap1gds1	GO:0050790
ENSMUSG00000023232	Serinc2	GO:0050790
ENSMUSG00000028289	Epha7	GO:0050790
ENSMUSG00000040998	Npnt	GO:0050790
ENSMUSG00000031530	Dusp4	GO:0050790
ENSMUSG00000034009	Rxfp1	GO:0050790
ENSMUSG00000022419	Deptor	GO:0050790
ENSMUSG00000030616	Sytl2	GO:0050790
ENSMUSG00000052504	Epha3	GO:0050790
ENSMUSG00000038608	Dock10	GO:0050790
ENSMUSG00000035441	Myo1d	GO:0050790
ENSMUSG00000063239	Grm4	GO:0050790
ENSMUSG00000032501	Trib1	GO:0050790
ENSMUSG00000024427	Spry4	GO:0050790
ENSMUSG00000056222	Spock1	GO:0050790
ENSMUSG00000031139	Mcf2	GO:0050790
ENSMUSG00000045664	Cdc42ep2	GO:0050790
ENSMUSG00000027358	Bmp2	GO:0050790
ENSMUSG00000021703	Serinc5	GO:0050790
ENSMUSG00000026278	Bok	GO:0050790
ENSMUSG00000003518	Dusp3	GO:0050790
ENSMUSG00000015354	Pcolce2	GO:0050790
ENSMUSG00000026414	Tnnt2	GO:0050790
ENSMUSG00000018166	Erbb3	GO:0050790
ENSMUSG00000019960	Dusp6	GO:0050790
ENSMUSG00000032554	Trf	GO:0050790
ENSMUSG00000061718	Ppp1r1b	GO:0050790
ENSMUSG00000054162	Spock3	GO:0050790
ENSMUSG00000034731	Dgkh	GO:0050790
ENSMUSG00000030774	Pak1	GO:0050790
ENSMUSG00000026235	Epha4	GO:0050790
ENSMUSG00000052302	Tbc1d30	GO:0050790
ENSMUSG00000020032	Nuak1	GO:0050790
ENSMUSG00000049044	Rapgef4	GO:0050790
ENSMUSG00000038530	Rgs4	GO:0050790
ENSMUSG00000042671	Rgs8	GO:0050790
ENSMUSG00000085795	Zfp703	GO:0017015
ENSMUSG00000040998	Npnt	GO:0017015
ENSMUSG00000026834	Acvr1c	GO:0050796
ENSMUSG00000030203	Dusp16	GO:0017017
ENSMUSG00000031530	Dusp4	GO:0017017
ENSMUSG00000019960	Dusp6	GO:0017017
ENSMUSG00000034584	Exph5	GO:0017016
ENSMUSG00000005125	Ndrg1	GO:0017016
ENSMUSG00000034480	Diap2	GO:0017016
ENSMUSG00000037679	Inf2	GO:0017016
ENSMUSG00000030616	Sytl2	GO:0017016
ENSMUSG00000038608	Dock10	GO:0017016
ENSMUSG00000040260	Daam2	GO:0017016
ENSMUSG00000045664	Cdc42ep2	GO:0017016
ENSMUSG00000029608	Rph3a	GO:0017016
ENSMUSG00000049044	Rapgef4	GO:0017016
ENSMUSG00000026167	Wnt10a	GO:0060070
ENSMUSG00000033721	Vav3	GO:0051249
ENSMUSG00000042817	Flt3	GO:0051249
ENSMUSG00000003518	Dusp3	GO:0051249
ENSMUSG00000044708	Kcnj10	GO:0060075
ENSMUSG00000032554	Trf	GO:0045178
ENSMUSG00000007617	Homer1	GO:0060076
ENSMUSG00000049044	Rapgef4	GO:0060076
ENSMUSG00000032303	Chrna3	GO:0060079
ENSMUSG00000048482	Bdnf	GO:0060079
ENSMUSG00000032303	Chrna3	GO:0060078
ENSMUSG00000048482	Bdnf	GO:0060078
ENSMUSG00000037242	Clic4	GO:0022891
ENSMUSG00000034402	Kcnh5	GO:0022891
ENSMUSG00000005802	Slc30a4	GO:0022891
ENSMUSG00000056258	Kcnq3	GO:0022891
ENSMUSG00000035189	Ano4	GO:0022891
ENSMUSG00000046480	Scn4b	GO:0022891
ENSMUSG00000059742	Kcnh7	GO:0022891
ENSMUSG00000044708	Kcnj10	GO:0022891
ENSMUSG00000034714	Ttyh2	GO:0022891
ENSMUSG00000034327	Kctd9	GO:0022891
ENSMUSG00000028033	Kcnq5	GO:0022891
ENSMUSG00000027716	Trpc3	GO:0022891
ENSMUSG00000032303	Chrna3	GO:0022891
ENSMUSG00000027956	Tmem144	GO:0022891
ENSMUSG00000030302	Atp2b2	GO:0022891
ENSMUSG00000033287	Kctd17	GO:0022891
ENSMUSG00000025892	Gria4	GO:0022891
ENSMUSG00000028149	Rap1gds1	GO:0022891
ENSMUSG00000030500	Slc17a6	GO:0022891
ENSMUSG00000018470	Kcnab3	GO:0022891
ENSMUSG00000074968	Ano3	GO:0022891
ENSMUSG00000037996	Slc24a2	GO:0022891
ENSMUSG00000055026	Gabrg3	GO:0022891
ENSMUSG00000019935	Slc17a8	GO:0022891
ENSMUSG00000029151	Slc30a3	GO:0022891
ENSMUSG00000021991	Cacna2d3	GO:0022891
ENSMUSG00000033998	Kcnk1	GO:0022891
ENSMUSG00000020331	Hcn2	GO:0022891
ENSMUSG00000024957	Kcnk4	GO:0022891
ENSMUSG00000031775	Pllp	GO:0022891
ENSMUSG00000032554	Trf	GO:0022891
ENSMUSG00000019194	Scn1b	GO:0022891
ENSMUSG00000024597	Slc12a2	GO:0022891
ENSMUSG00000041710	Trpc5	GO:0022891
ENSMUSG00000029088	Kcnip4	GO:0022891
ENSMUSG00000022342	Kcnv1	GO:0022891
ENSMUSG00000062785	Kcnc3	GO:0022891
ENSMUSG00000047976	Kcna1	GO:0022891
ENSMUSG00000023959	Clic5	GO:0022891
ENSMUSG00000005802	Slc30a4	GO:0022890
ENSMUSG00000030302	Atp2b2	GO:0022890
ENSMUSG00000028149	Rap1gds1	GO:0022890
ENSMUSG00000032554	Trf	GO:0022890
ENSMUSG00000037242	Clic4	GO:0022892
ENSMUSG00000034402	Kcnh5	GO:0022892
ENSMUSG00000005802	Slc30a4	GO:0022892
ENSMUSG00000056258	Kcnq3	GO:0022892
ENSMUSG00000035189	Ano4	GO:0022892
ENSMUSG00000046480	Scn4b	GO:0022892
ENSMUSG00000059742	Kcnh7	GO:0022892
ENSMUSG00000044708	Kcnj10	GO:0022892
ENSMUSG00000034714	Ttyh2	GO:0022892
ENSMUSG00000034327	Kctd9	GO:0022892
ENSMUSG00000028033	Kcnq5	GO:0022892
ENSMUSG00000027716	Trpc3	GO:0022892
ENSMUSG00000032303	Chrna3	GO:0022892
ENSMUSG00000027956	Tmem144	GO:0022892
ENSMUSG00000030302	Atp2b2	GO:0022892
ENSMUSG00000033287	Kctd17	GO:0022892
ENSMUSG00000025892	Gria4	GO:0022892
ENSMUSG00000028149	Rap1gds1	GO:0022892
[truncated: 22,807 more rows]

## Sheet: DV_KEGGassoc
Ensembl	symbol	KEGG
ENSMUSG00000033953	Ppp3r1	VEGF signaling pathway:KEGG-mmu04370
ENSMUSG00000060579	Fhit	Small cell lung cancer:KEGG-mmu05222
ENSMUSG00000042817	Flt3	Acute myeloid leukemia:KEGG-mmu05221
ENSMUSG00000053007	Creb5	Huntington's disease:KEGG-mmu05016
ENSMUSG00000048482	Bdnf	Huntington's disease:KEGG-mmu05016
ENSMUSG00000021536	Adcy2	Bile secretion:KEGG-mmu04976
ENSMUSG00000027562	Car2	Bile secretion:KEGG-mmu04976
ENSMUSG00000032307	Ube2q2	Ubiquitin mediated proteolysis:KEGG-mmu04120
ENSMUSG00000025326	Ube3a	Ubiquitin mediated proteolysis:KEGG-mmu04120
ENSMUSG00000041058	Wwp1	Ubiquitin mediated proteolysis:KEGG-mmu04120
ENSMUSG00000053279	Aldh1a1	Lysine degradation:KEGG-mmu00310
ENSMUSG00000055782	Abcd2	ABC transporters:KEGG-mmu02010
ENSMUSG00000018800	Abca5	ABC transporters:KEGG-mmu02010
ENSMUSG00000037625	Cldn11	Cell adhesion molecules (CAMs):KEGG-mmu04514
ENSMUSG00000053024	Cntn2	Cell adhesion molecules (CAMs):KEGG-mmu04514
ENSMUSG00000022512	Cldn1	Cell adhesion molecules (CAMs):KEGG-mmu04514
ENSMUSG00000017167	Cntnap1	Cell adhesion molecules (CAMs):KEGG-mmu04514
ENSMUSG00000036634	Mag	Cell adhesion molecules (CAMs):KEGG-mmu04514
ENSMUSG00000038644	Pold1	Homologous recombination:KEGG-mmu03440
ENSMUSG00000030203	Dusp16	MAPK signaling pathway:KEGG-mmu04010
ENSMUSG00000023034	Nr4a1	MAPK signaling pathway:KEGG-mmu04010
ENSMUSG00000031530	Dusp4	MAPK signaling pathway:KEGG-mmu04010
ENSMUSG00000021991	Cacna2d3	MAPK signaling pathway:KEGG-mmu04010
ENSMUSG00000003518	Dusp3	MAPK signaling pathway:KEGG-mmu04010
ENSMUSG00000019960	Dusp6	MAPK signaling pathway:KEGG-mmu04010
ENSMUSG00000033953	Ppp3r1	MAPK signaling pathway:KEGG-mmu04010
ENSMUSG00000048482	Bdnf	MAPK signaling pathway:KEGG-mmu04010
ENSMUSG00000030774	Pak1	MAPK signaling pathway:KEGG-mmu04010
ENSMUSG00000021250	Fos	MAPK signaling pathway:KEGG-mmu04010
ENSMUSG00000090129	Olfr287	Olfactory transduction:KEGG-mmu04740
ENSMUSG00000030268	Bcat1	Valine, leucine and isoleucine biosynthesis:KEGG-mmu00290
ENSMUSG00000033721	Vav3	Chemokine signaling pathway:KEGG-mmu04062
ENSMUSG00000021536	Adcy2	Chemokine signaling pathway:KEGG-mmu04062
ENSMUSG00000030774	Pak1	Chemokine signaling pathway:KEGG-mmu04062
ENSMUSG00000026834	Acvr1c	TGF-beta signaling pathway:KEGG-mmu04350
ENSMUSG00000027358	Bmp2	TGF-beta signaling pathway:KEGG-mmu04350
ENSMUSG00000053279	Aldh1a1	beta-Alanine metabolism:KEGG-mmu00410
ENSMUSG00000053279	Aldh1a1	Arginine and proline metabolism:KEGG-mmu00330
ENSMUSG00000027199	Gatm	Arginine and proline metabolism:KEGG-mmu00330
ENSMUSG00000020150	Gamt	Arginine and proline metabolism:KEGG-mmu00330
ENSMUSG00000021991	Cacna2d3	Cardiac muscle contraction:KEGG-mmu04260
ENSMUSG00000026414	Tnnt2	Cardiac muscle contraction:KEGG-mmu04260
ENSMUSG00000035637	Grhpr	Glyoxylate and dicarboxylate metabolism:KEGG-mmu00630
ENSMUSG00000021250	Fos	Leishmaniasis:KEGG-mmu05140
ENSMUSG00000026167	Wnt10a	Basal cell carcinoma:KEGG-mmu05217
ENSMUSG00000027358	Bmp2	Basal cell carcinoma:KEGG-mmu05217
ENSMUSG00000021536	Adcy2	Gap junction:KEGG-mmu04540
ENSMUSG00000038668	Lpar1	Gap junction:KEGG-mmu04540
ENSMUSG00000041624	Gucy1a2	Gap junction:KEGG-mmu04540
ENSMUSG00000043154	Ppp2r3a	mRNA surveillance pathway:KEGG-mmu03015
ENSMUSG00000032238	Rora	Circadian rhythm - mammal:KEGG-mmu04710
ENSMUSG00000030103	Bhlhe40	Circadian rhythm - mammal:KEGG-mmu04710
ENSMUSG00000021536	Adcy2	GnRH signaling pathway:KEGG-mmu04912
ENSMUSG00000022231	Sema5a	Axon guidance:KEGG-mmu04360
ENSMUSG00000038264	Sema7a	Axon guidance:KEGG-mmu04360
ENSMUSG00000020099	Unc5b	Axon guidance:KEGG-mmu04360
ENSMUSG00000028289	Epha7	Axon guidance:KEGG-mmu04360
ENSMUSG00000032128	Robo3	Axon guidance:KEGG-mmu04360
ENSMUSG00000032537	Ephb1	Axon guidance:KEGG-mmu04360
ENSMUSG00000052504	Epha3	Axon guidance:KEGG-mmu04360
ENSMUSG00000031385	Plxnb3	Axon guidance:KEGG-mmu04360
ENSMUSG00000033953	Ppp3r1	Axon guidance:KEGG-mmu04360
ENSMUSG00000030774	Pak1	Axon guidance:KEGG-mmu04360
ENSMUSG00000026235	Epha4	Axon guidance:KEGG-mmu04360
ENSMUSG00000018166	Erbb3	Endocytosis:KEGG-mmu04144
ENSMUSG00000041058	Wwp1	Endocytosis:KEGG-mmu04144
ENSMUSG00000021250	Fos	Toll-like receptor signaling pathway:KEGG-mmu04620
ENSMUSG00000021250	Fos	Chagas disease (American trypanosomiasis):KEGG-mmu05142
ENSMUSG00000033721	Vav3	Focal adhesion:KEGG-mmu04510
ENSMUSG00000027966	Col11a1	Focal adhesion:KEGG-mmu04510
ENSMUSG00000030774	Pak1	Focal adhesion:KEGG-mmu04510
ENSMUSG00000018166	Erbb3	ErbB signaling pathway:KEGG-mmu04012
ENSMUSG00000030774	Pak1	ErbB signaling pathway:KEGG-mmu04012
ENSMUSG00000040998	Npnt	ECM-receptor interaction:KEGG-mmu04512
ENSMUSG00000027966	Col11a1	ECM-receptor interaction:KEGG-mmu04512
ENSMUSG00000033953	Ppp3r1	Long-term potentiation:KEGG-mmu04720
ENSMUSG00000032854	Ugt8a	Sphingolipid metabolism:KEGG-mmu00600
ENSMUSG00000015806	Qdpr	Folate biosynthesis:KEGG-mmu00790
ENSMUSG00000022425	Enpp2	Ether lipid metabolism:KEGG-mmu00565
ENSMUSG00000038173	Enpp6	Ether lipid metabolism:KEGG-mmu00565
ENSMUSG00000028680	Plk3	Tuberculosis:KEGG-mmu05152
ENSMUSG00000033953	Ppp3r1	Tuberculosis:KEGG-mmu05152
ENSMUSG00000022514	Il1rap	Apoptosis:KEGG-mmu04210
ENSMUSG00000033953	Ppp3r1	Apoptosis:KEGG-mmu04210
ENSMUSG00000021250	Fos	Osteoclast differentiation:KEGG-mmu04380
ENSMUSG00000027562	Car2	Collecting duct acid secretion:KEGG-mmu04966
ENSMUSG00000030268	Bcat1	Pantothenate and CoA biosynthesis:KEGG-mmu00770
ENSMUSG00000021978	Extl3	Glycosaminoglycan biosynthesis - heparan sulfate:KEGG-mmu00534
ENSMUSG00000027963	Extl2	Glycosaminoglycan biosynthesis - heparan sulfate:KEGG-mmu00534
ENSMUSG00000048100	Taf13	Basal transcription factors:KEGG-mmu03022
ENSMUSG00000038418	Egr1	Prion diseases:KEGG-mmu05020
ENSMUSG00000033721	Vav3	T cell receptor signaling pathway:KEGG-mmu04660
ENSMUSG00000033953	Ppp3r1	T cell receptor signaling pathway:KEGG-mmu04660
ENSMUSG00000030774	Pak1	T cell receptor signaling pathway:KEGG-mmu04660
ENSMUSG00000021250	Fos	T cell receptor signaling pathway:KEGG-mmu04660
ENSMUSG00000026167	Wnt10a	Hedgehog signaling pathway:KEGG-mmu04340
ENSMUSG00000027358	Bmp2	Hedgehog signaling pathway:KEGG-mmu04340
ENSMUSG00000021250	Fos	Colorectal cancer:KEGG-mmu05210
ENSMUSG00000030337	Vamp1	SNARE interactions in vesicular transport:KEGG-mmu04130
ENSMUSG00000021536	Adcy2	Pancreatic secretion:KEGG-mmu04972
ENSMUSG00000030302	Atp2b2	Pancreatic secretion:KEGG-mmu04972
ENSMUSG00000024511	Rab27b	Pancreatic secretion:KEGG-mmu04972
ENSMUSG00000024597	Slc12a2	Pancreatic secretion:KEGG-mmu04972
ENSMUSG00000027562	Car2	Pancreatic secretion:KEGG-mmu04972
ENSMUSG00000026167	Wnt10a	Melanogenesis:KEGG-mmu04916
ENSMUSG00000021536	Adcy2	Melanogenesis:KEGG-mmu04916
ENSMUSG00000021536	Adcy2	Oocyte meiosis:KEGG-mmu04114
ENSMUSG00000033953	Ppp3r1	Oocyte meiosis:KEGG-mmu04114
ENSMUSG00000060579	Fhit	Non-small cell lung cancer:KEGG-mmu05223
ENSMUSG00000026167	Wnt10a	Wnt signaling pathway:KEGG-mmu04310
ENSMUSG00000040260	Daam2	Wnt signaling pathway:KEGG-mmu04310
ENSMUSG00000033953	Ppp3r1	Wnt signaling pathway:KEGG-mmu04310
ENSMUSG00000033721	Vav3	Fc gamma R-mediated phagocytosis:KEGG-mmu04666
ENSMUSG00000030774	Pak1	Fc gamma R-mediated phagocytosis:KEGG-mmu04666
ENSMUSG00000027199	Gatm	Glycine, serine and threonine metabolism:KEGG-mmu00260
ENSMUSG00000020150	Gamt	Glycine, serine and threonine metabolism:KEGG-mmu00260
ENSMUSG00000034731	Dgkh	Glycerophospholipid metabolism:KEGG-mmu00564
ENSMUSG00000016194	Hsd11b1	Steroid hormone biosynthesis:KEGG-mmu00140
ENSMUSG00000038644	Pold1	Base excision repair:KEGG-mmu03410
ENSMUSG00000021536	Adcy2	Purine metabolism:KEGG-mmu00230
ENSMUSG00000025584	Pde8a	Purine metabolism:KEGG-mmu00230
ENSMUSG00000038644	Pold1	Purine metabolism:KEGG-mmu00230
ENSMUSG00000028525	Pde4b	Purine metabolism:KEGG-mmu00230
ENSMUSG00000041624	Gucy1a2	Purine metabolism:KEGG-mmu00230
ENSMUSG00000011148	Adssl1	Purine metabolism:KEGG-mmu00230
ENSMUSG00000060579	Fhit	Purine metabolism:KEGG-mmu00230
ENSMUSG00000021709	Erbb2ip	NOD-like receptor signaling pathway:KEGG-mmu04621
ENSMUSG00000026167	Wnt10a	Pathways in cancer:KEGG-mmu05200
ENSMUSG00000042817	Flt3	Pathways in cancer:KEGG-mmu05200
ENSMUSG00000027358	Bmp2	Pathways in cancer:KEGG-mmu05200
ENSMUSG00000021250	Fos	Pathways in cancer:KEGG-mmu05200
ENSMUSG00000039904	Gpr37	Parkinson's disease:KEGG-mmu05012
ENSMUSG00000053007	Creb5	Prostate cancer:KEGG-mmu05215
ENSMUSG00000053279	Aldh1a1	Glycerolipid metabolism:KEGG-mmu00561
ENSMUSG00000033174	Mgll	Glycerolipid metabolism:KEGG-mmu00561
ENSMUSG00000034731	Dgkh	Glycerolipid metabolism:KEGG-mmu00561
ENSMUSG00000030774	Pak1	Renal cell carcinoma:KEGG-mmu05211
ENSMUSG00000018634	Crhr1	Neuroactive ligand-receptor interaction:KEGG-mmu04080
ENSMUSG00000031932	Gpr83	Neuroactive ligand-receptor interaction:KEGG-mmu04080
ENSMUSG00000032303	Chrna3	Neuroactive ligand-receptor interaction:KEGG-mmu04080
ENSMUSG00000025892	Gria4	Neuroactive ligand-receptor interaction:KEGG-mmu04080
ENSMUSG00000038668	Lpar1	Neuroactive ligand-receptor interaction:KEGG-mmu04080
ENSMUSG00000034009	Rxfp1	Neuroactive ligand-receptor interaction:KEGG-mmu04080
ENSMUSG00000055026	Gabrg3	Neuroactive ligand-receptor interaction:KEGG-mmu04080
ENSMUSG00000063239	Grm4	Neuroactive ligand-receptor interaction:KEGG-mmu04080
ENSMUSG00000028778	Hcrtr1	Neuroactive ligand-receptor interaction:KEGG-mmu04080
ENSMUSG00000050541	Adra1b	Neuroactive ligand-receptor interaction:KEGG-mmu04080
ENSMUSG00000045087	S1pr5	Neuroactive ligand-receptor interaction:KEGG-mmu04080
ENSMUSG00000030898	Cckbr	Neuroactive ligand-receptor interaction:KEGG-mmu04080
ENSMUSG00000022707	Gbe1	Starch and sucrose metabolism:KEGG-mmu00500
ENSMUSG00000021536	Adcy2	Calcium signaling pathway:KEGG-mmu04020
ENSMUSG00000030302	Atp2b2	Calcium signaling pathway:KEGG-mmu04020
ENSMUSG00000050541	Adra1b	Calcium signaling pathway:KEGG-mmu04020
ENSMUSG00000018166	Erbb3	Calcium signaling pathway:KEGG-mmu04020
ENSMUSG00000033953	Ppp3r1	Calcium signaling pathway:KEGG-mmu04020
ENSMUSG00000030898	Cckbr	Calcium signaling pathway:KEGG-mmu04020
ENSMUSG00000007617	Homer1	Glutamatergic synapse:KEGG-mmu04724
ENSMUSG00000021536	Adcy2	Glutamatergic synapse:KEGG-mmu04724
ENSMUSG00000025892	Gria4	Glutamatergic synapse:KEGG-mmu04724
ENSMUSG00000030500	Slc17a6	Glutamatergic synapse:KEGG-mmu04724
ENSMUSG00000063239	Grm4	Glutamatergic synapse:KEGG-mmu04724
ENSMUSG00000019935	Slc17a8	Glutamatergic synapse:KEGG-mmu04724
ENSMUSG00000033953	Ppp3r1	Glutamatergic synapse:KEGG-mmu04724
ENSMUSG00000073982	Rhog	Bacterial invasion of epithelial cells:KEGG-mmu05100
ENSMUSG00000033953	Ppp3r1	Alzheimer's disease:KEGG-mmu05010
ENSMUSG00000038644	Pold1	Pyrimidine metabolism:KEGG-mmu00240
ENSMUSG00000033721	Vav3	Leukocyte transendothelial migration:KEGG-mmu04670
ENSMUSG00000037625	Cldn11	Leukocyte transendothelial migration:KEGG-mmu04670
ENSMUSG00000022512	Cldn1	Leukocyte transendothelial migration:KEGG-mmu04670
ENSMUSG00000049044	Rapgef4	Leukocyte transendothelial migration:KEGG-mmu04670
ENSMUSG00000021536	Adcy2	Gastric acid secretion:KEGG-mmu04971
ENSMUSG00000044708	Kcnj10	Gastric acid secretion:KEGG-mmu04971
ENSMUSG00000030898	Cckbr	Gastric acid secretion:KEGG-mmu04971
ENSMUSG00000027562	Car2	Gastric acid secretion:KEGG-mmu04971
ENSMUSG00000042817	Flt3	Hematopoietic cell lineage:KEGG-mmu04640
ENSMUSG00000032679	Cd59a	Hematopoietic cell lineage:KEGG-mmu04640
ENSMUSG00000042817	Flt3	Cytokine-cytokine receptor interaction:KEGG-mmu04060
ENSMUSG00000022514	Il1rap	Cytokine-cytokine receptor interaction:KEGG-mmu04060
ENSMUSG00000027358	Bmp2	Cytokine-cytokine receptor interaction:KEGG-mmu04060
ENSMUSG00000020154	Ptprb	Adherens junction:KEGG-mmu04520
ENSMUSG00000053279	Aldh1a1	Valine, leucine and isoleucine degradation:KEGG-mmu00280
ENSMUSG00000030268	Bcat1	Valine, leucine and isoleucine degradation:KEGG-mmu00280
ENSMUSG00000057134	Ado	Taurine and hypotaurine metabolism:KEGG-mmu00430
ENSMUSG00000053279	Aldh1a1	Tryptophan metabolism:KEGG-mmu00380
ENSMUSG00000033721	Vav3	Regulation of actin cytoskeleton:KEGG-mmu04810
ENSMUSG00000034480	Diap2	Regulation of actin cytoskeleton:KEGG-mmu04810
ENSMUSG00000030774	Pak1	Regulation of actin cytoskeleton:KEGG-mmu04810
ENSMUSG00000038644	Pold1	Mismatch repair:KEGG-mmu03430
ENSMUSG00000021991	Cacna2d3	Hypertrophic cardiomyopathy (HCM):KEGG-mmu05410
ENSMUSG00000026414	Tnnt2	Hypertrophic cardiomyopathy (HCM):KEGG-mmu05410
ENSMUSG00000053279	Aldh1a1	Histidine metabolism:KEGG-mmu00340
ENSMUSG00000020774	Aspa	Histidine metabolism:KEGG-mmu00340
ENSMUSG00000016194	Hsd11b1	Aldosterone-regulated sodium reabsorption:KEGG-mmu04960
ENSMUSG00000053279	Aldh1a1	Pentose and glucuronate interconversions:KEGG-mmu00040
ENSMUSG00000022309	Angpt1	Rheumatoid arthritis:KEGG-mmu05323
ENSMUSG00000021250	Fos	Rheumatoid arthritis:KEGG-mmu05323
ENSMUSG00000022055	Nefl	Amyotrophic lateral sclerosis (ALS):KEGG-mmu05014
ENSMUSG00000022054	Nefm	Amyotrophic lateral sclerosis (ALS):KEGG-mmu05014
ENSMUSG00000023484	Prph	Amyotrophic lateral sclerosis (ALS):KEGG-mmu05014
ENSMUSG00000033953	Ppp3r1	Amyotrophic lateral sclerosis (ALS):KEGG-mmu05014
ENSMUSG00000020396	Nefh	Amyotrophic lateral sclerosis (ALS):KEGG-mmu05014
ENSMUSG00000033721	Vav3	Natural killer cell mediated cytotoxicity:KEGG-mmu04650
ENSMUSG00000033953	Ppp3r1	Natural killer cell mediated cytotoxicity:KEGG-mmu04650
ENSMUSG00000030774	Pak1	Natural killer cell mediated cytotoxicity:KEGG-mmu04650
ENSMUSG00000024044	Epb4.1l3	Tight junction:KEGG-mmu04530
ENSMUSG00000037625	Cldn11	Tight junction:KEGG-mmu04530
ENSMUSG00000022512	Cldn1	Tight junction:KEGG-mmu04530
ENSMUSG00000032437	Stt3b	N-Glycan biosynthesis:KEGG-mmu00510
ENSMUSG00000003746	Man1a	N-Glycan biosynthesis:KEGG-mmu00510
ENSMUSG00000020774	Aspa	Alanine, aspartate and glutamate metabolism:KEGG-mmu00250
ENSMUSG00000011148	Adssl1	Alanine, aspartate and glutamate metabolism:KEGG-mmu00250
ENSMUSG00000037625	Cldn11	Hepatitis C:KEGG-mmu05160
ENSMUSG00000022512	Cldn1	Hepatitis C:KEGG-mmu05160
ENSMUSG00000024981	Acsl5	Fatty acid metabolism:KEGG-mmu00071
ENSMUSG00000053279	Aldh1a1	Fatty acid metabolism:KEGG-mmu00071
ENSMUSG00000071649	B3gat3	Glycosaminoglycan biosynthesis - chondroitin sulfate:KEGG-mmu00532
ENSMUSG00000053279	Aldh1a1	Pyruvate metabolism:KEGG-mmu00620
ENSMUSG00000035637	Grhpr	Pyruvate metabolism:KEGG-mmu00620
ENSMUSG00000039191	Rbpj	Notch signaling pathway:KEGG-mmu04330
ENSMUSG00000027966	Col11a1	Protein digestion and absorption:KEGG-mmu04974
ENSMUSG00000024810	Il33	Cytosolic DNA-sensing pathway:KEGG-mmu04623
ENSMUSG00000026447	Pik3c2b	Inositol phosphate metabolism:KEGG-mmu00562
ENSMUSG00000033721	Vav3	B cell receptor signaling pathway:KEGG-mmu04662
ENSMUSG00000033953	Ppp3r1	B cell receptor signaling pathway:KEGG-mmu04662
ENSMUSG00000021250	Fos	B cell receptor signaling pathway:KEGG-mmu04662
ENSMUSG00000053279	Aldh1a1	Propanoate metabolism:KEGG-mmu00640
ENSMUSG00000055782	Abcd2	Peroxisome:KEGG-mmu04146
ENSMUSG00000024981	Acsl5	Peroxisome:KEGG-mmu04146
ENSMUSG00000027966	Col11a1	Amoebiasis:KEGG-mmu05146
ENSMUSG00000063239	Grm4	Taste transduction:KEGG-mmu04742
ENSMUSG00000021991	Cacna2d3	Arrhythmogenic right ventricular cardiomyopathy (ARVC):KEGG-mmu05412
ENSMUSG00000024427	Spry4	Jak-STAT signaling pathway:KEGG-mmu04630
ENSMUSG00000038644	Pold1	Nucleotide excision repair:KEGG-mmu03420
ENSMUSG00000037280	Galnt6	Mucin type O-Glycan biosynthesis:KEGG-mmu00512
ENSMUSG00000091387	Gcnt4	Mucin type O-Glycan biosynthesis:KEGG-mmu00512
ENSMUSG00000031016	Wee1	Cell cycle:KEGG-mmu04110
ENSMUSG00000033502	Cdc14a	Cell cycle:KEGG-mmu04110
ENSMUSG00000021536	Adcy2	Dilated cardiomyopathy:KEGG-mmu05414
ENSMUSG00000021991	Cacna2d3	Dilated cardiomyopathy:KEGG-mmu05414
ENSMUSG00000026414	Tnnt2	Dilated cardiomyopathy:KEGG-mmu05414
ENSMUSG00000022257	Laptm4b	Lysosome:KEGG-mmu04142
ENSMUSG00000021536	Adcy2	Progesterone-mediated oocyte maturation:KEGG-mmu04914
ENSMUSG00000053007	Creb5	Vasopressin-regulated water reabsorption:KEGG-mmu04962
ENSMUSG00000018634	Crhr1	Long-term depression:KEGG-mmu04730
ENSMUSG00000041624	Gucy1a2	Long-term depression:KEGG-mmu04730
ENSMUSG00000033721	Vav3	Fc epsilon RI signaling pathway:KEGG-mmu04664
ENSMUSG00000027562	Car2	Nitrogen metabolism:KEGG-mmu00910
ENSMUSG00000021536	Adcy2	Salivary secretion:KEGG-mmu04970
ENSMUSG00000030302	Atp2b2	Salivary secretion:KEGG-mmu04970
ENSMUSG00000041624	Gucy1a2	Salivary secretion:KEGG-mmu04970
ENSMUSG00000050541	Adra1b	Salivary secretion:KEGG-mmu04970
ENSMUSG00000024597	Slc12a2	Salivary secretion:KEGG-mmu04970
ENSMUSG00000032679	Cd59a	Complement and coagulation cascades:KEGG-mmu04610
ENSMUSG00000026447	Pik3c2b	Phosphatidylinositol signaling system:KEGG-mmu04070
ENSMUSG00000034731	Dgkh	Phosphatidylinositol signaling system:KEGG-mmu04070
ENSMUSG00000048482	Bdnf	Neurotrophin signaling pathway:KEGG-mmu04722
ENSMUSG00000021536	Adcy2	Vascular smooth muscle contraction:KEGG-mmu04270
ENSMUSG00000041624	Gucy1a2	Vascular smooth muscle contraction:KEGG-mmu04270
ENSMUSG00000050541	Adra1b	Vascular smooth muscle contraction:KEGG-mmu04270
ENSMUSG00000038644	Pold1	DNA replication:KEGG-mmu03030
ENSMUSG00000015653	Steap2	Mineral absorption:KEGG-mmu04978
ENSMUSG00000032554	Trf	Mineral absorption:KEGG-mmu04978
ENSMUSG00000024981	Acsl5	PPAR signaling pathway:KEGG-mmu03320
ENSMUSG00000037071	Scd1	PPAR signaling pathway:KEGG-mmu03320
ENSMUSG00000053279	Aldh1a1	Ascorbate and aldarate metabolism:KEGG-mmu00053
ENSMUSG00000039474	Wfs1	Protein processing in endoplasmic reticulum:KEGG-mmu04141
ENSMUSG00000032060	Cryab	Protein processing in endoplasmic reticulum:KEGG-mmu04141
ENSMUSG00000032437	Stt3b	Protein processing in endoplasmic reticulum:KEGG-mmu04141
ENSMUSG00000030104	Edem1	Protein processing in endoplasmic reticulum:KEGG-mmu04141
ENSMUSG00000003746	Man1a	Protein processing in endoplasmic reticulum:KEGG-mmu04141
ENSMUSG00000053279	Aldh1a1	Glycolysis / Gluconeogenesis:KEGG-mmu00010
ENSMUSG00000030168	Adipor2	Adipocytokine signaling pathway:KEGG-mmu04920
ENSMUSG00000029819	Npy	Adipocytokine signaling pathway:KEGG-mmu04920
ENSMUSG00000024981	Acsl5	Adipocytokine signaling pathway:KEGG-mmu04920

## Sheet: VD_GO
GO-Elite ORA Results
File:
Table:
Database: Based on OBO-Database version: 6/14/2011
colors:
2/17/2014
Mus musculus
Pvalues = true
Calculation Summary:
346 Ensembl source identifiers supplied in the input file:Cuffdiff_VDgenes_sigthresh1ensembl.txt
346 source identifiers meeting the filter linked to a Ensembl ID.
335 genes meeting the criterion linked to a term.
13954 source identifiers in this dataset.
13954 source identifiers linked to a Ensembl ID.
12092 Genes linked to a term.
The z score is based on an N of 12092 and a R of 335 distinct genes in all terms.
Ontology-ID	Ontology Name	Ontology Type	Number Changed	Number Measured	Number in Ontology	Percent Changed	Percent Present	Z Score	FisherExactP	AdjustedP
GO:0007186	G-protein coupled receptor protein signaling pathway	biological_process	35	306	2145	11.4379	14.2657	9.35684	8.19819e-13	2.16449e-09
GO:0005615	extracellular space	cellular_component	36	321	832	11.215	38.5817	9.34286	6.84648e-13	2.16449e-09
GO:0044421	extracellular region part	cellular_component	44	459	1128	9.58606	40.6915	9.07037	4.2096e-13	2.16449e-09
GO:0005886	plasma membrane	cellular_component	105	1739	2900	6.03795	59.9655	8.9721	8.77032e-16	1.15777e-11
GO:0060686	negative regulation of prostatic bud formation	biological_process	3	4	4	75	100	8.80291	8.25791e-05	0.00879134
GO:0016934	extracellular-glycine-gated chloride channel activity	molecular_function	3	4	5	75	80	8.80291	8.25791e-05	0.00879134
GO:0016933	extracellular-glycine-gated ion channel activity	molecular_function	3	4	5	75	80	8.80291	8.25791e-05	0.00879134
GO:0005576	extracellular region	cellular_component	48	546	1613	8.79121	33.85	8.77187	8.19531e-13	2.16449e-09
GO:0003015	heart process	biological_process	4	7	11	57.1429	63.6364	8.76724	1.89597e-05	0.00266912
GO:0005230	extracellular ligand-gated ion channel activity	molecular_function	10	40	68	25	58.8235	8.58006	9.42988e-08	3.26948e-05
GO:0072243	metanephric nephron epithelium development	biological_process	2	2	2	100	100	8.37836	0.000765299	0.0407367
GO:0072234	metanephric nephron tubule development	biological_process	2	2	2	100	100	8.37836	0.000765299	0.0407367
GO:0072180	mesonephric duct morphogenesis	biological_process	2	2	4	100	50	8.37836	0.000765299	0.0407367
GO:0072178	nephric duct morphogenesis	biological_process	2	2	6	100	33.3333	8.37836	0.000765299	0.0407367
GO:0072171	mesonephric tubule morphogenesis	biological_process	2	2	4	100	50	8.37836	0.000765299	0.0407367
GO:0072164	mesonephric tubule development	biological_process	2	2	9	100	22.2222	8.37836	0.000765299	0.0407367
GO:0072163	mesonephric epithelium development	biological_process	2	2	9	100	22.2222	8.37836	0.000765299	0.0407367
GO:0072162	metanephric mesenchymal cell differentiation	biological_process	2	2	4	100	50	8.37836	0.000765299	0.0407367
GO:0072081	specification of nephron tubule identity	biological_process	2	2	3	100	66.6667	8.37836	0.000765299	0.0407367
GO:0070474	positive regulation of uterine smooth muscle contraction	biological_process	2	2	7	100	28.5714	8.37836	0.000765299	0.0407367
GO:0070472	regulation of uterine smooth muscle contraction	biological_process	2	2	7	100	28.5714	8.37836	0.000765299	0.0407367
GO:0061338	atrioventricular node impulse conduction delay	biological_process	2	2	2	100	100	8.37836	0.000765299	0.0407367
GO:0060371	regulation of atrial cardiomyocyte membrane depolarization	biological_process	2	2	2	100	100	8.37836	0.000765299	0.0407367
GO:0060157	urinary bladder development	biological_process	2	2	5	100	40	8.37836	0.000765299	0.0407367
GO:0022835	transmitter-gated channel activity	molecular_function	2	2	5	100	40	8.37836	0.000765299	0.0407367
GO:0022824	transmitter-gated ion channel activity	molecular_function	2	2	5	100	40	8.37836	0.000765299	0.0407367
GO:0016942	insulin-like growth factor binding protein complex	cellular_component	2	2	3	100	66.6667	8.37836	0.000765299	0.0407367
GO:0015705	iodide transport	biological_process	2	2	4	100	50	8.37836	0.000765299	0.0407367
GO:0015111	iodide transmembrane transporter activity	molecular_function	2	2	2	100	100	8.37836	0.000765299	0.0407367
GO:0061333	renal tubule morphogenesis	biological_process	4	8	10	50	80	8.14165	3.70909e-05	0.00457605
GO:0004872	receptor activity	molecular_function	49	614	2798	7.98046	21.9442	8.07328	1.61798e-11	1.77991e-08
GO:0004930	G-protein coupled receptor activity	molecular_function	21	162	1923	12.963	8.42434	7.95753	3.83946e-09	2.81582e-06
GO:0004888	transmembrane receptor activity	molecular_function	33	340	2272	9.70588	14.9648	7.90346	3.23074e-10	2.84327e-07
GO:0060089	molecular transducer activity	molecular_function	59	834	3079	7.07434	27.0867	7.84828	1.5806e-11	1.77991e-08
GO:0004871	signal transducer activity	molecular_function	59	834	3079	7.07434	27.0867	7.84828	1.5806e-11	1.77991e-08
GO:0072088	nephron epithelium morphogenesis	biological_process	3	5	7	60	71.4286	7.79839	0.000202201	0.0180355
GO:0072078	nephron tubule morphogenesis	biological_process	3	5	7	60	71.4286	7.79839	0.000202201	0.0180355
GO:0008179	adenylate cyclase binding	molecular_function	3	5	6	60	83.3333	7.79839	0.000202201	0.0180355
GO:0005237	inhibitory extracellular ligand-gated ion channel activity	molecular_function	3	5	7	60	71.4286	7.79839	0.000202201	0.0180355
GO:0032501	multicellular organismal process	biological_process	78	1285	3771	6.07004	34.0758	7.6229	1.43937e-11	1.77991e-08
GO:0022834	ligand-gated channel activity	molecular_function	12	68	117	17.6471	58.1197	7.49537	3.03558e-07	8.52612e-05
GO:0015276	ligand-gated ion channel activity	molecular_function	12	68	117	17.6471	58.1197	7.49537	3.03558e-07	8.52612e-05
GO:0022836	gated channel activity	molecular_function	22	191	301	11.5183	63.4551	7.42484	1.50213e-08	7.93187e-06
GO:0019233	sensory perception of pain	biological_process	8	34	54	23.5294	62.963	7.38527	3.08855e-06	0.000566277
GO:0031224	intrinsic to membrane	cellular_component	131	2762	6021	4.74294	45.8728	7.19034	1.36226e-11	1.77991e-08
GO:0030594	neurotransmitter receptor activity	molecular_function	7	28	66	25	42.4242	7.17502	8.43453e-06	0.00132553
GO:0005231	excitatory extracellular ligand-gated ion channel activity	molecular_function	7	28	48	25	58.3333	7.17502	8.43453e-06	0.00132553
GO:0003008	system process	biological_process	35	419	2032	8.35322	20.6201	7.08641	5.13368e-09	3.38848e-06
GO:0090031	positive regulation of steroid hormone biosynthetic process	biological_process	3	6	8	50	75	7.05029	0.000396095	0.028902
GO:0060405	regulation of penile erection	biological_process	3	6	9	50	66.6667	7.05029	0.000396095	0.028902
GO:0043568	positive regulation of insulin-like growth factor receptor signaling pathway	biological_process	3	6	9	50	66.6667	7.05029	0.000396095	0.028902
GO:0001823	mesonephros development	biological_process	3	6	12	50	50	7.05029	0.000396095	0.028902
GO:0005216	ion channel activity	molecular_function	24	234	385	10.2564	60.7792	7.04546	3.23743e-08	1.37862e-05
GO:0022838	substrate-specific channel activity	molecular_function	24	235	394	10.2128	59.6447	7.01964	3.51593e-08	1.40648e-05
GO:0016021	integral to membrane	cellular_component	127	2684	5873	4.73174	45.7007	7.01858	5.37545e-11	5.45856e-08
GO:0031012	extracellular matrix	cellular_component	19	164	338	11.5854	48.5207	6.92494	1.34378e-07	4.22361e-05
GO:0007165	signal transduction	biological_process	92	1752	4234	5.25114	41.3793	6.84136	4.11106e-10	3.39188e-07
GO:0007610	behavior	biological_process	27	292	426	9.24658	68.5446	6.82536	3.97231e-08	1.54231e-05
GO:0022803	passive transmembrane transporter activity	molecular_function	24	243	408	9.87654	59.5588	6.81794	6.68923e-08	2.38661e-05
GO:0015267	channel activity	molecular_function	24	243	408	9.87654	59.5588	6.81794	6.68923e-08	2.38661e-05
GO:0050896	response to stimulus	biological_process	140	3128	6602	4.4757	47.3796	6.74894	1.50811e-10	1.42204e-07
GO:0072207	metanephric epithelium development	biological_process	2	3	6	66.6667	50	6.74372	0.00225374	0.0877896
GO:0072170	metanephric tubule development	biological_process	2	3	4	66.6667	75	6.74372	0.00225374	0.0877896
GO:0072161	mesenchymal cell differentiation involved in kidney development	biological_process	2	3	5	66.6667	60	6.74372	0.00225374	0.0877896
GO:0072133	metanephric mesenchyme morphogenesis	biological_process	2	3	3	66.6667	100	6.74372	0.00225374	0.0877896
GO:0072131	kidney mesenchyme morphogenesis	biological_process	2	3	3	66.6667	100	6.74372	0.00225374	0.0877896
GO:0070327	thyroid hormone transport	biological_process	2	3	5	66.6667	60	6.74372	0.00225374	0.0877896
GO:0070324	thyroid hormone binding	molecular_function	2	3	4	66.6667	75	6.74372	0.00225374	0.0877896
GO:0010659	cardiac muscle cell apoptosis	biological_process	2	3	4	66.6667	75	6.74372	0.00225374	0.0877896
GO:0010658	striated muscle cell apoptosis	biological_process	2	3	4	66.6667	75	6.74372	0.00225374	0.0877896
GO:0008332	low voltage-gated calcium channel activity	molecular_function	2	3	3	66.6667	100	6.74372	0.00225374	0.0877896
GO:0005000	vasopressin receptor activity	molecular_function	2	3	6	66.6667	50	6.74372	0.00225374	0.0877896
GO:0051952	regulation of amine transport	biological_process	7	31	56	22.5806	55.3571	6.72879	1.7438e-05	0.00255777
GO:0007166	cell surface receptor linked signaling pathway	biological_process	56	885	3036	6.32768	29.1502	6.69732	6.13735e-09	3.72459e-06
GO:0042923	neuropeptide binding	molecular_function	5	17	45	29.4118	37.7778	6.69723	7.44875e-05	0.00812653
GO:0008217	regulation of blood pressure	biological_process	10	59	121	16.9492	48.7603	6.65173	4.37878e-06	0.00078114
GO:0048513	organ development	biological_process	43	608	979	7.07237	62.1042	6.63175	1.29353e-08	7.11497e-06
GO:0007267	cell-cell signaling	biological_process	19	173	267	10.9827	64.794	6.62862	3.13455e-07	8.62067e-05
GO:0051716	cellular response to stimulus	biological_process	111	2328	5089	4.76804	45.7457	6.53503	9.55405e-10	7.419e-07
GO:0050877	neurological system process	biological_process	27	307	1808	8.79479	16.9801	6.51439	1.12074e-07	3.65893e-05
GO:0045735	nutrient reservoir activity	molecular_function	28	327	1773	8.56269	18.4433	6.46971	1.1364e-07	3.65893e-05
GO:0072203	cell proliferation involved in metanephros development	biological_process	3	7	7	42.8571	100	6.46375	0.000678947	0.0404522
GO:0060685	regulation of prostatic bud formation	biological_process	3	7	7	42.8571	100	6.46375	0.000678947	0.0404522
GO:0060638	mesenchymal-epithelial cell signaling	biological_process	3	7	10	42.8571	70	6.46375	0.000678947	0.0404522
GO:0045956	positive regulation of calcium ion-dependent exocytosis	biological_process	3	7	9	42.8571	77.7778	6.46375	0.000678947	0.0404522
GO:0032230	positive regulation of synaptic transmission, GABAergic	biological_process	3	7	10	42.8571	70	6.46375	0.000678947	0.0404522
GO:0014061	regulation of norepinephrine secretion	biological_process	3	7	15	42.8571	46.6667	6.46375	0.000678947	0.0404522
GO:0010669	epithelial structure maintenance	biological_process	3	7	8	42.8571	87.5	6.46375	0.000678947	0.0404522
GO:0005578	proteinaceous extracellular matrix	cellular_component	15	124	267	12.0968	46.4419	6.36019	1.64865e-06	0.000378965
GO:0007268	synaptic transmission	biological_process	15	125	164	12	76.2195	6.31979	1.82714e-06	0.000382857
GO:0023052	signaling	biological_process	19	184	278	10.3261	66.1871	6.29246	8.16847e-07	0.000203457
GO:0035094	response to nicotine	biological_process	5	19	39	26.3158	48.7179	6.25797	0.000133722	0.0129799
GO:0002027	regulation of heart rate	biological_process	5	19	36	26.3158	52.7778	6.25797	0.000133722	0.0129799
GO:0048856	anatomical structure development	biological_process	70	1277	2046	5.4816	62.4145	6.24162	2.04813e-08	1.00138e-05
GO:0005215	transporter activity	molecular_function	46	717	1176	6.41562	60.9694	6.13145	9.65909e-08	3.26948e-05
GO:0044459	plasma membrane part	cellular_component	65	1168	1987	5.56507	58.7821	6.12231	3.23185e-08	1.37862e-05
GO:0007156	homophilic cell adhesion	biological_process	11	78	106	14.1026	73.5849	6.1175	9.27549e-06	0.00142379
GO:0033555	multicellular organismal response to stress	biological_process	7	36	58	19.4444	62.069	6.10448	4.91413e-05	0.00569047
GO:0001653	peptide receptor activity	molecular_function	7	36	116	19.4444	31.0345	6.10448	4.91413e-05	0.00569047
GO:0008016	regulation of heart contraction	biological_process	9	56	89	16.0714	62.9213	6.07849	2.07525e-05	0.00282427
GO:0032502	developmental process	biological_process	102	2165	3463	4.71132	62.518	6.07267	1.76774e-08	8.97536e-06
GO:0097060	synaptic membrane	cellular_component	17	163	205	10.4294	79.5122	5.99824	2.71772e-06	0.000509649
GO:0072111	cell proliferation involved in kidney development	biological_process	3	8	8	37.5	100	5.98684	0.00106406	0.0505275
GO:0072073	kidney epithelium development	biological_process	3	8	18	37.5	44.4444	5.98684	0.00106406	0.0505275
GO:0051953	negative regulation of amine transport	biological_process	3	8	19	37.5	42.1053	5.98684	0.00106406	0.0505275
GO:0047555	3',5'-cyclic-GMP phosphodiesterase activity	molecular_function	3	8	13	37.5	61.5385	5.98684	0.00106406	0.0505275
GO:0042104	positive regulation of activated T cell proliferation	biological_process	3	8	18	37.5	44.4444	5.98684	0.00106406	0.0505275
GO:0040037	negative regulation of fibroblast growth factor receptor signaling pathway	biological_process	3	8	11	37.5	72.7273	5.98684	0.00106406	0.0505275
GO:0044456	synapse part	cellular_component	26	317	382	8.20189	82.9843	5.97069	7.52663e-07	0.000191075
GO:0044425	membrane part	cellular_component	150	3638	7170	4.12314	50.7392	5.94519	1.01669e-08	5.83536e-06
GO:2000697	negative regulation of epithelial cell differentiation involved in kidney development	biological_process	1	1	2	100	50	5.92415	0.0277043	0.414985
GO:2000427	positive regulation of apoptotic cell clearance	biological_process	1	1	1	100	100	5.92415	0.0277043	0.414985
GO:2000225	negative regulation of testosterone biosynthetic process	biological_process	1	1	1	100	100	5.92415	0.0277043	0.414985
GO:2000224	regulation of testosterone biosynthetic process	biological_process	1	1	2	100	50	5.92415	0.0277043	0.414985
GO:2000181	negative regulation of blood vessel morphogenesis	biological_process	1	1	1	100	100	5.92415	0.0277043	0.414985
GO:2000180	negative regulation of androgen biosynthetic process	biological_process	1	1	1	100	100	5.92415	0.0277043	0.414985
GO:2000066	positive regulation of cortisol biosynthetic process	biological_process	1	1	1	100	100	5.92415	0.0277043	0.414985
GO:2000049	positive regulation of cell-cell adhesion mediated by cadherin	biological_process	1	1	2	100	50	5.92415	0.0277043	0.414985
GO:2000047	regulation of cell-cell adhesion mediated by cadherin	biological_process	1	1	2	100	50	5.92415	0.0277043	0.414985
GO:2000019	negative regulation of male gonad development	biological_process	1	1	1	100	100	5.92415	0.0277043	0.414985
GO:0090094	metanephric cap mesenchymal cell proliferation involved in metanephros development	biological_process	1	1	1	100	100	5.92415	0.0277043	0.414985
GO:0072560	type B pancreatic cell maturation	biological_process	1	1	1	100	100	5.92415	0.0277043	0.414985
GO:0072513	positive regulation of secondary heart field cardioblast proliferation	biological_process	1	1	3	100	33.3333	5.92415	0.0277043	0.414985
GO:0072286	metanephric connecting tubule development	biological_process	1	1	1	100	100	5.92415	0.0277043	0.414985
GO:0072273	metanephric nephron morphogenesis	biological_process	1	1	1	100	100	5.92415	0.0277043	0.414985
GO:0072268	pattern specification involved in metanephros development	biological_process	1	1	3	100	33.3333	5.92415	0.0277043	0.414985
GO:0072259	metanephric interstitial cell development	biological_process	1	1	1	100	100	5.92415	0.0277043	0.414985
GO:0072239	metanephric glomerulus vasculature development	biological_process	1	1	2	100	50	5.92415	0.0277043	0.414985
GO:0072221	metanephric distal convoluted tubule development	biological_process	1	1	4	100	25	5.92415	0.0277043	0.414985
GO:0072208	metanephric smooth muscle tissue development	biological_process	1	1	1	100	100	5.92415	0.0277043	0.414985
GO:0072194	kidney smooth muscle tissue development	biological_process	1	1	1	100	100	5.92415	0.0277043	0.414985
GO:0072184	renal vesicle progenitor cell differentiation	biological_process	1	1	1	100	100	5.92415	0.0277043	0.414985
GO:0072183	negative regulation of nephron tubule epithelial cell differentiation	biological_process	1	1	2	100	50	5.92415	0.0277043	0.414985
GO:0072169	specification of posterior mesonephric tubule identity	biological_process	1	1	1	100	100	5.92415	0.0277043	0.414985
GO:0072168	specification of anterior mesonephric tubule identity	biological_process	1	1	1	100	100	5.92415	0.0277043	0.414985
GO:0072167	specification of mesonephric tubule identity	biological_process	1	1	1	100	100	5.92415	0.0277043	0.414985
GO:0072166	posterior mesonephric tubule development	biological_process	1	1	2	100	50	5.92415	0.0277043	0.414985
GO:0072086	specification of loop of Henle identity	biological_process	1	1	2	100	50	5.92415	0.0277043	0.414985
GO:0072075	metanephric mesenchyme development	biological_process	1	1	5	100	20	5.92415	0.0277043	0.414985
GO:0072074	kidney mesenchyme development	biological_process	1	1	6	100	16.6667	5.92415	0.0277043	0.414985
GO:0072040	negative regulation of mesenchymal stem cell apoptosis involved in nephron morphogenesis	biological_process	1	1	3	100	33.3333	5.92415	0.0277043	0.414985
GO:0072039	regulation of mesenchymal stem cell apoptosis involved in nephron morphogenesis	biological_process	1	1	3	100	33.3333	5.92415	0.0277043	0.414985
GO:0072028	nephron morphogenesis	biological_process	1	1	1	100	100	5.92415	0.0277043	0.414985
GO:0072027	connecting tubule development	biological_process	1	1	1	100	100	5.92415	0.0277043	0.414985
GO:0072025	distal convoluted tubule development	biological_process	1	1	4	100	25	5.92415	0.0277043	0.414985
GO:0071938	vitamin A transport	biological_process	1	1	1	100	100	5.92415	0.0277043	0.414985
GO:0071600	otic vesicle morphogenesis	biological_process	1	1	2	100	50	5.92415	0.0277043	0.414985
GO:0071464	cellular response to hydrostatic pressure	biological_process	1	1	3	100	33.3333	5.92415	0.0277043	0.414985
GO:0071462	cellular response to water	biological_process	1	1	3	100	33.3333	5.92415	0.0277043	0.414985
GO:0071065	alpha9-beta1 integrin-vascular cell adhesion molecule-1 complex	cellular_component	1	1	2	100	50	5.92415	0.0277043	0.414985
GO:0070976	TIR domain binding	molecular_function	1	1	2	100	50	5.92415	0.0277043	0.414985
GO:0070886	positive regulation of calcineurin-NFAT signaling pathway	biological_process	1	1	2	100	50	5.92415	0.0277043	0.414985
GO:0070543	response to linoleic acid	biological_process	1	1	1	100	100	5.92415	0.0277043	0.414985
GO:0061369	negative regulation of testicular blood vessel morphogenesis	biological_process	1	1	1	100	100	5.92415	0.0277043	0.414985
GO:0061354	planar cell polarity pathway involved in pericardium morphogenesis	biological_process	1	1	1	100	100	5.92415	0.0277043	0.414985
GO:0061350	planar cell polarity pathway involved in cardiac muscle tissue morphogenesis	biological_process	1	1	1	100	100	5.92415	0.0277043	0.414985
GO:0061349	planar cell polarity pathway involved in cardiac right atrium morphogenesis	biological_process	1	1	1	100	100	5.92415	0.0277043	0.414985
GO:0061348	planar cell polarity pathway involved in ventricular septum morphogenesis	biological_process	1	1	1	100	100	5.92415	0.0277043	0.414985
GO:0061347	planar cell polarity pathway involved in outflow tract morphogenesis	biological_process	1	1	1	100	100	5.92415	0.0277043	0.414985
GO:0061346	planar cell polarity pathway involved in heart morphogenesis	biological_process	1	1	1	100	100	5.92415	0.0277043	0.414985
GO:0061341	non-canonical Wnt receptor signaling pathway involved in heart development	biological_process	1	1	1	100	100	5.92415	0.0277043	0.414985
GO:0061302	smooth muscle cell-matrix adhesion	biological_process	1	1	1	100	100	5.92415	0.0277043	0.414985
GO:0061054	dermatome development	biological_process	1	1	4	100	25	5.92415	0.0277043	0.414985
GO:0060741	prostate gland stromal morphogenesis	biological_process	1	1	2	100	50	5.92415	0.0277043	0.414985
GO:0060739	mesenchymal-epithelial cell signaling involved in prostate gland development	biological_process	1	1	1	100	100	5.92415	0.0277043	0.414985
GO:0060478	acrosomal vesicle exocytosis	biological_process	1	1	2	100	50	5.92415	0.0277043	0.414985
GO:0060455	negative regulation of gastric acid secretion	biological_process	1	1	5	100	20	5.92415	0.0277043	0.414985
GO:0060453	regulation of gastric acid secretion	biological_process	1	1	6	100	16.6667	5.92415	0.0277043	0.414985
GO:0060422	peptidyl-dipeptidase inhibitor activity	molecular_function	1	1	1	100	100	5.92415	0.0277043	0.414985
GO:0060304	regulation of phosphatidylinositol dephosphorylation	biological_process	1	1	1	100	100	5.92415	0.0277043	0.414985
GO:0060210	metestrus	biological_process	1	1	1	100	100	5.92415	0.0277043	0.414985
GO:0060126	somatotropin secreting cell differentiation	biological_process	1	1	3	100	33.3333	5.92415	0.0277043	0.414985
GO:0060067	cervix development	biological_process	1	1	2	100	50	5.92415	0.0277043	0.414985
GO:0055100	adiponectin binding	molecular_function	1	1	1	100	100	5.92415	0.0277043	0.414985
GO:0055096	low-density lipoprotein particle mediated signaling	biological_process	1	1	2	100	50	5.92415	0.0277043	0.414985
GO:0055095	lipoprotein particle mediated signaling	biological_process	1	1	2	100	50	5.92415	0.0277043	0.414985
GO:0051612	negative regulation of serotonin uptake	biological_process	1	1	3	100	33.3333	5.92415	0.0277043	0.414985
GO:0051611	regulation of serotonin uptake	biological_process	1	1	3	100	33.3333	5.92415	0.0277043	0.414985
GO:0051599	response to hydrostatic pressure	biological_process	1	1	5	100	20	5.92415	0.0277043	0.414985
GO:0051581	negative regulation of neurotransmitter uptake	biological_process	1	1	3	100	33.3333	5.92415	0.0277043	0.414985
GO:0051490	negative regulation of filopodium assembly	biological_process	1	1	1	100	100	5.92415	0.0277043	0.414985
GO:0048850	hypophysis morphogenesis	biological_process	1	1	2	100	50	5.92415	0.0277043	0.414985
GO:0048799	organ maturation	biological_process	1	1	4	100	25	5.92415	0.0277043	0.414985
GO:0048630	skeletal muscle tissue growth	biological_process	1	1	4	100	25	5.92415	0.0277043	0.414985
GO:0048389	intermediate mesoderm development	biological_process	1	1	1	100	100	5.92415	0.0277043	0.414985
GO:0047394	glycerophosphoinositol inositolphosphodiesterase activity	molecular_function	1	1	1	100	100	5.92415	0.0277043	0.414985
GO:0047127	thiomorpholine-carboxylate dehydrogenase activity	molecular_function	1	1	1	100	100	5.92415	0.0277043	0.414985
GO:0046865	terpenoid transport	biological_process	1	1	1	100	100	5.92415	0.0277043	0.414985
GO:0046864	isoprenoid transport	biological_process	1	1	1	100	100	5.92415	0.0277043	0.414985
GO:0046014	negative regulation of T cell homeostatic proliferation	biological_process	1	1	1	100	100	5.92415	0.0277043	0.414985
GO:0046013	regulation of T cell homeostatic proliferation	biological_process	1	1	3	100	33.3333	5.92415	0.0277043	0.414985
GO:0045925	positive regulation of female receptivity	biological_process	1	1	2	100	50	5.92415	0.0277043	0.414985
GO:0045340	mercury ion binding	molecular_function	1	1	2	100	50	5.92415	0.0277043	0.414985
GO:0044213	intronic transcription regulatory region DNA binding	molecular_function	1	1	1	100	100	5.92415	0.0277043	0.414985
GO:0043416	regulation of skeletal muscle tissue regeneration	biological_process	1	1	3	100	33.3333	5.92415	0.0277043	0.414985
GO:0043415	positive regulation of skeletal muscle tissue regeneration	biological_process	1	1	2	100	50	5.92415	0.0277043	0.414985
GO:0043185	vascular endothelial growth factor receptor 3 binding	molecular_function	1	1	2	100	50	5.92415	0.0277043	0.414985
GO:0043181	vacuolar sequestering	biological_process	1	1	1	100	100	5.92415	0.0277043	0.414985
GO:0042738	exogenous drug catabolic process	biological_process	1	1	10	100	10	5.92415	0.0277043	0.414985
GO:0042629	mast cell granule	cellular_component	1	1	3	100	33.3333	5.92415	0.0277043	0.414985
GO:0042568	insulin-like growth factor binary complex	cellular_component	1	1	1	100	100	5.92415	0.0277043	0.414985
GO:0042567	insulin-like growth factor ternary complex	cellular_component	1	1	2	100	50	5.92415	0.0277043	0.414985
GO:0042103	positive regulation of T cell homeostatic proliferation	biological_process	1	1	1	100	100	5.92415	0.0277043	0.414985
GO:0035865	cellular response to potassium ion	biological_process	1	1	1	100	100	5.92415	0.0277043	0.414985
GO:0035864	response to potassium ion	biological_process	1	1	1	100	100	5.92415	0.0277043	0.414985
GO:0035799	ureter maturation	biological_process	1	1	4	100	25	5.92415	0.0277043	0.414985
GO:0035502	metanephric ureteric bud development	biological_process	1	1	3	100	33.3333	5.92415	0.0277043	0.414985
GO:0035374	chondroitin sulfate binding	molecular_function	1	1	1	100	100	5.92415	0.0277043	0.414985
GO:0034696	response to prostaglandin F stimulus	biological_process	1	1	1	100	100	5.92415	0.0277043	0.414985
GO:0034651	cortisol biosynthetic process	biological_process	1	1	3	100	33.3333	5.92415	0.0277043	0.414985
GO:0034650	cortisol metabolic process	biological_process	1	1	3	100	33.3333	5.92415	0.0277043	0.414985
GO:0034633	retinol transport	biological_process	1	1	1	100	100	5.92415	0.0277043	0.414985
GO:0034632	retinol transporter activity	molecular_function	1	1	1	100	100	5.92415	0.0277043	0.414985
GO:0034119	negative regulation of erythrocyte aggregation	biological_process	1	1	1	100	100	5.92415	0.0277043	0.414985
GO:0034107	negative regulation of erythrocyte clearance	biological_process	1	1	1	100	100	5.92415	0.0277043	0.414985
GO:0034106	regulation of erythrocyte clearance	biological_process	1	1	1	100	100	5.92415	0.0277043	0.414985
GO:0034014	response to triglyceride	biological_process	1	1	1	100	100	5.92415	0.0277043	0.414985
GO:0033606	chemokine receptor transport within lipid bilayer	biological_process	1	1	1	100	100	5.92415	0.0277043	0.414985
GO:0033382	maintenance of granzyme B location in T cell secretory granule	biological_process	1	1	1	100	100	5.92415	0.0277043	0.414985
GO:0033379	maintenance of protease location in T cell secretory granule	biological_process	1	1	1	100	100	5.92415	0.0277043	0.414985
GO:0033377	maintenance of protein location in T cell secretory granule	biological_process	1	1	1	100	100	5.92415	0.0277043	0.414985
GO:0033373	maintenance of protease location in mast cell secretory granule	biological_process	1	1	1	100	100	5.92415	0.0277043	0.414985
GO:0033371	T cell secretory granule organization	biological_process	1	1	1	100	100	5.92415	0.0277043	0.414985
GO:0033370	maintenance of protein location in mast cell secretory granule	biological_process	1	1	1	100	100	5.92415	0.0277043	0.414985
GO:0033080	immature T cell proliferation in thymus	biological_process	1	1	1	100	100	5.92415	0.0277043	0.414985
GO:0033079	immature T cell proliferation	biological_process	1	1	1	100	100	5.92415	0.0277043	0.414985
GO:0032913	negative regulation of transforming growth factor-beta3 production	biological_process	1	1	1	100	100	5.92415	0.0277043	0.414985
GO:0032600	chemokine receptor transport out of membrane raft	biological_process	1	1	1	100	100	5.92415	0.0277043	0.414985
GO:0032599	protein transport out of membrane raft	biological_process	1	1	1	100	100	5.92415	0.0277043	0.414985
GO:0032597	B cell receptor transport into membrane raft	biological_process	1	1	1	100	100	5.92415	0.0277043	0.414985
GO:0032596	protein transport into membrane raft	biological_process	1	1	1	100	100	5.92415	0.0277043	0.414985
GO:0032595	B cell receptor transport within lipid bilayer	biological_process	1	1	1	100	100	5.92415	0.0277043	0.414985
GO:0032487	regulation of Rap protein signal transduction	biological_process	1	1	1	100	100	5.92415	0.0277043	0.414985
GO:0032450	maltose alpha-glucosidase activity	molecular_function	1	1	2	100	50	5.92415	0.0277043	0.414985
GO:0032342	aldosterone biosynthetic process	biological_process	1	1	3	100	33.3333	5.92415	0.0277043	0.414985
GO:0032341	aldosterone metabolic process	biological_process	1	1	3	100	33.3333	5.92415	0.0277043	0.414985
GO:0031989	bombesin receptor signaling pathway	biological_process	1	1	3	100	33.3333	5.92415	0.0277043	0.414985
GO:0031948	positive regulation of glucocorticoid biosynthetic process	biological_process	1	1	1	100	100	5.92415	0.0277043	0.414985
GO:0031945	positive regulation of glucocorticoid metabolic process	biological_process	1	1	1	100	100	5.92415	0.0277043	0.414985
GO:0031835	substance P receptor binding	molecular_function	1	1	1	100	100	5.92415	0.0277043	0.414985
GO:0031834	neurokinin receptor binding	molecular_function	1	1	1	100	100	5.92415	0.0277043	0.414985
GO:0031711	bradykinin receptor binding	molecular_function	1	1	2	100	50	5.92415	0.0277043	0.414985
GO:0031686	A1 adenosine receptor binding	molecular_function	1	1	2	100	50	5.92415	0.0277043	0.414985
GO:0031583	activation of phospholipase D activity by G-protein coupled receptor protein signaling pathway	biological_process	1	1	2	100	50	5.92415	0.0277043	0.414985
GO:0030237	female sex determination	biological_process	1	1	2	100	50	5.92415	0.0277043	0.414985
GO:0015373	monovalent anion	molecular_function	1	1	1	100	100	5.92415	0.0277043	0.414985
GO:0015326	cationic amino acid transmembrane transporter activity	molecular_function	1	1	1	100	100	5.92415	0.0277043	0.414985
GO:0014904	myotube cell development	biological_process	1	1	1	100	100	5.92415	0.0277043	0.414985
GO:0014057	positive regulation of acetylcholine secretion	biological_process	1	1	3	100	33.3333	5.92415	0.0277043	0.414985
GO:0010045	response to nickel ion	biological_process	1	1	2	100	50	5.92415	0.0277043	0.414985
GO:0009956	radial pattern formation	biological_process	1	1	1	100	100	5.92415	0.0277043	0.414985
GO:0008507	sodium	molecular_function	1	1	1	100	100	5.92415	0.0277043	0.414985
GO:0008503	benzodiazepine receptor activity	molecular_function	1	1	3	100	33.3333	5.92415	0.0277043	0.414985
GO:0008241	peptidyl-dipeptidase activity	molecular_function	1	1	3	100	33.3333	5.92415	0.0277043	0.414985
GO:0008212	mineralocorticoid metabolic process	biological_process	1	1	4	100	25	5.92415	0.0277043	0.414985
GO:0008061	chitin binding	molecular_function	1	1	4	100	25	5.92415	0.0277043	0.414985
GO:0008037	cell recognition	biological_process	1	1	3	100	33.3333	5.92415	0.0277043	0.414985
GO:0008029	pentraxin receptor activity	molecular_function	1	1	1	100	100	5.92415	0.0277043	0.414985
GO:0006705	mineralocorticoid biosynthetic process	biological_process	1	1	4	100	25	5.92415	0.0277043	0.414985
GO:0005589	collagen type VI	cellular_component	1	1	1	100	100	5.92415	0.0277043	0.414985
GO:0005584	collagen type I	cellular_component	1	1	2	100	50	5.92415	0.0277043	0.414985
GO:0005577	fibrinogen complex	cellular_component	1	1	7	100	14.2857	5.92415	0.0277043	0.414985
GO:0005499	vitamin D binding	molecular_function	1	1	6	100	16.6667	5.92415	0.0277043	0.414985
GO:0005115	receptor tyrosine kinase-like orphan receptor binding	molecular_function	1	1	1	100	100	5.92415	0.0277043	0.414985
GO:0005008	hepatocyte growth factor receptor activity	molecular_function	1	1	1	100	100	5.92415	0.0277043	0.414985
GO:0004997	thyrotropin-releasing hormone receptor activity	molecular_function	1	1	2	100	50	5.92415	0.0277043	0.414985
GO:0004995	tachykinin receptor activity	molecular_function	1	1	3	100	33.3333	5.92415	0.0277043	0.414985
GO:0004990	oxytocin receptor activity	molecular_function	1	1	1	100	100	5.92415	0.0277043	0.414985
GO:0004949	cannabinoid receptor activity	molecular_function	1	1	3	100	33.3333	5.92415	0.0277043	0.414985
GO:0004946	bombesin receptor activity	molecular_function	1	1	3	100	33.3333	5.92415	0.0277043	0.414985
GO:0004687	myosin light chain kinase activity	molecular_function	1	1	3	100	33.3333	5.92415	0.0277043	0.414985
GO:0004517	nitric-oxide synthase activity	molecular_function	1	1	3	100	33.3333	5.92415	0.0277043	0.414985
GO:0004421	hydroxymethylglutaryl-CoA synthase activity	molecular_function	1	1	3	100	33.3333	5.92415	0.0277043	0.414985
GO:0003796	lysozyme activity	molecular_function	1	1	10	100	10	5.92415	0.0277043	0.414985
GO:0002741	positive regulation of cytokine secretion involved in immune response	biological_process	1	1	2	100	50	5.92415	0.0277043	0.414985
GO:0002739	regulation of cytokine secretion involved in immune response	biological_process	1	1	6	100	16.6667	5.92415	0.0277043	0.414985
GO:0002544	chronic inflammatory response	biological_process	1	1	12	100	8.33333	5.92415	0.0277043	0.414985
GO:0002238	response to molecule of fungal origin	biological_process	1	1	6	100	16.6667	5.92415	0.0277043	0.414985
GO:0002155	regulation of thyroid hormone mediated signaling pathway	biological_process	1	1	1	100	100	5.92415	0.0277043	0.414985
GO:0002153	steroid receptor RNA activator RNA binding	molecular_function	1	1	1	100	100	5.92415	0.0277043	0.414985
GO:0002095	caveolar macromolecular signaling complex	cellular_component	1	1	1	100	100	5.92415	0.0277043	0.414985
GO:0001988	positive regulation of heart rate involved in baroreceptor response to decreased systemic arterial blood pressure	biological_process	1	1	1	100	100	5.92415	0.0277043	0.414985
GO:0001864	pentraxin binding	molecular_function	1	1	1	100	100	5.92415	0.0277043	0.414985
GO:0001847	opsonin receptor activity	molecular_function	1	1	2	100	50	5.92415	0.0277043	0.414985
GO:0001634	pituitary adenylate cyclase-activating polypeptide receptor activity	molecular_function	1	1	1	100	100	5.92415	0.0277043	0.414985
GO:0001534	radial spoke	cellular_component	1	1	1	100	100	5.92415	0.0277043	0.414985
GO:0032879	regulation of localization	biological_process	49	807	1265	6.07187	63.7945	5.91492	1.68319e-07	5.16738e-05
GO:0048706	embryonic skeletal system development	biological_process	5	21	45	23.8095	46.6667	5.87927	0.00022358	0.0196765
GO:0007218	neuropeptide signaling pathway	biological_process	8	48	97	16.6667	49.4845	5.87748	4.57806e-05	0.00544469
GO:0007155	cell adhesion	biological_process	25	304	472	8.22368	64.4068	5.86721	1.17792e-06	0.000282723
GO:0034702	ion channel complex	cellular_component	14	123	186	11.3821	66.129	5.84885	7.55183e-06	0.00121575
GO:0045211	postsynaptic membrane	cellular_component	15	138	175	10.8696	78.8571	5.83016	6.34043e-06	0.00105655
GO:0001822	kidney development	biological_process	11	84	128	13.0952	65.625	5.78555	1.91006e-05	0.00266912
GO:0045202	synapse	cellular_component	25	309	365	8.09061	84.6575	5.77214	1.58785e-06	0.000374308
GO:0072202	cell differentiation involved in metanephros development	biological_process	2	4	6	50	66.6667	5.75606	0.0044249	0.142124
GO:0060732	positive regulation of inositol phosphate biosynthetic process	biological_process	2	4	6	50	66.6667	5.75606	0.0044249	0.142124
GO:0060406	positive regulation of penile erection	biological_process	2	4	7	50	57.1429	5.75606	0.0044249	0.142124
GO:0060272	embryonic skeletal joint morphogenesis	biological_process	2	4	8	50	50	5.75606	0.0044249	0.142124
GO:0060065	uterus development	biological_process	2	4	10	50	40	5.75606	0.0044249	0.142124
GO:0060047	heart contraction	biological_process	2	4	7	50	57.1429	5.75606	0.0044249	0.142124
GO:0060044	negative regulation of cardiac muscle cell proliferation	biological_process	2	4	6	50	66.6667	5.75606	0.0044249	0.142124
GO:0051957	positive regulation of amino acid transport	biological_process	2	4	6	50	66.6667	5.75606	0.0044249	0.142124
GO:0051450	myoblast proliferation	biological_process	2	4	4	50	100	5.75606	0.0044249	0.142124
GO:0045137	development of primary sexual characteristics	biological_process	2	4	9	50	44.4444	5.75606	0.0044249	0.142124
GO:0045095	keratin filament	cellular_component	2	4	88	50	4.54545	5.75606	0.0044249	0.142124
GO:0044342	type B pancreatic cell proliferation	biological_process	2	4	6	50	66.6667	5.75606	0.0044249	0.142124
GO:0043288	apocarotenoid metabolic process	biological_process	2	4	9	50	44.4444	5.75606	0.0044249	0.142124
GO:0042574	retinal metabolic process	biological_process	2	4	9	50	44.4444	5.75606	0.0044249	0.142124
GO:0030285	integral to synaptic vesicle membrane	cellular_component	2	4	4	50	100	5.75606	0.0044249	0.142124
GO:0015277	kainate selective glutamate receptor activity	molecular_function	2	4	4	50	100	5.75606	0.0044249	0.142124
GO:0014820	tonic smooth muscle contraction	biological_process	2	4	6	50	66.6667	5.75606	0.0044249	0.142124
GO:0014054	positive regulation of gamma-aminobutyric acid secretion	biological_process	2	4	6	50	66.6667	5.75606	0.0044249	0.142124
GO:0010657	muscle cell apoptosis	biological_process	2	4	5	50	80	5.75606	0.0044249	0.142124
GO:0002863	positive regulation of inflammatory response to antigenic stimulus	biological_process	2	4	12	50	33.3333	5.75606	0.0044249	0.142124
GO:0048731	system development	biological_process	29	387	581	7.49354	66.6093	5.75383	1.10837e-06	0.000270955
GO:0051050	positive regulation of transport	biological_process	22	256	443	8.59375	57.7878	5.73782	2.54935e-06	0.000487739
GO:0051049	regulation of transport	biological_process	39	599	951	6.51085	62.9863	5.72106	5.94017e-07	0.000156832
GO:0034704	calcium channel complex	cellular_component	5	22	24	22.7273	91.6667	5.70832	0.000282821	0.0236298
GO:0005179	hormone activity	molecular_function	5	22	121	22.7273	18.1818	5.70832	0.000282821	0.0236298
GO:0005891	voltage-gated calcium channel complex	cellular_component	4	15	17	26.6667	88.2353	5.64228	0.000619992	0.0389739
GO:0001508	regulation of action potential	biological_process	6	31	45	19.3548	68.8889	5.63311	0.000177156	0.0164693
GO:0016020	membrane	cellular_component	169	4341	6749	3.89311	64.3206	5.62902	3.407e-08	1.40549e-05
GO:0030425	dendrite	cellular_component	20	226	268	8.84956	84.3284	5.62085	4.70741e-06	0.000828567
GO:0050850	positive regulation of calcium-mediated signaling	biological_process	3	9	24	33.3333	37.5	5.5884	0.00156344	0.0683725
GO:0046886	positive regulation of hormone biosynthetic process	biological_process	3	9	12	33.3333	75	5.5884	0.00156344	0.0683725
GO:0032352	positive regulation of hormone metabolic process	biological_process	3	9	15	33.3333	60	5.5884	0.00156344	0.0683725
GO:0005501	retinoid binding	molecular_function	3	9	26	33.3333	34.6154	5.5884	0.00156344	0.0683725
GO:0007275	multicellular organismal development	biological_process	33	483	911	6.8323	53.0187	5.55087	2.52685e-06	0.000487739
GO:0015075	ion transmembrane transporter activity	molecular_function	32	462	727	6.92641	63.5488	5.54962	1.69373e-06	0.000378965
GO:0007193	inhibition of adenylate cyclase activity by G-protein signaling pathway	biological_process	5	23	33	21.7391	69.697	5.54785	0.000353247	0.026955
GO:0022891	substrate-specific transmembrane transporter activity	molecular_function	35	528	836	6.62879	63.1579	5.52363	1.74385e-06	0.000382857
GO:0048729	tissue morphogenesis	biological_process	16	164	307	9.7561	53.4202	5.48788	1.25993e-05	0.0018688
GO:0007411	axon guidance	biological_process	11	90	132	12.2222	68.1818	5.48362	3.69017e-05	0.00457605
GO:0022857	transmembrane transporter activity	molecular_function	37	577	930	6.41248	62.043	5.46211	1.67616e-06	0.000378965
GO:0046658	anchored to plasma membrane	cellular_component	4	16	29	25	55.1724	5.42111	0.000808724	0.0420314
GO:0008188	neuropeptide receptor activity	molecular_function	4	16	41	25	39.0244	5.42111	0.000808724	0.0420314
GO:0044057	regulation of system process	biological_process	23	290	442	7.93103	65.6109	5.41977	5.84595e-06	0.00098939
GO:0007613	memory	biological_process	8	55	72	14.5455	76.3889	5.33265	0.000124813	0.0125845
GO:0042995	cell projection	cellular_component	46	798	1061	5.76441	75.2121	5.33194	1.82534e-06	0.000382857
GO:0008285	negative regulation of cell proliferation	biological_process	22	276	429	7.97101	64.3357	5.32513	8.63446e-06	0.00134098
GO:0008528	peptide receptor activity, G-protein coupled	molecular_function	6	34	113	17.6471	30.0885	5.29255	0.000301727	0.0242872
GO:0043005	neuron projection	cellular_component	31	461	557	6.72451	82.7648	5.27408	6.40285e-06	0.00105655
GO:0050729	positive regulation of inflammatory response	biological_process	5	25	56	20	44.6429	5.25416	0.000532953	0.0353544
GO:0090030	regulation of steroid hormone biosynthetic process	biological_process	3	10	13	30	76.9231	5.24844	0.00218785	0.0877896
GO:0043567	regulation of insulin-like growth factor receptor signaling pathway	biological_process	3	10	17	30	58.8235	5.24844	0.00218785	0.0877896
GO:0010460	positive regulation of heart rate	biological_process	3	10	17	30	58.8235	5.24844	0.00218785	0.0877896
GO:0007494	midgut development	biological_process	3	10	14	30	71.4286	5.24844	0.00218785	0.0877896
GO:0007157	heterophilic cell-cell adhesion	biological_process	4	17	26	23.5294	65.3846	5.2185	0.00103464	0.0505275
GO:0005520	insulin-like growth factor binding	molecular_function	4	17	25	23.5294	68	5.2185	0.00103464	0.0505275
GO:0003156	regulation of organ formation	biological_process	4	17	31	23.5294	54.8387	5.2185	0.00103464	0.0505275
GO:0022610	biological adhesion	biological_process	28	402	643	6.96517	62.5194	5.21159	6.989e-06	0.00113903
GO:0006811	ion transport	biological_process	34	532	861	6.39098	61.7886	5.20367	4.96031e-06	0.000850403
GO:0002009	morphogenesis of an epithelium	biological_process	13	126	232	10.3175	54.3103	5.18855	4.57815e-05	0.00544469
GO:0007420	brain development	biological_process	14	142	183	9.85915	77.5956	5.17711	3.9068e-05	0.00477534
GO:0051046	regulation of secretion	biological_process	19	228	403	8.33333	56.5757	5.16669	1.92081e-05	0.00266912
GO:0043279	response to alkaloid	biological_process	9	70	102	12.8571	68.6275	5.15667	0.000126757	0.0125845
GO:0051047	positive regulation of secretion	biological_process	12	112	219	10.7143	51.1416	5.14601	6.1827e-05	0.00697588
GO:0014070	response to organic cyclic compound	biological_process	16	177	254	9.03955	69.685	5.11923	3.26503e-05	0.00418395
GO:0051966	regulation of synaptic transmission, glutamatergic	biological_process	5	26	35	19.2308	74.2857	5.1192	0.000645023	0.0399763
GO:0031280	negative regulation of cyclase activity	biological_process	5	26	36	19.2308	72.2222	5.1192	0.000645023	0.0399763
GO:0007194	negative regulation of adenylate cyclase activity	biological_process	5	26	36	19.2308	72.2222	5.1192	0.000645023	0.0399763
GO:0009888	tissue development	biological_process	21	268	503	7.83582	53.2803	5.10925	1.79546e-05	0.0026046
GO:0060324	face development	biological_process	2	5	8	40	62.5	5.07309	0.00724003	0.204004
GO:0051929	positive regulation of calcium ion transport via voltage-gated calcium channel activity	biological_process	2	5	10	40	50	5.07309	0.00724003	0.204004
GO:0045760	positive regulation of action potential	biological_process	2	5	8	40	62.5	5.07309	0.00724003	0.204004
GO:0035095	behavioral response to nicotine	biological_process	2	5	8	40	62.5	5.07309	0.00724003	0.204004
GO:0033604	negative regulation of catecholamine secretion	biological_process	2	5	9	40	55.5556	5.07309	0.00724003	0.204004
GO:0016918	retinal binding	molecular_function	2	5	11	40	45.4545	5.07309	0.00724003	0.204004
GO:0010919	regulation of inositol phosphate biosynthetic process	biological_process	2	5	7	40	71.4286	5.07309	0.00724003	0.204004
GO:0007217	tachykinin receptor signaling pathway	biological_process	2	5	7	40	71.4286	5.07309	0.00724003	0.204004
GO:0034220	ion transmembrane transport	biological_process	20	251	402	7.96813	62.4378	5.07005	2.23481e-05	0.00301038
GO:0030799	regulation of cyclic nucleotide metabolic process	biological_process	9	72	134	12.5	53.7313	5.04506	0.000158037	0.0147961
GO:0043278	response to morphine	biological_process	4	18	25	22.2222	72	5.03186	0.00130145	0.059448
GO:0014072	response to isoquinoline alkaloid	biological_process	4	18	25	22.2222	72	5.03186	0.00130145	0.059448
GO:0045761	regulation of adenylate cyclase activity	biological_process	7	48	87	14.5833	55.1724	4.99632	0.000325968	0.0254621
GO:0031279	regulation of cyclase activity	biological_process	7	48	90	14.5833	53.3333	4.99632	0.000325968	0.0254621
GO:0006821	chloride transport	biological_process	7	48	85	14.5833	56.4706	4.99632	0.000325968	0.0254621
GO:0006820	anion transport	biological_process	11	101	171	10.8911	59.0643	4.99325	0.000107533	0.0110902
GO:0051350	negative regulation of lyase activity	biological_process	5	27	37	18.5185	72.973	4.9912	0.000773846	0.0408622
GO:0014910	regulation of smooth muscle cell migration	biological_process	5	27	36	18.5185	75	4.9912	0.000773846	0.0408622
GO:0061005	cell differentiation involved in kidney development	biological_process	3	11	15	27.2727	73.3333	4.95348	0.00294692	0.107169
GO:0050848	regulation of calcium-mediated signaling	biological_process	3	11	30	27.2727	36.6667	4.95348	0.00294692	0.107169
GO:0046006	regulation of activated T cell proliferation	biological_process	3	11	25	27.2727	44	4.95348	0.00294692	0.107169
GO:0010893	positive regulation of steroid biosynthetic process	biological_process	3	11	18	27.2727	61.1111	4.95348	0.00294692	0.107169
GO:0001968	fibronectin binding	molecular_function	3	11	21	27.2727	52.381	4.95348	0.00294692	0.107169
GO:0030182	neuron differentiation	biological_process	12	118	193	10.1695	61.1399	4.92104	0.000102963	0.0107025
GO:0031226	intrinsic to plasma membrane	cellular_component	18	221	510	8.1448	43.3333	4.91291	4.30784e-05	0.00521723
GO:0043627	response to estrogen stimulus	biological_process	11	103	186	10.6796	55.3763	4.91154	0.000128467	0.0126559
GO:2000241	regulation of reproductive process	biological_process	8	62	97	12.9032	63.9175	4.87361	0.000292963	0.0237306
GO:0030817	regulation of cAMP biosynthetic process	biological_process	8	62	117	12.9032	52.9915	4.87361	0.000292963	0.0237306
GO:0015698	inorganic anion transport	biological_process	8	62	112	12.9032	55.3571	4.87361	0.000292963	0.0237306
GO:0007204	elevation of cytosolic calcium ion concentration	biological_process	8	62	141	12.9032	43.9716	4.87361	0.000292963	0.0237306
GO:0005261	cation channel activity	molecular_function	15	169	275	8.87574	61.4545	4.86987	7.08849e-05	0.00793009
GO:0034707	chloride channel complex	cellular_component	5	28	49	17.8571	57.1429	4.86953	0.000920937	0.0464019
GO:0044297	cell body	cellular_component	21	281	349	7.47331	80.5158	4.85996	3.63554e-05	0.00457074
GO:0005245	voltage-gated calcium channel activity	molecular_function	4	19	25	21.0526	76	4.85911	0.00161285	0.0695791
GO:0065007	biological regulation	biological_process	189	5255	9534	3.59657	55.1185	4.85255	1.79083e-06	0.000382857
GO:0051339	regulation of lyase activity	biological_process	7	50	93	14	53.7634	4.84794	0.000421749	0.0304235
GO:0007399	nervous system development	biological_process	19	243	307	7.81893	79.1531	4.84377	4.64191e-05	0.00547124
GO:0050789	regulation of biological process	biological_process	183	5068	9195	3.61089	55.1169	4.78304	2.17719e-06	0.000435471
GO:0051924	regulation of calcium ion transport	biological_process	9	77	136	11.6883	56.6176	4.78304	0.000265354	0.0226132
GO:0042277	peptide binding	molecular_function	12	122	236	9.83607	51.6949	4.77906	0.000141911	0.0135751
GO:0030054	cell junction	cellular_component	31	501	697	6.18762	71.8795	4.75978	3.2962e-05	0.00418395
GO:0030814	regulation of cAMP metabolic process	biological_process	8	64	119	12.5	53.7815	4.75495	0.000365555	0.0277338
GO:0005102	receptor binding	molecular_function	36	620	1132	5.80645	54.7703	4.72868	2.38784e-05	0.00318403
GO:0005254	chloride channel activity	molecular_function	6	40	68	15	58.8235	4.72031	0.000748907	0.0407367
GO:0022892	substrate-specific transporter activity	molecular_function	36	621	958	5.7971	64.8225	4.71813	2.45166e-05	0.00323643
GO:0060537	muscle tissue development	biological_process	7	52	89	13.4615	58.427	4.70728	0.000538778	0.0353851
GO:0050433	regulation of catecholamine secretion	biological_process	4	20	37	20	54.0541	4.69849	0.00197249	0.0821415
GO:0021537	telencephalon development	biological_process	4	20	27	20	74.0741	4.69849	0.00197249	0.0821415
GO:0017158	regulation of calcium ion-dependent exocytosis	biological_process	4	20	25	20	80	4.69849	0.00197249	0.0821415
GO:0008038	neuron recognition	biological_process	4	20	21	20	95.2381	4.69849	0.00197249	0.0821415
GO:0004890	GABA-A receptor activity	molecular_function	3	12	18	25	66.6667	4.69404	0.00384918	0.133367
GO:0051925	regulation of calcium ion transport via voltage-gated calcium channel activity	biological_process	5	30	45	16.6667	66.6667	4.64309	0.00127617	0.0592254
GO:0008083	growth factor activity	molecular_function	8	66	145	12.1212	45.5172	4.64107	0.000452157	0.032091
GO:0007626	locomotory behavior	biological_process	11	110	155	10	70.9677	4.64091	0.000231216	0.0202138
GO:0014706	striated muscle tissue development	biological_process	6	41	76	14.6341	53.9474	4.63618	0.000857146	0.0443733
GO:0051240	positive regulation of multicellular organismal process	biological_process	18	234	462	7.69231	50.6494	4.63225	9.05747e-05	0.00956541
GO:0040011	locomotion	biological_process	26	401	662	6.48379	60.574	4.60758	6.16818e-05	0.00697588
GO:0043269	regulation of ion transport	biological_process	16	198	323	8.08081	61.3003	4.59043	0.000125282	0.0125845
GO:0030534	adult behavior	biological_process	9	81	113	11.1111	71.6814	4.58895	0.000389519	0.028902
GO:0030808	regulation of nucleotide biosynthetic process	biological_process	8	67	127	11.9403	52.7559	4.58582	0.000501313	0.0344288
GO:0030802	regulation of cyclic nucleotide biosynthetic process	biological_process	8	67	127	11.9403	52.7559	4.58582	0.000501313	0.0344288
GO:0007154	cell communication	biological_process	22	317	480	6.94006	66.0417	4.58359	7.24929e-05	0.00803129
GO:0016337	cell-cell adhesion	biological_process	15	180	280	8.33333	64.2857	4.58146	0.00014442	0.0136177
GO:0050796	regulation of insulin secretion	biological_process	7	54	105	12.963	51.4286	4.57363	0.00068028	0.0404522
GO:0035239	tube morphogenesis	biological_process	11	112	190	9.82143	58.9474	4.56762	0.000270966	0.0229296
GO:0072132	mesenchyme morphogenesis	biological_process	2	6	8	33.3333	75	4.56234	0.010662	0.260112
GO:0070230	positive regulation of lymphocyte apoptosis	biological_process	2	6	11	33.3333	54.5455	4.56234	0.010662	0.260112
GO:0060259	regulation of feeding behavior	biological_process	2	6	11	33.3333	54.5455	4.56234	0.010662	0.260112
GO:0051967	negative regulation of synaptic transmission, glutamatergic	biological_process	2	6	8	33.3333	75	4.56234	0.010662	0.260112
GO:0048843	negative regulation of axon extension involved in axon guidance	biological_process	2	6	9	33.3333	66.6667	4.56234	0.010662	0.260112
GO:0045836	positive regulation of meiosis	biological_process	2	6	7	33.3333	85.7143	4.56234	0.010662	0.260112
GO:0034391	regulation of smooth muscle cell apoptosis	biological_process	2	6	12	33.3333	50	4.56234	0.010662	0.260112
GO:0034111	negative regulation of homotypic cell-cell adhesion	biological_process	2	6	7	33.3333	85.7143	4.56234	0.010662	0.260112
GO:0031017	exocrine pancreas development	biological_process	2	6	9	33.3333	66.6667	4.56234	0.010662	0.260112
GO:0030553	cGMP binding	molecular_function	2	6	12	33.3333	50	4.56234	0.010662	0.260112
GO:0014052	regulation of gamma-aminobutyric acid secretion	biological_process	2	6	8	33.3333	75	4.56234	0.010662	0.260112
GO:0010463	mesenchymal cell proliferation	biological_process	2	6	10	33.3333	60	4.56234	0.010662	0.260112
GO:0003341	cilium movement	biological_process	2	6	8	33.3333	75	4.56234	0.010662	0.260112
GO:0001945	lymph vessel development	biological_process	2	6	12	33.3333	50	4.56234	0.010662	0.260112
GO:0032228	regulation of synaptic transmission, GABAergic	biological_process	4	21	26	19.0476	80.7692	4.54858	0.002384	0.0922908
GO:0048545	response to steroid hormone stimulus	biological_process	17	219	387	7.76256	56.5891	4.54241	0.000126789	0.0125845
GO:0008509	anion transmembrane transporter activity	molecular_function	9	82	142	10.9756	57.7465	4.54237	0.000427083	0.0306409
GO:0048565	digestive tract development	biological_process	5	31	51	16.129	60.7843	4.53742	0.00148752	0.0674596
GO:0050795	regulation of behavior	biological_process	8	68	131	11.7647	51.9084	4.53163	0.000554711	0.0357207
GO:0032355	response to estradiol stimulus	biological_process	8	68	119	11.7647	57.1429	4.53163	0.000554711	0.0357207
GO:0042221	response to chemical stimulus	biological_process	63	1346	2313	4.68053	58.1928	4.52914	2.87399e-05	0.00371956
GO:0006874	cellular calcium ion homeostasis	biological_process	11	114	225	9.64912	50.6667	4.49599	0.000316333	0.0253086
GO:0051954	positive regulation of amine transport	biological_process	3	13	23	23.0769	56.5217	4.46324	0.00490213	0.154446
GO:0050919	negative chemotaxis	biological_process	3	13	15	23.0769	86.6667	4.46324	0.00490213	0.154446
GO:0008021	synaptic vesicle	cellular_component	9	84	93	10.7143	90.3226	4.45138	0.000511176	0.0344288
GO:0042562	hormone binding	molecular_function	5	32	67	15.625	47.7612	4.43627	0.00172354	0.0733949
GO:0010827	regulation of glucose transport	biological_process	5	32	48	15.625	66.6667	4.43627	0.00172354	0.0733949
GO:0010828	positive regulation of glucose transport	biological_process	4	22	32	18.1818	68.75	4.40817	0.00285093	0.106014
GO:0001656	metanephros development	biological_process	4	22	37	18.1818	59.4595	4.40817	0.00285093	0.106014
GO:0051969	regulation of transmission of nerve impulse	biological_process	14	169	224	8.28402	75.4464	4.39789	0.000254501	0.0219587
GO:0055074	calcium ion homeostasis	biological_process	11	117	233	9.40171	50.2146	4.39148	0.000396278	0.028902
GO:0051239	regulation of multicellular organismal process	biological_process	50	1018	1666	4.91159	61.1044	4.34941	5.72697e-05	0.00657407
GO:0050794	regulation of cellular process	biological_process	172	4824	8709	3.56551	55.391	4.33975	2.03662e-05	0.00280056
GO:0090276	regulation of peptide hormone secretion	biological_process	7	58	116	12.069	50	4.32496	0.00105086	0.0505275
GO:0019933	cAMP-mediated signaling	biological_process	7	58	106	12.069	54.717	4.32496	0.00105086	0.0505275
GO:0006936	muscle contraction	biological_process	7	58	107	12.069	54.2056	4.32496	0.00105086	0.0505275
GO:0055082	cellular chemical homeostasis	biological_process	19	270	468	7.03704	57.6923	4.31994	0.000187789	0.0172153
GO:0010033	response to organic substance	biological_process	45	890	1569	5.05618	56.724	4.31653	7.30062e-05	0.00803129
GO:0032101	regulation of response to external stimulus	biological_process	13	154	300	8.44156	51.3333	4.31542	0.000350109	0.0268709
GO:0005887	integral to plasma membrane	cellular_component	15	192	467	7.8125	41.1135	4.29087	0.000293015	0.0237306
GO:0044420	extracellular matrix part	cellular_component	9	88	181	10.2273	48.6188	4.27752	0.000720257	0.0407367
GO:0045913	positive regulation of carbohydrate metabolic process	biological_process	4	23	40	17.3913	57.5	4.27622	0.00337676	0.118871
GO:0010676	positive regulation of cellular carbohydrate metabolic process	biological_process	4	23	40	17.3913	57.5	4.27622	0.00337676	0.118871
GO:0006939	smooth muscle contraction	biological_process	4	23	37	17.3913	62.1622	4.27622	0.00337676	0.118871
GO:0046883	regulation of hormone secretion	biological_process	8	73	149	10.9589	48.9933	4.27552	0.000895001	0.0457389
GO:0003012	muscle system process	biological_process	8	73	131	10.9589	55.7252	4.27552	0.000895001	0.0457389
GO:0030154	cell differentiation	biological_process	42	817	1390	5.14076	58.777	4.27485	9.23037e-05	0.00967064
GO:0072503	cellular divalent inorganic cation homeostasis	biological_process	11	121	237	9.09091	51.0549	4.25732	0.000528673	0.0353487
GO:0051785	positive regulation of nuclear division	biological_process	3	14	30	21.4286	46.6667	4.25592	0.00611233	0.181597
GO:0048762	mesenchymal cell differentiation	biological_process	3	14	22	21.4286	63.6364	4.25592	0.00611233	0.181597
GO:0046885	regulation of hormone biosynthetic process	biological_process	3	14	18	21.4286	77.7778	4.25592	0.00611233	0.181597
GO:0045940	positive regulation of steroid metabolic process	biological_process	3	14	25	21.4286	56	4.25592	0.00611233	0.181597
GO:0045840	positive regulation of mitosis	biological_process	3	14	30	21.4286	46.6667	4.25592	0.00611233	0.181597
GO:0045823	positive regulation of heart contraction	biological_process	3	14	24	21.4286	58.3333	4.25592	0.00611233	0.181597
GO:0042755	eating behavior	biological_process	3	14	32	21.4286	43.75	4.25592	0.00611233	0.181597
GO:0030513	positive regulation of BMP signaling pathway	biological_process	3	14	24	21.4286	58.3333	4.25592	0.00611233	0.181597
GO:0030317	sperm motility	biological_process	3	14	33	21.4286	42.4242	4.25592	0.00611233	0.181597
GO:0016917	GABA receptor activity	molecular_function	3	14	21	21.4286	66.6667	4.25592	0.00611233	0.181597
GO:0007188	G-protein signaling, coupled to cAMP nucleotide second messenger	biological_process	6	46	92	13.0435	50	4.2532	0.00159008	0.0690483
GO:0005253	anion channel activity	molecular_function	6	46	76	13.0435	60.5263	4.2532	0.00159008	0.0690483
GO:0043176	amine binding	molecular_function	9	89	149	10.1124	59.7315	4.23564	0.000782168	0.0410661
GO:0051480	cytosolic calcium ion homeostasis	biological_process	8	74	159	10.8108	46.5409	4.22703	0.000979789	0.0489931
GO:0090087	regulation of peptide transport	biological_process	7	60	119	11.6667	50.4202	4.20893	0.00128761	0.0592254
GO:0002791	regulation of peptide secretion	biological_process	7	60	119	11.6667	50.4202	4.20893	0.00128761	0.0592254
GO:0050890	cognition	biological_process	12	140	175	8.57143	80	4.20635	0.000511168	0.0344288
GO:0042127	regulation of cell proliferation	biological_process	34	624	1020	5.44872	61.1765	4.18567	0.00014349	0.0136177
GO:0006875	cellular metal ion homeostasis	biological_process	12	141	276	8.51064	51.087	4.17728	0.000545129	0.0354495
GO:0001558	regulation of cell growth	biological_process	14	178	252	7.86517	70.6349	4.17217	0.000433087	0.0309037
GO:0010959	regulation of metal ion transport	biological_process	10	107	178	9.34579	60.1124	4.16247	0.000757121	0.0407367
GO:0072080	nephron tubule development	biological_process	2	7	10	28.5714	70	4.16026	0.0146552	0.323768
GO:0072009	nephron epithelium development	biological_process	2	7	10	28.5714	70	4.16026	0.0146552	0.323768
GO:0046113	nucleobase catabolic process	biological_process	2	7	9	28.5714	77.7778	4.16026	0.0146552	0.323768
GO:0046069	cGMP catabolic process	biological_process	2	7	7	28.5714	100	4.16026	0.0146552	0.323768
GO:0033630	positive regulation of cell adhesion mediated by integrin	biological_process	2	7	21	28.5714	33.3333	4.16026	0.0146552	0.323768
GO:0031994	insulin-like growth factor I binding	molecular_function	2	7	7	28.5714	100	4.16026	0.0146552	0.323768
GO:0016812	hydrolase activity, acting on carbon-nitrogen (but not peptide) bonds, in cyclic amides	molecular_function	2	7	10	28.5714	70	4.16026	0.0146552	0.323768
GO:0016338	calcium-independent cell-cell adhesion	biological_process	2	7	21	28.5714	33.3333	4.16026	0.0146552	0.323768
GO:0006208	pyrimidine base catabolic process	biological_process	2	7	8	28.5714	87.5	4.16026	0.0146552	0.323768
GO:0005184	neuropeptide hormone activity	molecular_function	2	7	19	28.5714	36.8421	4.16026	0.0146552	0.323768
GO:0003016	respiratory system process	biological_process	2	7	11	28.5714	63.6364	4.16026	0.0146552	0.323768
GO:0002861	regulation of inflammatory response to antigenic stimulus	biological_process	2	7	21	28.5714	33.3333	4.16026	0.0146552	0.323768
GO:0050804	regulation of synaptic transmission	biological_process	13	160	208	8.125	76.9231	4.15419	0.000506117	0.0344288
GO:0006935	chemotaxis	biological_process	13	160	296	8.125	54.0541	4.15419	0.000506117	0.0344288
GO:0007600	sensory perception	biological_process	12	142	1591	8.4507	8.9252	4.14847	0.000580968	0.03705
GO:0048869	cellular developmental process	biological_process	53	1128	1882	4.69858	59.9362	4.14353	0.000120381	0.012319
GO:0040013	negative regulation of locomotion	biological_process	8	76	114	10.5263	66.6667	4.13254	0.00116863	0.0549005
GO:0048878	chemical homeostasis	biological_process	23	368	651	6.25	56.5284	4.1302	0.000265513	0.0226132
GO:0072507	divalent inorganic cation homeostasis	biological_process	11	125	246	8.8	50.813	4.12864	0.000696163	0.0407367
GO:0042330	taxis	biological_process	13	161	297	8.07453	54.2088	4.12805	0.000537128	0.0353851
GO:0043025	neuronal cell body	cellular_component	18	260	323	6.92308	80.4954	4.12422	0.000336803	0.0260008
GO:0009358	polyphosphate kinase complex	cellular_component	18	260	323	6.92308	80.4954	4.12422	0.000336803	0.0260008
GO:0032103	positive regulation of response to external stimulus	biological_process	7	62	130	11.2903	47.6923	4.09785	0.00156416	0.0683725
GO:0007507	heart development	biological_process	12	144	192	8.33333	75	4.09161	0.000658607	0.0404522
GO:0031644	regulation of neurological system process	biological_process	14	182	245	7.69231	74.2857	4.07633	0.000541663	0.0353985
GO:2000543	positive regulation of gastrulation	biological_process	1	2	6	50	33.3333	4.06981	0.0546432	0.580793
GO:2000484	positive regulation of interleukin-8 secretion	biological_process	1	2	3	50	66.6667	4.06981	0.0546432	0.580793
GO:2000482	regulation of interleukin-8 secretion	biological_process	1	2	3	50	66.6667	4.06981	0.0546432	0.580793
GO:2000467	positive regulation of glycogen (starch) synthase activity	biological_process	1	2	3	50	66.6667	4.06981	0.0546432	0.580793
GO:2000344	positive regulation of acrosome reaction	biological_process	1	2	4	50	50	4.06981	0.0546432	0.580793
GO:2000304	positive regulation of ceramide biosynthetic process	biological_process	1	2	2	50	100	4.06981	0.0546432	0.580793
GO:2000303	regulation of ceramide biosynthetic process	biological_process	1	2	2	50	100	4.06981	0.0546432	0.580793
GO:2000096	positive regulation of Wnt receptor signaling pathway, planar cell polarity pathway	biological_process	1	2	3	50	66.6667	4.06981	0.0546432	0.580793
GO:2000078	positive regulation of type B pancreatic cell development	biological_process	1	2	2	50	100	4.06981	0.0546432	0.580793
GO:2000074	regulation of type B pancreatic cell development	biological_process	1	2	2	50	100	4.06981	0.0546432	0.580793
GO:0097038	perinuclear endoplasmic reticulum	cellular_component	1	2	3	50	66.6667	4.06981	0.0546432	0.580793
GO:0090185	negative regulation of kidney development	biological_process	1	2	3	50	66.6667	4.06981	0.0546432	0.580793
GO:0090154	positive regulation of sphingolipid biosynthetic process	biological_process	1	2	2	50	100	4.06981	0.0546432	0.580793
GO:0090153	regulation of sphingolipid biosynthetic process	biological_process	1	2	2	50	100	4.06981	0.0546432	0.580793
GO:0072542	protein phosphatase activator activity	molecular_function	1	2	2	50	100	4.06981	0.0546432	0.580793
GO:0072498	embryonic skeletal joint development	biological_process	1	2	4	50	50	4.06981	0.0546432	0.580793
GO:0072190	ureter urothelium development	biological_process	1	2	2	50	100	4.06981	0.0546432	0.580793
GO:0072182	regulation of nephron tubule epithelial cell differentiation	biological_process	1	2	7	50	28.5714	4.06981	0.0546432	0.580793
GO:0072160	nephron tubule epithelial cell differentiation	biological_process	1	2	2	50	100	4.06981	0.0546432	0.580793
GO:0072143	mesangial cell development	biological_process	1	2	3	50	66.6667	4.06981	0.0546432	0.580793
GO:0072141	renal interstitial cell development	biological_process	1	2	2	50	100	4.06981	0.0546432	0.580793
GO:0072136	metanephric mesenchymal cell proliferation involved in metanephros development	biological_process	1	2	2	50	100	4.06981	0.0546432	0.580793
GO:0072135	kidney mesenchymal cell proliferation	biological_process	1	2	2	50	100	4.06981	0.0546432	0.580793
GO:0072134	nephrogenic mesenchyme morphogenesis	biological_process	1	2	2	50	100	4.06981	0.0546432	0.580793
GO:0072125	negative regulation of glomerular mesangial cell proliferation	biological_process	1	2	3	50	66.6667	4.06981	0.0546432	0.580793
GO:0072050	S-shaped body morphogenesis	biological_process	1	2	5	50	40	4.06981	0.0546432	0.580793
GO:0072049	comma-shaped body morphogenesis	biological_process	1	2	4	50	50	4.06981	0.0546432	0.580793
GO:0072048	renal system pattern specification	biological_process	1	2	4	50	50	4.06981	0.0546432	0.580793
GO:0072033	renal vesicle formation	biological_process	1	2	2	50	100	4.06981	0.0546432	0.580793
GO:0071949	FAD binding	molecular_function	1	2	2	50	100	4.06981	0.0546432	0.580793
GO:0071886	1-(4-iodo-2,5-dimethoxyphenyl)propan-2-amine binding	molecular_function	1	2	2	50	100	4.06981	0.0546432	0.580793
GO:0071883	activation of MAPK activity by adrenergic receptor signaling pathway	biological_process	1	2	3	50	66.6667	4.06981	0.0546432	0.580793
GO:0071635	negative regulation of transforming growth factor-beta production	biological_process	1	2	4	50	50	4.06981	0.0546432	0.580793
GO:0071498	cellular response to fluid shear stress	biological_process	1	2	2	50	100	4.06981	0.0546432	0.580793
GO:0071476	cellular hypotonic response	biological_process	1	2	4	50	50	4.06981	0.0546432	0.580793
GO:0071253	connexin binding	molecular_function	1	2	2	50	100	4.06981	0.0546432	0.580793
GO:0070884	regulation of calcineurin-NFAT signaling pathway	biological_process	1	2	3	50	66.6667	4.06981	0.0546432	0.580793
GO:0070593	dendrite self-avoidance	biological_process	1	2	2	50	100	4.06981	0.0546432	0.580793
GO:0061205	paramesonephric duct development	biological_process	1	2	4	50	50	4.06981	0.0546432	0.580793
GO:0061004	pattern specification involved in kidney development	biological_process	1	2	4	50	50	4.06981	0.0546432	0.580793
GO:0060849	regulation of transcription involved in lymphatic endothelial cell fate commitment	biological_process	1	2	2	50	100	4.06981	0.0546432	0.580793
GO:0060750	epithelial cell proliferation involved in mammary gland duct elongation	biological_process	1	2	5	50	40	4.06981	0.0546432	0.580793
GO:0060599	lateral sprouting involved in mammary gland duct morphogenesis	biological_process	1	2	2	50	100	4.06981	0.0546432	0.580793
GO:0060414	aorta smooth muscle tissue morphogenesis	biological_process	1	2	2	50	100	4.06981	0.0546432	0.580793
GO:0060340	positive regulation of type I interferon-mediated signaling pathway	biological_process	1	2	3	50	66.6667	4.06981	0.0546432	0.580793
GO:0060137	maternal process involved in parturition	biological_process	1	2	5	50	40	4.06981	0.0546432	0.580793
GO:0060112	generation of ovulation cycle rhythm	biological_process	1	2	3	50	66.6667	4.06981	0.0546432	0.580793
GO:0060083	smooth muscle contraction involved in micturition	biological_process	1	2	4	50	50	4.06981	0.0546432	0.580793
GO:0051024	positive regulation of immunoglobulin secretion	biological_process	1	2	7	50	28.5714	4.06981	0.0546432	0.580793
GO:0050973	detection of mechanical stimulus involved in equilibrioception	biological_process	1	2	2	50	100	4.06981	0.0546432	0.580793
GO:0050962	detection of light stimulus involved in sensory perception	biological_process	1	2	10	50	20	4.06981	0.0546432	0.580793
GO:0050957	equilibrioception	biological_process	1	2	6	50	33.3333	4.06981	0.0546432	0.580793
GO:0050908	detection of light stimulus involved in visual perception	biological_process	1	2	10	50	20	4.06981	0.0546432	0.580793
GO:0050710	negative regulation of cytokine secretion	biological_process	1	2	17	50	11.7647	4.06981	0.0546432	0.580793
GO:0050654	chondroitin sulfate proteoglycan metabolic process	biological_process	1	2	4	50	50	4.06981	0.0546432	0.580793
GO:0050650	chondroitin sulfate proteoglycan biosynthetic process	biological_process	1	2	3	50	66.6667	4.06981	0.0546432	0.580793
GO:0048807	female genitalia morphogenesis	biological_process	1	2	3	50	66.6667	4.06981	0.0546432	0.580793
GO:0048793	pronephros development	biological_process	1	2	7	50	28.5714	4.06981	0.0546432	0.580793
GO:0048739	cardiac muscle fiber development	biological_process	1	2	7	50	28.5714	4.06981	0.0546432	0.580793
GO:0048149	behavioral response to ethanol	biological_process	1	2	5	50	40	4.06981	0.0546432	0.580793
GO:0047696	beta-adrenergic receptor kinase activity	molecular_function	1	2	2	50	100	4.06981	0.0546432	0.580793
GO:0046951	ketone body biosynthetic process	biological_process	1	2	3	50	66.6667	4.06981	0.0546432	0.580793
GO:0046878	positive regulation of saliva secretion	biological_process	1	2	5	50	40	4.06981	0.0546432	0.580793
GO:0046870	cadmium ion binding	molecular_function	1	2	3	50	66.6667	4.06981	0.0546432	0.580793
GO:0046591	embryonic leg joint morphogenesis	biological_process	1	2	2	50	100	4.06981	0.0546432	0.580793
GO:0046546	development of primary male sexual characteristics	biological_process	1	2	3	50	66.6667	4.06981	0.0546432	0.580793
GO:0046545	development of primary female sexual characteristics	biological_process	1	2	5	50	40	4.06981	0.0546432	0.580793
GO:0045963	negative regulation of dopamine metabolic process	biological_process	1	2	3	50	66.6667	4.06981	0.0546432	0.580793
GO:0045914	negative regulation of catecholamine metabolic process	biological_process	1	2	3	50	66.6667	4.06981	0.0546432	0.580793
GO:0045759	negative regulation of action potential	biological_process	1	2	3	50	66.6667	4.06981	0.0546432	0.580793
GO:0043252	sodium-independent organic anion transport	biological_process	1	2	2	50	100	4.06981	0.0546432	0.580793
GO:0043184	vascular endothelial growth factor receptor 2 binding	molecular_function	1	2	3	50	66.6667	4.06981	0.0546432	0.580793
GO:0043045	DNA methylation involved in embryo development	biological_process	1	2	3	50	66.6667	4.06981	0.0546432	0.580793
GO:0042905	9-cis-retinoic acid metabolic process	biological_process	1	2	7	50	28.5714	4.06981	0.0546432	0.580793
GO:0042904	9-cis-retinoic acid biosynthetic process	biological_process	1	2	7	50	28.5714	4.06981	0.0546432	0.580793
GO:0042737	drug catabolic process	biological_process	1	2	11	50	18.1818	4.06981	0.0546432	0.580793
GO:0042713	sperm ejaculation	biological_process	1	2	6	50	33.3333	4.06981	0.0546432	0.580793
GO:0042668	auditory receptor cell fate determination	biological_process	1	2	3	50	66.6667	4.06981	0.0546432	0.580793
GO:0035887	aortic smooth muscle cell differentiation	biological_process	1	2	2	50	100	4.06981	0.0546432	0.580793
GO:0035845	photoreceptor cell outer segment organization	biological_process	1	2	3	50	66.6667	4.06981	0.0546432	0.580793
GO:0035630	bone mineralization involved in bone maturation	biological_process	1	2	3	50	66.6667	4.06981	0.0546432	0.580793
GO:0035238	vitamin A biosynthetic process	biological_process	1	2	7	50	28.5714	4.06981	0.0546432	0.580793
GO:0035111	leg joint morphogenesis	biological_process	1	2	2	50	100	4.06981	0.0546432	0.580793
GO:0034351	negative regulation of glial cell apoptosis	biological_process	1	2	4	50	50	4.06981	0.0546432	0.580793
GO:0034350	regulation of glial cell apoptosis	biological_process	1	2	4	50	50	4.06981	0.0546432	0.580793
GO:0034118	regulation of erythrocyte aggregation	biological_process	1	2	2	50	100	4.06981	0.0546432	0.580793
GO:0034059	response to anoxia	biological_process	1	2	3	50	66.6667	4.06981	0.0546432	0.580793
GO:0033602	negative regulation of dopamine secretion	biological_process	1	2	3	50	66.6667	4.06981	0.0546432	0.580793
GO:0033364	mast cell secretory granule organization	biological_process	1	2	2	50	100	4.06981	0.0546432	0.580793
GO:0033239	negative regulation of cellular amine metabolic process	biological_process	1	2	4	50	50	4.06981	0.0546432	0.580793
GO:0033142	progesterone receptor binding	molecular_function	1	2	2	50	100	4.06981	0.0546432	0.580793
GO:0032962	positive regulation of inositol trisphosphate biosynthetic process	biological_process	1	2	3	50	66.6667	4.06981	0.0546432	0.580793
GO:0032960	regulation of inositol trisphosphate biosynthetic process	biological_process	1	2	3	50	66.6667	4.06981	0.0546432	0.580793
GO:0032615	interleukin-12 production	biological_process	1	2	2	50	100	4.06981	0.0546432	0.580793
GO:0032613	interleukin-10 production	biological_process	1	2	2	50	100	4.06981	0.0546432	0.580793
GO:0032594	protein transport within lipid bilayer	biological_process	1	2	2	50	100	4.06981	0.0546432	0.580793
GO:0032349	positive regulation of aldosterone biosynthetic process	biological_process	1	2	2	50	100	4.06981	0.0546432	0.580793
GO:0032346	positive regulation of aldosterone metabolic process	biological_process	1	2	2	50	100	4.06981	0.0546432	0.580793
GO:0032224	positive regulation of synaptic transmission, cholinergic	biological_process	1	2	7	50	28.5714	4.06981	0.0546432	0.580793
GO:0031914	negative regulation of synaptic plasticity	biological_process	1	2	2	50	100	4.06981	0.0546432	0.580793
GO:0031489	myosin V binding	molecular_function	1	2	4	50	50	4.06981	0.0546432	0.580793
GO:0031404	chloride ion binding	molecular_function	1	2	6	50	33.3333	4.06981	0.0546432	0.580793
GO:0031314	extrinsic to mitochondrial inner membrane	cellular_component	1	2	2	50	100	4.06981	0.0546432	0.580793
GO:0030997	regulation of centriole-centriole cohesion	biological_process	1	2	2	50	100	4.06981	0.0546432	0.580793
GO:0030252	growth hormone secretion	biological_process	1	2	5	50	40	4.06981	0.0546432	0.580793
GO:0021891	olfactory bulb interneuron development	biological_process	1	2	3	50	66.6667	4.06981	0.0546432	0.580793
GO:0021877	forebrain neuron fate commitment	biological_process	1	2	4	50	50	4.06981	0.0546432	0.580793
GO:0019067	viral assembly, maturation, egress, and release	biological_process	1	2	2	50	100	4.06981	0.0546432	0.580793
GO:0017081	chloride channel regulator activity	molecular_function	1	2	4	50	50	4.06981	0.0546432	0.580793
GO:0017055	negative regulation of RNA polymerase II transcriptional preinitiation complex assembly	biological_process	1	2	2	50	100	4.06981	0.0546432	0.580793
GO:0016941	natriuretic peptide receptor activity	molecular_function	1	2	3	50	66.6667	4.06981	0.0546432	0.580793
GO:0016492	neurotensin receptor activity, G-protein coupled	molecular_function	1	2	2	50	100	4.06981	0.0546432	0.580793
[truncated: 12,568 more rows]

## Sheet: VD_KEGG
GO-Elite ORA Results
[truncated: 240 more rows]

## Sheet: VD_GOassoc
Ensembl	symbol	GeneOntology
[truncated: 22,269 more rows]

[truncated: 1 more sheets: VD_KEGGassoc]
