# Supplementary material for: Laminar and Dorsoventral Molecular Organization of the Medial Entorhinal Cortex Revealed by Large-scale Anatomical Analysis of Gene Expression
Source: PLoS Comput Biol. 2015 Jan 23;11(1):e1004032. doi: 10.1371/journal.pcbi.1004032 (PMC4304787; doi:10.1371/journal.pcbi.1004032)
Supplement: S9 Dataset — (XLS) [file pcbi.1004032.s016.xls]

## Sheet: README
This file contains all the genes included in disease-related gene lists in Figure 9

## Sheet: ADKEGG
Symbol	Iseries	Name	Entrez
Ide	68845759	insulin degrading enzyme	15925
Snca	79904550	synuclein, alpha	20617
Snca	988	synuclein, alpha	20617
Snca	990	synuclein, alpha	20617
Ndufab1	69174341	NADH dehydrogenase (ubiquinone) 1, alpha/beta subcomplex, 1	70316
Cox5a	70445676	cytochrome c oxidase, subunit Va	12858
Cox5a	70445676	cytochrome c oxidase, subunit Va	12858
1500003O03Rik	71656674	RIKEN cDNA 1500003O03 gene	56398
App	107	amyloid beta (A4) precursor protein	11820
App	105	amyloid beta (A4) precursor protein	11820
Grin2b	69257725	glutamate receptor, ionotropic, NMDA2B (epsilon 2)	14812
Apoe	77620395	apolipoprotein E	11816
Apoe	67936406	apolipoprotein E	11816
Grin2c	75197492	glutamate receptor, ionotropic, NMDA2C (epsilon 3)	14813
Grin2d	71307400	glutamate receptor, ionotropic, NMDA2D (epsilon 4)	14814
Il1b	75694738	interleukin 1 beta	16176
Psenen	69173331	presenilin enhancer 2 homolog (C. elegans)	66340
Fas	69981151	Fas (TNF receptor superfamily member)	14102
Grin2a	71307394	glutamate receptor, ionotropic, NMDA2A (epsilon 1)	14811
Fadd	68191366	Fas (TNFRSF6)-associated via death domain	14082
Cox6c	71280952	cytochrome c oxidase, subunit VIc	12864
Mapk1	68744976	mitogen activated protein kinase 1	26413
Ryr3	71325426	ryanodine receptor 3	20192
Ryr3	77904836	ryanodine receptor 3	20192
Bace2	144	beta-site APP-cleaving enzyme 2	56175
Mapk3	71608206	mitogen activated protein kinase 3	26417
Bace1	69528046	beta-site APP cleaving enzyme 1	23821
Atp5c1	73513447	ATP synthase, H+ transporting, mitochondrial F1 complex, gamma polypeptide 1	11949
Eif2ak3	2182	eukaryotic translation initiation factor 2 alpha kinase 3	13666
BC002163	68076547	cDNA sequence BC002163	170658
BC002163	70918976	cDNA sequence BC002163	170658
Cdk5r1	249	cyclin-dependent kinase 5, regulatory subunit (p35) 1	12569
Cdk5r1	248	cyclin-dependent kinase 5, regulatory subunit (p35) 1	12569
Cox7b	176780	cytochrome c oxidase subunit VIIb	66142
Cox7c	70793911	cytochrome c oxidase, subunit VIIc	12867
2010110P09Rik	69202232	RIKEN cDNA 2010110P09 gene	70261
Mme	69549162	membrane metallo endopeptidase	17380
Cox6b1	71724561	cytochrome c oxidase, subunit VIb polypeptide 1	110323
Cox6b2	69838649	cytochrome c oxidase subunit VIb polypeptide 2	333182
Lpl	79750675	lipoprotein lipase	16956
Cox8b	68744779	cytochrome c oxidase, subunit VIIIb	12869
Grin1	1586	glutamate receptor, ionotropic, NMDA1 (zeta 1)	14810
Grin1	79632316	glutamate receptor, ionotropic, NMDA1 (zeta 1)	14810
Grin1	534	glutamate receptor, ionotropic, NMDA1 (zeta 1)	14810
Cox8a	69568986	cytochrome c oxidase, subunit VIIIa	12868
Cacna1s	70723167	calcium channel, voltage-dependent, L type, alpha 1S subunit	12292
Cacna1s	71307208	calcium channel, voltage-dependent, L type, alpha 1S subunit	12292
Atf6	69288656	activating transcription factor 6	226641
Atp2a2	69526958	ATPase, Ca++ transporting, cardiac muscle, slow twitch 2	11938
Atp2a3	71608195	ATPase, Ca++ transporting, ubiquitous	53313
Ndufv1	69015572	NADH dehydrogenase (ubiquinone) flavoprotein 1	17995
Atp2a1	532675	ATPase, Ca++ transporting, cardiac muscle, fast twitch 1	11937
Ndufv2	68080679	NADH dehydrogenase (ubiquinone) flavoprotein 2	72900
Ndufv2	71213788	NADH dehydrogenase (ubiquinone) flavoprotein 2	72900
Cox6a2	68545650	cytochrome c oxidase, subunit VI a, polypeptide 2	12862
Cox6a1	69080022	cytochrome c oxidase, subunit VI a, polypeptide 1	12861
Cacna1f	69236903	calcium channel, voltage-dependent, alpha 1F subunit	54652
Cacna1f	69236903	calcium channel, voltage-dependent, alpha 1F subunit	54652
Cacna1d	68798037	calcium channel, voltage-dependent, L type, alpha 1D subunit	12289
Atp5d	81600110	ATP synthase, H+ transporting, mitochondrial F1 complex, delta subunit	66043
Uqcrc2	72723	ubiquinol cytochrome c reductase core protein 2	67003
Atp5e	69173370	ATP synthase, H+ transporting, mitochondrial F1 complex, epsilon subunit	67126
Uqcrc1	68744540	ubiquinol-cytochrome c reductase core protein 1	22273
Uqcrc1	68321668	ubiquinol-cytochrome c reductase core protein 1	22273
Atp5b	70528264	ATP synthase, H+ transporting mitochondrial F1 complex, beta subunit	11947
Cyc1	323186	cytochrome c-1	66445
Uqcrfs1	70565401	ubiquinol-cytochrome c reductase, Rieske iron-sulfur polypeptide 1	66694
Uqcrq	68161463	ubiquinol-cytochrome c reductase, complex III subunit VII	22272
Ndufs7	70526029	NADH dehydrogenase (ubiquinone) Fe-S protein 7	75406
Ndufs6	75214950	NADH dehydrogenase (ubiquinone) Fe-S protein 6	407785
Plcb3	68632942	phospholipase C, beta 3	18797
Casp3	70431217	caspase 3	12367
Plcb4	70300828	phospholipase C, beta 4	18798
Ndufs4	393253	NADH dehydrogenase (ubiquinone) Fe-S protein 4	17993
3000002C10Rik	69407397	RIKEN cDNA 3000002C10 gene	378954
Casp9	1682	caspase 9	12371
Casp7	68443092	caspase 7	12369
Mapt	80525654	microtubule-associated protein tau	17762
Casp8	68193061	caspase 8	12370
Ndufs8	68910967	NADH dehydrogenase (ubiquinone) Fe-S protein 8	225887
Atp5o	1159	ATP synthase, H+ transporting, mitochondrial F1 complex, O subunit	28080
Atp5o	576416	ATP synthase, H+ transporting, mitochondrial F1 complex, O subunit	28080
Ndufs3	67767465	NADH dehydrogenase (ubiquinone) Fe-S protein 3	68349
Plcb1	69783292	phospholipase C, beta 1	18795
Ndufs2	634469	NADH dehydrogenase (ubiquinone) Fe-S protein 2	226646
Plcb2	73514821	phospholipase C, beta 2	18796
Atp5h	67765702	ATP synthase, H+ transporting, mitochondrial F0 complex, subunit d	71679
Ndufs1	2422	NADH dehydrogenase (ubiquinone) Fe-S protein 1	227197
Atp5j	125	ATP synthase, H+ transporting, mitochondrial F0 complex, subunit F	11957
Ndufb10	71608213	NADH dehydrogenase (ubiquinone) 1 beta subcomplex, 10	68342
Adam10	69514738	a disintegrin and metallopeptidase domain 10	11487
Cyct	75860968	cytochrome c, testis	13067
Cycs	68546299	cytochrome c, somatic	13063
Ndufc2	81599620	NADH dehydrogenase (ubiquinone) 1, subcomplex unknown, 2	68197
Cox4i2	69113680	cytochrome c oxidase subunit IV isoform 2	84682
Cox4i1	69568980	cytochrome c oxidase subunit IV isoform 1	12857
Ndufc1	69782151	NADH dehydrogenase (ubiquinone) 1, subcomplex unknown, 1	66377
Ndufa10	67881785	NADH dehydrogenase (ubiquinone) 1 alpha subcomplex 10	67273
Cdk5	245	cyclin-dependent kinase 5	12568
Cdk5	246	cyclin-dependent kinase 5	12568
Psen1	849	presenilin 1	19164
Psen1	79760446	presenilin 1	19164
Gnaq	71280511	guanine nucleotide binding protein, alpha q polypeptide	14682
Uqcrh	71763912	ubiquinol-cytochrome c reductase hinge protein	66576
Psen2	70539161	presenilin 2	19165
Ern1	71021171	endoplasmic reticulum (ER) to nucleus signalling 1	78943
Adam17	75988237	a disintegrin and metallopeptidase domain 17	11491
Uqcrb	293241	ubiquinol-cytochrome c reductase binding protein	67530
Bid	68076884	BH3 interacting domain death agonist	12122
Ndufb3	70473927	NADH dehydrogenase (ubiquinone) 1 beta subcomplex 3	66495
Ndufb4	68745006	NADH dehydrogenase (ubiquinone) 1 beta subcomplex 4	68194
Ndufb5	71763831	NADH dehydrogenase (ubiquinone) 1 beta subcomplex, 5	66046
Tnf	69981127	tumor necrosis factor	21926
Ndufb6	70295894	NADH dehydrogenase (ubiquinone) 1 beta subcomplex, 6	230075
Ndufb7	68545312	NADH dehydrogenase (ubiquinone) 1 beta subcomplex, 7	66916
Aph1a	1991	anterior pharynx defective 1a homolog (C. elegans)	226548
Ndufb8	71234620	NADH dehydrogenase (ubiquinone) 1 beta subcomplex 8	67264
Ndufb9	68631911	NADH dehydrogenase (ubiquinone) 1 beta subcomplex, 9	66218
Aph1c	69352730	anterior pharynx defective 1c homolog (C. elegans)	68318
Ppp3r1	71608201	protein phosphatase 3, regulatory subunit B, alpha isoform (calcineurin B, type I)	19058
Ppp3r1	70812895	protein phosphatase 3, regulatory subunit B, alpha isoform (calcineurin B, type I)	19058
Ppp3r2	69817252	protein phosphatase 3, regulatory subunit B, alpha isoform (calcineurin B, type II)	19059
Atp5g1	73513453	ATP synthase, H+ transporting, mitochondrial F0 complex, subunit c (subunit 9), isoform 1	11951
Cox7a2l	81599622	cytochrome c oxidase subunit VIIa polypeptide 2-like	20463
Atp5g3	69526970	ATP synthase, H+ transporting, mitochondrial F0 complex, subunit c (subunit 9), isoform 3	228033
Ndufb2	70429309	NADH dehydrogenase (ubiquinone) 1 beta subcomplex, 2	68198
Tnfrsf1a	2690	tumor necrosis factor receptor superfamily, member 1a	21937
Calml3	71724554	calmodulin-like 3	70405
Ppp3cb	71325360	protein phosphatase 3, catalytic subunit, beta isoform	19056
Ppp3cc	70784994	protein phosphatase 3, catalytic subunit, gamma isoform	19057
Ppp3ca	69817246	protein phosphatase 3, catalytic subunit, alpha isoform	19055
Gapdh	70276861	glyceraldehyde-3-phosphate dehydrogenase	407972
Ndufa4	69782139	NADH dehydrogenase (ubiquinone) 1 alpha subcomplex, 4	17992
Ndufa5	68522460	NADH dehydrogenase (ubiquinone) 1 alpha subcomplex, 5	68202
Ndufa2	81599652	NADH dehydrogenase (ubiquinone) 1 alpha subcomplex, 2	17991
Ndufa2	512999	NADH dehydrogenase (ubiquinone) 1 alpha subcomplex, 2	17991
Ndufa3	73716566	NADH dehydrogenase (ubiquinone) 1 alpha subcomplex, 3	66091
Cox7a2	68301443	cytochrome c oxidase, subunit VIIa 2	12866
Nos1	71234633	nitric oxide synthase 1, neuronal	18125
Cox7a1	74509440	cytochrome c oxidase, subunit VIIa 1	12865
Ndufa8	386020	NADH dehydrogenase (ubiquinone) 1 alpha subcomplex, 8	68375
Ndufa9	70523706	NADH dehydrogenase (ubiquinone) 1 alpha subcomplex, 9	66108
Ndufa6	69114998	NADH dehydrogenase (ubiquinone) 1 alpha subcomplex, 6 (B14)	67130
Ndufa7	69838286	NADH dehydrogenase (ubiquinone) 1 alpha subcomplex, 7 (B14.5a)	66416
Atp5f1	69113524	ATP synthase, H+ transporting, mitochondrial F0 complex, subunit b, isoform 1	11950
Bad	69528052	Bcl-associated death promoter	12015
Capn2	69540345	calpain 2	12334
Capn2	77798987	calpain 2	12334
Itpr3	74059341	inositol 1,4,5-triphosphate receptor 3	16440
Ndufa1	71763492	NADH dehydrogenase (ubiquinone) 1 alpha subcomplex, 1	54405
Itpr1	69201606	inositol 1,4,5-triphosphate receptor 1	16438
Capn1	70528444	calpain 1	12333
Itpr2	70812805	inositol 1,4,5-triphosphate receptor 2	16439
Itpr2	69257987	inositol 1,4,5-triphosphate receptor 2	16439
Sdha	67815548	succinate dehydrogenase complex, subunit A, flavoprotein (Fp)	66945
Ncstn	638705	nicastrin	59287
Sdhb	686214	succinate dehydrogenase complex, subunit B, iron sulfur (Ip)	67680
Lrp1	69736244	low density lipoprotein receptor-related protein 1	16971
Gsk3b	68269508	glycogen synthase kinase 3 beta	56637
Sdhc	68269302	succinate dehydrogenase complex, subunit C, integral membrane protein	66052
Casp12	71656059	caspase 12	12364
Sdhd	69873463	succinate dehydrogenase complex, subunit D, integral membrane protein	66925
Calm4	68798322	calmodulin 4	80796
Calm3	186	calmodulin 3	12315
Atp5a1	1580	ATP synthase, H+ transporting, mitochondrial F1 complex, alpha subunit, isoform 1	11946
Apaf1	68745275	apoptotic peptidase activating factor 1	11783
Apbb1	2034	amyloid beta (A4) precursor protein-binding, family B, member 1	11785
Calm2	183	calmodulin 2	12314
Calm1	180	calmodulin 1	12313
Calm1	181	calmodulin 1	12313

## Sheet: ADrisk
Symbol	Iseries	Name	Entrez
Cd33	75694274	CD33 antigen	12489
Cugbp1	556983	CUG triplet repeat, RNA binding protein 1	13046
Cugbp1	70812871	CUG triplet repeat, RNA binding protein 1	13046
Mef2c	669	myocyte enhancer factor 2C	17260
Mef2c	668	myocyte enhancer factor 2C	17260
Mef2c	79677145	myocyte enhancer factor 2C	17260
Crry	2126	complement receptor related protein	12946
Clu	276	clusterin	12759
Clu	277	clusterin	12759
Clu	77800883	clusterin	12759
Bin1	69529292	bridging integrator 1	30948
Ms4a6b	74357600	membrane-spanning 4-domains, subfamily A, member 6B	69774
Ms4a6d	68637802	membrane-spanning 4-domains, subfamily A, member 6D	68774
Inpp5d	69735461	inositol polyphosphate-5-phosphatase D	16331
Epha1	73584807	Eph receptor A1	13835
Abca7	74431128	ATP-binding cassette, sub-family A (ABC1), member 7	27403
Zcwpw1	74510314	zinc finger, CW type with PWWP domain 1	381678
Plekhc1	68499479	pleckstrin homology domain containing, family C (with FERM domain) member 1	218952
Picalm	68301539	phosphatidylinositol binding clathrin assembly protein	233489
Txndc3	69114555	thioredoxin domain containing 3 (spermatozoa)	73412
Dsg2	76135549	desmoglein 2	13511
Sorl1	69885654	sortilin-related receptor, LDLR class A repeats-containing	20660
Ptk2b	71920502	PTK2 protein tyrosine kinase 2 beta	19229
Cd2ap	69540581	CD2-associated protein	12488
F730031O20Rik	71809157	RIKEN cDNA F730031O20 gene	320664
Ms4a6c	68744158	membrane-spanning 4-domains, subfamily A, member 6C	73656
App	107	amyloid beta (A4) precursor protein	11820
App	105	amyloid beta (A4) precursor protein	11820
Psen1	849	presenilin 1	19164
Psen1	79760446	presenilin 1	19164
Psen2	70539161	presenilin 2	19165
Apoe	77620395	apolipoprotein E	11816
Apoe	67936406	apolipoprotein E	11816

## Sheet: PDKEGG
Symbol	Iseries	Name	Entrez
Sncaip	76081913	synuclein, alpha interacting protein (synphilin)	67847
Slc6a3	979	solute carrier family 6 (neurotransmitter transporter, dopamine), member 3	13162
Slc6a3	79761025	solute carrier family 6 (neurotransmitter transporter, dopamine), member 3	13162
Snca	79904550	synuclein, alpha	20617
Snca	988	synuclein, alpha	20617
Snca	990	synuclein, alpha	20617
Ndufab1	69174341	NADH dehydrogenase (ubiquinone) 1, alpha/beta subcomplex, 1	70316
Cox5a	70445676	cytochrome c oxidase, subunit Va	12858
Cox5b	74743435	cytochrome c oxidase, subunit Vb	12859
Htra2	69262306	HtrA serine peptidase 2	64704
Ube1y1	74821753	ubiquitin-activating enzyme E1, Chr Y 1	22202
Ube2j1	68666720	ubiquitin-conjugating enzyme E2, J1	56228
Ube2j2	77620443	ubiquitin-conjugating enzyme E2, J2 homolog (yeast)	140499
Cox6c	71280952	cytochrome c oxidase, subunit VIc	12864
Slc25a31	69114821	solute carrier family 25 (mitochondrial carrier; adenine nucleotide translocator), member 31	73333
Atp5c1	73513447	ATP synthase, H+ transporting, mitochondrial F1 complex, gamma polypeptide 1	11949
Lrrk2	73497609	leucine-rich repeat kinase 2	66725
Uba52	69013702	ubiquitin A-52 residue ribosomal protein fusion product 1	22186
BC002163	68076547	cDNA sequence BC002163	170658
BC002163	70918976	cDNA sequence BC002163	170658
Cox7b	176780	cytochrome c oxidase subunit VIIb	66142
Cox7c	70793911	cytochrome c oxidase, subunit VIIc	12867
Cox6b1	71724561	cytochrome c oxidase, subunit VIb polypeptide 1	110323
Cox6b2	69838649	cytochrome c oxidase subunit VIb polypeptide 2	333182
Cox8b	68744779	cytochrome c oxidase, subunit VIIIb	12869
Cox8a	69568986	cytochrome c oxidase, subunit VIIIa	12868
Ube2l6	68269295	ubiquitin-conjugating enzyme E2L 6	56791
Vdac2	1889	voltage-dependent anion channel 2	22334
Ube2l3	71378583	ubiquitin-conjugating enzyme E2L 3	22195
Vdac3	1550	voltage-dependent anion channel 3	22335
Vdac1	70918898	voltage-dependent anion channel 1	22333
Vdac1	70194916	voltage-dependent anion channel 1	22333
Gpr37	2272	G protein-coupled receptor 37	14763
Ndufv1	69015572	NADH dehydrogenase (ubiquinone) flavoprotein 1	17995
Ppid	71724004	peptidylprolyl isomerase D (cyclophilin D)	67738
Ndufv2	68080679	NADH dehydrogenase (ubiquinone) flavoprotein 2	72900
Ndufv2	71213788	NADH dehydrogenase (ubiquinone) flavoprotein 2	72900
Cox6a2	68545650	cytochrome c oxidase, subunit VI a, polypeptide 2	12862
Cox6a1	69080022	cytochrome c oxidase, subunit VI a, polypeptide 1	12861
Atp5d	81600110	ATP synthase, H+ transporting, mitochondrial F1 complex, delta subunit	66043
Uqcrc2	72723	ubiquinol cytochrome c reductase core protein 2	67003
Atp5e	69173370	ATP synthase, H+ transporting, mitochondrial F1 complex, epsilon subunit	67126
Uqcrc1	68744540	ubiquinol-cytochrome c reductase core protein 1	22273
Uqcrc1	68321668	ubiquinol-cytochrome c reductase core protein 1	22273
Ube2g1	70194510	ubiquitin-conjugating enzyme E2G 1 (UBC7 homolog, C. elegans)	67128
Atp5b	70528264	ATP synthase, H+ transporting mitochondrial F1 complex, beta subunit	11947
Ube2g2	1548	ubiquitin-conjugating enzyme E2G 2	22213
Uchl1	1089	ubiquitin carboxy-terminal hydrolase L1	22223
Uchl1	79632309	ubiquitin carboxy-terminal hydrolase L1	22223
Cyc1	323186	cytochrome c-1	66445
Pink1	69783208	PTEN induced putative kinase 1	68943
Uqcrfs1	70565401	ubiquinol-cytochrome c reductase, Rieske iron-sulfur polypeptide 1	66694
Uqcrq	68161463	ubiquinol-cytochrome c reductase, complex III subunit VII	22272
Ndufs7	70526029	NADH dehydrogenase (ubiquinone) Fe-S protein 7	75406
Ndufs6	75214950	NADH dehydrogenase (ubiquinone) Fe-S protein 6	407785
Casp3	70431217	caspase 3	12367
Ndufs4	393253	NADH dehydrogenase (ubiquinone) Fe-S protein 4	17993
Casp9	1682	caspase 9	12371
Ndufs8	68910967	NADH dehydrogenase (ubiquinone) Fe-S protein 8	225887
Atp5o	1159	ATP synthase, H+ transporting, mitochondrial F1 complex, O subunit	28080
Atp5o	576416	ATP synthase, H+ transporting, mitochondrial F1 complex, O subunit	28080
Ndufs3	67767465	NADH dehydrogenase (ubiquinone) Fe-S protein 3	68349
Atp5h	67765702	ATP synthase, H+ transporting, mitochondrial F0 complex, subunit d	71679
Ndufs2	634469	NADH dehydrogenase (ubiquinone) Fe-S protein 2	226646
Ndufs1	2422	NADH dehydrogenase (ubiquinone) Fe-S protein 1	227197
Atp5j	125	ATP synthase, H+ transporting, mitochondrial F0 complex, subunit F	11957
Ndufb10	71608213	NADH dehydrogenase (ubiquinone) 1 beta subcomplex, 10	68342
Slc25a4	68797490	solute carrier family 25 (mitochondrial carrier, adenine nucleotide translocator), member 4	11739
Slc25a5	2592	solute carrier family 25 (mitochondrial carrier, adenine nucleotide translocator), member 5	11740
Cyct	75860968	cytochrome c, testis	13067
Cycs	68546299	cytochrome c, somatic	13063
Ndufc2	81599620	NADH dehydrogenase (ubiquinone) 1, subcomplex unknown, 2	68197
Cox4i2	69113680	cytochrome c oxidase subunit IV isoform 2	84682
Cox4i1	69568980	cytochrome c oxidase subunit IV isoform 1	12857
Ndufc1	69782151	NADH dehydrogenase (ubiquinone) 1, subcomplex unknown, 1	66377
Ndufa10	67881785	NADH dehydrogenase (ubiquinone) 1 alpha subcomplex 10	67273
2810422J05Rik	69013143	RIKEN cDNA 2810422J05 gene	75620
Uqcrh	71763912	ubiquinol-cytochrome c reductase hinge protein	66576
Uqcrb	293241	ubiquinol-cytochrome c reductase binding protein	67530
Ndufb3	70473927	NADH dehydrogenase (ubiquinone) 1 beta subcomplex 3	66495
Ndufb4	68745006	NADH dehydrogenase (ubiquinone) 1 beta subcomplex 4	68194
Ndufb5	71763831	NADH dehydrogenase (ubiquinone) 1 beta subcomplex, 5	66046
Ndufb6	70295894	NADH dehydrogenase (ubiquinone) 1 beta subcomplex, 6	230075
Ndufb7	68545312	NADH dehydrogenase (ubiquinone) 1 beta subcomplex, 7	66916
Ndufb8	71234620	NADH dehydrogenase (ubiquinone) 1 beta subcomplex 8	67264
Ndufb9	68631911	NADH dehydrogenase (ubiquinone) 1 beta subcomplex, 9	66218
Th	1058	tyrosine hydroxylase	21823
Cox7a2l	81599622	cytochrome c oxidase subunit VIIa polypeptide 2-like	20463
Atp5g1	73513453	ATP synthase, H+ transporting, mitochondrial F0 complex, subunit c (subunit 9), isoform 1	11951
Atp5g3	69526970	ATP synthase, H+ transporting, mitochondrial F0 complex, subunit c (subunit 9), isoform 3	228033
Ndufb2	70429309	NADH dehydrogenase (ubiquinone) 1 beta subcomplex, 2	68198
Ndufa4	69782139	NADH dehydrogenase (ubiquinone) 1 alpha subcomplex, 4	17992
Ndufa5	68522460	NADH dehydrogenase (ubiquinone) 1 alpha subcomplex, 5	68202
Ndufa2	81599652	NADH dehydrogenase (ubiquinone) 1 alpha subcomplex, 2	17991
Ndufa2	512999	NADH dehydrogenase (ubiquinone) 1 alpha subcomplex, 2	17991
Cox7a2	68301443	cytochrome c oxidase, subunit VIIa 2	12866
Ndufa3	73716566	NADH dehydrogenase (ubiquinone) 1 alpha subcomplex, 3	66091
Ndufa8	386020	NADH dehydrogenase (ubiquinone) 1 alpha subcomplex, 8	68375
Cox7a1	74509440	cytochrome c oxidase, subunit VIIa 1	12865
Ndufa9	70523706	NADH dehydrogenase (ubiquinone) 1 alpha subcomplex, 9	66108
Ndufa6	69114998	NADH dehydrogenase (ubiquinone) 1 alpha subcomplex, 6 (B14)	67130
Ndufa7	69838286	NADH dehydrogenase (ubiquinone) 1 alpha subcomplex, 7 (B14.5a)	66416
Atp5f1	69113524	ATP synthase, H+ transporting, mitochondrial F0 complex, subunit b, isoform 1	11950
Park2	2463	parkin	50873
Ndufa1	71763492	NADH dehydrogenase (ubiquinone) 1 alpha subcomplex, 1	54405
Park7	513239	Parkinson disease (autosomal recessive, early onset) 7	57320
Sdha	67815548	succinate dehydrogenase complex, subunit A, flavoprotein (Fp)	66945
Sdhb	686214	succinate dehydrogenase complex, subunit B, iron sulfur (Ip)	67680
Sdhc	68269302	succinate dehydrogenase complex, subunit C, integral membrane protein	66052
Sdhd	69873463	succinate dehydrogenase complex, subunit D, integral membrane protein	66925
Slc18a2	968	solute carrier family 18 (vesicular monoamine), member 2	214084
Apaf1	68745275	apoptotic peptidase activating factor 1	11783
Slc18a1	76098391	solute carrier family 18 (vesicular monoamine), member 1	110877
Slc18a1	2584	solute carrier family 18 (vesicular monoamine), member 1	110877
Atp5a1	1580	ATP synthase, H+ transporting, mitochondrial F1 complex, alpha subunit, isoform 1	11946

## Sheet: HDKEGG
Symbol	Iseries	Name	Entrez
Ndufab1	69174341	NADH dehydrogenase (ubiquinone) 1, alpha/beta subcomplex, 1	70316
Tbp	68203435	TATA box binding protein	21374
Rest	80342048	RE1-silencing transcription factor	19712
Cox5a	70445676	cytochrome c oxidase, subunit Va	12858
Cox5b	74743435	cytochrome c oxidase, subunit Vb	12859
Bdnf	75695642	brain derived neurotrophic factor	12064
Sin3a	69816852	transcriptional regulator, SIN3A (yeast)	20466
Grin2b	69257725	glutamate receptor, ionotropic, NMDA2B (epsilon 2)	14812
Creb3l2	68920431	cAMP responsive element binding protein 3-like 2	208647
Creb3l1	1694	cAMP responsive element binding protein 3-like 1	26427
Creb3l4	69549151	cAMP responsive element binding protein 3-like 4	78284
Creb3l3	68341477	cAMP responsive element binding protein 3-like 3	208677
Tbpl1	68744606	TATA box binding protein-like 1	237336
Rcor1	69838430	REST corepressor 1	217864
Taf4b	70302324	TAF4B RNA polymerase II, TATA box binding protein (TBP)-associated factor	72504
Taf4a	69290573	TAF4A RNA polymerase II, TATA box binding protein (TBP)-associated factor	228980
Ppargc1a	71022954	peroxisome proliferative activated receptor, gamma, coactivator 1 alpha	19017
Dctn4	67764937	dynactin 4	67665
Dctn1	70946413	dynactin 1	13191
Dctn2	545090	dynactin 2	69654
Cox6c	71280952	cytochrome c oxidase, subunit VIc	12864
Dnahc2	69608917	dynein, axonemal, heavy chain 2	216851
Dnahc3	71587559	dynein, axonemal, heavy chain 3	381917
Ep300	73497135	E1A binding protein p300	328572
Slc25a31	69114821	solute carrier family 25 (mitochondrial carrier; adenine nucleotide translocator), member 31	73333
Atp5c1	73513447	ATP synthase, H+ transporting, mitochondrial F1 complex, gamma polypeptide 1	11949
BC002163	68076547	cDNA sequence BC002163	170658
BC002163	70918976	cDNA sequence BC002163	170658
Cox7b	176780	cytochrome c oxidase subunit VIIb	66142
Cox7c	70793911	cytochrome c oxidase, subunit VIIc	12867
Cox6b1	71724561	cytochrome c oxidase, subunit VIb polypeptide 1	110323
Cox6b2	69838649	cytochrome c oxidase subunit VIb polypeptide 2	333182
Hap1	551	huntingtin-associated protein 1	15114
Hap1	553	huntingtin-associated protein 1	15114
Hap1	79669537	huntingtin-associated protein 1	15114
Hip1	68342300	huntingtin interacting protein 1	215114
Ap2m1	102	adaptor protein complex AP-2, mu1	11773
Ap2m1	101	adaptor protein complex AP-2, mu1	11773
Trp53	79762589	transformation related protein 53	22059
Dnalc4	68910952	dynein, axonemal, light chain 4	54152
Cox8b	68744779	cytochrome c oxidase, subunit VIIIb	12869
Grin1	1586	glutamate receptor, ionotropic, NMDA1 (zeta 1)	14810
Grin1	79632316	glutamate receptor, ionotropic, NMDA1 (zeta 1)	14810
Grin1	534	glutamate receptor, ionotropic, NMDA1 (zeta 1)	14810
Crebbp	69816518	CREB binding protein	12914
Cox8a	69568986	cytochrome c oxidase, subunit VIIIa	12868
Ucp1	68301300	uncoupling protein 1 (mitochondrial, proton carrier)	22227
Vdac2	1889	voltage-dependent anion channel 2	22334
Vdac3	1550	voltage-dependent anion channel 3	22335
Vdac1	70918898	voltage-dependent anion channel 1	22333
Vdac1	70194916	voltage-dependent anion channel 1	22333
Nrf1	2439	nuclear respiratory factor 1	18181
Hdac2	72076635	histone deacetylase 2	15182
Hdac1	69734953	histone deacetylase 1	15181
Bbc3	68798043	Bcl-2 binding component 3	170770
Ndufv1	69015572	NADH dehydrogenase (ubiquinone) flavoprotein 1	17995
Ppid	71724004	peptidylprolyl isomerase D (cyclophilin D)	67738
Ndufv2	68080679	NADH dehydrogenase (ubiquinone) flavoprotein 2	72900
Ndufv2	71213788	NADH dehydrogenase (ubiquinone) flavoprotein 2	72900
Cox6a2	68545650	cytochrome c oxidase, subunit VI a, polypeptide 2	12862
Cox6a1	69080022	cytochrome c oxidase, subunit VI a, polypeptide 1	12861
Uqcrc2	72723	ubiquinol cytochrome c reductase core protein 2	67003
Atp5d	81600110	ATP synthase, H+ transporting, mitochondrial F1 complex, delta subunit	66043
Atp5e	69173370	ATP synthase, H+ transporting, mitochondrial F1 complex, epsilon subunit	67126
Clta	69838610	clathrin, light polypeptide (Lca)	12757
Cltb	71496300	clathrin, light polypeptide (Lcb)	74325
Uqcrc1	68744540	ubiquinol-cytochrome c reductase core protein 1	22273
Uqcrc1	68321668	ubiquinol-cytochrome c reductase core protein 1	22273
Ap2s1	68743955	adaptor-related protein complex 2, sigma 1 subunit	232910
Atp5b	70528264	ATP synthase, H+ transporting mitochondrial F1 complex, beta subunit	11947
Pparg	2496	peroxisome proliferator activated receptor gamma	19016
Cyc1	323186	cytochrome c-1	66445
Cltc	69549024	clathrin, heavy polypeptide (Hc)	67300
Uqcrfs1	70565401	ubiquinol-cytochrome c reductase, Rieske iron-sulfur polypeptide 1	66694
Uqcrq	68161463	ubiquinol-cytochrome c reductase, complex III subunit VII	22272
9430076C15Rik	70228155	RIKEN cDNA 9430076C15 gene	320189
Ndufs7	70526029	NADH dehydrogenase (ubiquinone) Fe-S protein 7	75406
Ndufs6	75214950	NADH dehydrogenase (ubiquinone) Fe-S protein 6	407785
Gpx1	74003380	glutathione peroxidase 1	14775
Ap2b1	99	adaptor-related protein complex 2, beta 1 subunit	71770
Ap2b1	97	adaptor-related protein complex 2, beta 1 subunit	71770
Plcb3	68632942	phospholipase C, beta 3	18797
Casp3	70431217	caspase 3	12367
Plcb4	70300828	phospholipase C, beta 4	18798
Ndufs4	393253	NADH dehydrogenase (ubiquinone) Fe-S protein 4	17993
Casp9	1682	caspase 9	12371
Casp8	68193061	caspase 8	12370
Ndufs8	68910967	NADH dehydrogenase (ubiquinone) Fe-S protein 8	225887
Atp5o	1159	ATP synthase, H+ transporting, mitochondrial F1 complex, O subunit	28080
Atp5o	576416	ATP synthase, H+ transporting, mitochondrial F1 complex, O subunit	28080
Ndufs3	67767465	NADH dehydrogenase (ubiquinone) Fe-S protein 3	68349
Plcb1	69783292	phospholipase C, beta 1	18795
Ndufs2	634469	NADH dehydrogenase (ubiquinone) Fe-S protein 2	226646
Plcb2	73514821	phospholipase C, beta 2	18796
Atp5h	67765702	ATP synthase, H+ transporting, mitochondrial F0 complex, subunit d	71679
Ndufs1	2422	NADH dehydrogenase (ubiquinone) Fe-S protein 1	227197
Atp5j	125	ATP synthase, H+ transporting, mitochondrial F0 complex, subunit F	11957
Ndufb10	71608213	NADH dehydrogenase (ubiquinone) 1 beta subcomplex, 10	68342
Slc25a4	68797490	solute carrier family 25 (mitochondrial carrier, adenine nucleotide translocator), member 4	11739
Slc25a5	2592	solute carrier family 25 (mitochondrial carrier, adenine nucleotide translocator), member 5	11740
Cyct	75860968	cytochrome c, testis	13067
Cycs	68546299	cytochrome c, somatic	13063
Ndufc2	81599620	NADH dehydrogenase (ubiquinone) 1, subcomplex unknown, 2	68197
Cox4i2	69113680	cytochrome c oxidase subunit IV isoform 2	84682
Cox4i1	69568980	cytochrome c oxidase subunit IV isoform 1	12857
Ndufc1	69782151	NADH dehydrogenase (ubiquinone) 1, subcomplex unknown, 1	66377
Ndufa10	67881785	NADH dehydrogenase (ubiquinone) 1 alpha subcomplex 10	67273
Dnaic1	70238902	dynein, axonemal, intermediate chain 1	68922
Dnaic2	70611114	dynein, axonemal, intermediate chain 2	432611
Grm5	71393340	glutamate receptor, metabotropic 5	108071
Gnaq	71280511	guanine nucleotide binding protein, alpha q polypeptide	14682
Uqcrh	71763912	ubiquinol-cytochrome c reductase hinge protein	66576
Uqcrb	293241	ubiquinol-cytochrome c reductase binding protein	67530
Ndufb3	70473927	NADH dehydrogenase (ubiquinone) 1 beta subcomplex 3	66495
Polr2h	68191474	polymerase (RNA) II (DNA directed) polypeptide H	245841
Polr2g	392911	polymerase (RNA) II (DNA directed) polypeptide G	67710
Ndufb4	68745006	NADH dehydrogenase (ubiquinone) 1 beta subcomplex 4	68194
Polr2f	75861880	polymerase (RNA) II (DNA directed) polypeptide F	69833
Ndufb5	71763831	NADH dehydrogenase (ubiquinone) 1 beta subcomplex, 5	66046
Polr2e	71211734	polymerase (RNA) II (DNA directed) polypeptide E	66420
Ndufb6	70295894	NADH dehydrogenase (ubiquinone) 1 beta subcomplex, 6	230075
Ndufb7	68545312	NADH dehydrogenase (ubiquinone) 1 beta subcomplex, 7	66916
Ndufb8	71234620	NADH dehydrogenase (ubiquinone) 1 beta subcomplex 8	67264
Polr2k	75198106	polymerase (RNA) II (DNA directed) polypeptide K	17749
Ndufb9	68631911	NADH dehydrogenase (ubiquinone) 1 beta subcomplex, 9	66218
Polr2j	70946133	polymerase (RNA) II (DNA directed) polypeptide J	20022
Atp5g1	73513453	ATP synthase, H+ transporting, mitochondrial F0 complex, subunit c (subunit 9), isoform 1	11951
Cox7a2l	81599622	cytochrome c oxidase subunit VIIa polypeptide 2-like	20463
Polr2d	413780	polymerase (RNA) II (DNA directed) polypeptide D	69241
Atp5g3	69526970	ATP synthase, H+ transporting, mitochondrial F0 complex, subunit c (subunit 9), isoform 3	228033
Polr2c	76081912	polymerase (RNA) II (DNA directed) polypeptide C	20021
Polr2b	686189	polymerase (RNA) II (DNA directed) polypeptide B	231329
Ndufb2	70429309	NADH dehydrogenase (ubiquinone) 1 beta subcomplex, 2	68198
Polr2a	69816685	polymerase (RNA) II (DNA directed) polypeptide A	20020
Tfam	68203450	transcription factor A, mitochondrial	21780
Dnali1	71021169	dynein, axonemal, light intermediate polypeptide 1	75563
Tgm2	69980316	transglutaminase 2, C polypeptide	21817
Ndufa4	69782139	NADH dehydrogenase (ubiquinone) 1 alpha subcomplex, 4	17992
Ndufa5	68522460	NADH dehydrogenase (ubiquinone) 1 alpha subcomplex, 5	68202
Ndufa2	81599652	NADH dehydrogenase (ubiquinone) 1 alpha subcomplex, 2	17991
Ndufa2	512999	NADH dehydrogenase (ubiquinone) 1 alpha subcomplex, 2	17991
Ndufa3	73716566	NADH dehydrogenase (ubiquinone) 1 alpha subcomplex, 3	66091
Cox7a2	68301443	cytochrome c oxidase, subunit VIIa 2	12866
Creb3	69080032	cAMP responsive element binding protein 3	12913
Cox7a1	74509440	cytochrome c oxidase, subunit VIIa 1	12865
Ndufa8	386020	NADH dehydrogenase (ubiquinone) 1 alpha subcomplex, 8	68375
Ndufa9	70523706	NADH dehydrogenase (ubiquinone) 1 alpha subcomplex, 9	66108
Creb1	71022996	cAMP responsive element binding protein 1	12912
Ndufa6	69114998	NADH dehydrogenase (ubiquinone) 1 alpha subcomplex, 6 (B14)	67130
Ndufa7	69838286	NADH dehydrogenase (ubiquinone) 1 alpha subcomplex, 7 (B14.5a)	66416
Atp5f1	69113524	ATP synthase, H+ transporting, mitochondrial F0 complex, subunit b, isoform 1	11950
Creb5	75990533	cAMP responsive element binding protein 5	231991
Sod1	79749602	superoxide dismutase 1, soluble	20655
Sod1	993	superoxide dismutase 1, soluble	20655
Ndufa1	71763492	NADH dehydrogenase (ubiquinone) 1 alpha subcomplex, 1	54405
Itpr1	69201606	inositol 1,4,5-triphosphate receptor 1	16438
Sod2	634450	superoxide dismutase 2, mitochondrial	20656
Cyp4a10	71627752	cytochrome P450, family 4, subfamily a, polypeptide 10	13117
Sdha	67815548	succinate dehydrogenase complex, subunit A, flavoprotein (Fp)	66945
Sdhb	686214	succinate dehydrogenase complex, subunit B, iron sulfur (Ip)	67680
Ap2a2	69838359	adaptor protein complex AP-2, alpha 2 subunit	11772
Sp1	70593390	trans-acting transcription factor 1	20683
Ap2a1	69015655	adaptor protein complex AP-2, alpha 1 subunit	11771
Ift57	69672156	intraflagellar transport 57 homolog (Chlamydomonas)	73916
Bax	71616139	Bcl2-associated X protein	12028
Sdhc	68269302	succinate dehydrogenase complex, subunit C, integral membrane protein	66052
Sdhd	69873463	succinate dehydrogenase complex, subunit D, integral membrane protein	66925
Atp5a1	1580	ATP synthase, H+ transporting, mitochondrial F1 complex, alpha subunit, isoform 1	11946
Apaf1	68745275	apoptotic peptidase activating factor 1	11783

## Sheet: AutismSFARI
Symbol	Iseries	Name	Entrez
Fmr1	73606703	fragile X mental retardation syndrome 1 homolog	14265
Gnb1l	532696	guanine nucleotide binding protein (G protein), beta polypeptide 1-like	13972
Gnb1l	77800921	guanine nucleotide binding protein (G protein), beta polypeptide 1-like	13972
AL033314	293901	expressed sequence AL033314	56463
AL033314	77620307	expressed sequence AL033314	56463
Tsc2	70919985	tuberous sclerosis 2	22084
Tsc2	1433	tuberous sclerosis 2	22084
Tsc2	1432	tuberous sclerosis 2	22084
Lamb1-1	69736010	laminin B1 subunit 1	16777
Cul3	75774648	cullin 3	26554
Mef2c	669	myocyte enhancer factor 2C	17260
Mef2c	668	myocyte enhancer factor 2C	17260
Mef2c	79677145	myocyte enhancer factor 2C	17260
Ctnnb1	197	catenin (cadherin associated protein), beta 1	12387
Ctnnb1	79904258	catenin (cadherin associated protein), beta 1	12387
Ctnnb1	195	catenin (cadherin associated protein), beta 1	12387
A2bp1	71280790	ataxin 2 binding protein 1	268859
Met	69289351	met proto-oncogene	17295
Mkl2	69289363	MKL/myocardin-like 2	239719
Pten	68445185	phosphatase and tensin homolog	19211
Arnt2	68843841	aryl hydrocarbon receptor nuclear translocator 2	11864
Hsd11b1	79762381	hydroxysteroid 11-beta dehydrogenase 1	15483
Ada	70528192	adenosine deaminase	11486
Cadps2	69540266	Ca2+-dependent activator protein for secretion 2	320405
Slc6a8	69874030	solute carrier family 6 (neurotransmitter transporter, creatine), member 8	102857
Syne1	71210400	synaptic nuclear envelope 1	64009
Syne1	73573211	synaptic nuclear envelope 1	64009
Frk	68443268	fyn-related kinase	14302
Reep3	633686	receptor accessory protein 3	28193
Ahi1	69549642	Abelson helper integration site	52906
Adora2a	69855739	adenosine A2a receptor	11540
Adora2a	70813257	adenosine A2a receptor	11540
Pik3cg	69013528	phosphoinositide-3-kinase, catalytic, gamma polypeptide	30955
C130076O07Rik	173	RIKEN cDNA C130076O07 gene	319504
Sntg2	69885600	syntrophin, gamma 2	268534
Itgb3	69735628	integrin beta 3	16416
Nf1	69782210	neurofibromatosis 1	18015
Slc6a4	2624	solute carrier family 6 (neurotransmitter transporter, serotonin), member 4	15567
Per1	792	period homolog 1 (Drosophila)	18626
Esr2	70303552	estrogen receptor 2 (beta)	13983
Esrrb	77464890	estrogen related receptor, beta	26380
Vash1	69672671	vasohibin 1	238328
Nsd1	74743429	nuclear receptor-binding SET-domain protein 1	18193
Pitx1	130526	paired-like homeodomain transcription factor 1	18740
Fezf2	68844839	Fez family zinc finger 2	54713
Nipbl	69133773	Nipped-B homolog (Drosophila)	71175
Sema5a	951	sema domain, seven thrombospondin repeats (type 1 and type 1-like), transmembrane domain (TM) and short cytoplasmic domain, (semaphorin) 5A	20356
Sema5a	952	sema domain, seven thrombospondin repeats (type 1 and type 1-like), transmembrane domain (TM) and short cytoplasmic domain, (semaphorin) 5A	20356
Sema5a	77932136	sema domain, seven thrombospondin repeats (type 1 and type 1-like), transmembrane domain (TM) and short cytoplasmic domain, (semaphorin) 5A	20356
Sdc2	69012849	syndecan 2	15529
Cdh10	231	cadherin 10	320873
Cdh10	75694362	cadherin 10	320873
Adsl	641513	adenylosuccinate lyase	11564
Shank3	69816840	SH3/ankyrin domain gene 3	58234
Drd3	69237191	dopamine receptor 3	13490
Dyrk1a	2170	dual-specificity tyrosine-(Y)-phosphorylation regulated kinase 1a	13548
Dyrk1a	79904316	dual-specificity tyrosine-(Y)-phosphorylation regulated kinase 1a	13548
Ndufa5	68522460	NADH dehydrogenase (ubiquinone) 1 alpha subcomplex, 5	68202
Dlx2	1483	distal-less homeobox 2	13392
Rps6ka2	69013365	ribosomal protein S6 kinase, polypeptide 2	20112
Park2	2463	parkin	50873
Tbc1d5	70565300	TBC1 domain family, member 5	72238
Glo1	67792200	glyoxalase 1	109801
Nrxn1	79760462	neurexin I	18189
Cacna1h	69236909	calcium channel, voltage-dependent, T type, alpha 1H subunit	58226
Cacna1h	77793161	calcium channel, voltage-dependent, T type, alpha 1H subunit	58226
Mbd1	69752101	methyl-CpG binding domain protein 1	17190
Slc1a1	68743865	solute carrier family 1 (neuronal/epithelial high affinity glutamate transporter, system Xag), member 1	20510
Maoa	71668996	monoamine oxidase A	17161
Msr1	79360306	macrophage scavenger receptor 1	20288
Tbl1x	70919609	transducin (beta)-like 1 X-linked	21372
Tbl1x	69980190	transducin (beta)-like 1 X-linked	21372
Tbl1x	70813311	transducin (beta)-like 1 X-linked	21372
Atp10a	69526934	ATPase, class V, type 10A	11982
Ube3a	1927	ubiquitin protein ligase E3A	22215
Ube3a	79904160	ubiquitin protein ligase E3A	22215
Cdh9	70719650	cadherin 9	12565
Katnal2	69407457	katanin p60 subunit A-like 2	71206
Hras1	67979018	Harvey rat sarcoma virus oncogene 1	15461
Nrp2	80514091	neuropilin 2	18187
Khdrbs2	72182944	KH domain containing, RNA binding, signal transduction associated 2	170771
Il1r2	68523258	interleukin 1 receptor, type II	16178
Npas2	70593327	neuronal PAS domain protein 2	18143
Inpp1	248565	inositol polyphosphate-1-phosphatase	16329
Hdac4	70218534	histone deacetylase 4	208727
Rgs7	69113608	regulator of G protein signaling 7	24012
Mark1	71789795	MAP/microtubule affinity-regulating kinase 1	226778
Tsc1	72004449	tuberous sclerosis 1	64930
Tsc1	71152378	tuberous sclerosis 1	64930
Slc4a10	1923	solute carrier family 4, sodium bicarbonate cotransporter-like, member 10	94229
Slc25a12	68798133	solute carrier family 25 (mitochondrial carrier, Aralar), member 12	78830
Stk39	68911013	serine/threonine kinase 39, STE20/SPS1 homolog (yeast)	53416
Lrp2	70723247	low density lipoprotein receptor-related protein 2	14725
Lrp2	69736250	low density lipoprotein receptor-related protein 2	14725
4933406J08Rik	70218655	RIKEN cDNA 4933406J08 gene	74401
Fabp5	631728	fatty acid binding protein 5, epidermal	16592
Tbl1xr1	69446250	transducin (beta)-like 1X-linked receptor 1	81004
Tdo2	70565321	tryptophan 2,3-dioxygenase	56720
Ntrk1	69782449	neurotrophic tyrosine kinase, receptor, type 1	18211
Eif4e	70429232	eukaryotic translation initiation factor 4E	13684
Astn2	70305401	astrotactin 2	56079
Mtf1	2410	metal response element binding transcription factor 1	17764
Car6	75831763	carbonic anhydrase 6	12353
Mthfr	68745438	5,10-methylenetetrahydrofolate reductase	17769
Gabra4	75551483	gamma-aminobutyric acid (GABA-A) receptor, subunit alpha 4	14397
St7	69095947	Suppression of tumorigenicity 7	64213
Foxp2	68918262	forkhead box P2	114142
Auts2	79904156	autism susceptibility candidate 2	319974
Auts2	2005	autism susceptibility candidate 2	319974
Dlx6	77800885	distal-less homeobox 6	13396
Tsga14	68151448	testis specific gene A14	83922
Hoxa1	71380411	homeo box A1	15394
Foxp1	69288998	forkhead box P1	108655
Grin2b	69257725	glutamate receptor, ionotropic, NMDA2B (epsilon 2)	14812
Atp2b2	70724583	ATPase, Ca++ transporting, plasma membrane 2	11941
Mbd4	69169929	methyl-CpG binding domain protein 4	17193
Psd3	71580198	pleckstrin and Sec7 domain containing 3	234353
Psd3	69095967	pleckstrin and Sec7 domain containing 3	234353
Apba2	2032	amyloid beta (A4) precursor protein-binding, family A, member 2	11784
Sez6l2	1408	seizure related 6 homolog like 2	233878
Kctd13	71488716	potassium channel tetramerisation domain containing 13	233877
Slc9a9	70302186	solute carrier family 9 (sodium/hydrogen exchanger), isoform 9	331004
Cacna1f	69236903	calcium channel, voltage-dependent, alpha 1F subunit	54652
Rab39b	69817841	RAB39B, member RAS oncogene family	67790
Ophn1	70539202	oligophrenin 1	94190
Nlgn3	70300559	neuroligin 3	245537
Mecp2	2406	methyl CpG binding protein 2	17257
Mecp2	79904518	methyl CpG binding protein 2	17257
Htr3a	70593142	5-hydroxytryptamine (serotonin) receptor 3A	15561
Lrrc1	70300222	leucine rich repeat containing 1	214345
Ptgs2	68667904	prostaglandin-endoperoxide synthase 2	19225
Ank2	68844707	ankyrin 2, brain	109676
Rims3	71210877	regulating synaptic membrane exocytosis 3	242662
Dpyd	68191204	dihydropyrimidine dehydrogenase	99586
Gabrb3	69256872	gamma-aminobutyric acid (GABA-A) receptor, subunit beta 3	14402
Bzrap1	69530696	benzodiazapine receptor associated protein 1	207777
Grip1	70565623	glutamate receptor interacting protein 1	74053
Grip1	70920045	glutamate receptor interacting protein 1	74053
Mamdc1	70300276	MAM domain containing 1	320772
Tbr1	1042	T-box brain gene 1	21375
Tbr1	77455019	T-box brain gene 1	21375
Arx	119	aristaless related homeobox gene (Drosophila)	11878
Fbxo33	71381034	F-box only protein 33	70611
Lzts2	69736394	leucine zipper, putative tumor suppressor 2	226154
Mbd3	69080515	methyl-CpG binding domain protein 3	17192
Ankrd11	70203603	ankyrin repeat domain 11	77087
Lrfn5	68798968	leucine rich repeat and fibronectin type III domain containing 5	238205
Aldh5a1	69526552	aldhehyde dehydrogenase family 5, subfamily A1	214579
Aldh5a1	77793209	aldhehyde dehydrogenase family 5, subfamily A1	214579
Gm1157	71764763	gene model 1157, (NCBI)	382384
Cdh8	241	cadherin 8	12564
Cdh8	80525669	cadherin 8	12564
Upf3b	77790712	UPF3 regulator of nonsense transcripts homolog B (yeast)	68134
Upf3b	75862560	UPF3 regulator of nonsense transcripts homolog B (yeast)	68134
Mbd5	71789801	methyl-CpG binding domain protein 5	109241
Dpp10	68843865	dipeptidylpeptidase 10	269109
Ehmt1	71808582	euchromatic histone methyltransferase 1	77683
Syn1	71724559	synapsin I	20964
Shank2	70302075	SH3/ankyrin domain gene 2	210274
Satb2	70593343	special AT-rich sequence binding protein 2	212712
Pln	69116799	phospholamban	18821
Lmx1b	1509	LIM homeobox transcription factor 1 beta	16917
Pogz	513488	pogo transposable element with ZNF domain	229584
C230040D10Rik	69530894	RIKEN cDNA C230040D10 gene	244281
En2	69288944	engrailed 2	13799
Ube2h	68443220	ubiquitin-conjugating enzyme E2H	22214
Cntnap2	76098407	contactin associated protein-like 2	66797
Mcph1	68843907	microcephaly, primary autosomal recessive 1	244329
Gstm2	74427062	glutathione S-transferase, mu 2	14863
Hmgn1	77932781	high mobility group nucleosomal binding domain 1	15312
Chd7	68797503	chromodomain helicase DNA binding protein 7	320790
Wnk3	69817342	WNK lysine deficient protein kinase 3	279561
Sox5	1285	SRY-box containing gene 5	20678
Sox5	1286	SRY-box containing gene 5	20678
Ptchd1	69447810	patched domain containing 1	211612
Reln	79394359	reelin	19699
Reln	891	reelin	19699
Reln	892	reelin	19699
Disc1	81600584	disrupted in schizophrenia 1	244667
Disc1	79394158	disrupted in schizophrenia 1	244667
Kcnj10	69735700	potassium inwardly-rectifying channel, subfamily J, member 10	16513
Setd2	69529053	SET domain containing 2	235626
Suv420h1	69169427	suppressor of variegation 4-20 homolog 1 (Drosophila)	225888
Dmd	69626915	dystrophin, muscular dystrophy	13405
1190002N15Rik	70598389	RIKEN cDNA 1190002N15 gene	68861
Adrb2	68744522	adrenergic receptor, beta 2	11555
Nxph1	69782509	neurexophilin 1	18231
2900042E01Rik	36	RIKEN cDNA 2900042E01 gene	72927
Ar	2040	androgen receptor	11835
Olfr374	74724073	olfactory receptor 374	258335
Dlgap2	69626909	discs, large (Drosophila) homolog-associated protein 2	244310
Fbxo40	71232661	F-box protein 40	207215
Rapgef4	69817952	Rap guanine nucleotide exchange factor (GEF) 4	56508
Pcdh10	71668995	protocadherin 10	18526
Oxtr	78153167	oxytocin receptor	18430
Htr1b	79913318	5-hydroxytryptamine (serotonin) receptor 1B	15551
Htr1b	583	5-hydroxytryptamine (serotonin) receptor 1B	15551
1700123J19Rik	74635108	RIKEN cDNA 1700123J19 gene	73614
Rhox11	69113710	reproductive homeobox 11	194738
Adnp	70919764	activity-dependent neuroprotective protein	11538
Cacna1c	69236891	calcium channel, voltage-dependent, L type, alpha 1C subunit	12288
Il1rapl1	70278045	interleukin 1 receptor accessory protein-like 1	331461
Cdh22	71487073	cadherin 22	104010
Chd8	68844247	chromodomain helicase DNA binding protein 8	67772
Chd8	71735072	chromodomain helicase DNA binding protein 8	67772
Chd8	70920099	chromodomain helicase DNA binding protein 8	67772
Chd8	71211471	chromodomain helicase DNA binding protein 8	67772
Rhox10	71764506	reproductive homeobox 10	434769
Pcdh9	71152431	protocadherin 9	211712
Pcdh9	11	protocadherin 9	211712
Grik2	69257719	glutamate receptor, ionotropic, kainate 2 (beta 2)	14806
Abat	68918934	4-aminobutyrate aminotransferase	268860
Tspan7	72718	tetraspanin 7	21912
Syt17	71281009	synaptotagmin XVII	110058
Rpl10	68666661	ribosomal protein 10	110954
Dhcr7	633278	7-dehydrocholesterol reductase	13360
Gpc6	1737	glypican 6	23888
Grin2a	71307394	glutamate receptor, ionotropic, NMDA2A (epsilon 1)	14811
Ntrk3	71234689	neurotrophic tyrosine kinase, receptor, type 3	18213
Il1rapl2	69735389	interleukin 1 receptor accessory protein-like 2	60367
Ntng1	70300595	netrin G1	80883
Casc4	70305658	cancer susceptibility candidate 4	319996
Gtf2i	2278	general transcription factor II I	14886
Fhit	75990503	fragile histidine triad gene	14198
Slc9a6	69874078	solute carrier family 9 (sodium/hydrogen exchanger), isoform 6	236794
Ctnna3	75988355	catenin (cadherin associated protein), alpha 3	216033
Galnt13	69672754	UDP-N-acetyl-alpha-D-galactosamine:polypeptide N-acetylgalactosaminyltransferase 13	271786
4931433A01Rik	70218510	RIKEN cDNA 4931433A01 gene	78933
1810073N04Rik	69201696	RIKEN cDNA 1810073N04 gene	72055
1810073N04Rik	70919340	RIKEN cDNA 1810073N04 gene	72055
Dpp6	68797583	dipeptidylpeptidase 6	13483
Ppp1r1b	576432	protein phosphatase 1, regulatory (inhibitor) subunit 1B	19049
Ext1	633664	exostoses (multiple) 1	14042
Rai1	69816751	retinoic acid induced 1	19377
Ica1	2310	islet cell autoantigen 1	15893
Mapk3	71608206	mitogen activated protein kinase 3	26417
Kcnma1	74578206	potassium large conductance calcium-activated channel, subfamily M, alpha member 1	16531
Gpx1	74003380	glutathione peroxidase 1	14775
Nlgn1	70300553	neuroligin 1	192167
Cntn4	69568818	contactin 4	269784
Scn1a	74735074	sodium channel, voltage-gated, type I, alpha	20265
C230078M14Rik	70305550	RIKEN cDNA C230078M14Rik gene	241175
Syngap1	71020897	synaptic Ras GTPase activating protein 1 homolog (rat)	240057
Agtr2	71608203	angiotensin II receptor, type 2	11609
2900006F19Rik	70528005	RIKEN cDNA 2900006F19 gene	72899
Epc2	70239111	enhancer of polycomb homolog 2 (Drosophila)	227867
Arid1b	983	AT rich interactive domain 1B (Swi1 like)	239985
Ndnl2	71764162	necdin-like 2	66647
Grid2	69257713	glutamate receptor, ionotropic, delta 2	14804
C4b	70305568	complement component 4B (Childo blood group)	12268
Tmlhe	68302227	trimethyllysine hydroxylase, epsilon	192289

## Sheet: Schizophrenia
Symbol	Iseries	Name	Entrez
Th	1058	tyrosine hydroxylase	21823
Comt	68301371	catechol-O-methyltransferase	12846
Kcnn3	69258071	potassium intermediate/small conductance calcium-activated channel, subfamily N, member 3	140493
Gnb1l	532696	guanine nucleotide binding protein (G protein), beta polypeptide 1-like	13972
Gnb1l	77800921	guanine nucleotide binding protein (G protein), beta polypeptide 1-like	13972
Akt1	75988255	thymoma viral proto-oncogene 1	11651
Grik3	75749432	glutamate receptor, ionotropic, kainate 3	14807
Apoe	77620395	apolipoprotein E	11816
Apoe	67936406	apolipoprotein E	11816
Dgcr2	69134238	DiGeorge syndrome critical region gene 2	13356
Dgcr2	70919997	DiGeorge syndrome critical region gene 2	13356
Prodh	75694299	proline dehydrogenase	19125
Ddr1	69626705	discoidin domain receptor family, member 1	12305
Insig2	70525854	insulin induced gene 2	72999
Grm3	81671346	glutamate receptor, metabotropic 3	108069
Il12b	69735347	interleukin 12b	16160
Nes	1388	nestin	18008
Bcan	155	brevican	12032
Bcan	156	brevican	12032
Slc1a2	69873839	solute carrier family 1 (glial high affinity glutamate transporter), member 2	20511
Clint1	70230843	clathrin interactor 1	216705
Stx1a	2646	syntaxin 1A (brain)	20907
Gabrb2	81790690	gamma-aminobutyric acid (GABA-A) receptor, subunit beta 2	14401
Fzd3	467	frizzled homolog 3 (Drosophila)	14365
Gabra1	69856453	gamma-aminobutyric acid (GABA-A) receptor, subunit alpha 1	14394
Mtap2	69549641	microtubule-associated protein 2	17756
Notch4	73818802	Notch gene homolog 4 (Drosophila)	18132
Arnt	79544892	aryl hydrocarbon receptor nuclear translocator	11863
Lpl	79750675	lipoprotein lipase	16956
Il10	76003673	interleukin 10	16153
Erbb3	71496565	v-erb-b2 erythroblastic leukemia viral oncogene homolog 3 (avian)	13867
Ywhah	1128	tyrosine 3-monooxygenase/tryptophan 5-monooxygenase activation protein, eta polypeptide	22629
Ahi1	69549642	Abelson helper integration site	52906
Gabrp	75831175	gamma-aminobutyric acid (GABA-A) receptor, pi	216643
Itk	69735634	IL2-inducible T-cell kinase	16428
Crsp9	68301766	cofactor required for Sp1 transcriptional activation, subunit 9	66213
Gabra6	69256866	gamma-aminobutyric acid (GABA-A) receptor, subunit alpha 6	14399
Gabrg2	75551482	gamma-aminobutyric acid (GABA-A) receptor, subunit gamma 2	14406
Xbp1	1121	X-box binding protein 1	22433
Xbp1	1120	X-box binding protein 1	22433
Gria1	81790722	glutamate receptor, ionotropic, AMPA1 (alpha 1)	14799
Gria1	526	glutamate receptor, ionotropic, AMPA1 (alpha 1)	14799
Slc6a4	2624	solute carrier family 6 (neurotransmitter transporter, serotonin), member 4	15567
Npas3	69816643	neuronal PAS domain protein 3	27386
Chga	2094	chromogranin A	12652
Drd1a	71307280	dopamine receptor D1A	13488
Drd1a	354	dopamine receptor D1A	13488
Drd1a	353	dopamine receptor D1A	13488
Slc6a3	979	solute carrier family 6 (neurotransmitter transporter, dopamine), member 3	13162
Slc6a3	79761025	solute carrier family 6 (neurotransmitter transporter, dopamine), member 3	13162
Htr1a	79394355	5-hydroxytryptamine (serotonin) receptor 1A	15550
Chat	253	choline acetyltransferase	12647
Dpysl2	74510104	dihydropyrimidinase-like 2	12934
Ppp3cc	70784994	protein phosphatase 3, catalytic subunit, gamma isoform	19057
Hr	68924509	hairless	15460
Drd3	69237191	dopamine receptor 3	13490
C3	70528425	complement component 3	12266
Proc	68301383	protein C	19123
Tnf	69981127	tumor necrosis factor	21926
Gabbr1	68862120	gamma-aminobutyric acid (GABA-B) receptor, 1	54393
Lars	68443184	leucyl-tRNA synthetase	107045
Ppp2r2b	1656	protein phosphatase 2 (formerly 2A), regulatory subunit B (PR 52), beta isoform	72930
Fas	69981151	Fas (TNF receptor superfamily member)	14102
Maoa	71668996	monoamine oxidase A	17161
Slc18a2	968	solute carrier family 18 (vesicular monoamine), member 2	214084
Drd4	81790708	dopamine receptor 4	13491
Drd4	79632271	dopamine receptor 4	13491
Fn1	69201594	fibronectin 1	14268
Des	68666619	desmin	13346
Htr4	69257849	5 hydroxytryptamine (serotonin) receptor 4	15562
Pam	69782706	peptidylglycine alpha-amidating monooxygenase	18484
Dbi	68632649	diazepam binding inhibitor	13167
Marco	71789789	macrophage receptor with collagenous structure	17167
Plxna2	69013510	plexin A2	18845
Uhmk1	69735831	U2AF homology motif (UHM) kinase 1	16589
Pip5k2a	564654	phosphatidylinositol-4-phosphate 5-kinase, type II, alpha	18718
Nr4a2	733	nuclear receptor subfamily 4, group A, member 2	18227
Grin1	1586	glutamate receptor, ionotropic, NMDA1 (zeta 1)	14810
Grin1	79632316	glutamate receptor, ionotropic, NMDA1 (zeta 1)	14810
Grin1	534	glutamate receptor, ionotropic, NMDA1 (zeta 1)	14810
Il1rn	75831739	interleukin 1 receptor antagonist	16181
Chgb	73834103	chromogranin B	12653
Mall	68302251	mal, T-cell differentiation protein-like	228576
Mall	77910685	mal, T-cell differentiation protein-like	228576
Nphp1	76003567	nephronophthisis 1 (juvenile) homolog (human)	53885
Ttl	583871	tubulin tyrosine ligase	69737
Il1b	75694738	interleukin 1 beta	16176
Gss	71616137	glutathione synthetase	14854
Notch2	69837872	Notch gene homolog 2 (Drosophila)	18129
Chrnb2	2098	cholinergic receptor, nicotinic, beta polypeptide 2 (neuronal)	11444
Chrnb2	81790724	cholinergic receptor, nicotinic, beta polypeptide 2 (neuronal)	11444
Egf	80341155	epidermal growth factor	13645
Pdlim5	68191216	PDZ and LIM domain 5	56376
Pde4b	2473	phosphodiesterase 4B, cAMP specific	18578
Mthfr	68745438	5,10-methylenetetrahydrofolate reductase	17769
Cckar	204	cholecystokinin A receptor	12425
Nos1	71234633	nitric oxide synthase 1, neuronal	18125
Foxp2	68918262	forkhead box P2	114142
Npy	719	neuropeptide Y	109648
Npy	718	neuropeptide Y	109648
Chl1	71496294	cell adhesion molecule with homology to L1CAM	12661
Grin2b	69257725	glutamate receptor, ionotropic, NMDA2B (epsilon 2)	14812
Chrna7	69237107	cholinergic receptor, nicotinic, alpha polypeptide 7	11441
Ranbp5	69735909	RAN binding protein 5	70572
Dkk4	1481	dickkopf homolog 4 (Xenopus laevis)	234130
Gsr	69734797	glutathione reductase 1	14782
Pcm1	69782850	pericentriolar material 1	18536
Hp	70277955	haptoglobin	15439
Drd2	358	dopamine receptor 2	13489
Drd2	359	dopamine receptor 2	13489
Drd2	81790728	dopamine receptor 2	13489
Htr3a	70593142	5-hydroxytryptamine (serotonin) receptor 3A	15561
Cyp1a2	68302293	cytochrome P450, family 1, subfamily a, polypeptide 2	13077
Inha	69028653	inhibin alpha	16322
Sox10	75694718	SRY-box containing gene 10	20665
AI173486	77793205	expressed sequence AI173486	106877
Egr3	73606485	early growth response 3	13655
Htr2a	81671344	5-hydroxytryptamine (serotonin) receptor 2A	15558
Gc	75694889	group specific component	14473
Ky	71381058	kyphoscoliosis peptidase	16716
Mlc1	1771	megalencephalic leukoencephalopathy with subcortical cysts 1 homolog (human)	170790
Lzts1	69736388	leucine zipper, putative tumor suppressor 1	211134
Slc18a1	2584	solute carrier family 18 (vesicular monoamine), member 1	110877
Slc18a1	76098391	solute carrier family 18 (vesicular monoamine), member 1	110877
Fgf1	79360312	fibroblast growth factor 1	14164
Fgf1	2215	fibroblast growth factor 1	14164
Rapgef6	70301001	Rap guanine nucleotide exchange factor (GEF) 6	192786
Darc	68196978	Duffy blood group, chemokine receptor	13349
Crp	68302221	C-reactive protein, pentraxin-related	12944
Txnip	68302041	thioredoxin interacting protein	56338
Txnip	1085	thioredoxin interacting protein	56338
Nos1ap	74580841	nitric oxide synthase 1 (neuronal) adaptor protein	70729
Rgs4	2532	regulator of G-protein signaling 4	19736
Rgs4	79632282	regulator of G-protein signaling 4	19736
Ensa	73513729	endosulfine alpha	56205
Drd5	81790710	dopamine receptor 5	13492
Kmo	68666768	kynurenine 3-monooxygenase (kynurenine 3-hydroxylase)	98256
Olig2	2449	oligodendrocyte transcription factor 2	50913
Magi2	74821819	membrane associated guanylate kinase, WW and PDZ domain containing 2	50791
Tph1	72004442	tryptophan hydroxylase 1	21990
Gstm2	74427062	glutathione S-transferase, mu 2	14863
Grid1	69257707	glutamate receptor, ionotropic, delta 1	14803
Cldn5	79360268	claudin 5	12741
S100a10	2543	S100 calcium binding protein A10 (calpactin)	20194
S100a10	79760442	S100 calcium binding protein A10 (calpactin)	20194
Arhgef11	70231005	Rho guanine nucleotide exchange factor (GEF) 11	213498
Dao1	70429220	D-amino acid oxidase 1	13142
Reln	79394359	reelin	19699
Reln	891	reelin	19699
Reln	892	reelin	19699
Pla2g6	80341093	phospholipase A2, group VI	53357
Disc1	81600584	disrupted in schizophrenia 1	244667
Disc1	79394158	disrupted in schizophrenia 1	244667
S100a1	70429411	S100 calcium binding protein A1	20193
Cnr1	79913447	cannabinoid receptor 1 (brain)	12801
Cnr1	282	cannabinoid receptor 1 (brain)	12801
Cnr1	284	cannabinoid receptor 1 (brain)	12801
Magi1	71574497	membrane associated guanylate kinase, WW and PDZ domain containing 1	14924
Adra1a	74277700	adrenergic receptor, alpha 1a	11549
She	70305180	src homology 2 domain-containing transforming protein E	214547
Ar	2040	androgen receptor	11835
Bdnf	75695642	brain derived neurotrophic factor	12064
Ntf3	2441	neurotrophin 3	18205
Ntf3	79913511	neurotrophin 3	18205
BC038286	386010	cDNA sequence BC038286	227298
Gja8	69257337	gap junction membrane channel protein alpha 8	14616
Scg2	936	secretogranin II	20254
Scg2	935	secretogranin II	20254
Cdc42se2	70527981	CDC42 small effector 2	72729
Nrgn	69153790	neurogranin	64011
Nrgn	737	neurogranin	64011
Ifi205	70539088	interferon activated gene 205	226695
Pla2g4a	68076543	phospholipase A2, group IVA (cytosolic, calcium-dependent)	18783
Slit3	69874132	slit homolog 3 (Drosophila)	20564
Tsnax	393252	translin-associated factor X	53424
Dtnbp1	68666481	dystrobrevin binding protein 1	94245
Csf2ra	74578212	colony stimulating factor 2 receptor, alpha, low-affinity (granulocyte-macrophage)	12982
Trp53	79762589	transformation related protein 53	22059
Ntng1	70300595	netrin G1	80883
Zdhhc8	71211359	zinc finger, DHHC domain containing 8	27801
Erbb4	69672126	v-erb-a erythroblastic leukemia viral oncogene homolog 4 (avian)	13869
Nrg1	71234667	neuregulin 1	211323
Numbl	71920456	numb-like	18223
Chi3l1	68443232	chitinase 3-like 1	12654
Pick1	68924560	protein interacting with C kinase 1	18693
Ptprz1	71487157	protein tyrosine phosphatase, receptor type Z, polypeptide 1	19283
Selenbp1	71764287	selenium binding protein 1	20341
Selenbp2	69261401	selenium binding protein 2	20342
Syt11	2650	synaptotagmin XI	229521
Gad1	75492754	glutamic acid decarboxylase 1	14415
Gad1	75492774	glutamic acid decarboxylase 1	14415
Gad1	75502258	glutamic acid decarboxylase 1	14415
Gad1	75496539	glutamic acid decarboxylase 1	14415
Gad1	75496569	glutamic acid decarboxylase 1	14415
Gad1	75496149	glutamic acid decarboxylase 1	14415
Gad1	75496558	glutamic acid decarboxylase 1	14415
Gad1	480	glutamic acid decarboxylase 1	14415
Gad1	75496152	glutamic acid decarboxylase 1	14415
Gad1	69117383	glutamic acid decarboxylase 1	14415
Gad1	75492764	glutamic acid decarboxylase 1	14415
Gad1	75457537	glutamic acid decarboxylase 1	14415
Gad1	75496559	glutamic acid decarboxylase 1	14415
Gad1	75496151	glutamic acid decarboxylase 1	14415
Gad1	75457538	glutamic acid decarboxylase 1	14415
Gad1	75457539	glutamic acid decarboxylase 1	14415
Gad1	75457536	glutamic acid decarboxylase 1	14415
Gad1	75492784	glutamic acid decarboxylase 1	14415
Gad1	75496150	glutamic acid decarboxylase 1	14415
Csf2rb2	69608112	colony stimulating factor 2 receptor, beta 2, low-affinity (granulocyte-macrophage)	12984
C4b	70305568	complement component 4B (Childo blood group)	12268
Ifi204	576424	interferon activated gene 204	15951
Med12	68844098	mediator of RNA polymerase II transcription, subunit 12 homolog (yeast)	59024
Cfb	323167	complement factor B	14962

## Sheet: EpilepsyDiseaseDB
Symbol	Iseries	Name	Entrez
Scn4a	69288297	sodium channel, voltage-gated, type IV, alpha	110880
Hif3a	69289111	hypoxia inducible factor 3, alpha subunit	53417
Cstb	1344	cystatin B	13014
Atp1a2	69173256	ATPase, Na+/K+ transporting, alpha 2 polypeptide	98660
Pdcl	76081926	phosducin-like	67466
Gabra1	69856453	gamma-aminobutyric acid (GABA-A) receptor, subunit alpha 1	14394
Itga2	69735562	integrin alpha 2	16398
Scn1b	77454673	sodium channel, voltage-gated, type I, beta	20266
Pfkl	68341860	phosphofructokinase, liver, B-type	18641
Hcn2	70723465	hyperpolarization-activated, cyclic nucleotide-gated K+ 2	15166
Gabrg2	75551482	gamma-aminobutyric acid (GABA-A) receptor, subunit gamma 2	14406
Cacng4	69236957	calcium channel, voltage-dependent, gamma subunit 4	54377
Pafah1b1	2461	platelet-activating factor acetylhydrolase, isoform 1b, beta1 subunit	18472
Stx8	69114902	syntaxin 8	55943
Hcn1	74579938	hyperpolarization-activated, cyclic nucleotide-gated K+ 1	15165
Diap3	70429226	diaphanous homolog 3 (Drosophila)	56419
Bnip3l	75988303	BCL2/adenovirus E1B interacting protein 3-like	12177
Khdrbs3	69837912	KH domain containing, RNA binding, signal transduction associated 3	13992
Kcnv1	71232860	potassium channel, subfamily V, member 1	67498
Rogdi	76081947	rogdi homolog (Drosophila)	66049
Clcn2	69734737	chloride channel 2	12724
Scn8a	69863261	sodium channel, voltage-gated, type VIII, alpha	20273
Grm2	80342154	G protein-coupled receptor, family C, group 1, member B	108068
Park2	2463	parkin	50873
Cacna1h	69236909	calcium channel, voltage-dependent, T type, alpha 1H subunit	58226
Cacna1h	77793161	calcium channel, voltage-dependent, T type, alpha 1H subunit	58226
Brd2	70305496	bromodomain containing 2	14312
Me2	633662	malic enzyme 2, NAD(+)-dependent, mitochondrial	107029
Tmem2	641532	transmembrane protein 2	83921
Tmem2	1410	transmembrane protein 2	83921
Capn1	70528444	calpain 1	12333
Stip1	413807	stress-induced phosphoprotein 1	20867
Cdh9	70719650	cadherin 9	12565
Paqr8	69236712	progestin and adipoQ receptor family member VIII	74229
Tmem14a	77620427	transmembrane protein 14A	75712
Tmem14a	293237	transmembrane protein 14A	75712
Wnt10a	81654087	wingless related MMTV integration site 10a	22409
Pnkd	69262253	paroxysmal nonkinesiogenic dyskinesia	56695
Slc4a10	1923	solute carrier family 4, sodium bicarbonate cotransporter-like, member 10	94229
Slc12a6	71210901	solute carrier family 12, member 6	107723
Elp4	73712834	elongation protein 4 homolog (S. cerevisiae)	77766
Chrna4	1174	cholinergic receptor, nicotinic, alpha polypeptide 4	11438
Chrna4	77454722	cholinergic receptor, nicotinic, alpha polypeptide 4	11438
Chrnb2	2098	cholinergic receptor, nicotinic, beta polypeptide 2 (neuronal)	11444
Chrnb2	81790724	cholinergic receptor, nicotinic, beta polypeptide 2 (neuronal)	11444
Adar	68845400	adenosine deaminase, RNA-specific	56417
Gabrd	80342297	gamma-aminobutyric acid (GABA-A) receptor, subunit delta	14403
Cpsf4	68843996	cleavage and polyadenylation specific factor 4	54188
Gars	68410297	glycyl-tRNA synthetase	353172
Hirip5	68076991	histone cell cycle regulation defective interacting protein 5	56748
Slc6a13	78534514	solute carrier family 6 (neurotransmitter transporter, GABA), member 13	14412
Tpp1	68148756	tripeptidyl peptidase I	12751
Srpx2	68443387	sushi-repeat-containing protein, X-linked 2	68792
Dcx	70946414	doublecortin	13193
Chrnb3	79760470	cholinergic receptor, nicotinic, beta polypeptide 3	108043
Gpr56	68546530	G protein-coupled receptor 56	14766
Cln6	69549018	ceroid-lipofuscinosis, neuronal 6	76524
Lrrc1	70300222	leucine rich repeat containing 1	214345
Pwp2h	2514	PWP2 (periodic tryptophan protein) homolog, yeast	110816
Lgi3	69736106	leucine-rich repeat LGI family, member 3	213469
Gabrb3	69256872	gamma-aminobutyric acid (GABA-A) receptor, subunit beta 3	14402
Mamdc1	70300276	MAM domain containing 1	320772
Prickle1	69817294	prickle like 1 (Drosophila)	106042
Tbc1d24	69531049	TBC1 domain family, member 24	224617
Lgi4	69736112	leucine-rich repeat LGI family, member 4	243914
Kcnk9	74735349	potassium channel, subfamily K, member 9	223604
Atp13a4	69838517	ATPase type 13A4	224079
Kcnh2	71393466	potassium voltage-gated channel, subfamily H (eag-related), member 2	16511
Sv2a	69012765	synaptic vesicle glycoprotein 2 a	64051
Lgi2	69736100	leucine-rich repeat LGI family, member 2	246316
Efhc1	70239087	EF-hand domain (C-terminal) containing 1	71877
Dmgdh	69626921	dimethylglycine dehydrogenase precursor	74129
Emx2	80342138	empty spiracles homolog 2 (Drosophila)	13797
Nhlrc1	69782240	NHL repeat containing 1	105193
Epm2aip1	583840	EPM2A (laforin) interacting protein 1	77781
Rsn	293260	restin (Reed-Steinberg cell-expressed intermediate filament-associated protein)	56430
Set	68301831	SET translocation	56086
Epm2a	69672102	epilepsy, progressive myoclonic epilepsy, type 2 gene alpha	13853
Grik2	69257719	glutamate receptor, ionotropic, kainate 2 (beta 2)	14806
Scn3a	70785043	sodium channel, voltage-gated, type III, alpha	20269
Kcnt1	71211407	potassium channel, subfamily T, member 1	227632
Kcnt1	71487052	potassium channel, subfamily T, member 1	227632
Akap6	70230902	A kinase (PRKA) anchor protein 6	238161
Ext1	633664	exostoses (multiple) 1	14042
Slc25a3	975	solute carrier family 25 (mitochondrial carrier, phosphate carrier), member 3	18674
Vrk2	68341268	vaccinia related kinase 2	69922
Cacng3	70723369	calcium channel, voltage-dependent, gamma subunit 3	54376
Lgi1	69736094	leucine-rich repeat LGI family, member 1	56839
Ppp1r3c	70546390	protein phosphatase 1, regulatory (inhibitor) subunit 3C	53412
Scn2b	73573157	sodium channel, voltage-gated, type II, beta	72821
