# Supplementary material for: Laminar and Dorsoventral Molecular Organization of the Medial Entorhinal Cortex Revealed by Large-scale Anatomical Analysis of Gene Expression
Source: PLoS Comput Biol. 2015 Jan 23;11(1):e1004032. doi: 10.1371/journal.pcbi.1004032 (PMC4304787; doi:10.1371/journal.pcbi.1004032)
Supplement: S10 Dataset — (XLS) [file pcbi.1004032.s017.xls]

## Sheet: README
File contains lists of genes summarised as being enriched in MEC compared with other regions in Figure 2.
Columns for regions indicate mean pixel intensity in that region
Images have not been visually verified

## Sheet: MECvsNeo
Name	Iseries	Full name	Entrez	MEC	Neo	Normed
Cdca1	228	cell division cycle associated 1	66977	6.97	0.41	0.945
Cdh2	237	cadherin 2	12558	10.61	0.94	0.919
Fzd8	471	frizzled homolog 8 (Drosophila)	14370	5.33	0.76	0.875
Kitl	617	kit ligand	17311	9.72	0.56	0.945
Dbp	1194	D site albumin promoter binding protein	13170	15.12	2.77	0.845
Gfap	1358	glial fibrillary acidic protein	14580	16.19	1.85	0.897
Abtb1	1660	ankyrin repeat and BTB (POZ) domain containing 1	80283	9.52	2.27	0.807
Rax	1821	retina and anterior neural fold homeobox	19434	26.25	2.64	0.909
Siglece	1833	sialic acid binding Ig-like lectin E	83382	11.30	1.40	0.890
Pcdhb17	1909	protocadherin beta 17	93888	5.94	1.08	0.846
Wdr39	2052	WD repeat domain 39	26371	5.02	0.83	0.858
Mtf1	2410	metal response element binding transcription factor 1	17764	9.85	0.92	0.914
Tor1b	583851	torsin family 1, member B	30934	5.30	0.57	0.903
Ccdc106	583852	coiled-coil domain containing 106	232821	12.34	0.85	0.936
Rps12	631721	ribosomal protein S12	20042	7.58	1.87	0.802
Fabp5	631728	fatty acid binding protein 5, epidermal	16592	12.43	0.64	0.951
Cbx5	633661	chromobox homolog 5 (Drosophila HP1a)	12419	5.41	1.25	0.812
Ampd3	67765723	AMP deaminase 3	11717	6.35	1.24	0.836
Rnpepl1	67792185	arginyl aminopeptidase (aminopeptidase B)-like 1	108657	10.68	2.32	0.822
Fahd1	67814215	fumarylacetoacetate hydrolase domain containing 1	68636	9.25	1.19	0.886
Ppm1d	68080695	protein phosphatase 1D magnesium-dependent, delta isoform	53892	7.41	1.79	0.806
Sidt2	68161475	SID1 transmembrane family, member 2	214597	8.77	0.78	0.918
Ipo11	68196916	importin 11	76582	6.09	0.63	0.907
Ankmy2	68301790	ankyrin repeat and MYND domain containing 2	217473	5.48	1.07	0.837
BC011248	68302035	cDNA sequence BC011248	224823	5.16	1.01	0.836
F2	68302245	coagulation factor II	14061	9.64	1.55	0.862
Pipox	68341346	pipecolic acid oxidase	19193	11.88	2.80	0.809
A530089I17Rik	68341525	RIKEN cDNA A530089I17 gene	103199	16.29	3.04	0.843
Galk1	68341627	galactokinase 1	14635	8.11	1.48	0.846
Myo1c	68410446	myosin IC	17913	16.17	2.90	0.848
5830467P10Rik	68443531	RIKEN cDNA 5830467P10 gene	241639	14.55	2.40	0.858
Entpd6	68546197	ectonucleoside triphosphate diphosphohydrolase 6	12497	27.25	3.28	0.892
AI480653	68631844	expressed sequence AI480653	268880	7.04	0.76	0.903
Fstl1	68633050	follistatin-like 1	14314	24.87	2.04	0.924
Gys1	68637599	glycogen synthase 1, muscle	14936	9.27	2.01	0.822
C87436	68637605	expressed sequence C87436	232196	13.85	3.03	0.821
Akr1d1	68637659	aldo-keto reductase family 1, member D1	208665	12.23	0.78	0.940
Slc16a10	68667643	solute carrier family 16 (monocarboxylic acid transporters), member 10	72472	16.35	3.69	0.816
Ccl19	68744008	chemokine (C-C motif) ligand 19	24047	16.50	4.02	0.804
Tnfrsf17	68744719	tumor necrosis factor receptor superfamily, member 17	21935	8.79	1.29	0.872
Slc33a1	68745137	solute carrier family 33 (acetyl-CoA transporter), member 1	11416	9.40	1.76	0.842
Adh7	68745384	alcohol dehydrogenase 7 (class IV), mu or sigma polypeptide	11529	6.57	0.37	0.947
Tmem106c	68745456	transmembrane protein 106C	380967	5.86	0.50	0.922
4732495E13Rik	68745534	RIKEN cDNA 4732495E13 gene	223693	18.35	2.54	0.878
Zbtb40	68843835	zinc finger and BTB domain containing 40	230848	5.99	1.34	0.817
Traf6	68844534	Tnf receptor-associated factor 6	22034	10.61	1.45	0.880
BC060267	68845269	cDNA sequence BC060267	212516	9.92	1.22	0.891
9430057O19Rik	68862096	RIKEN cDNA 9430057O19 gene	231093	9.07	2.03	0.817
Stk39	68911013	serine/threonine kinase 39, STE20/SPS1 homolog (yeast)	53416	11.47	2.37	0.829
Chst10	68919018	carbohydrate sulfotransferase 10	98388	6.68	1.30	0.837
Rpl32	69012729	ribosomal protein L32	19951	8.49	1.99	0.810
Wwox	69015667	WW domain-containing oxidoreductase	80707	13.92	2.26	0.860
Plxdc2	69028396	plexin domain containing 2	67448	19.29	4.64	0.806
Ccdc99	69059778	coiled-coil domain containing 99	70385	7.59	1.19	0.864
2610208M17Rik	69095963	RIKEN cDNA 2610208M17 gene	108909	15.80	3.44	0.821
Tspyl3	69104156	TSPY-like 3	241732	9.47	1.75	0.844
Atp6v1e2	69116865	ATPase, H+ transporting, lysosomal V1 subunit E2	74915	24.57	4.67	0.840
Tshz2	69133824	teashirt zinc finger family member 2	228911	8.03	1.30	0.861
Ints3	69134568	integrator complex subunit 3	229543	13.83	3.41	0.802
Cachd1	69201522	cache domain containing 1	320508	10.64	2.62	0.802
Gpr165	69236736	G protein-coupled receptor 165	76206	5.58	1.26	0.816
Mc3r	69258136	melanocortin 3 receptor	17201	11.21	1.85	0.858
Dchs1	69407475	dachsous 1 (Drosophila)	233651	9.37	1.56	0.857
Atp10a	69526934	ATPase, class V, type 10A	11982	16.08	1.14	0.934
BC042698	69529113	cDNA sequence BC042698	329260	10.47	2.10	0.833
Depdc2	69626843	DEP domain containing 2	76135	7.25	1.15	0.863
Gja10	69672886	gap junction membrane channel protein alpha 10	14610	8.65	0.95	0.901
Kctd12	69735729	potassium channel tetramerisation domain containing 12	239217	12.48	2.47	0.835
Pacrg	69782652	Park2 co-regulated	69310	6.95	1.13	0.860
Pols	69817169	polymerase (DNA directed) sigma	210106	5.91	1.24	0.826
Ros1	69818281	Ros1 proto-oncogene	19886	10.25	2.54	0.801
Pthr2	69863250	parathyroid hormone receptor 2	213527	5.23	0.65	0.889
1700001E04Rik	70201170	RIKEN cDNA 1700001E04 gene	75438	13.28	1.85	0.878
1700010M22Rik	70201223	RIKEN cDNA 1700010M22 gene	66328	6.58	1.20	0.846
Tgfbrap1	70203621	transforming growth factor, beta receptor associated protein 1	73122	12.18	1.51	0.890
4933414I15Rik	70218768	RIKEN cDNA 4933414I15 gene	74408	26.47	4.86	0.845
C230081A13Rik	70231917	RIKEN cDNA C230081A13 gene	244895	10.60	2.33	0.820
Gpc5	70276951	glypican 5	103978	5.48	0.01	0.999
Usp26	70302932	ubiquitin specific peptidase 26	83563	19.66	4.25	0.822
6430709H04Rik	70305108	RIKEN cDNA 6430709H04 gene	319228	11.54	2.25	0.837
Rabgap1	70473969	RAB GTPase activating protein 1	227800	21.69	3.29	0.868
Clic3	70543074	chloride intracellular channel 3	69454	5.35	0.57	0.903
H13	70545955	histocompatibility 13	14950	9.79	2.41	0.802
Ppp1r3c	70546390	protein phosphatase 1, regulatory (inhibitor) subunit 3C	53412	6.20	0.26	0.960
Sema6d	70565228	sema domain, transmembrane domain (TM), and cytoplasmic domain, (semaphorin) 6D	214968	13.37	3.06	0.814
LOC215538	70565951	similar to hypothetical protein FLJ36870	215538	8.32	0.48	0.946
LOC381404	70596065	similar to Polyadenylate-binding protein 4 (Poly(A)-binding protein 4) (PABP 4) (Inducible poly(A)-binding protein) (iPABP) (Activated-platelet protein-1) (APP-1)	381404	7.89	1.35	0.853
LOC385308	70725471	similar to protease	385308	9.38	1.96	0.827
LOC433746	70786743	hypothetical gene supported by AK038383	433746	5.06	0.30	0.944
Cobll1	71021160	Cobl-like 1	319876	8.06	0.21	0.975
Rsf1	71211677	remodeling and spacing factor 1	233532	5.05	1.19	0.809
Gm261	71213653	gene model 261, (NCBI)	238321	9.88	1.90	0.839
Pard3	71234741	par-3 (partitioning defective 3) homolog (C. elegans)	93742	7.46	1.14	0.868
AI851790	71281764	expressed sequence AI851790	268354	9.52	1.31	0.879
Wdr16	71377947	WD repeat domain 16	71860	12.35	2.21	0.848
Tkt	71393286	transketolase	21881	8.14	1.09	0.882
Hoxb9	71393388	homeo box B9	15417	8.66	1.04	0.893
Anxa7	71495771	annexin A7	11750	12.28	2.83	0.813
Dpysl5	71587595	dihydropyrimidinase-like 5	65254	7.47	1.84	0.803
Dpysl3	71608207	dihydropyrimidinase-like 3	22240	9.62	1.03	0.903
Isoc1	71612180	isochorismatase domain containing 1	66307	6.87	0.64	0.915
Tk1	71616166	thymidine kinase 1	21877	6.75	1.32	0.836
Gpr12	71656914	G-protein coupled receptor 12	14738	13.52	1.47	0.902
Surf2	71764583	surfeit gene 2	20931	8.29	1.68	0.831
D830030K20Rik	71809443	RIKEN cDNA D830030K20 gene	320333	27.69	4.42	0.862
Lrrfip1	71920431	leucine rich repeat (in FLII) interacting protein 1	16978	8.24	1.83	0.818
LOC435719	72472393	similar to ORF1; putative	435719	5.54	0.52	0.914
Mllt4	73423817	myeloid/lymphoid or mixed lineage-leukemia translocation to 4 homolog (Drosophila)	17356	14.71	2.36	0.862
Eif1b	74357596	eukaryotic translation initiation factor 1B	68969	7.65	0.73	0.913
TC1563501	74562606	TIGR MGI TC1563501	0	5.83	1.01	0.852
1700024P16Rik	74581199	RIKEN cDNA 1700024P16 gene	242594	21.58	3.72	0.853
Ly6g6e	75198208	lymphocyte antigen 6 complex, locus G6E	70274	8.43	2.06	0.804
Cdx2	75934932	caudal type homeo box 2	12591	11.03	2.17	0.835
Adam17	75988237	a disintegrin and metallopeptidase domain 17	11491	21.47	4.72	0.820
Myom1	77455013	myomesin 1	17929	7.03	1.25	0.849
Tyr	79904202	tyrosinase	22173	7.69	0.80	0.906
Mecp2	79904518	methyl CpG binding protein 2	17257	17.07	2.67	0.865
Nrp1	79913171	neuropilin 1	18186	9.80	2.18	0.818

## Sheet: MECvsPiriform
Name	Iseries	Full name	Entrez	MEC	Piriform	Normed
Cdca1	228	cell division cycle associated 1	66977	6.97	0.96	0.879
Fgf13	428	fibroblast growth factor 13	14168	6.31	0.57	0.917
Kitl	617	kit ligand	17311	9.72	2.35	0.805
Llgl1	646	lethal giant larvae homolog 1 (Drosophila)	16897	15.51	0.41	0.974
Nr3c1	728	nuclear receptor subfamily 3, group C, member 1	14815	10.79	0.06	0.994
Dbp	1194	D site albumin promoter binding protein	13170	15.12	3.23	0.824
Gfap	1358	glial fibrillary acidic protein	14580	16.19	0.00	1.000
Foxb2	1610	forkhead box B2	14240	17.80	4.08	0.813
Scnn1g	1919	sodium channel, nonvoltage-gated 1 gamma	20278	7.65	1.07	0.877
Foxg1	2231	forkhead box G1	15228	2.71	0.00	1.000
Nfix	2424	nuclear factor I/X	18032	14.36	1.96	0.880
Tnfrsf1a	2690	tumor necrosis factor receptor superfamily, member 1a	21937	5.09	1.21	0.808
Ptprcap	104596	protein tyrosine phosphatase, receptor type, C polypeptide-associated protein	19265	11.81	1.79	0.868
Hkdc1	583548	hexokinase domain containing 1	216019	6.51	0.02	0.997
Sh3bgrl2	67936387	SH3 domain binding glutamic acid-rich protein like 2	212531	4.88	0.01	0.999
Prmt5	68161465	protein arginine N-methyltransferase 5	27374	14.99	2.75	0.845
BC031353	68196919	cDNA sequence BC031353	235493	6.33	1.47	0.812
Serpinb1a	68302350	serine (or cysteine) peptidase inhibitor, clade B, member 1a	66222	6.78	1.54	0.815
1300003B13Rik	68498998	RIKEN cDNA 1300003B13 gene	74149	6.90	0.00	1.000
Wwox	69015667	WW domain-containing oxidoreductase	80707	13.92	0.37	0.974
Ppl	69028605	periplakin	19041	4.98	0.00	1.000
1700019N12Rik	69116853	RIKEN cDNA 1700019N12 gene	67077	6.54	1.54	0.809
Sult1d1	69169445	sulfotransferase family 1D, member 1	53315	23.70	5.00	0.826
Man2a1	69201564	mannosidase 2, alpha 1	17158	10.26	2.24	0.821
2310010M24Rik	69202364	RIKEN cDNA 2310010M24 gene	71897	6.53	0.30	0.956
Zfp574	69262118	zinc finger protein 574	232976	6.53	1.36	0.828
Tie1	69262303	tyrosine kinase receptor 1	21846	11.74	1.37	0.895
2810401C16Rik	69407254	RIKEN cDNA 2810401C16 gene	72168	14.23	3.28	0.813
Dchs1	69407475	dachsous 1 (Drosophila)	233651	9.37	0.87	0.915
Atp10a	69526934	ATPase, class V, type 10A	11982	16.08	0.74	0.956
B230220E17Rik	69527800	RIKEN cDNA B230220E17 gene	320865	16.41	0.59	0.965
Cd63	69540611	Cd63 antigen	12512	7.31	0.04	0.995
Depdc2	69626843	DEP domain containing 2	76135	7.25	0.00	1.000
Ipmk	69735496	inositol polyphosphate multikinase	69718	5.19	0.41	0.928
Nckipsd	69782079	NCK interacting protein with SH3 domain	80987	17.54	2.99	0.854
Rab20	69817811	RAB20, member RAS oncogene family	19332	5.12	0.77	0.869
Arl11	69835570	ADP-ribosylation factor-like 11	219144	13.76	2.99	0.822
Pthr2	69863250	parathyroid hormone receptor 2	213527	5.23	0.00	1.000
1700001E04Rik	70201170	RIKEN cDNA 1700001E04 gene	75438	13.28	2.53	0.840
D030063F01Rik	70238064	RIKEN cDNA D030063F01 gene	320269	5.27	0.95	0.848
Gpc5	70276951	glypican 5	103978	5.48	0.02	0.997
Tbrg3	70302425	transforming growth factor beta regulated gene 3	21378	13.66	0.49	0.965
4932425I24Rik	70305024	RIKEN cDNA 4932425I24 gene	320214	7.88	1.75	0.819
6430709H04Rik	70305108	RIKEN cDNA 6430709H04 gene	319228	11.54	1.24	0.903
Emb	70429238	embigin	13723	38.23	2.54	0.938
Ccl27	70474755	chemokine (C-C motif) ligand 27	20301	7.63	1.70	0.818
Ccl2	70526067	chemokine (C-C motif) ligand 2	20296	3.21	0.00	1.000
Clic3	70543074	chloride intracellular channel 3	69454	5.35	0.00	1.000
Prei3	70565123	preimplantation protein 3	19070	15.12	2.81	0.844
Cntnap3	70566223	contactin associated protein-like 3	238680	25.50	3.84	0.869
Ero1lb	70598390	ERO1-like beta (S. cerevisiae)	67475	9.21	1.24	0.881
LOC432605	70611102	LOC432605	432605	8.86	1.77	0.833
B230220E17Rik	70611407	RIKEN cDNA B230220E17 gene	320865	17.06	2.36	0.879
LOC432971	70611437	hypothetical gene supported by AK038224	432971	35.11	4.02	0.897
TC1461568	70795772	TIGR MGI TC1461568	0	6.05	0.19	0.970
6620401K05Rik	70946198	RIKEN cDNA 6620401K05 gene	235610	6.85	0.48	0.934
Iqsec1	70946251	IQ motif and Sec7 domain 1	232227	37.86	1.60	0.960
Ddx55	70946471	DEAD (Asp-Glu-Ala-Asp) box polypeptide 55	67848	15.51	3.37	0.822
Dscr1l2	70946481	Down syndrome critical region gene 1-like 2	53902	10.10	0.87	0.921
Tmem44	71020969	transmembrane protein 44	224090	8.82	2.11	0.807
Chst11	71021154	carbohydrate sulfotransferase 11	58250	10.64	1.01	0.913
Cobll1	71021160	Cobl-like 1	319876	8.06	0.00	0.999
LOC435735	71022573	similar to arylacetamide deacetylase (esterase)	435735	5.25	0.00	1.000
mCG140667	71212241	AB mCG140667	0	9.33	0.94	0.909
Ell2	71213659	elongation factor RNA polymerase II 2	192657	15.61	1.07	0.936
Nrg1	71234667	neuregulin 1	211323	2.78	0.00	1.000
St3gal1	71280544	ST3 beta-galactoside alpha-2,3-sialyltransferase 1	20442	20.79	3.83	0.844
Wdr16	71377947	WD repeat domain 16	71860	12.35	0.26	0.979
6330408A02Rik	71380526	RIKEN cDNA 6330408A02 gene	321008	56.16	1.61	0.972
Tbx4	71381115	T-box 4	21387	8.46	0.49	0.945
3300005D01Rik	71493141	RIKEN cDNA 3300005D01 gene	78512	5.89	1.05	0.848
Fndc7	71496522	fibronectin type III domain containing 7	320181	7.92	0.43	0.948
2900083I11Rik	71569253	RIKEN cDNA 2900083I11 gene	58212	7.93	1.54	0.837
Btg1	71610843	B-cell translocation gene 1, anti-proliferative	12226	17.60	3.15	0.848
Isoc1	71612180	isochorismatase domain containing 1	66307	6.87	0.89	0.885
Col20a1	71654111	collagen, type XX, alpha 1	73368	5.60	1.32	0.809
Cdc25b	71656803	cell division cycle 25 homolog B (S. cerevisiae)	12531	25.43	2.68	0.905
Cysltr1	71664128	cysteinyl leukotriene receptor 1	58861	3.20	0.00	1.000
A030009A09Rik	71668373	RIKEN cDNA A030009A09 gene	77763	9.02	0.30	0.968
A430010J10Rik	71735819	RIKEN cDNA A430010J10 gene	319665	7.07	0.10	0.985
Tsc22d3	71789724	TSC22 domain family 3	14605	2.72	0.00	1.000
Myo6	71789879	myosin VI	17920	3.38	0.01	0.997
LOC433117	71808534	similar to over-expressed breast tumor protein	433117	8.02	0.01	0.999
Ddx19a	71992031	DEAD (Asp-Glu-Ala-Asp) box polypeptide 19a	13680	8.44	0.14	0.984
Foxf2	72472440	forkhead box F2	14238	23.16	4.06	0.851
Ckap2	73497513	cytoskeleton associated protein 2	80986	10.19	1.49	0.872
C1qtnf5	74357603	C1q and tumor necrosis factor related protein 5	235312	12.42	1.26	0.908
TC1563501	74562606	TIGR MGI TC1563501	0	5.83	1.31	0.816
Ntsr2	74822612	neurotensin receptor 2	18217	2.14	0.00	1.000
Arhgap19	75988276	Rho GTPase activating protein 19	71085	12.56	1.76	0.877
Ppp1r3d	75990862	protein phosphatase 1, regulatory subunit 3D	228966	9.39	0.13	0.987
Klhl21	76003364	kelch-like 21 (Drosophila)	242785	7.40	0.20	0.974
Tyr	79904202	tyrosinase	22173	7.69	0.00	1.000
Nrp1	79913171	neuropilin 1	18186	9.80	2.26	0.812

## Sheet: MECvsAmygdala
Name	Iseries	Full name	Entrez	MEC	Amygdala	Normed
Cdca1	228	cell division cycle associated 1	66977	6.97	0.00	1.000
Cdh2	237	cadherin 2	12558	10.61	0.91	0.921
Extl3	413	exostoses (multiple)-like 3	54616	6.85	0.01	0.999
Fgf13	428	fibroblast growth factor 13	14168	6.31	1.24	0.835
Kitl	617	kit ligand	17311	9.72	0.49	0.952
Llgl1	646	lethal giant larvae homolog 1 (Drosophila)	16897	15.51	0.54	0.966
Ncor1	687	nuclear receptor co-repressor 1	20185	5.44	1.23	0.816
Nr3c1	728	nuclear receptor subfamily 3, group C, member 1	14815	10.79	0.16	0.985
Nrip1	740	nuclear receptor interacting protein 1	268903	28.48	1.43	0.952
Slc36a2	1070	solute carrier family 36 (proton/amino acid symporter), member 2	246049	28.61	1.31	0.956
Dbp	1194	D site albumin promoter binding protein	13170	15.12	3.34	0.819
Fjx1	1204	four jointed box 1 (Drosophila)	14221	16.44	2.31	0.877
Gfap	1358	glial fibrillary acidic protein	14580	16.19	3.18	0.836
Myb	1513	myeloblastosis oncogene	17863	7.24	0.45	0.941
Siglece	1833	sialic acid binding Ig-like lectin E	83382	11.30	0.84	0.931
Pcdhb17	1909	protocadherin beta 17	93888	5.94	0.43	0.933
Scnn1g	1919	sodium channel, nonvoltage-gated 1 gamma	20278	7.65	0.74	0.911
Cbr3	2078	carbonyl reductase 3	109857	7.53	0.43	0.946
Cmtm3	2100	CKLF-like MARVEL transmembrane domain containing 3	68119	9.53	1.90	0.834
Mtf1	2410	metal response element binding transcription factor 1	17764	9.85	1.78	0.847
Nfix	2424	nuclear factor I/X	18032	14.36	2.40	0.857
Slc12a3	2574	solute carrier family 12, member 3	20497	21.81	4.22	0.838
Slc19a2	2586	solute carrier family 19 (thiamine transporter), member 2	116914	9.18	1.95	0.825
Tnfrsf1a	2690	tumor necrosis factor receptor superfamily, member 1a	21937	5.09	1.04	0.831
Ptprcap	104596	protein tyrosine phosphatase, receptor type, C polypeptide-associated protein	19265	11.81	0.51	0.959
Pir	176781	pirin	69656	9.05	1.42	0.864
Poldip2	386018	polymerase (DNA-directed), delta interacting protein 2	67811	11.17	2.19	0.836
AW011752	386256	expressed sequence AW011752	104570	24.17	3.64	0.869
Pck2	392914	phosphoenolpyruvate carboxykinase 2 (mitochondrial)	74551	11.86	2.70	0.815
Idi1	413789	isopentenyl-diphosphate delta isomerase	319554	3.77	0.00	1.000
Grpel1	413800	GrpE-like 1, mitochondrial	17713	9.64	0.21	0.979
Ngrn	513242	neugrin, neurite outgrowth associated	83485	15.90	0.98	0.942
Toe1	532669	target of EGR1, member 1 (nuclear)	68276	15.27	3.65	0.807
2210013K02Rik	532670	RIKEN cDNA 2210013K02 gene	73658	6.76	1.44	0.824
Dpp7	532673	dipeptidylpeptidase 7	83768	8.53	1.65	0.837
2310047O13Rik	532676	RIKEN cDNA 2310047O13 gene	66960	5.81	1.19	0.829
Oxa1l	532710	oxidase assembly 1-like	69089	7.75	1.29	0.857
2310057D15Rik	545107	RIKEN cDNA 2310057D15 gene	67870	32.77	1.81	0.948
Rdh5	545111	retinol dehydrogenase 5	19682	4.58	0.00	1.000
Pex26	556993	peroxisome biogenesis factor 26	74043	5.98	0.29	0.954
1110061O04Rik	576417	RIKEN cDNA 1110061O04 gene	97287	6.58	0.00	1.000
Tor1b	583851	torsin family 1, member B	30934	5.30	0.87	0.859
Zfp451	587436	zinc finger protein 451	98403	25.16	2.35	0.914
Tbc1d17	634454	TBC1 domain family, member 17	233204	6.63	0.00	1.000
Asrgl1	641521	asparaginase like 1	66514	5.28	1.22	0.812
Dhcr24	671229	24-dehydrocholesterol reductase	74754	10.97	1.81	0.859
Lmbr1l	68080686	limb region 1 like	74775	3.29	0.00	1.000
AW146242	68157389	expressed sequence AW146242	232023	16.20	2.81	0.852
Ccdc28a	68158074	coiled-coil domain containing 28A	215814	5.92	1.22	0.829
Prmt5	68161465	protein arginine N-methyltransferase 5	27374	14.99	0.51	0.967
Fgf12	68192999	fibroblast growth factor 12	14167	9.44	2.14	0.815
Ipo11	68196916	importin 11	76582	6.09	1.49	0.804
BC031353	68196919	cDNA sequence BC031353	235493	6.33	0.74	0.895
Cntnap4	68196926	contactin associated protein 4	170571	20.70	3.69	0.849
Abhd6	68196937	abhydrolase domain containing 6	66082	9.92	2.33	0.810
Pola2	68196964	polymerase (DNA directed), alpha 2	18969	18.68	2.59	0.878
Kcnk1	68203436	potassium channel, subfamily K, member 1	16525	36.59	0.60	0.984
Mrpl18	68269748	mitochondrial ribosomal protein L18	67681	8.95	1.62	0.847
Serpinb1a	68302350	serine (or cysteine) peptidase inhibitor, clade B, member 1a	66222	6.78	0.72	0.904
Clybl	68441508	citrate lyase beta like	69634	7.91	1.71	0.822
Neil3	68443381	nei like 3 (E. coli)	234258	15.60	3.60	0.813
5830467P10Rik	68443531	RIKEN cDNA 5830467P10 gene	241639	14.55	1.10	0.929
Treh	68446015	trehalase (brush-border membrane glycoprotein)	58866	6.15	0.75	0.891
Serpinc1	68498433	serine (or cysteine) peptidase inhibitor, clade C (antithrombin), member 1	11905	3.32	0.00	1.000
Stard13	68498860	serologically defined colon cancer antigen 13	243362	6.69	0.64	0.913
1300003B13Rik	68498998	RIKEN cDNA 1300003B13 gene	74149	6.90	0.16	0.977
Gtpbp5	68545330	GTP binding protein 5	52856	4.48	0.00	1.000
Deb1	68545450	differentially expressed in B16F10 1	26901	6.44	0.40	0.942
AI480653	68631844	expressed sequence AI480653	268880	7.04	0.75	0.904
Snrpb2	68633404	U2 small nuclear ribonucleoprotein B	20639	8.33	1.86	0.817
Slc26a6	68637826	solute carrier family 26, member 6	171429	4.36	0.00	1.000
Sass6	68667401	spindle assembly 6 homolog (C. elegans)	72776	5.03	1.19	0.808
Slc16a10	68667643	solute carrier family 16 (monocarboxylic acid transporters), member 10	72472	16.35	0.17	0.989
Ccl19	68744008	chemokine (C-C motif) ligand 19	24047	16.50	3.47	0.826
Alox5ap	68744534	arachidonate 5-lipoxygenase activating protein	11690	6.49	0.32	0.954
Tnfrsf17	68744719	tumor necrosis factor receptor superfamily, member 17	21935	8.79	1.65	0.842
Ctsz	68795459	cathepsin Z	64138	9.76	2.04	0.827
Stard5	68798007	StAR-related lipid transfer (START) domain containing 5	170460	7.59	0.92	0.892
Abcb9	68798753	ATP-binding cassette, sub-family B (MDR/TAP), member 9	56325	15.31	2.39	0.865
Traf6	68844534	Tnf receptor-associated factor 6	22034	10.61	0.56	0.950
BC060267	68845269	cDNA sequence BC060267	212516	9.92	2.06	0.828
Snx17	68910969	sorting nexin 17	266781	21.97	4.25	0.838
Chst10	68919018	carbohydrate sulfotransferase 10	98388	6.68	0.26	0.963
Hdac7a	68920401	histone deacetylase 7A	56233	7.24	1.16	0.862
Sec24b	68920407	SEC24 related gene family, member B (S. cerevisiae)	99683	13.14	2.18	0.858
Gm672	68920413	gene model 672, (NCBI)	269037	10.74	1.07	0.909
Kcmf1	68920767	potassium channel modulatory factor 1	74287	18.68	3.07	0.859
Gstm3	68920779	glutathione S-transferase, mu 3	14864	15.89	1.55	0.911
Slc1a4	68920797	solute carrier family 1 (glutamate/neutral amino acid transporter), member 4	55963	7.58	1.57	0.829
Zfp277	68920803	zinc finger protein 277	246196	5.20	1.05	0.832
Zbtb7b	68920815	zinc finger and BTB domain containing 7B	22724	11.65	0.14	0.988
Chst8	69013284	carbohydrate (N-acetylgalactosamine 4-0) sulfotransferase 8	68947	12.07	0.85	0.935
Prcp	69014518	prolylcarboxypeptidase (angiotensinase C)	72461	2.44	0.00	0.998
Ccdc99	69059778	coiled-coil domain containing 99	70385	7.59	1.14	0.869
Zfp143	69059870	zinc finger protein 143	20841	5.64	1.33	0.809
Iqcb1	69080729	IQ calmodulin-binding motif containing 1	320299	5.30	1.27	0.807
Ccdc54	69114785	coiled-coil domain containing 54	69339	2.60	0.00	1.000
Stat2	69133653	signal transducer and activator of transcription 2	20847	2.13	0.00	1.000
Ints3	69134568	integrator complex subunit 3	229543	13.83	0.60	0.958
Sult1d1	69169445	sulfotransferase family 1D, member 1	53315	23.70	2.57	0.902
Slc39a13	69169505	solute carrier family 39 (metal ion transporter), member 13	68427	7.03	0.36	0.952
Sgk2	69170312	serum/glucocorticoid regulated kinase 2	27219	2.03	0.00	1.000
Lrrn1	69173244	leucine rich repeat protein 1, neuronal	16979	16.45	2.71	0.859
Psenen	69173331	presenilin enhancer 2 homolog (C. elegans)	66340	5.06	0.54	0.904
Zap70	69174010	zeta-chain (TCR) associated protein kinase	22637	13.16	3.25	0.802
Kl	69201576	klotho	16591	6.14	0.46	0.930
2310010M24Rik	69202364	RIKEN cDNA 2310010M24 gene	71897	6.53	1.02	0.865
2410116I05Rik	69202681	RIKEN cDNA 2410116I05 gene	73682	6.85	1.34	0.836
Gpr173	69236718	G-protein coupled receptor 173	70771	12.09	2.83	0.810
Gpr165	69236736	G protein-coupled receptor 165	76206	5.58	0.88	0.864
Mc3r	69258136	melanocortin 3 receptor	17201	11.21	0.24	0.979
Mtnr1b	69258178	melatonin receptor 1B	244701	3.63	0.00	1.000
BC030396	69261420	cDNA sequence BC030396	239463	3.77	0.00	1.000
Tie1	69262303	tyrosine kinase receptor 1	21846	11.74	1.38	0.895
Klhl12	69289303	kelch-like 12 (Drosophila)	240756	10.65	0.22	0.980
Stat6	69290549	signal transducer and activator of transcription 6	20852	9.36	1.04	0.900
1700021K19Rik	69353627	RIKEN cDNA 1700021K19 gene	224118	21.31	2.63	0.890
D11Ertd333e	69407409	DNA segment, Chr 11, ERATO Doi 333, expressed	68066	12.05	2.94	0.804
3110004L20Rik	69407439	RIKEN cDNA 3110004L20 gene	73102	9.47	2.10	0.818
Adal	69442377	adenosine deaminase-like	75894	2.09	0.00	1.000
4933409K07Rik	69443148	RIKEN cDNA 4933409K07 gene	108816	6.84	0.48	0.934
9530091C08Rik	69446947	RIKEN cDNA 9530091C08 gene	320440	14.11	0.30	0.979
9930013L23Rik	69447846	RIKEN cDNA 9930013L23 gene	80982	30.00	0.57	0.981
AI316787	69524497	expressed sequence AI316787	195040	8.19	1.30	0.863
AI646023	69526390	expressed sequence AI646023	192734	17.10	3.26	0.840
Sema3g	69526474	sema domain, immunoglobulin domain (Ig), short basic domain, secreted, (semaphorin) 3G	218877	13.77	1.47	0.904
Atp10a	69526934	ATPase, class V, type 10A	11982	16.08	0.07	0.995
B230220E17Rik	69527800	RIKEN cDNA B230220E17 gene	320865	16.41	0.17	0.990
B3galt1	69527896	UDP-Gal:betaGlcNAc beta 1,3-galactosyltransferase, polypeptide 1	26877	23.81	4.24	0.849
C1rl	69530858	complement component 1, r subcomponent-like	232371	2.15	0.00	1.000
Lbxcor1	69530929	ladybird homeobox 1 homolog (Drosophila) corepressor 1	207667	2.66	0.00	1.000
Cd63	69540611	Cd63 antigen	12512	7.31	0.94	0.886
Centg2	69548840	centaurin, gamma 2	347722	6.90	1.06	0.867
Pak4	69549633	p21 (CDKN1A)-activated kinase 4	70584	7.53	0.80	0.904
Crlf1	69608064	cytokine receptor-like factor 1	12931	8.16	0.49	0.943
Cxcl2	69608309	chemokine (C-X-C motif) ligand 2	20310	2.22	0.01	0.997
D0H4S114	69608408	DNA segment, human D4S114	27528	24.48	4.85	0.835
Ccdc97	69609067	coiled-coil domain containing 97	52132	11.47	2.62	0.814
Ddr1	69626705	discoidin domain receptor family, member 1	12305	6.37	1.16	0.846
Depdc2	69626843	DEP domain containing 2	76135	7.25	0.12	0.983
Slc45a1	69626997	solute carrier family 45, member 1	242773	5.03	0.54	0.903
Eaf1	69671827	ELL associated factor 1	74427	2.73	0.01	0.998
Sh2d1b1	69671833	SH2 domain protein 1B1	26904	4.45	0.01	0.998
Fut7	69672647	fucosyltransferase 7	14347	7.16	0.41	0.946
Galnt13	69672754	UDP-N-acetyl-alpha-D-galactosamine:polypeptide N-acetylgalactosaminyltransferase 13	271786	6.66	1.23	0.844
Hip1r	69735018	huntingtin interacting protein 1 related	29816	27.78	3.59	0.886
Insr	69735484	insulin receptor	16337	5.04	0.36	0.934
Ipmk	69735496	inositol polyphosphate multikinase	69718	5.19	0.06	0.989
Klhdc1	69735843	kelch domain containing 1	271005	8.93	0.00	1.000
Lta	69736298	lymphotoxin A	16992	11.29	2.51	0.818
Hecw1	69782168	HECT, C2 and WW domain containing E3 ubiquitin protein ligase 1	94253	6.34	0.73	0.897
Pmfbp1	69816332	polyamine modulated factor 1 binding protein 1	56523	2.08	0.00	1.000
Pols	69817169	polymerase (DNA directed) sigma	210106	5.91	0.76	0.886
Ppfia4	69817187	protein tyrosine phosphatase, receptor type, f polypeptide (PTPRF), interacting protein (liprin), alpha 4	68507	15.22	1.44	0.914
Purg	69817769	purine-rich element binding protein G	75029	12.33	1.19	0.912
Qscn6	69817793	quiescin Q6	104009	5.49	1.16	0.825
Rab20	69817811	RAB20, member RAS oncogene family	19332	5.12	0.00	1.000
Arl11	69835570	ADP-ribosylation factor-like 11	219144	13.76	2.94	0.824
Zdhhc9	69838080	zinc finger, DHHC domain containing 9	208884	16.88	3.20	0.840
Myo1b	69838512	myosin IB	17912	8.55	0.83	0.911
Grrp1	69855307	glycine/arginine rich protein 1	72690	6.75	0.68	0.908
Pthr2	69863250	parathyroid hormone receptor 2	213527	5.23	0.04	0.992
Rps6ka1	69873307	ribosomal protein S6 kinase polypeptide 1	20111	3.80	0.01	0.999
Sgsh	69873696	N-sulfoglucosamine sulfohydrolase (sulfamidase)	27029	4.15	0.01	0.999
St8sia6	69873779	ST8 alpha-N-acetyl-neuraminide alpha-2,8-sialyltransferase 6	241230	2.01	0.00	1.000
Svil	69887481	supervillin	225115	4.65	0.02	0.995
Tlr12	69981037	toll-like receptor 12	384059	16.93	1.01	0.944
Utrn	70194684	utrophin	22288	3.16	0.03	0.992
Zar1	70195090	zygote arrest 1	317755	9.47	0.50	0.950
1010001N08Rik	70200842	RIKEN cDNA 1010001N08 gene	68434	5.36	0.67	0.889
1700001E04Rik	70201170	RIKEN cDNA 1700001E04 gene	75438	13.28	2.34	0.850
1700010M22Rik	70201223	RIKEN cDNA 1700010M22 gene	66328	6.58	1.27	0.838
1700013G24Rik	70201259	RIKEN cDNA 1700013G24 gene	69380	18.36	0.43	0.977
Cdc2l6	70203549	cell division cycle 2-like 6 (CDK8-like)	78334	6.35	0.65	0.908
Opcml	70203688	opioid binding protein/cell adhesion molecule-like	330908	22.88	3.58	0.865
4833436C18Rik	70205590	RIKEN cDNA 4833436C18 gene	329831	6.73	1.48	0.820
4933400C05Rik	70218600	RIKEN cDNA 4933400C05 gene	328019	13.14	2.31	0.851
4933414I15Rik	70218768	RIKEN cDNA 4933414I15 gene	74408	26.47	3.72	0.877
Adh6a	70230807	alcohol dehydrogenase 6A (class V)	69117	15.40	3.16	0.830
Arhgap20	70230999	Rho GTPase activating protein 20	244867	5.92	0.03	0.995
Gpc5	70276951	glypican 5	103978	5.48	1.05	0.839
Il1rapl1	70278045	interleukin 1 receptor accessory protein-like 1	331461	13.30	3.20	0.806
Kcnb2	70278123	potassium voltage gated channel, Shab-related subfamily, member 2	98741	2.82	0.00	1.000
Kif13a	70295410	kinesin family member 13A	16553	15.27	3.67	0.806
Gm1195	70300043	gene model 1195, (NCBI)	382794	6.59	0.34	0.951
Mphosph9	70300403	M-phase phosphoprotein 9	269702	2.10	0.00	1.000
LOC436351	70300493	similar to G-rich box-binding protein	436351	6.06	0.18	0.971
Podn	70300875	podocan	242608	7.85	0.32	0.961
Sh2d3c	70302057	SH2 domain containing 3C	27387	11.34	2.83	0.800
Usp26	70302932	ubiquitin specific peptidase 26	83563	19.66	3.23	0.859
Fut9	70303564	fucosyltransferase 9	14348	4.13	0.00	1.000
2010100O12Rik	70303761	RIKEN cDNA 2010100O12 gene	67067	13.41	2.99	0.817
4932425I24Rik	70305024	RIKEN cDNA 4932425I24 gene	320214	7.88	1.42	0.847
6430709H04Rik	70305108	RIKEN cDNA 6430709H04 gene	319228	11.54	2.69	0.811
A430110N23Rik	70305281	RIKEN cDNA A430110N23 gene	269855	5.94	0.80	0.882
Polr3d	70429363	polymerase (RNA) III (DNA directed) polypeptide D	67065	5.37	1.11	0.829
Klf6	70431247	Kruppel-like factor 6	23849	4.28	0.00	1.000
Taf6l	70445251	TAF6-like RNA polymerase II, p300/CBP-associated factor (PCAF)-associated factor	225895	3.37	0.01	0.997
1110037F02Rik	70445389	RIKEN cDNA 1110037F02 gene	66185	18.36	2.78	0.868
Psmb2	70473951	proteasome (prosome, macropain) subunit, beta type 2	26445	9.40	2.05	0.821
Fcmd	70474089	Fukuyama type congenital muscular dystrophy homolog (human)	246179	5.81	1.28	0.820
Ccl27	70474755	chemokine (C-C motif) ligand 27	20301	7.63	0.88	0.896
Ccl2	70526067	chemokine (C-C motif) ligand 2	20296	3.21	0.00	1.000
Clic3	70543074	chloride intracellular channel 3	69454	5.35	0.00	1.000
Klk6	70565129	kallikrein 6	19144	9.12	0.74	0.925
Snrpd1	70565252	small nuclear ribonucleoprotein D1	20641	11.21	0.89	0.926
6430502M16Rik	70593157	RIKEN cDNA 6430502M16 gene	218440	6.13	0.95	0.866
LOC245498	70595738	similar to TAK1-binding protein 3 isoform 1; NFkB activating protein 1	245498	3.26	0.00	1.000
LOC380720	70595972	hypothetical LOC380720	380720	5.34	0.00	1.000
LOC381357	70596047	hypothetical LOC381357	381357	8.39	0.00	1.000
LOC381400	70596053	similar to MYH7B protein	381400	3.94	0.02	0.996
LOC381404	70596065	similar to Polyadenylate-binding protein 4 (Poly(A)-binding protein 4) (PABP 4) (Inducible poly(A)-binding protein) (iPABP) (Activated-platelet protein-1) (APP-1)	381404	7.89	0.28	0.966
Zdhhc2	70598366	zinc finger, DHHC domain containing 2	70546	11.44	1.02	0.918
Ero1lb	70598390	ERO1-like beta (S. cerevisiae)	67475	9.21	0.11	0.989
Zik1	70609206	zinc finger protein interacting with K protein 1	22775	3.31	0.00	1.000
LOC432605	70611102	LOC432605	432605	8.86	0.01	0.999
3425401B19Rik	70611329	RIKEN cDNA 3425401B19 gene	432836	3.32	0.00	1.000
B230220E17Rik	70611407	RIKEN cDNA B230220E17 gene	320865	17.06	0.35	0.980
LOC433348	70723161	similar to Phosphatidylinositol-4-phosphate 3-kinase C2 domain-containing beta polypeptide (Phosphoinositide 3-Kinase-C2-beta) (PtdIns-3-kinase C2 beta) (PI3K-C2beta) (C2-PI3K)	433348	10.06	0.64	0.940
Hist1h1b	70724822	histone 1, H1b	56702	16.87	3.96	0.810
LOC384670	70725459	gene model 1441, (NCBI)	384670	20.82	0.16	0.992
LOC433746	70786743	hypothetical gene supported by AK038383	433746	5.06	0.93	0.844
Ankrd40	70793941	ankyrin repeat domain 40	71452	3.03	0.02	0.994
Prdx1	70795736	peroxiredoxin 1	18477	2.06	0.00	0.999
TC1461568	70795772	TIGR MGI TC1461568	0	6.05	1.15	0.840
Rnf13	70813281	ring finger protein 13	24017	20.05	2.17	0.902
TC1563688	70919615	TIGR MGI TC1563688	0	8.66	1.82	0.827
Foxp4	70946123	forkhead box P4	74123	19.53	4.24	0.822
6620401K05Rik	70946198	RIKEN cDNA 6620401K05 gene	235610	6.85	1.68	0.803
Rgs17	71020846	regulator of G-protein signaling 17	56533	7.99	1.08	0.881
Stk10	71020894	serine/threonine kinase 10	20868	7.25	0.70	0.912
Tmem44	71020969	transmembrane protein 44	224090	8.82	0.53	0.943
Cobll1	71021160	Cobl-like 1	319876	8.06	0.00	1.000
Cpm	71021163	carboxypeptidase M	70574	9.96	0.87	0.920
LOC435735	71022573	similar to arylacetamide deacetylase (esterase)	435735	5.25	0.27	0.951
Syt2	71152527	synaptotagmin II	20980	12.19	2.33	0.840
Mm.320639	71158472	Unigene Mm.320639	0	2.71	0.00	1.000
Nr2c2	71211302	nuclear receptor subfamily 2, group C, member 2	22026	2.15	0.00	1.000
Rsf1	71211677	remodeling and spacing factor 1	233532	5.05	0.53	0.905
Irs2	71211707	insulin receptor substrate 2	384783	6.21	0.80	0.886
BC052055	71212066	cDNA sequence BC052055	328643	9.71	1.85	0.840
mCG146098.1	71213099	AB mCG146098.1	0	23.50	2.51	0.903
Nrg1	71234667	neuregulin 1	211323	2.78	0.00	1.000
Nsmaf	71234677	neutral sphingomyelinase (N-SMase) activation associated factor	18201	7.07	0.61	0.921
Pard3	71234741	par-3 (partitioning defective 3) homolog (C. elegans)	93742	7.46	0.76	0.907
AI851790	71281764	expressed sequence AI851790	268354	9.52	0.71	0.931
LOC432989	71283319	hypothetical gene supported by AK052984	432989	15.95	2.90	0.846
Celsr1	71307238	cadherin EGF LAG seven-pass G-type receptor 1	12614	2.15	0.00	1.000
Pspn	71377826	persephin	19197	5.00	1.02	0.831
Wdr16	71377947	WD repeat domain 16	71860	12.35	0.00	1.000
Cse1l	71378309	chromosome segregation 1-like (S. cerevisiae)	110750	7.17	0.29	0.961
Zfp641	71380363	zinc finger protein 641	239652	5.94	1.31	0.820
Tbx4	71381115	T-box 4	21387	8.46	0.37	0.958
Mcpt6	71489795	mast cell protease 6	17229	34.94	3.13	0.918
Zfp428	71493026	zinc finger protein 428	232969	6.16	0.93	0.868
2900064A13Rik	71493129	RIKEN cDNA 2900064A13 gene	73024	15.08	0.15	0.990
Fndc7	71496522	fibronectin type III domain containing 7	320181	7.92	1.95	0.802
2900083I11Rik	71569253	RIKEN cDNA 2900083I11 gene	58212	7.93	1.89	0.808
Sfxn4	71570747	sideroflexin 4	94281	3.74	0.00	1.000
Col23a1	71579924	procollagen, type XXIII, alpha 1	237759	4.48	0.00	1.000
Dock3	71587583	dedicator of cyto-kinesis 3	208869	10.40	1.82	0.851
Dpysl3	71608207	dihydropyrimidinase-like 3	22240	9.62	0.29	0.970
Ccm2	71608344	cerebral cavernous malformation 2 homolog (human)	216527	9.11	1.35	0.871
Hsd17b7	71608375	hydroxysteroid (17-beta) dehydrogenase 7	15490	8.81	0.61	0.935
Adssl1	71608530	adenylosuccinate synthetase like 1	11565	6.81	1.05	0.867
Btg1	71610843	B-cell translocation gene 1, anti-proliferative	12226	17.60	2.96	0.856
3110082I17Rik	71656695	RIKEN cDNA 3110082I17 gene	73212	2.65	0.00	1.000
Cdc25b	71656803	cell division cycle 25 homolog B (S. cerevisiae)	12531	25.43	0.28	0.989
Gpr12	71656914	G-protein coupled receptor 12	14738	13.52	1.07	0.927
Gstm7	71656927	glutathione S-transferase, mu 7	68312	14.70	1.31	0.918
A030009A09Rik	71668373	RIKEN cDNA A030009A09 gene	77763	9.02	0.24	0.975
A630085K21	71735066	hypothetical protein A630085K21	330828	2.53	0.00	1.000
Mm.26072	71735076	Unigene Mm.26072	0	2.25	0.00	1.000
A430010J10Rik	71735819	RIKEN cDNA A430010J10 gene	319665	7.07	0.13	0.983
Auh	71764059	AU RNA binding protein/enoyl-coenzyme A hydratase	11992	5.40	0.54	0.909
Siah1a	71764314	seven in absentia 1A	20437	9.91	0.54	0.949
ZBTB45	71764395	zinc finger and BTB domain containing 45	232879	19.38	4.11	0.825
9030025P20Rik	71808496	RIKEN cDNA 9030025P20 gene	381062	8.03	1.27	0.863
LOC433117	71808534	similar to over-expressed breast tumor protein	433117	8.02	0.00	1.000
Lrrc55	71832818	leucine rich repeat containing 55	241528	6.10	0.61	0.909
1700020C07Rik	71919607	RIKEN cDNA 1700020C07 gene	75642	2.36	0.00	1.000
2310046A06Rik	71991822	RIKEN cDNA 2310046A06 gene	69642	16.17	2.49	0.867
Ddx19a	71992031	DEAD (Asp-Glu-Ala-Asp) box polypeptide 19a	13680	8.44	0.00	1.000
Zc3h7b	72001863	zinc finger CCCH type containing 7B	20286	6.45	1.17	0.846
Foxf2	72472440	forkhead box F2	14238	23.16	0.57	0.976
Pvrl1	73424053	poliovirus receptor-related 1	58235	8.05	0.19	0.977
Adora1	73496905	adenosine A1 receptor	11539	9.47	1.09	0.897
Hdac9	73497168	histone deacetylase 9	79221	5.11	0.84	0.858
Ckap2	73497513	cytoskeleton associated protein 2	80986	10.19	0.24	0.977
Nol10	73497615	nucleolar protein 10	217431	6.86	1.30	0.841
Nuak1	73497621	NUAK family, SNF1-like kinase, 1	77976	23.99	3.10	0.886
E130006D01Rik	73512544	RIKEN cDNA E130006D01 gene	269683	12.56	0.54	0.959
Atp6v1g1	73513474	ATPase, H+ transporting, lysosomal V1 subunit G1	66290	10.38	2.35	0.815
Rims1	73514899	regulating synaptic membrane exocytosis 1	116837	5.48	0.89	0.860
Mrpl43	73818779	mitochondrial ribosomal protein L43	94067	5.61	0.93	0.857
Rgl3	74003386	ral guanine nucleotide dissociation stimulator-like 3	71746	16.98	1.36	0.926
Eif1b	74357596	eukaryotic translation initiation factor 1B	68969	7.65	0.02	0.997
C1qtnf5	74357603	C1q and tumor necrosis factor related protein 5	235312	12.42	0.27	0.979
LOC381556	74514300	similar to CUB and Sushi multiple domains 2	381556	20.90	4.93	0.809
TC1563501	74562606	TIGR MGI TC1563501	0	5.83	0.66	0.899
Cntn5	74578317	contactin 5	244682	5.88	0.98	0.857
Urod	74581008	uroporphyrinogen decarboxylase	22275	8.32	1.52	0.845
1700024P16Rik	74581199	RIKEN cDNA 1700024P16 gene	242594	21.58	0.20	0.991
D10Ertd438e	74581265	DNA segment, Chr 10, ERATO Doi 438, expressed	52014	7.17	0.36	0.952
2410080I02Rik	74635520	RIKEN cDNA 2410080I02 gene	68248	4.19	0.01	0.997
Pacsin2	74638864	protein kinase C and casein kinase substrate in neurons 2	23970	24.59	3.44	0.877
LOC544977	74736402	-	544977	3.29	0.00	1.000
Col5a1	74821660	procollagen, type V, alpha 1	12831	28.63	3.43	0.893
Pigk	74821733	phosphatidylinositol glycan anchor biosynthesis, class K	329777	7.80	0.83	0.904
Ntsr2	74822612	neurotensin receptor 2	18217	2.14	0.00	1.000
Pus7	74990484	pseudouridylate synthase 7 homolog (S. cerevisiae)	78697	7.19	1.71	0.808
Ces6	75861873	carboxylesterase 6	102022	9.07	1.43	0.864
Tnfsf13	75934513	tumor necrosis factor (ligand) superfamily, member 13	69583	11.65	2.80	0.806
Cdx2	75934932	caudal type homeo box 2	12591	11.03	1.93	0.851
Arg2	76135481	arginase type II	11847	5.68	0.89	0.865
Myom1	77455013	myomesin 1	17929	7.03	1.00	0.875
Zic1	79677351	zinc finger protein of the cerebellum 1	22771	17.21	2.99	0.852
Tyr	79904202	tyrosinase	22173	7.69	1.39	0.847
Trps1	80514159	trichorhinophalangeal syndrome I (human)	83925	30.33	4.25	0.877

## Sheet: MECvsHip
Name	Iseries	Full name	Entrez	MEC	Hip	Normed
Cdca1	228	cell division cycle associated 1	66977	6.97	1.01	0.873
Kitl	617	kit ligand	17311	9.72	0.06	0.994
Gfap	1358	glial fibrillary acidic protein	14580	16.19	1.62	0.909
5830467P10Rik	68443531	RIKEN cDNA 5830467P10 gene	241639	14.55	2.20	0.869
Slc16a10	68667643	solute carrier family 16 (monocarboxylic acid transporters), member 10	72472	16.35	3.99	0.804
BC060267	68845269	cDNA sequence BC060267	212516	9.92	2.18	0.819
Chst10	68919018	carbohydrate sulfotransferase 10	98388	6.68	1.09	0.860
Wwox	69015667	WW domain-containing oxidoreductase	80707	13.92	1.51	0.902
Plxdc2	69028396	plexin domain containing 2	67448	19.29	2.87	0.870
Ccdc99	69059778	coiled-coil domain containing 99	70385	7.59	0.89	0.895
Fxyd5	69173962	FXYD domain-containing ion transport regulator 5	18301	20.54	4.36	0.825
Cckbr	69236993	cholecystokinin B receptor	12426	33.06	3.44	0.906
Gpr64	69257612	G protein-coupled receptor 64	237175	16.08	2.77	0.853
Stat6	69290549	signal transducer and activator of transcription 6	20852	9.36	2.29	0.803
Ttc9b	69407379	tetratricopeptide repeat domain 9B	73032	12.40	2.39	0.839
9930013L23Rik	69447846	RIKEN cDNA 9930013L23 gene	80982	30.00	2.19	0.932
Atp10a	69526934	ATPase, class V, type 10A	11982	16.08	0.64	0.962
B230220E17Rik	69527800	RIKEN cDNA B230220E17 gene	320865	16.41	1.94	0.894
D0H4S114	69608408	DNA segment, human D4S114	27528	24.48	3.78	0.866
Hecw1	69782168	HECT, C2 and WW domain containing E3 ubiquitin protein ligase 1	94253	6.34	0.83	0.884
Arl11	69835570	ADP-ribosylation factor-like 11	219144	13.76	3.40	0.802
Myo1b	69838512	myosin IB	17912	8.55	1.98	0.812
1010001N08Rik	70200842	RIKEN cDNA 1010001N08 gene	68434	5.36	0.93	0.852
Tgfbrap1	70203621	transforming growth factor, beta receptor associated protein 1	73122	12.18	3.04	0.800
Apba2bp	70230975	amyloid beta (A4) precursor protein-binding, family A, member 1 binding protein	56846	6.43	0.29	0.957
Arhgap20	70230999	Rho GTPase activating protein 20	244867	5.92	1.27	0.823
Gpc5	70276951	glypican 5	103978	5.48	1.09	0.834
Camk1	70445646	calcium/calmodulin-dependent protein kinase I	52163	14.56	3.40	0.811
Ccl27	70474755	chemokine (C-C motif) ligand 27	20301	7.63	0.61	0.926
Sema6d	70565228	sema domain, transmembrane domain (TM), and cytoplasmic domain, (semaphorin) 6D	214968	13.37	1.93	0.874
B230220E17Rik	70611407	RIKEN cDNA B230220E17 gene	320865	17.06	1.65	0.912
LOC433746	70786743	hypothetical gene supported by AK038383	433746	5.06	0.41	0.925
Tbl1x	70813311	transducin (beta)-like 1 X-linked	21372	6.30	0.96	0.868
Tmem44	71020969	transmembrane protein 44	224090	8.82	0.90	0.908
Cobll1	71021160	Cobl-like 1	319876	8.06	0.08	0.991
Mm.152121	71148223	Unigene Mm.152121	0	8.65	2.03	0.810
mCG140667	71212241	AB mCG140667	0	9.33	2.18	0.810
St3gal1	71280544	ST3 beta-galactoside alpha-2,3-sialyltransferase 1	20442	20.79	1.13	0.948
AI851790	71281764	expressed sequence AI851790	268354	9.52	2.14	0.817
Wdr16	71377947	WD repeat domain 16	71860	12.35	0.29	0.977
Marcks	71487124	myristoylated alanine rich protein kinase C substrate	17118	7.37	1.56	0.825
3300005D01Rik	71493141	RIKEN cDNA 3300005D01 gene	78512	5.89	1.07	0.846
Dock3	71587583	dedicator of cyto-kinesis 3	208869	10.40	1.98	0.840
Isoc1	71612180	isochorismatase domain containing 1	66307	6.87	1.18	0.854
Tk1	71616166	thymidine kinase 1	21877	6.75	1.39	0.829
Arfl4	71627846	ADP-ribosylation factor 4-like	66182	12.74	2.71	0.824
2310046A06Rik	71991822	RIKEN cDNA 2310046A06 gene	69642	16.17	2.85	0.850
LOC433727	72076418	similar to protein tyrosine phosphatase, receptor type, D	433727	49.56	4.71	0.913
6430510M02Rik	74431339	RIKEN cDNA 6430510M02 gene	319517	15.61	1.69	0.902
LOC432471	74509530	hypothetical gene supported by AK080816	432471	13.15	2.19	0.857
Cntn5	74578317	contactin 5	244682	5.88	0.50	0.921
Crip2	75695661	cysteine rich protein 2	68337	20.30	4.79	0.809
Cdx2	75934932	caudal type homeo box 2	12591	11.03	2.57	0.811
Adam17	75988237	a disintegrin and metallopeptidase domain 17	11491	21.47	3.92	0.846
Myom1	77455013	myomesin 1	17929	7.03	0.47	0.937

## Sheet: MECvsCaudate
Name	Iseries	Full name	Entrez	MEC	Caudate	Normed
Cdca1	228	cell division cycle associated 1	66977	6.97	0.23	0.968
Cdh2	237	cadherin 2	12558	10.61	0.00	1.000
Cds2	251	CDP-diacylglycerol synthase (phosphatidate cytidylyltransferase) 2	110911	6.99	1.07	0.867
Ubxd5	323	UBX domain containing 5	67586	6.58	1.39	0.825
Extl3	413	exostoses (multiple)-like 3	54616	6.85	0.31	0.957
Fgf13	428	fibroblast growth factor 13	14168	6.31	0.98	0.865
Fzd3	467	frizzled homolog 3 (Drosophila)	14365	8.35	1.81	0.822
Fzd8	471	frizzled homolog 8 (Drosophila)	14370	5.33	0.28	0.951
Kitl	617	kit ligand	17311	9.72	0.09	0.991
Ncor1	687	nuclear receptor co-repressor 1	20185	5.44	0.39	0.932
Nr3c1	728	nuclear receptor subfamily 3, group C, member 1	14815	10.79	0.36	0.968
Vsnl1	1107	visinin-like 1	26950	38.25	2.46	0.940
Xbp1	1120	X-box binding protein 1	22433	10.06	1.34	0.883
Rasgrf1	1275	RAS protein-specific guanine nucleotide-releasing factor 1	19417	31.94	2.63	0.924
Morc3	1312	microrchidia 3	338467	7.73	1.91	0.802
Gfap	1358	glial fibrillary acidic protein	14580	16.19	1.57	0.911
Akap2	1449	A kinase (PRKA) anchor protein 2	11641	27.56	1.34	0.954
Dok4	1487	docking protein 4	114255	6.75	1.21	0.848
Myb	1513	myeloblastosis oncogene	17863	7.24	0.23	0.970
Asb6	1600	ankyrin repeat and SOCS box-containing protein 6	72323	11.82	2.76	0.811
Bcl7b	1602	B-cell CLL/lymphoma 7B	12054	15.05	2.21	0.872
Foxb2	1610	forkhead box B2	14240	17.80	3.25	0.846
Ppp2r2b	1656	protein phosphatase 2 (formerly 2A), regulatory subunit B (PR 52), beta isoform	72930	4.12	0.00	1.000
Abtb1	1660	ankyrin repeat and BTB (POZ) domain containing 1	80283	9.52	0.60	0.940
Agtrl1	1662	angiotensin receptor-like 1	23796	28.86	4.87	0.856
Ankrd54	1678	ankyrin repeat domain 54	223690	7.33	0.22	0.971
Copa	1690	coatomer protein complex subunit alpha	12847	19.08	2.46	0.886
Erbb2	1710	v-erb-b2 erythroblastic leukemia viral oncogene homolog 2, neuro/glioblastoma derived oncogene homolog (avian)	13866	10.38	1.10	0.904
Fosl2	1720	fos-like antigen 2	14284	5.71	1.11	0.837
Kcnab2	1755	potassium voltage-gated channel, shaker-related subfamily, beta member 2	16498	5.81	0.25	0.959
Kcnc4	1757	potassium voltage gated channel, Shaw-related subfamily, member 4	99738	12.38	0.11	0.991
Kcnk13	1763	potassium channel, subfamily K, member 13	217826	22.48	3.53	0.864
Pxn	1815	paxillin	19303	21.53	2.22	0.906
Rax	1821	retina and anterior neural fold homeobox	19434	26.25	2.29	0.920
Sfrp2	1831	secreted frizzled-related protein 2	20319	9.33	0.84	0.918
Siglece	1833	sialic acid binding Ig-like lectin E	83382	11.30	0.11	0.990
Slc38a1	1845	solute carrier family 38, member 1	105727	10.35	1.34	0.885
Pcdhb17	1909	protocadherin beta 17	93888	5.94	0.47	0.926
Rabep2	1971	rabaptin, RAB GTPase binding effector protein 2	70314	10.69	1.58	0.871
Olfml2b	1981	olfactomedin-like 2B	320078	12.96	2.10	0.861
Wdr39	2052	WD repeat domain 39	26371	5.02	0.66	0.884
Barx2	2058	BarH-like homeobox 2	12023	11.50	0.30	0.974
Btd	2070	biotinidase	26363	2.29	0.00	1.000
Centg3	2090	centaurin, gamma 3	213990	18.46	2.84	0.867
Elk1	2186	ELK1, member of ETS oncogene family	13712	12.27	3.00	0.803
Ets1	2200	E26 avian leukemia oncogene 1, 5' domain	23871	10.27	0.58	0.946
Ica1	2310	islet cell autoantigen 1	15893	11.08	0.66	0.944
Map3k7	2394	mitogen activated protein kinase kinase kinase 7	26409	15.97	1.17	0.932
Mtf1	2410	metal response element binding transcription factor 1	17764	9.85	0.34	0.967
Nfix	2424	nuclear factor I/X	18032	14.36	1.18	0.924
Ppm1a	2498	protein phosphatase 1A, magnesium dependent, alpha isoform	19042	16.14	1.81	0.899
Slc19a2	2586	solute carrier family 19 (thiamine transporter), member 2	116914	9.18	0.17	0.982
Slc26a8	2598	solute carrier family 26, member 8	224661	20.84	2.44	0.895
Slc35b2	2614	solute carrier family 35, member B2	73836	8.30	0.64	0.928
Srp54	2630	signal recognition particle 54	24067	30.86	4.43	0.874
Tgfb3	2668	transforming growth factor, beta 3	21809	27.82	4.39	0.864
Tnfrsf1a	2690	tumor necrosis factor receptor superfamily, member 1a	21937	5.09	0.44	0.920
Tulp4	2700	tubby like protein 4	68842	21.38	3.54	0.858
Ptprcap	104596	protein tyrosine phosphatase, receptor type, C polypeptide-associated protein	19265	11.81	1.61	0.880
Prpf6	119683	PRP6 pre-mRNA splicing factor 6 homolog (yeast)	68879	19.98	3.89	0.837
Slc1a5	119701	solute carrier family 1 (neutral amino acid transporter), member 5	20514	15.82	2.22	0.877
1810042K04Rik	275680	RIKEN cDNA 1810042K04 gene	66506	24.31	3.46	0.875
Ccng1	293895	cyclin G1	12450	22.45	2.11	0.914
Abcb6	294039	ATP-binding cassette, sub-family B (MDR/TAP), member 6	74104	24.54	4.36	0.849
Mylip	294041	myosin regulatory light chain interacting protein	218203	8.19	0.55	0.938
Clns1a	294043	chloride channel, nucleotide-sensitive, 1A	12729	19.93	4.79	0.806
Pigq	294046	phosphatidylinositol glycan anchor biosynthesis, class Q	14755	14.19	2.06	0.873
Cd6	323181	CD6 antigen	12511	8.46	1.91	0.816
Lpin2	378554	lipin 2	64898	21.01	1.12	0.950
BC035537	385791	cDNA sequence BC035537	212326	7.26	0.74	0.907
Copz1	385996	coatomer protein complex, subunit zeta 1	56447	25.09	4.29	0.854
Poldip2	386018	polymerase (DNA-directed), delta interacting protein 2	67811	11.17	0.55	0.953
Cib2	386027	calcium and integrin binding family member 2	56506	7.34	1.20	0.860
Gfm1	386242	G elongation factor, mitochondrial 1	28030	21.71	2.27	0.905
Grcc10	386251	gene rich cluster, C10 gene	14790	33.04	3.64	0.901
AW011752	386256	expressed sequence AW011752	104570	24.17	0.59	0.976
Pck2	392914	phosphoenolpyruvate carboxykinase 2 (mitochondrial)	74551	11.86	0.00	1.000
2600005N12Rik	392925	RIKEN cDNA 2600005N12 gene	70317	15.52	0.75	0.954
Fut8	392928	fucosyltransferase 8	53618	9.11	0.03	0.997
Cyb561	392934	cytochrome b-561	13056	42.64	1.05	0.976
Polr3h	393250	polymerase (RNA) III (DNA directed) polypeptide H	78929	21.49	2.02	0.914
Prr14	413775	proline rich 14	233895	13.11	2.01	0.867
Wdr77	413776	WD repeat domain 77	70465	47.38	3.79	0.926
Psma1	413778	proteasome (prosome, macropain) subunit, alpha type 1	26440	24.76	3.80	0.867
Grpel1	413800	GrpE-like 1, mitochondrial	17713	9.64	0.58	0.943
Dohh	413812	deoxyhypusine hydroxylase/monooxygenase	102115	45.68	4.98	0.902
Chmp5	413815	chromatin modifying protein 5	76959	7.85	0.78	0.910
Eif2s2	512771	eukaryotic translation initiation factor 2, subunit 2 (beta)	67204	13.30	1.79	0.881
Ngrn	513242	neugrin, neurite outgrowth associated	83485	15.90	0.96	0.943
Ptdss1	513476	phosphatidylserine synthase 1	19210	19.14	0.59	0.970
D15Ertd682e	513477	DNA segment, Chr 15, ERATO Doi 682, expressed	71919	12.54	0.22	0.983
Tmed9	513478	transmembrane emp24 protein transport domain containing 9	67511	25.89	1.15	0.958
4921531G14Rik	513494	RIKEN cDNA 4921531G14 gene	66736	20.68	2.96	0.875
Rnf4	513497	ring finger protein 4	19822	17.02	0.89	0.950
Fuca1	532572	fucosidase, alpha-L- 1, tissue	71665	14.15	2.26	0.862
Nol1	532574	nucleolar protein 1	110109	19.17	2.87	0.870
Lrfn1	532583	leucine rich repeat and fibronectin type III domain containing 1	80749	14.38	0.08	0.994
Neu1	532607	neuraminidase 1	18010	34.71	4.78	0.879
Pomgnt1	532651	protein O-linked mannose beta1,2-N-acetylglucosaminyltransferase	68273	9.14	1.51	0.858
Toe1	532669	target of EGR1, member 1 (nuclear)	68276	15.27	2.20	0.874
Dpp7	532673	dipeptidylpeptidase 7	83768	8.53	0.15	0.983
C630004H02Rik	532674	RIKEN cDNA C630004H02 gene	217310	33.83	1.65	0.953
2310047O13Rik	532676	RIKEN cDNA 2310047O13 gene	66960	5.81	0.86	0.872
9630046K23Rik	532688	RIKEN cDNA 9630046K23 gene	224143	10.59	2.11	0.834
Exoc3	532695	exocyst complex component 3	211446	13.32	2.42	0.846
Oxa1l	532710	oxidase assembly 1-like	69089	7.75	0.18	0.978
Pdss1	532713	prenyl (solanesyl) diphosphate synthase, subunit 1	56075	17.14	3.46	0.832
Fyn	532746	Fyn proto-oncogene	14360	12.86	2.46	0.839
1110067D22Rik	532758	RIKEN cDNA 1110067D22 gene	216551	15.66	1.43	0.916
2310057D15Rik	545107	RIKEN cDNA 2310057D15 gene	67870	32.77	1.36	0.960
Med25	545109	mediator of RNA polymerase II transcription, subunit 25 homolog (yeast)	75613	17.24	4.29	0.801
Pex26	556993	peroxisome biogenesis factor 26	74043	5.98	0.36	0.944
Mccc1	556995	methylcrotonoyl-Coenzyme A carboxylase 1 (alpha)	72039	14.27	0.43	0.971
1110061O04Rik	576417	RIKEN cDNA 1110061O04 gene	97287	6.58	0.10	0.985
Ube2d1	576437	ubiquitin-conjugating enzyme E2D 1, UBC4/5 homolog (yeast)	216080	18.11	1.51	0.923
Hkdc1	583548	hexokinase domain containing 1	216019	6.51	0.15	0.977
2310065K24Rik	583573	RIKEN cDNA 2310065K24 gene	102122	14.49	1.22	0.922
Rhbdl1	583574	rhomboid, veinlet-like 1 (Drosophila)	214951	46.24	2.30	0.953
Tor1b	583851	torsin family 1, member B	30934	5.30	0.10	0.982
Tmem5	587408	transmembrane protein 5	216395	14.93	0.48	0.969
Nt5m	587409	5',3'-nucleotidase, mitochondrial	103850	31.00	2.56	0.924
Nsdhl	587415	NAD(P) dependent steroid dehydrogenase-like	18194	8.54	0.51	0.943
6720467C03Rik	587419	RIKEN cDNA 6720467C03 gene	68099	7.75	0.55	0.933
Unc50	587429	unc-50 homolog (C. elegans)	67387	7.68	1.02	0.883
Zfp451	587436	zinc finger protein 451	98403	25.16	1.47	0.945
Rps12	631721	ribosomal protein S12	20042	7.58	1.70	0.816
Fabp5	631728	fatty acid binding protein 5, epidermal	16592	12.43	0.61	0.954
Fkbp3	632493	FK506 binding protein 3	30795	14.99	1.47	0.911
Hspa14	632494	heat shock protein 14	50497	13.44	3.27	0.804
Cbx5	633661	chromobox homolog 5 (Drosophila HP1a)	12419	5.41	0.41	0.929
Psmb3	634449	proteasome (prosome, macropain) subunit, beta type 3	26446	17.85	2.66	0.870
Tbc1d17	634454	TBC1 domain family, member 17	233204	6.63	0.18	0.974
Asrgl1	641521	asparaginase like 1	66514	5.28	0.51	0.911
Pex19	671224	peroxisome biogenesis factor 19	19298	6.09	0.53	0.920
G431001I09Rik	671227	RIKEN cDNA G431001I09 gene	98828	11.30	2.15	0.840
Fads1	678684	fatty acid desaturase 1	76267	5.89	1.21	0.830
Mettl6	678690	methyltransferase like 6	67011	6.79	1.58	0.811
Rpl18a	678716	Ribosomal protein L18A	76808	11.35	1.42	0.889
Actr8	67764913	ARP8 actin-related protein 8 homolog (S. cerevisiae)	56249	25.15	2.23	0.919
Cyln2	67764933	cytoplasmic linker 2	269713	12.08	1.49	0.890
Dctn4	67764937	dynactin 4	67665	43.28	1.10	0.975
Tsr1	67764944	TSR1, 20S rRNA accumulation, homolog (yeast)	104662	21.68	4.65	0.823
Bxdc2	67765719	brix domain containing 2	67832	11.63	1.24	0.904
Mpg	67765728	N-methylpurine-DNA glycosylase	268395	4.66	0.02	0.996
Spryd4	67767442	SPRY domain containing 4	66701	11.29	2.79	0.802
Als2	67767467	amyotrophic lateral sclerosis 2 (juvenile) homolog (human)	74018	13.66	2.46	0.847
Nol11	67787338	nucleolar protein 11	68979	12.03	2.25	0.842
Rnpepl1	67792185	arginyl aminopeptidase (aminopeptidase B)-like 1	108657	10.68	0.43	0.961
Dnaja4	67814214	DnaJ (Hsp40) homolog, subfamily A, member 4	58233	8.30	1.03	0.890
Fahd1	67814215	fumarylacetoacetate hydrolase domain containing 1	68636	9.25	0.39	0.960
2310042G06Rik	67814216	RIKEN cDNA 2310042G06 gene	66390	12.83	1.52	0.894
Egln2	67815539	EGL nine homolog 2 (C. elegans)	112406	12.50	2.96	0.808
Smox	67881784	spermine oxidase	228608	5.49	0.97	0.850
6330581L23Rik	67936417	RIKEN cDNA 6330581L23 gene	233056	16.28	3.12	0.839
Ptges2	67978412	prostaglandin E synthase 2	96979	5.48	0.55	0.909
Klf10	67978499	Kruppel-like factor 10	21847	12.18	1.19	0.911
Eif2b2	67978649	eukaryotic translation initiation factor 2B, subunit 2 beta	217715	14.96	3.18	0.825
Ddah2	67978684	dimethylarginine dimethylaminohydrolase 2	51793	7.24	0.67	0.915
Hmox2	67978724	heme oxygenase (decycling) 2	15369	42.71	2.92	0.936
Rnf185	67979020	ring finger protein 185	193670	13.44	2.05	0.868
Efna1	68076527	ephrin A1	13636	14.83	0.23	0.984
BC002163	68076547	cDNA sequence BC002163	170658	18.69	3.53	0.841
2410004L22Rik	68076895	RIKEN cDNA 2410004L22 gene	76478	8.63	0.65	0.930
Stk16	68080710	serine/threonine kinase 16	20872	8.21	1.46	0.849
Sirt3	68117984	sirtuin 3 (silent mating type information regulation 2, homolog) 3 (S. cerevisiae)	64384	13.03	1.69	0.885
Vps11	68148721	vacuolar protein sorting 11 (yeast)	71732	11.61	1.50	0.885
Ppp2r5a	68148738	protein phosphatase 2, regulatory subunit B (B56), alpha isoform	226849	26.31	1.18	0.957
Tmed4	68148749	transmembrane emp24 protein transport domain containing 4	103694	20.32	2.94	0.873
AW146242	68157389	expressed sequence AW146242	232023	16.20	0.27	0.984
Ddx25	68157390	DEAD (Asp-Glu-Ala-Asp) box polypeptide 25	30959	27.78	2.02	0.932
Foxred1	68157408	FAD-dependent oxidoreductase domain containing 1	235169	3.70	0.00	1.000
D4Bwg0951e	68157410	DNA segment, Chr 4, Brigham & Women's Genetics 0951 expressed	52829	17.86	1.48	0.924
Cept1	68158073	choline/ethanolaminephosphotransferase 1	99712	9.20	0.57	0.942
Ccdc28a	68158074	coiled-coil domain containing 28A	215814	5.92	1.09	0.844
Fvt1	68158091	follicular lymphoma variant translocation 1	70750	9.72	1.76	0.847
Prmt5	68161465	protein arginine N-methyltransferase 5	27374	14.99	0.11	0.993
Nudt16l1	68161470	nudix (nucleoside diphosphate linked moiety X)-type motif 16-like 1	66911	8.56	1.66	0.837
Sidt2	68161475	SID1 transmembrane family, member 2	214597	8.77	0.12	0.987
Bicd2	68161483	bicaudal D homolog 2 (Drosophila)	76895	13.97	3.21	0.813
AI315068	68162202	expressed sequence AI315068	209018	20.75	4.54	0.821
Whsc2	68162237	Wolf-Hirschhorn syndrome candidate 2 (human)	24116	11.41	2.65	0.812
Jagn1	68162259	jagunal homolog 1 (Drosophila)	67767	16.74	3.72	0.818
Mrpl48	68191234	mitochondrial ribosomal protein L48	52443	21.15	1.03	0.954
Ddx56	68193020	DEAD (Asp-Glu-Ala-Asp) box polypeptide 56	52513	9.10	0.07	0.993
Aldh7a1	68193021	aldehyde dehydrogenase family 7, member A1	110695	18.33	3.08	0.856
Arl8b	68193050	ADP-ribosylation factor-like 8B	67166	34.92	3.47	0.910
Exosc4	68193052	exosome component 4	109075	11.91	2.10	0.850
Fbxo9	68193058	f-box only protein 9	71538	22.35	4.02	0.847
Ciapin1	68193065	cytokine induced apoptosis inhibitor 1	109006	8.79	1.79	0.830
Gltscr2	68193067	glioma tumor suppressor candidate region gene 2	68077	6.67	1.06	0.862
Chmp7	68196908	CHMP family, member 7	105513	15.55	2.80	0.847
Zfp508	68196915	zinc finger protein 508	240442	6.72	0.85	0.888
Ipo11	68196916	importin 11	76582	6.09	0.03	0.995
Pomp	68196923	proteasome maturation protein	66537	18.51	3.66	0.835
H2-Ke2	68196924	H2-K region expressed gene 2	14976	12.57	1.17	0.915
Cntnap4	68196926	contactin associated protein 4	170571	20.70	1.32	0.940
Abhd6	68196937	abhydrolase domain containing 6	66082	9.92	0.03	0.997
Cript	68196938	cysteine-rich PDZ-binding protein	56724	5.12	0.08	0.985
Gipc1	68196959	GIPC PDZ domain containing family, member 1	67903	7.65	0.50	0.939
Otud6b	68196970	OTU domain containing 6B	72201	20.77	2.38	0.897
Ube4a	68203459	ubiquitination factor E4A, UFD2 homolog (S. cerevisiae)	140630	22.61	2.01	0.918
Dctn6	68203507	dynactin 6	22428	15.46	2.61	0.855
Mcl1	68203510	myeloid cell leukemia sequence 1	17210	7.36	0.17	0.978
Tubg1	68269035	tubulin, gamma 1	103733	12.13	3.00	0.802
2210010A19Rik	68269038	RIKEN cDNA 2210010A19 gene	94184	21.04	4.15	0.835
6330407G11Rik	68269068	RIKEN cDNA 6330407G11 gene	68050	16.94	1.79	0.904
Nmd3	68269070	NMD3 homolog (S. cerevisiae)	97112	25.76	4.81	0.843
Pdzrn3	68269267	PDZ domain containing RING finger 3	55983	2.27	0.00	1.000
Etfdh	68269652	electron transferring flavoprotein, dehydrogenase	66841	18.15	1.98	0.901
Pqbp1	68269676	polyglutamine binding protein 1	54633	31.10	4.03	0.885
1110014J01Rik	68269706	RIKEN cDNA 1110014J01 gene	74778	27.42	2.51	0.916
Mrpl18	68269748	mitochondrial ribosomal protein L18	67681	8.95	0.40	0.957
Mrps12	68301365	mitochondrial ribosomal protein S12	24030	22.66	3.29	0.873
Ankmy2	68301790	ankyrin repeat and MYND domain containing 2	217473	5.48	1.37	0.800
2010002N04Rik	68301808	RIKEN cDNA 2010002N04 gene	106878	3.46	0.03	0.991
Retsat	68302011	retinol saturase (all trans retinol 13,14 reductase)	67442	2.02	0.00	0.999
BC011248	68302035	cDNA sequence BC011248	224823	5.16	0.99	0.839
F2	68302245	coagulation factor II	14061	9.64	0.39	0.961
Ush1c	68341340	Usher syndrome 1C homolog (human)	72088	26.65	3.89	0.873
Ubiad1	68341388	UbiA prenyltransferase domain containing 1	71707	16.50	1.65	0.909
A530089I17Rik	68341525	RIKEN cDNA A530089I17 gene	103199	16.29	2.28	0.877
Mrpl20	68341603	mitochondrial ribosomal protein L20	66448	28.79	3.68	0.887
Galk1	68341627	galactokinase 1	14635	8.11	0.80	0.910
Rcor3	68341758	REST corepressor 3	214742	5.34	1.10	0.830
4930453N24Rik	68341848	RIKEN cDNA 4930453N24 gene	67609	13.37	1.93	0.874
Bcl2l11	68342141	BCL2-like 11 (apoptosis facilitator)	12125	18.92	3.50	0.844
Myo1c	68410446	myosin IC	17913	16.17	0.05	0.997
Tmed3	68441490	transmembrane emp24 domain containing 3	66111	17.20	3.06	0.849
Rpl35	68441496	ribosomal protein L35	66489	8.78	2.07	0.809
Clybl	68441508	citrate lyase beta like	69634	7.91	0.00	1.000
Pde6g	68443280	phosphodiesterase 6G, cGMP-specific, rod, gamma	18588	12.89	0.99	0.928
Cabp5	68443321	calcium binding protein 5	29865	6.57	0.55	0.923
Neil3	68443381	nei like 3 (E. coli)	234258	15.60	0.57	0.965
5830467P10Rik	68443531	RIKEN cDNA 5830467P10 gene	241639	14.55	0.76	0.950
Cav2	68444620	caveolin 2	12390	6.88	0.04	0.994
Dnase1l1	68445071	deoxyribonuclease 1-like 1	69537	6.96	0.58	0.923
Plod2	68445119	procollagen lysine, 2-oxoglutarate 5-dioxygenase 2	26432	7.06	0.04	0.994
1110008J03Rik	68445694	RIKEN cDNA 1110008J03 gene	100764	19.61	3.97	0.832
Cyp4f15	68446051	cytochrome P450, family 4, subfamily f, polypeptide 15	106648	33.23	1.82	0.948
Akr7a5	68498307	aldo-keto reductase family 7, member A5 (aflatoxin aldehyde reductase)	110198	9.58	1.67	0.851
Stard13	68498860	serologically defined colon cancer antigen 13	243362	6.69	0.41	0.943
1300003B13Rik	68498998	RIKEN cDNA 1300003B13 gene	74149	6.90	0.00	1.000
Soat2	68499034	sterol O-acyltransferase 2	223920	48.26	3.43	0.934
Mrps34	68499302	mitochondrial ribosomal protein S34	79044	7.74	1.17	0.868
2410024A21Rik	68499314	RIKEN cDNA 2410024A21 gene	76559	15.75	2.61	0.858
1700022L09Rik	68522356	RIKEN cDNA 1700022L09 gene	66934	6.68	0.70	0.905
2900009I07Rik	68522448	RIKEN cDNA 2900009I07 gene	68034	26.11	1.34	0.951
Coq9	68523300	coenzyme Q9 homolog (yeast)	67914	6.85	1.43	0.827
Dmrt2	68544967	doublesex and mab-3 related transcription factor 2	226049	4.73	0.01	0.997
3300001G02Rik	68544997	RIKEN cDNA 3300001G02 gene	78372	21.65	3.03	0.877
6030458C11Rik	68545045	RIKEN cDNA 6030458C11 gene	77877	7.91	1.15	0.873
Deb1	68545450	differentially expressed in B16F10 1	26901	6.44	0.83	0.885
Mrpl55	68545477	mitochondrial ribosomal protein L55	67212	19.62	2.32	0.894
Mcts2	68545632	malignant T cell amplified sequence 2	66405	11.49	0.53	0.956
1700023M03Rik	68545638	RIKEN cDNA 1700023M03 gene	69435	17.15	2.62	0.867
Abcf3	68545656	ATP-binding cassette, sub-family F (GCN20), member 3	27406	18.77	1.17	0.941
Sncg	68545693	synuclein, gamma	20618	5.06	1.17	0.812
Snap29	68545717	synaptosomal-associated protein	67474	14.17	0.74	0.950
Terf1	68545923	telomeric repeat binding factor 1	21749	21.58	3.35	0.865
9530077C05Rik	68545989	RIKEN cDNA 9530077C05 gene	68283	10.97	2.27	0.829
Rnaseh2a	68546119	ribonuclease H2, large subunit	69724	8.25	1.35	0.860
Entpd6	68546197	ectonucleoside triphosphate diphosphohydrolase 6	12497	27.25	4.34	0.863
Spry1	68563074	sprouty homolog 1 (Drosophila)	24063	18.11	1.95	0.903
AI480653	68631844	expressed sequence AI480653	268880	7.04	0.26	0.964
Rnf40	68632038	ring finger protein 40	233900	8.57	1.34	0.865
Pfdn1	68632057	prefoldin 1	67199	11.36	1.34	0.894
Tfg	68632063	Trk-fused gene	21787	12.75	1.17	0.916
Cyp51	68632208	cytochrome P450, family 51	13121	14.45	2.54	0.851
Mtrf1	68632637	mitochondrial translational release factor 1	211253	9.01	0.98	0.902
Fstl1	68633050	follistatin-like 1	14314	24.87	3.29	0.883
Edem1	68633068	ER degradation enhancer, mannosidase alpha-like 1	192193	8.60	0.19	0.979
Ankrd49	68633273	ankyrin repeat domain 49	56503	5.56	0.95	0.854
Sdpr	68633285	serum deprivation response	20324	12.13	2.62	0.823
Snrpb2	68633404	U2 small nuclear ribonucleoprotein B	20639	8.33	1.37	0.858
Rps19	68633443	ribosomal protein S19	20085	25.12	4.90	0.837
Psmd10	68637455	proteosome (prosome, macropain) 26S subunit, non-ATPase, 10	53380	8.18	0.96	0.895
Tm6sf1	68637497	transmembrane 6 superfamily member 1	107769	19.00	1.13	0.944
Hnrpf	68637503	heterogeneous nuclear ribonucleoprotein F	98758	17.76	3.80	0.824
Lypla3	68637545	lysophospholipase 3	192654	25.80	1.55	0.943
Gys1	68637599	glycogen synthase 1, muscle	14936	9.27	0.09	0.990
C87436	68637605	expressed sequence C87436	232196	13.85	1.74	0.889
Tssc1	68637635	tumor suppressing subtransferable candidate 1	380752	22.93	4.14	0.847
Kng1	68637653	kininogen 1	16644	5.77	0.27	0.955
Akr1d1	68637659	aldo-keto reductase family 1, member D1	208665	12.23	0.16	0.987
Btbd3	68637915	BTB (POZ) domain containing 3	228662	9.49	1.92	0.832
Aars	68638101	alanyl-tRNA synthetase	234734	29.15	4.72	0.861
D14Ertd449e	68638131	DNA segment, Chr 14, ERATO Doi 449, expressed	66039	14.25	0.25	0.983
Ccdc28b	68666529	coiled coil domain containing 28B	66264	14.21	2.35	0.858
Tnfrsf21	68666535	tumor necrosis factor receptor superfamily, member 21	94185	33.75	4.96	0.872
Fxyd2	68666684	FXYD domain-containing ion transport regulator 2	11936	29.88	2.16	0.933
2810422O20Rik	68666989	RIKEN cDNA 2810422O20 gene	69962	8.27	0.33	0.962
Slc7a6os	68667001	solute carrier family 7, member 6 opposite strand	66432	18.23	1.35	0.931
Zfyve1	68667019	zinc finger, FYVE domain containing 1	217695	22.19	3.03	0.880
Hsd3b6	68667186	hydroxy-delta-5-steroid dehydrogenase, 3 beta- and steroid delta-isomerase 6	15497	6.59	1.10	0.857
BC050210	68667228	cDNA sequence BC050210	381337	7.66	0.54	0.935
Trh	68667258	thyrotropin releasing hormone	22044	13.19	1.77	0.882
Gdf9	68667360	growth differentiation factor 9	14566	7.97	0.81	0.908
Sass6	68667401	spindle assembly 6 homolog (C. elegans)	72776	5.03	0.31	0.942
Hisppd1	68667479	histidine acid phosphatase domain containing 1	227399	5.86	1.37	0.810
Ccdc32	68667551	coiled-coil domain containing 32	269336	17.49	0.90	0.951
Fcho2	68667593	FCH domain only 2	218503	13.48	0.49	0.965
Slc16a10	68667643	solute carrier family 16 (monocarboxylic acid transporters), member 10	72472	16.35	0.05	0.997
Heatr2	68667685	HEAT repeat containing 2	433956	19.50	4.50	0.813
Zfp661	68667712	zinc finger protein 661	72180	8.13	1.48	0.846
AA408556	68667811	expressed sequence AA408556	107094	18.64	2.94	0.864
Ptpn22	68743763	protein tyrosine phosphatase, non-receptor type 22 (lymphoid)	19260	11.73	2.39	0.831
Ccl19	68744008	chemokine (C-C motif) ligand 19	24047	16.50	1.08	0.939
Kctd4	68744486	potassium channel tetramerisation domain containing 4	67516	15.02	2.72	0.847
Atox1	68744498	ATX1 (antioxidant protein 1) homolog 1 (yeast)	11927	7.95	1.93	0.805
Alox5ap	68744534	arachidonate 5-lipoxygenase activating protein	11690	6.49	1.11	0.854
Tfb1m	68744558	transcription factor B1, mitochondrial	224481	21.14	3.32	0.864
Rab19	68744588	RAB19, member RAS oncogene family	19331	11.95	1.76	0.871
Tnfrsf17	68744719	tumor necrosis factor receptor superfamily, member 17	21935	8.79	0.52	0.944
Icos	68744731	inducible T-cell co-stimulator	54167	6.55	0.42	0.940
Lrrc57	68744815	leucine rich repeat containing 57	66606	33.68	2.58	0.929
Tmem100	68744833	transmembrane protein 100	67888	12.16	1.87	0.867
Trappc2	68744940	trafficking protein particle complex 2	66226	30.19	4.76	0.864
Stk11ip	68744952	serine/threonine kinase 11 interacting protein	71728	6.22	0.29	0.956
Slc33a1	68745137	solute carrier family 33 (acetyl-CoA transporter), member 1	11416	9.40	0.52	0.947
Pan3	68745155	PAN3 polyA specific ribonuclease subunit homolog (S. cerevisiae)	72587	10.21	2.39	0.811
2810002I04Rik	68745185	RIKEN cDNA 2810002I04 gene	72350	5.54	0.48	0.920
Bckdk	68745347	branched chain ketoacid dehydrogenase kinase	12041	12.05	1.18	0.911
Adh7	68745384	alcohol dehydrogenase 7 (class IV), mu or sigma polypeptide	11529	6.57	0.01	0.999
Tmem106c	68745456	transmembrane protein 106C	380967	5.86	0.04	0.994
Sult1c1	68745498	sulfotransferase family, cytosolic, 1C, member 1	20888	13.47	1.08	0.926
Mtmr9	68745504	myotubularin related protein 9	210376	26.43	4.23	0.862
4732495E13Rik	68745534	RIKEN cDNA 4732495E13 gene	223693	18.35	0.75	0.961
1110012D08Rik	68795423	RIKEN cDNA 1110012D08 gene	73827	21.01	4.90	0.811
Ube1dc1	68797498	ubiquitin-activating enzyme E1-domain containing 1	66663	11.71	2.16	0.845
Aig1	68797499	androgen-induced 1	66253	12.99	1.53	0.894
Gopc	68797513	golgi associated PDZ and coiled-coil motif containing	94221	19.53	4.53	0.812
Cdt1	68797577	chromatin licensing and DNA replication factor 1	67177	12.37	1.37	0.900
AU016693	68797697	expressed sequence AU016693	225523	8.76	2.10	0.806
Slc17a5	68798013	solute carrier family 17 (anion/sugar transporter), member 5	235504	19.67	0.31	0.985
Hps3	68798073	Hermansky-Pudlak syndrome 3 homolog (human)	12807	14.76	1.77	0.893
Sirt6	68798501	sirtuin 6 (silent mating type information regulation 2, homolog) 6 (S. cerevisiae)	50721	8.59	1.12	0.885
Entpd4	68798663	ectonucleoside triphosphate diphosphohydrolase 4	67464	8.13	0.39	0.954
Dvl2	68798831	dishevelled 2, dsh homolog (Drosophila)	13543	5.44	1.00	0.845
Tnip2	68798855	TNFAIP3 interacting protein 2	231130	15.39	0.51	0.968
Ptpn12	68798861	protein tyrosine phosphatase, non-receptor type 12	19248	20.23	4.64	0.813
Pomt2	68798873	protein-O-mannosyltransferase 2	217734	10.53	1.36	0.886
Dnmt1	68798885	DNA methyltransferase (cytosine-5) 1	13433	19.33	2.72	0.876
Tmem108	68799035	transmembrane protein 108	81907	17.98	2.45	0.880
Dffb	68799101	DNA fragmentation factor, beta subunit	13368	8.74	1.27	0.873
Pik3r3	68843805	phosphatidylinositol 3 kinase, regulatory subunit, polypeptide 3 (p55)	18710	5.87	1.35	0.813
Zbtb40	68843835	zinc finger and BTB domain containing 40	230848	5.99	0.39	0.939
A730011L01Rik	68843859	RIKEN cDNA A730011L01 gene	338371	10.63	1.80	0.855
BC024139	68843961	cDNA sequence BC024139	271278	10.35	0.91	0.920
Cpsf4	68843996	cleavage and polyadenylation specific factor 4	54188	11.47	0.97	0.922
BC023055	68844062	cDNA sequence BC023055	226123	15.12	2.31	0.868
Slc35e3	68844176	solute carrier family 35, member E3	215436	6.55	0.74	0.899
Syt16	68844188	synaptotagmin XVI	238266	25.90	1.58	0.942
Sap130	68844253	Sin3A associated protein, 130kDa	269003	11.60	2.64	0.815
Cars	68844385	cysteinyl-tRNA synthetase	27267	16.17	1.02	0.941
Traf6	68844534	Tnf receptor-associated factor 6	22034	10.61	0.29	0.974
Fezf2	68844839	Fez family zinc finger 2	54713	15.19	3.71	0.804
Mlstd1	68844857	male sterility domain containing 1	330450	8.17	1.90	0.811
Brf1	68845191	BRF1 homolog, subunit of RNA polymerase III transcription initiation factor IIIB (S. cerevisiae)	72308	17.30	3.85	0.818
BC060267	68845269	cDNA sequence BC060267	212516	9.92	0.38	0.963
Npr2	68845466	natriuretic peptide receptor 2	230103	17.13	1.39	0.925
Scyl2	68845490	SCY1-like 2 (S. cerevisiae)	213326	7.37	0.37	0.952
Denr	68845705	density-regulated protein	68184	22.10	2.99	0.881
LOC433114	68845783	similar to p53-associated parkin-like cytoplasmic protein; UbcH7-associated protein 1	433114	7.20	1.01	0.877
3230401M21Rik	68861711	RIKEN cDNA 3230401M21 gene	106618	22.22	3.10	0.878
Ifrd1	68861742	interferon-related developmental regulator 1	15982	15.10	0.90	0.944
Rnf31	68861810	ring finger protein 31	268749	13.16	2.80	0.825
Tbkbp1	68861858	TBK1 binding protein 1	73174	16.59	1.42	0.921
Cabin1	68861988	calcineurin binding protein 1	104248	19.59	4.39	0.817
Snx17	68910969	sorting nexin 17	266781	21.97	2.31	0.905
Eif3s12	68910971	eukaryotic translation initiation factor 3, subunit 12	73830	3.79	0.00	1.000
Stk39	68911013	serine/threonine kinase 39, STE20/SPS1 homolog (yeast)	53416	11.47	0.09	0.992
Galnt2	68911014	UDP-N-acetyl-alpha-D-galactosamine:polypeptide N-acetylgalactosaminyltransferase 2	108148	14.64	1.16	0.927
BC052055	68911016	cDNA sequence BC052055	328643	20.97	2.92	0.878
Mapk8	68911018	mitogen activated protein kinase 8	26419	20.40	4.67	0.814
2410018L13Rik	68918976	RIKEN cDNA 2410018L13 gene	69732	21.76	2.03	0.915
Chst10	68919018	carbohydrate sulfotransferase 10	98388	6.68	0.89	0.883
Tcof1	68919045	Treacher Collins Franceschetti syndrome 1, homolog	21453	5.73	0.53	0.915
Atad3a	68919091	ATPase family, AAA domain containing 3A	108888	19.75	2.79	0.876
Hdac7a	68920401	histone deacetylase 7A	56233	7.24	0.02	0.997
Sec24b	68920407	SEC24 related gene family, member B (S. cerevisiae)	99683	13.14	0.00	1.000
Gm672	68920413	gene model 672, (NCBI)	269037	10.74	0.45	0.960
Gng12	68920656	guanine nucleotide binding protein (G protein), gamma 12	14701	17.70	3.71	0.827
Katnb1	68920731	katanin p80 (WD40-containing) subunit B 1	74187	23.97	4.91	0.830
Kcmf1	68920767	potassium channel modulatory factor 1	74287	18.68	3.95	0.825
Gstm3	68920779	glutathione S-transferase, mu 3	14864	15.89	1.07	0.937
Slc1a4	68920797	solute carrier family 1 (glutamate/neutral amino acid transporter), member 4	55963	7.58	0.41	0.948
Zfp277	68920803	zinc finger protein 277	246196	5.20	0.82	0.864
Zbtb7b	68920815	zinc finger and BTB domain containing 7B	22724	11.65	1.39	0.894
C1qtnf1	68924461	C1q and tumor necrosis factor related protein 1	56745	10.02	0.86	0.921
1810034K20Rik	68924697	RIKEN cDNA 1810034K20 gene	67881	22.33	4.75	0.825
Arts1	68924733	type 1 tumor necrosis factor receptor shedding aminopeptidase regulator	80898	20.51	3.97	0.838
Sema4g	68924739	sema domain, immunoglobulin domain (Ig), transmembrane domain (TM) and short cytoplasmic domain, (semaphorin) 4G	26456	14.56	2.81	0.838
Rpl32	69012729	ribosomal protein L32	19951	8.49	0.58	0.936
Chst8	69013284	carbohydrate (N-acetylgalactosamine 4-0) sulfotransferase 8	68947	12.07	0.29	0.976
Fryl	69013495	furry homolog-like (Drosophila)	72313	16.10	3.66	0.815
Acss2	69013516	acyl-CoA synthetase short-chain family member 2	60525	15.49	3.42	0.819
Ikbkap	69013714	inhibitor of kappa light polypeptide enhancer in B-cells, kinase complex-associated protein	230233	19.45	4.74	0.804
Prcp	69014518	prolylcarboxypeptidase (angiotensinase C)	72461	2.44	0.00	1.000
Pscd1	69015206	pleckstrin homology, Sec7 and coiled-coil domains 1	19157	26.78	2.60	0.911
Pzp	69015212	pregnancy zone protein	11287	7.10	0.98	0.878
Krt20	69015260	keratin 20	66809	23.55	4.36	0.844
Fads2	69015290	fatty acid desaturase 2	56473	18.24	3.42	0.842
Pitpnb	69015649	phosphatidylinositol transfer protein, beta	56305	10.08	1.00	0.910
Wwox	69015667	WW domain-containing oxidoreductase	80707	13.92	0.11	0.992
Gpr177	69015727	G protein-coupled receptor 177	68151	9.59	1.67	0.852
Drbp1	69028288	developmentally regulated RNA binding protein 1	241490	14.27	2.58	0.847
Plxdc2	69028396	plexin domain containing 2	67448	19.29	2.11	0.901
Ppl	69028605	periplakin	19041	4.98	0.00	1.000
Ccdc99	69059778	coiled-coil domain containing 99	70385	7.59	0.67	0.918
Zfp143	69059870	zinc finger protein 143	20841	5.64	0.84	0.871
Gbl	69059955	G protein beta subunit-like	56716	5.43	1.32	0.804
Dpm2	69079984	dolichol-phosphate (beta-D) mannosyltransferase 2	13481	24.55	1.09	0.957
Tpd52	69079999	tumor protein D52	21985	20.63	3.16	0.867
Cntd1	69080499	cyclin N-terminal domain containing 1	68107	7.15	1.08	0.869
Iqcb1	69080729	IQ calmodulin-binding motif containing 1	320299	5.30	1.16	0.821
2610208M17Rik	69095963	RIKEN cDNA 2610208M17 gene	108909	15.80	1.67	0.905
A730008L03Rik	69095969	RIKEN cDNA A730008L03 gene	58202	20.59	2.42	0.895
Tspyl3	69104156	TSPY-like 3	241732	9.47	0.93	0.911
2600003E23Rik	69114938	RIKEN cDNA 2600003E23 gene	70292	12.75	2.21	0.852
Ccdc70	69114992	coiled-coil domain containing 70	67929	18.67	4.02	0.823
1700019N12Rik	69116853	RIKEN cDNA 1700019N12 gene	67077	6.54	1.29	0.835
Atp6v1e2	69116865	ATPase, H+ transporting, lysosomal V1 subunit E2	74915	24.57	1.49	0.943
Taf1a	69117050	TATA box binding protein (Tbp)-associated factor, RNA polymerase I, A	21339	9.77	0.75	0.928
Ttc9c	69133719	tetratricopeptide repeat domain 9C	70387	5.12	0.83	0.860
Tshz2	69133824	teashirt zinc finger family member 2	228911	8.03	1.01	0.889
Hmgcr	69134274	3-hydroxy-3-methylglutaryl-Coenzyme A reductase	15357	21.28	4.20	0.835
Prpf4b	69134493	PRP4 pre-mRNA processing factor 4 homolog B (yeast)	19134	7.92	1.80	0.815
Ints3	69134568	integrator complex subunit 3	229543	13.83	0.25	0.982
Zfr	69134616	zinc finger RNA binding protein	22763	10.46	0.49	0.955
Slc37a3	69169325	solute carrier family 37 (glycerol-3-phosphate transporter), member 3	72144	10.77	2.34	0.822
Sult1d1	69169445	sulfotransferase family 1D, member 1	53315	23.70	2.78	0.895
Slc39a13	69169505	solute carrier family 39 (metal ion transporter), member 13	68427	7.03	1.30	0.844
Prkrir	69169773	protein-kinase, interferon-inducible double stranded RNA dependent inhibitor, repressor of (P58 repressor)	72981	13.74	3.41	0.801
Ascc1	69169821	activating signal cointegrator 1 complex subunit 1	69090	22.02	3.47	0.864
Qars	69169893	glutaminyl-tRNA synthetase	97541	6.06	1.29	0.824
Thtpa	69170102	thiamine triphosphatase	105663	10.23	1.84	0.848
Nalp6	69173238	NACHT, leucine rich repeat and PYD containing 6	101613	13.30	0.68	0.951
Coil	69173304	coilin	12812	14.84	2.13	0.874
2210016L21Rik	69173319	RIKEN cDNA 2210016L21 gene	72357	29.54	1.15	0.963
Psenen	69173331	presenilin enhancer 2 homolog (C. elegans)	66340	5.06	0.79	0.865
D10Ertd322e	69173343	DNA segment, Chr 10, ERATO Doi 322, expressed	67270	14.83	2.53	0.855
Fxyd5	69173962	FXYD domain-containing ion transport regulator 5	18301	20.54	0.61	0.971
Zap70	69174010	zeta-chain (TCR) associated protein kinase	22637	13.16	1.26	0.913
Csda	69174577	cold shock domain protein A	56449	22.33	2.37	0.904
Lxn	69201516	latexin	17035	17.36	0.96	0.948
Cachd1	69201522	cache domain containing 1	320508	10.64	1.24	0.896
1810037C20Rik	69201636	RIKEN cDNA 1810037C20 gene	66294	14.80	2.67	0.847
1810041L15Rik	69201642	RIKEN cDNA 1810041L15 gene	72301	5.42	1.18	0.822
2310010M24Rik	69202364	RIKEN cDNA 2310010M24 gene	71897	6.53	0.03	0.995
2310045A20Rik	69202484	RIKEN cDNA 2310045A20 gene	231238	11.23	0.87	0.928
2410012H22Rik	69202627	RIKEN cDNA 2410012H22 gene	69747	8.62	1.51	0.851
Ttc21b	69202663	tetratricopeptide repeat domain 21B	73668	8.26	1.76	0.825
2410116I05Rik	69202681	RIKEN cDNA 2410116I05 gene	73682	6.85	1.27	0.844
Gpr173	69236718	G-protein coupled receptor 173	70771	12.09	1.51	0.889
Adra1d	69236807	adrenergic receptor, alpha 1d	11550	18.52	4.24	0.814
Cckbr	69236993	cholecystokinin B receptor	12426	33.06	2.88	0.920
Ccrl1	69237059	chemokine (C-C motif) receptor-like 1	252837	6.16	1.27	0.829
Celsr2	69237065	cadherin EGF LAG seven-pass G-type receptor 2	53883	17.45	1.09	0.941
Gpr125	69257427	G protein-coupled receptor 125	70693	27.27	2.90	0.904
Gpr143	69257456	G protein-coupled receptor 143	18241	5.70	0.90	0.863
Gpr64	69257612	G protein-coupled receptor 64	237175	16.08	2.37	0.872
Mc3r	69258136	melanocortin 3 receptor	17201	11.21	0.20	0.983
Egfl9	69261390	EGF-like-domain, multiple 9	106565	43.36	1.87	0.959
Rae1	69262116	RAE1 RNA export 1 homolog (S. pombe)	66679	18.12	0.44	0.976
A430041B07Rik	69262152	RIKEN cDNA A430041B07 gene	328108	8.20	2.01	0.804
Mrpl34	69262242	mitochondrial ribosomal protein L34	94065	5.79	1.15	0.834
Nbn	69262299	nibrin	27354	32.95	3.92	0.894
Tie1	69262303	tyrosine kinase receptor 1	21846	11.74	2.81	0.807
Vamp1	69262346	vesicle-associated membrane protein 1	22317	29.00	3.64	0.888
Lig3	69262348	ligase III, DNA, ATP-dependent	16882	16.46	1.72	0.905
Vgll4	69262349	vestigial like 4 (Drosophila)	232334	17.31	3.27	0.841
Caskin1	69288836	CASK interacting protein 1	268932	26.09	3.69	0.876
Fosb	69288986	FBJ osteosarcoma oncogene B	14282	7.06	1.62	0.813
Hoxc5	69289165	homeo box C5	15424	5.87	0.69	0.895
Ing2	69289201	inhibitor of growth family, member 2	69260	5.79	0.29	0.953
Ipf1	69289213	insulin promoter factor 1, homeodomain transcription factor	18609	5.05	0.81	0.862
Trim66	69289273	tripartite motif-containing 66	330627	15.12	1.83	0.892
Klhl12	69289303	kelch-like 12 (Drosophila)	240756	10.65	0.54	0.952
L3mbtl	69289309	l(3)mbt-like (Drosophila)	241764	20.39	1.22	0.944
Pou6f2	69289727	POU domain, class 6, transcription factor 2	218030	5.11	0.92	0.848
Prdm2	69289745	PR domain containing 2, with ZNF domain	110593	8.93	1.78	0.834
Rhobtb1	69290423	Rho-related BTB domain containing 1	69288	6.80	1.48	0.821
Stat6	69290549	signal transducer and activator of transcription 6	20852	9.36	1.61	0.853
Thrb	69290674	thyroid hormone receptor beta	21834	14.38	3.28	0.814
Zfp142	69290800	zinc finger protein 142	77264	15.50	2.54	0.859
Zfp146	69290806	zinc finger protein 146	26465	8.43	1.98	0.810
1100001E04Rik	69352834	RIKEN cDNA 1100001E04 gene	75404	12.18	2.53	0.828
Tmem57	69352890	transmembrane protein 57	66146	19.89	4.32	0.822
R3hcc1	69353614	R3H domain and coiled-coil containing 1	71843	12.88	1.78	0.878
1700024D23Rik	69353639	RIKEN cDNA 1700024D23 gene	72258	14.11	2.11	0.870
Hcfc2	69407074	host cell factor C2	67933	13.45	0.21	0.984
Plekho1	69407248	pleckstrin homology domain containing, family O member 1	67220	21.62	0.96	0.958
2810401C16Rik	69407254	RIKEN cDNA 2810401C16 gene	72168	14.23	0.09	0.994
D6Bwg1452e	69407319	DNA segment, Chr 6, Brigham & Women's Genetics 1452 expressed	242610	20.54	1.41	0.936
2900005J15Rik	69407325	RIKEN cDNA 2900005J15 gene	67261	5.10	0.89	0.851
Ttc9b	69407379	tetratricopeptide repeat domain 9B	73032	12.40	0.66	0.950
3110031B13Rik	69407463	RIKEN cDNA 3110031B13 gene	67288	5.19	0.99	0.840
Dchs1	69407475	dachsous 1 (Drosophila)	233651	9.37	0.14	0.985
4632412N22Rik	69407636	RIKEN cDNA 4632412N22 gene	320159	8.40	0.90	0.903
Stox1	69407684	storkhead box 1	216021	11.92	0.81	0.936
Snx30	69407702	sorting nexin family member 30	209131	13.77	3.02	0.820
F630110N24Rik	69407911	RIKEN cDNA F630110N24 gene	73822	14.43	2.49	0.853
Cyt1	69407989	cytokine like 1	231162	15.96	2.05	0.886
4930579G24Rik	69442398	RIKEN cDNA 4930579G24 gene	75939	24.59	1.99	0.925
4930579K19Rik	69442410	RIKEN cDNA 4930579K19 gene	75881	11.32	1.76	0.865
Hexim2	69443112	hexamthylene bis-acetamide inducible 2	71059	7.17	1.33	0.844
4933406E20Rik	69443130	RIKEN cDNA 4933406E20 gene	74443	22.93	4.94	0.823
4933409K07Rik	69443148	RIKEN cDNA 4933409K07 gene	108816	6.84	0.18	0.975
Larp6	69443427	La ribonucleoprotein domain family, member 6	67557	22.28	1.63	0.932
5830403M04Rik	69443535	RIKEN cDNA 5830403M04 gene	76003	5.36	0.69	0.886
Krt222	69444867	keratin 222	268481	9.38	1.50	0.862
8030443D09Rik	69445677	RIKEN cDNA 8030443D09 gene	278932	11.95	1.85	0.866
Tbl1xr1	69446250	transducin (beta)-like 1X-linked receptor 1	81004	13.21	3.00	0.815
Raph1	69446893	Ras association (RalGDS/AF-6) and pleckstrin homology domains 1	77300	10.69	1.20	0.899
Zmat4	69447816	zinc finger, matrin type 4	320158	15.11	2.28	0.869
9930013L23Rik	69447846	RIKEN cDNA 9930013L23 gene	80982	30.00	1.42	0.955
A830061E14Rik	69514392	RIKEN cDNA A830061E14 gene	194456	8.39	1.87	0.817
A930021C24Rik	69514440	RIKEN cDNA A930021C24 gene	77803	10.15	2.04	0.833
Abca5	69514542	ATP-binding cassette, sub-family A (ABC1), member 5	217265	8.25	1.30	0.864
Abcc3	69514606	ATP-binding cassette, sub-family C (CFTR/MRP), member 3	76408	8.20	1.59	0.838
Irgq	69524416	immunity-related GTPase family, Q	210146	21.92	3.74	0.854
AI316787	69524497	expressed sequence AI316787	195040	8.19	0.85	0.906
Prkd2	69524503	protein kinase D2	101540	7.07	0.47	0.938
Smcr7l	69524560	Smith-Magenis syndrome chromosome region, candidate 7-like (human)	239555	6.59	0.61	0.916
AI646023	69526390	expressed sequence AI646023	192734	17.10	2.59	0.868
Sema3g	69526474	sema domain, immunoglobulin domain (Ig), short basic domain, secreted, (semaphorin) 3G	218877	13.77	2.90	0.826
AL022779	69526540	expressed sequence AL022779	105246	51.00	3.88	0.929
Angpt1	69526629	angiopoietin 1	11600	3.33	0.00	1.000
Angptl2	69526635	angiopoietin-like 2	26360	6.21	0.67	0.902
Apba1	69526713	amyloid beta (A4) precursor protein binding, family A, member 1	319924	19.31	0.86	0.957
Armc6	69526886	armadillo repeat containing 6	76813	13.88	3.40	0.803
Atp10a	69526934	ATPase, class V, type 10A	11982	16.08	0.16	0.990
Atp8a2	69527000	ATPase, aminophospholipid transporter-like, class I, type 8A, member 2	50769	12.39	3.08	0.801
Tmem151	69527722	transmembrane protein 151	381199	5.50	0.91	0.858
Slc16a12	69527728	solute carrier family 16 (monocarboxylic acid transporters), member 12	240638	2.43	0.00	1.000
B230220E17Rik	69527800	RIKEN cDNA B230220E17 gene	320865	16.41	0.28	0.983
B230317C12Rik	69527818	RIKEN cDNA B230317C12 gene	56279	17.74	3.65	0.829
Baalc	69528040	brain and acute leukemia, cytoplasmic	118452	31.56	1.23	0.963
Bace1	69528046	beta-site APP cleaving enzyme 1	23821	21.61	3.89	0.847
BC003940	69528100	cDNA sequence BC003940	192173	10.15	1.30	0.887
BC021523	69528553	cDNA sequence BC021523	223752	14.82	0.50	0.967
BC042698	69529113	cDNA sequence BC042698	329260	10.47	0.39	0.964
Bcas3	69529256	breast carcinoma amplified sequence 3	192197	14.23	2.95	0.828
Phlppl	69530810	PH domain and leucine rich repeat protein phosphatase-like	244650	7.60	0.76	0.909
Klhl23	69530834	kelch-like 23 (Drosophila)	277396	6.15	0.13	0.979
C1rl	69530858	complement component 1, r subcomponent-like	232371	2.15	0.00	1.000
C230013L11Rik	69530882	RIKEN cDNA C230013L11 gene	319712	13.55	1.18	0.920
Tbc1d24	69531049	TBC1 domain family, member 24	224617	25.28	1.09	0.959
C77080	69531121	expressed sequence C77080	97130	3.07	0.02	0.994
Pdia4	69540272	protein disulfide isomerase associated 4	12304	10.21	1.90	0.843
Camta2	69540339	calmodulin binding transcription activator 2	216874	27.09	2.82	0.906
Casc3	69540387	cancer susceptibility candidate 3	192160	6.57	0.78	0.893
Cd63	69540611	Cd63 antigen	12512	7.31	1.05	0.874
Centd1	69548834	centaurin, delta 1	212285	15.74	0.29	0.982
Eif2ak1	69549251	eukaryotic translation initiation factor 2 alpha kinase 1	15467	9.93	2.41	0.804
Mapkapk3	69549253	mitogen-activated protein kinase-activated protein kinase 3	102626	9.61	0.67	0.935
Itpkc	69549300	inositol 1,4,5-trisphosphate 3-kinase C	233011	7.98	0.10	0.987
Syf2	69549608	SYF2 homolog, RNA splicing factor (S. cerevisiae)	68592	9.16	0.41	0.957
Zfp513	69549613	zinc finger protein 513	101023	13.49	2.57	0.840
6430598A04Rik	69549614	RIKEN cDNA 6430598A04 gene	243300	20.16	3.74	0.844
Pak4	69549633	p21 (CDKN1A)-activated kinase 4	70584	7.53	0.99	0.884
Zw10	69549655	ZW10 homolog (Drosophila), centromere/kinetochore protein	26951	14.11	2.41	0.854
Tgoln1	69549673	trans-golgi network protein	22134	17.25	1.32	0.929
Cops4	69568938	COP9 (constitutive photomorphogenic) homolog, subunit 4 (Arabidopsis thaliana)	26891	12.90	2.28	0.850
Cpeb1	69568999	cytoplasmic polyadenylation element binding protein 1	12877	18.70	0.61	0.969
Crim1	69608052	cysteine rich transmembrane BMP regulator 1 (chordin like)	50766	7.45	1.11	0.870
Crkl	69608058	v-crk sarcoma virus CT10 oncogene homolog (avian)-like	12929	20.21	1.82	0.918
Crlf1	69608064	cytokine receptor-like factor 1	12931	8.16	0.19	0.977
D0H4S114	69608408	DNA segment, human D4S114	27528	24.48	1.35	0.948
D0HXS9928E	69608414	DNA segment, human DXS9928E	108160	8.21	1.93	0.810
D130054N24Rik	69608501	RIKEN cDNA D130054N24 gene	235315	12.80	2.32	0.846
D15Wsu169e	69608537	DNA segment, Chr 15, Wayne State University 169, expressed	223666	22.02	1.78	0.925
D330001F17Rik	69608911	RIKEN cDNA D330001F17 gene	223658	23.11	2.62	0.898
Vps13a	69608929	vacuolar protein sorting 13A (yeast)	271564	9.90	0.27	0.973
Nudt19	69609073	nudix (nucleoside diphosphate linked moiety X)-type motif 19	110959	12.09	1.05	0.920
Depdc2	69626843	DEP domain containing 2	76135	7.25	0.19	0.975
Slc45a1	69626997	solute carrier family 45, member 1	242773	5.03	0.20	0.962
E330009J07Rik	69671792	RIKEN cDNA E330009J07 gene	243780	5.06	0.18	0.966
Ecm1	69671875	extracellular matrix protein 1	13601	7.29	1.77	0.805
Ela3	69671983	elastase 3, pancreatic	67868	9.96	1.62	0.860
Emd	69672001	emerin	13726	7.07	1.65	0.810
Ern2	69672138	endoplasmic reticulum (ER) to nucleus signalling 2	26918	13.40	2.88	0.823
F830021D11Rik	69672246	RIKEN cDNA F830021D11 gene	224648	10.13	0.96	0.913
Fads3	69672264	fatty acid desaturase 3	60527	19.86	1.90	0.913
Fgf2	69672432	fibroblast growth factor 2	14173	12.79	1.59	0.890
Fibcd1	69672462	fibrinogen C domain containing 1	98970	6.99	0.24	0.967
Fut7	69672647	fucosyltransferase 7	14347	7.16	0.83	0.896
Cenpt	69672677	centromere protein T	320394	20.25	4.23	0.827
G6pc3	69672689	glucose 6 phosphatase, catalytic, 3	68401	17.47	2.42	0.878
Gja10	69672886	gap junction membrane channel protein alpha 10	14610	8.65	2.16	0.800
Gm1752	69672940	gene model 1752, (NCBI)	385658	10.20	0.67	0.938
Prrg3	69672946	proline rich Gla (G-carboxyglutamic acid) 3 (transmembrane)	208748	7.38	0.37	0.953
Gpatc1	69734524	G patch domain containing 1	67471	6.28	0.12	0.982
Gpc1	69734536	glypican 1	14733	12.36	2.62	0.825
Gprk6	69734566	G protein-coupled receptor kinase 6	26385	14.94	2.90	0.837
Clcn2	69734737	chloride channel 2	12724	24.99	4.37	0.851
Hapln4	69734917	hyaluronan and proteoglycan link protein 4	330790	25.14	3.96	0.864
Htra3	69735180	HtrA serine peptidase 3	78558	5.18	0.95	0.845
Insig1	69735473	insulin induced gene 1	231070	16.91	2.03	0.893
Insr	69735484	insulin receptor	16337	5.04	0.59	0.895
Ipmk	69735496	inositol polyphosphate multikinase	69718	5.19	0.15	0.971
Ipo7	69735502	importin 7	233726	16.88	1.96	0.896
Itgb3	69735628	integrin beta 3	16416	3.36	0.01	0.998
Jag2	69735652	jagged 2	16450	13.27	0.42	0.969
Kif1c	69735765	kinesin family member 1C	16562	7.04	0.95	0.881
Kif21b	69735777	kinesin family member 21B	16565	6.01	0.13	0.979
Klhdc1	69735843	kelch domain containing 1	271005	8.93	0.25	0.972
Ranbp5	69735909	RAN binding protein 5	70572	14.63	0.34	0.978
Lrfn2	69736238	leucine rich repeat and fibronectin type III domain containing 2	70530	8.21	0.02	0.997
Lta	69736298	lymphotoxin A	16992	11.29	2.17	0.839
Ltbp4	69736316	latent transforming growth factor beta binding protein 4	108075	8.46	1.50	0.849
Mal2	69736436	mal, T-cell differentiation protein 2	105853	15.55	2.43	0.865
Map1lc3a	69751973	microtubule-associated protein 1 light chain 3 alpha	66734	6.70	0.71	0.904
Map3k5	69752017	mitogen activated protein kinase kinase kinase 5	26408	20.38	4.11	0.832
Map4k2	69752035	mitogen activated protein kinase kinase kinase kinase 2	26412	15.07	1.12	0.931
Mest	69752405	mesoderm specific transcript	17294	16.71	3.15	0.841
Nckipsd	69782079	NCK interacting protein with SH3 domain	80987	17.54	2.27	0.885
Ncor2	69782091	nuclear receptor co-repressor 2	20602	22.79	1.10	0.954
Hecw1	69782168	HECT, C2 and WW domain containing E3 ubiquitin protein ligase 1	94253	6.34	0.02	0.997
Nf1	69782210	neurofibromatosis 1	18015	25.37	4.55	0.848
Nup188	69782485	nucleoporin 188	227699	6.08	1.32	0.822
Osbpl5	69782581	oxysterol binding protein-like 5	79196	9.25	0.61	0.938
Pacrg	69782652	Park2 co-regulated	69310	6.95	0.10	0.986
Pafah1b3	69782676	platelet-activating factor acetylhydrolase, isoform 1b, alpha1 subunit	18476	3.23	0.00	1.000
Pak1ip1	69782688	PAK1 interacting protein 1	68083	7.51	0.26	0.967
Pak6	69782694	p21 (CDKN1A)-activated kinase 6	214230	8.24	1.11	0.881
Pclo	69782844	piccolo (presynaptic cytomatrix protein)	26875	18.95	1.12	0.944
Pklr	69783244	pyruvate kinase liver and red blood cell	18770	16.98	1.16	0.936
Plod3	69816308	procollagen-lysine, 2-oxoglutarate 5-dioxygenase 3	26433	13.29	2.94	0.819
Pmfbp1	69816332	polyamine modulated factor 1 binding protein 1	56523	2.08	0.00	1.000
Pnliprp2	69816362	pancreatic lipase-related protein 2	18947	9.62	0.40	0.960
Grb14	69816577	growth factor receptor bound protein 14	50915	28.03	1.93	0.936
Ptprj	69816727	protein tyrosine phosphatase, receptor type, J	19271	23.79	2.91	0.891
Rb1	69816763	retinoblastoma 1	19645	27.99	3.36	0.893
Safb2	69816822	scaffold attachment factor B2	224902	12.46	1.90	0.868
Spata13	69816918	spermatogenesis associated 13	219140	12.18	2.51	0.829
Pols	69817169	polymerase (DNA directed) sigma	210106	5.91	0.30	0.952
Prickle1	69817294	prickle like 1 (Drosophila)	106042	21.68	4.39	0.832
Prosc	69817366	proline synthetase co-transcribed	114863	24.70	3.59	0.873
Prss15	69817378	protease, serine, 15	74142	14.50	1.39	0.912
Ptpn14	69817673	protein tyrosine phosphatase, non-receptor type 14	19250	20.71	3.58	0.852
Ptpn23	69817691	protein tyrosine phosphatase, non-receptor type 23	104831	34.75	4.73	0.880
Ptpre	69817733	protein tyrosine phosphatase, receptor type, E	19267	20.73	3.26	0.864
Purg	69817769	purine-rich element binding protein G	75029	12.33	0.65	0.950
Qscn6	69817793	quiescin Q6	104009	5.49	0.50	0.916
Rab10	69817799	RAB10, member RAS oncogene family	19325	24.79	3.01	0.892
Rab20	69817811	RAB20, member RAS oncogene family	19332	5.12	0.00	1.000
Rasa3	69817970	RAS p21 protein activator 3	19414	19.14	2.68	0.877
Rasgef1c	69817982	RasGEF domain family, member 1C	74563	11.98	2.02	0.856
Rasgrf2	69817988	RAS protein-specific guanine nucleotide-releasing factor 2	19418	12.99	2.87	0.819
Ros1	69818281	Ros1 proto-oncogene	19886	10.25	0.26	0.975
Arl11	69835570	ADP-ribosylation factor-like 11	219144	13.76	1.14	0.923
Pcyt1b	69835595	phosphate cytidylyltransferase 1, choline, beta isoform	236899	8.11	0.33	0.961
2310047H23Rik	69835610	RIKEN cDNA 2310047H23 gene	69672	8.94	1.74	0.837
Ythdf1	69835624	YTH domain family 1	228994	7.73	0.62	0.926
2510005D08Rik	69837159	RIKEN cDNA 2510005D08 gene	68043	6.37	1.52	0.808
Dync1i1	69837160	dynein cytoplasmic 1 intermediate chain 1	13426	41.56	2.88	0.935
Oprl1	69837191	opioid receptor-like 1	18389	16.65	1.25	0.930
Lhfp	69837243	lipoma HMGIC fusion partner	108927	15.31	0.85	0.947
4933426K21Rik	69837406	RIKEN cDNA 4933426K21 gene	108653	7.61	0.81	0.904
Ankrd13d	69837504	ankyrin repeat domain 13 family, member D	68423	12.16	1.61	0.883
2310001A20Rik	69837580	RIKEN cDNA 2310001A20 gene	71881	15.81	3.30	0.827
Btbd11	69837933	BTB (POZ) domain containing 11	74007	19.27	1.16	0.943
Zdhhc9	69838080	zinc finger, DHHC domain containing 9	208884	16.88	3.74	0.819
6430706D22Rik	69838337	RIKEN cDNA 6430706D22 gene	381280	6.85	0.60	0.920
Rcor1	69838430	REST corepressor 1	217864	7.29	0.86	0.895
D11Wsu47e	69838514	DNA segment, Chr 11, Wayne State University 47, expressed	276852	8.98	0.69	0.928
1200011O22Rik	69838515	RIKEN cDNA 1200011O22 gene	71735	10.95	1.61	0.872
Elovl6	69838551	ELOVL family member 6, elongation of long chain fatty acids (yeast)	170439	11.40	2.64	0.812
Dbt	69838563	dihydrolipoamide branched chain transacylase E2	13171	13.44	2.83	0.826
C330016O10Rik	69838603	RIKEN cDNA C330016O10 gene	212706	13.28	2.27	0.854
Smu1	69838604	smu-1 suppressor of mec-8 and unc-52 homolog (C. elegans)	74255	10.23	1.07	0.906
Cox6b2	69838649	cytochrome c oxidase subunit VIb polypeptide 2	333182	5.92	1.17	0.835
BC031181	69838743	cDNA sequence BC031181	407819	7.23	0.48	0.937
Atp9a	69838745	ATPase, class II, type 9A	11981	9.41	1.57	0.857
Usp20	69838746	ubiquitin specific peptidase 20	74270	10.29	1.92	0.843
Ttc5	69838750	tetratricopeptide repeat domain 5	219022	7.43	1.24	0.857
2310047M10Rik	69854162	RIKEN cDNA 2310047M10 gene	71923	22.74	4.95	0.821
2810012G03Rik	69855160	RIKEN cDNA 2810012G03 gene	66306	10.99	0.81	0.931
Grrp1	69855307	glycine/arginine rich protein 1	72690	6.75	0.64	0.913
Gabra1	69856453	gamma-aminobutyric acid (GABA-A) receptor, subunit alpha 1	14394	47.61	4.98	0.905
Pthr2	69863250	parathyroid hormone receptor 2	213527	5.23	0.14	0.974
Col19a1	69863308	procollagen, type XIX, alpha 1	12823	23.22	3.49	0.869
Rps18	69873283	ribosomal protein S18	20084	13.51	1.05	0.928
Rufy1	69873337	RUN and FYVE domain containing 1	216724	25.14	4.96	0.835
Rxrip110	69873367	retinoid X receptor interacting protein 110	20184	8.77	1.84	0.827
Sdhd	69873463	succinate dehydrogenase complex, subunit D, integral membrane protein	66925	10.87	2.10	0.838
Sf3a2	69873606	splicing factor 3a, subunit 2	20222	14.27	3.30	0.812
Sfrs1	69873630	splicing factor, arginine/serine-rich 1 (ASF/SF2)	110809	9.55	1.45	0.868
Slc36a1	69873929	solute carrier family 36 (proton/amino acid symporter), member 1	215335	20.06	1.10	0.948
Slc3a2	69873971	solute carrier family 3 (activators of dibasic and neutral amino acid transport), member 2	17254	33.82	2.61	0.928
Slitrk4	69874156	SLIT and NTRK-like family, member 4	245446	5.65	0.13	0.978
Stk22s1	69887355	serine/threonine kinase 22 substrate 1	22116	14.19	1.82	0.886
Tbc1d1	69980166	TBC1 domain family, member 1	57915	8.79	1.15	0.884
Tcte2	69980232	t-complex-associated testis expressed 2	21646	5.56	1.24	0.818
Tmem25	69981085	transmembrane protein 25	71687	22.80	3.01	0.884
Cd40lg	69981187	CD40 ligand	21947	4.23	0.00	1.000
Trim23	70192051	tripartite motif protein 23	81003	15.00	2.23	0.870
Trp53inp2	70192081	tumor protein p53 inducible nuclear protein 2	68728	9.84	0.10	0.990
Tufm	70192129	Tu translation elongation factor, mitochondrial	233870	16.58	2.71	0.859
Usp13	70194612	ubiquitin specific peptidase 13 (isopeptidase T-3)	72607	11.35	1.09	0.913
Usp9x	70194678	ubiquitin specific peptidase 9, X chromosome	22284	15.12	0.83	0.948
Wars2	70194952	tryptophanyl tRNA synthetase 2 (mitochondrial)	70560	2.06	0.00	1.000
Wbscr22	70194964	Williams Beuren syndrome chromosome region 22	66138	21.59	2.96	0.879
Xpnpep1	70195054	X-prolyl aminopeptidase (aminopeptidase P) 1, soluble	170750	20.81	1.33	0.940
Zar1	70195090	zygote arrest 1	317755	9.47	1.29	0.880
Zfyve9	70200800	zinc finger, FYVE domain containing 9	230597	13.11	2.27	0.852
Zyx	70200812	zyxin	22793	23.93	3.56	0.871
0610010F05Rik	70200836	RIKEN cDNA 0610010F05 gene	71675	5.22	0.77	0.871
1010001N08Rik	70200842	RIKEN cDNA 1010001N08 gene	68434	5.36	0.60	0.899
1700001E04Rik	70201170	RIKEN cDNA 1700001E04 gene	75438	13.28	0.57	0.959
1700010M22Rik	70201223	RIKEN cDNA 1700010M22 gene	66328	6.58	1.59	0.806
1700013G24Rik	70201259	RIKEN cDNA 1700013G24 gene	69380	18.36	2.57	0.877
1700041C02Rik	70201432	RIKEN cDNA 1700041C02 gene	73332	5.00	0.23	0.955
1810019D21Rik	70201570	RIKEN cDNA 1810019D21 gene	69771	6.76	0.71	0.905
Wbp7	70203513	WW domain binding protein 7	75410	12.76	2.15	0.856
2900026A02Rik	70203579	RIKEN cDNA 2900026A02 gene	243219	10.35	0.06	0.994
Tgfbrap1	70203621	transforming growth factor, beta receptor associated protein 1	73122	12.18	0.60	0.953
Opcml	70203688	opioid binding protein/cell adhesion molecule-like	330908	22.88	2.04	0.918
4833436C18Rik	70205590	RIKEN cDNA 4833436C18 gene	329831	6.73	1.42	0.825
4930599N23Rik	70218450	RIKEN cDNA 4930599N23 gene	75379	7.03	1.53	0.821
4933400C05Rik	70218600	RIKEN cDNA 4933400C05 gene	328019	13.14	1.05	0.926
4933414I15Rik	70218768	RIKEN cDNA 4933414I15 gene	74408	26.47	0.84	0.969
Mtap9	70218890	microtubule-associated protein 9	213582	5.45	0.59	0.903
5430432N15Rik	70218926	RIKEN cDNA 5430432N15 gene	74490	11.07	1.39	0.888
5730601F06Rik	70227790	RIKEN cDNA 5730601F06 gene	77519	10.07	1.42	0.876
6330500D04Rik	70227902	RIKEN cDNA 6330500D04 gene	193385	16.54	2.93	0.849
9330175E14Rik	70228101	RIKEN cDNA 9330175E14 gene	320377	5.73	0.27	0.954
A330017A19Rik	70228388	RIKEN cDNA A330017A19 gene	442840	14.08	2.97	0.826
Mia3	70228657	melanoma inhibitory activity 3	338366	13.80	2.83	0.830
A930041I02Rik	70228663	RIKEN cDNA A930041I02 gene	320271	17.98	0.44	0.976
Adh6a	70230807	alcohol dehydrogenase 6A (class V)	69117	15.40	2.35	0.867
Zfp697	70230837	zinc finger protein 697	242109	7.90	0.65	0.924
AI852640	70230861	expressed sequence AI852640	380744	8.41	1.90	0.815
5033414K04Rik	70230915	RIKEN cDNA 5033414K04 gene	98496	2.07	0.00	1.000
Apba2bp	70230975	amyloid beta (A4) precursor protein-binding, family A, member 1 binding protein	56846	6.43	0.19	0.972
Arhgef11	70231005	Rho guanine nucleotide exchange factor (GEF) 11	213498	6.58	0.45	0.936
Tmem28	70231104	transmembrane protein 28	270028	18.22	1.79	0.911
B4galt5	70231218	UDP-Gal:betaGlcNAc beta 1,4-galactosyltransferase, polypeptide 5	56336	6.52	0.33	0.951
C130070B15Rik	70231881	RIKEN cDNA C130070B15 gene	320891	5.40	0.73	0.882
C230081A13Rik	70231917	RIKEN cDNA C230081A13 gene	244895	10.60	1.67	0.864
D030063F01Rik	70238064	RIKEN cDNA D030063F01 gene	320269	5.27	0.56	0.904
D830024N08Rik	70238764	RIKEN cDNA D830024N08 gene	319911	11.88	1.55	0.885
Wwc2	70238788	WW, C2 and coiled-coil domain containing 2	52357	16.85	3.65	0.822
D8Ertd82e	70238794	DNA segment, Chr 8, ERATO Doi 82, expressed	244418	7.63	0.70	0.915
Dmxl2	70238991	Dmx-like 2	235380	26.97	4.46	0.858
Ankrd50	70239069	ankrin repeat domain 50	99696	6.37	1.48	0.812
Gpc5	70276951	glypican 5	103978	5.48	0.12	0.979
Gse1	70276975	genetic suppressor element 1	382034	2.24	0.00	0.998
Jmjd3	70278111	jumonji domain containing 3	216850	8.10	0.62	0.929
L3mbtl3	70295476	l(3)mbt-like 3 (Drosophila)	237339	8.35	0.92	0.900
Gm88	70295781	gene model 88, (NCBI)	224813	6.51	0.89	0.880
Gm832	70298334	gene model 832, (NCBI)	329966	21.23	3.12	0.872
Gm1645	70298579	gene model 1645, (NCBI)	381450	10.02	0.78	0.928
Gm1195	70300043	gene model 1195, (NCBI)	382794	6.59	0.40	0.943
LOC382902	70300067	gene model 1914, (NCBI)	382902	2.55	0.00	1.000
Cpsf6	70300162	cleavage and polyadenylation specific factor 6	432508	26.33	2.67	0.908
LOC433258	70300180	similar to attractin-like 1; attractin-like	433258	8.51	0.20	0.977
LOC433731	70300186	gene model 427, (NCBI)	433731	26.57	2.38	0.918
Lrp8	70300216	low density lipoprotein receptor-related protein 8, apolipoprotein e receptor	16975	17.03	0.33	0.981
A330074K22Rik	70300475	RIKEN cDNA A330074K22 gene	434353	6.74	1.06	0.864
LOC436351	70300493	similar to G-rich box-binding protein	436351	6.06	0.57	0.914
Nlgn1	70300553	neuroligin 1	192167	5.47	1.18	0.823
Podn	70300875	podocan	242608	7.85	0.02	0.997
Sh2d3c	70302057	SH2 domain containing 3C	27387	11.34	0.59	0.950
Slc26a4	70302117	solute carrier family 26, member 4	23985	19.04	0.06	0.997
Smcr8	70302210	Smith-Magenis syndrome chromosome region, candidate 8 homolog (human)	237782	15.10	2.74	0.846
Stx16	70302288	syntaxin 16	228960	8.52	1.93	0.815
Usp26	70302932	ubiquitin specific peptidase 26	83563	19.66	1.31	0.937
Wdr7	70303004	WD repeat domain 7	104082	13.72	1.45	0.904
Rab18	70303612	RAB18, member RAS oncogene family	19330	10.89	1.72	0.863
Sh3rf1	70303624	SH3 domain containing ring finger 1	59009	8.39	0.35	0.960
Zfp398	70303666	zinc finger protein 398	272347	5.27	0.38	0.932
2010100O12Rik	70303761	RIKEN cDNA 2010100O12 gene	67067	13.41	0.71	0.950
4932425I24Rik	70305024	RIKEN cDNA 4932425I24 gene	320214	7.88	0.73	0.916
BC094219	70305090	cDNA sequence BC094219	207393	22.92	3.15	0.879
Lrrc24	70305096	leucine rich repeat containing 24	378937	18.15	2.71	0.870
6430709H04Rik	70305108	RIKEN cDNA 6430709H04 gene	319228	11.54	0.15	0.987
9530064J02	70305198	hypothetical protein 9530064J02	330631	9.76	0.25	0.975
Epha10	70305263	Eph receptor A10	230735	25.41	0.48	0.981
1600021P15Rik	70305269	RIKEN cDNA 1600021P15 gene	239796	8.16	1.08	0.883
A430110N23Rik	70305281	RIKEN cDNA A430110N23 gene	269855	5.94	0.27	0.956
Abcc10	70305377	ATP-binding cassette, sub-family C (CFTR/MRP), member 10	224814	9.41	2.10	0.817
Tmem145	70305478	transmembrane protein 145	330485	35.46	1.54	0.958
A030009H04Rik	70429148	RIKEN cDNA A030009H04 gene	80515	22.86	2.57	0.899
Wdr42a	70429208	WD repeat domain 42A	98193	26.18	3.87	0.871
Emb	70429238	embigin	13723	38.23	0.31	0.992
Mea1	70429297	male enhanced antigen 1	17256	16.38	2.44	0.871
Polr3d	70429363	polymerase (RNA) III (DNA directed) polypeptide D	67065	5.37	0.29	0.949
Psme3	70429375	proteaseome (prosome, macropain) 28 subunit, 3	19192	29.32	3.10	0.904
Snx10	70429435	sorting nexin 10	71982	46.22	4.33	0.914
Dbf4	70430790	DBF4 homolog (S. cerevisiae)	27214	22.46	3.60	0.862
Metrnl	70430858	meteorin, glial cell differentiation regulator-like	210029	7.71	0.02	0.998
Hn1	70431361	hematological and neurological expressed sequence 1	15374	17.76	1.25	0.934
Neurod2	70437810	neurogenic differentiation 2	18013	13.99	0.05	0.996
Pcdh20	70437834	protocadherin 20	219257	6.40	0.46	0.933
Polr3k	70439087	polymerase (RNA) III (DNA directed) polypeptide K	67005	15.69	1.16	0.931
Rabl5	70439093	RAB, member of RAS oncogene family-like 5	67286	15.85	1.52	0.912
Sc4mol	70439123	sterol-C4-methyl oxidase-like	66234	26.02	4.49	0.853
Srebf2	70439177	sterol regulatory element binding factor 2	20788	8.77	0.39	0.957
Uhrf2	70445287	ubiquitin-like, containing PHD and RING finger domains 2	109113	9.90	2.28	0.813
Zfp9	70445365	zinc finger protein 9	22750	8.98	1.62	0.847
Yipf2	70445407	Yip1 domain family, member 2	74766	7.50	0.73	0.911
Ttc23	70445425	tetratricopeptide repeat domain 23	67009	8.41	0.01	0.999
Nt5c3l	70445640	5'-nucleotidase, cytosolic III-like	68106	34.43	4.69	0.880
Camk1	70445646	calcium/calmodulin-dependent protein kinase I	52163	14.56	1.00	0.936
Ndufb3	70473927	NADH dehydrogenase (ubiquinone) 1 beta subcomplex 3	66495	7.88	1.41	0.848
Psmb2	70473951	proteasome (prosome, macropain) subunit, beta type 2	26445	9.40	1.85	0.835
Rabgap1	70473969	RAB GTPase activating protein 1	227800	21.69	1.47	0.937
Rnf126	70473981	ring finger protein 126	70294	21.50	3.00	0.878
Rps10	70473987	ribosomal protein S10	67097	11.89	0.36	0.970
Srp68	70474023	signal recognition particle 68	217337	12.15	0.89	0.932
Zfp326	70474071	zinc finger protein 326	54367	2.34	0.00	1.000
Zfp330	70474077	zinc finger protein 330	30932	27.18	1.35	0.953
Fcmd	70474089	Fukuyama type congenital muscular dystrophy homolog (human)	246179	5.81	1.43	0.803
Ccl27	70474755	chemokine (C-C motif) ligand 27	20301	7.63	0.00	1.000
Snf8	70474767	SNF8, ESCRT-II complex subunit, homolog (S. cerevisiae)	27681	18.73	3.85	0.830
Iqcf4	70474869	IQ motif containing F4	67320	2.35	0.02	0.993
Lysmd2	70474893	LysM, putative peptidoglycan-binding, domain containing 2	70082	14.62	0.54	0.964
Fert2	70523685	fer (fms/fps related) protein kinase, testis specific 2	14158	13.46	3.00	0.818
Cabp4	70523800	calcium binding protein 4	73660	2.29	0.01	0.994
Kcna6	70523814	potassium voltage-gated channel, shaker-related, subfamily, member 6	16494	5.24	0.68	0.886
Btbd4	70524269	BTB (POZ) domain containing 4	72147	12.59	2.22	0.850
Mpv17	70525818	Mpv17 transgene, kidney disease mutant	17527	13.60	2.18	0.862
Tfip11	70526028	tuftelin interacting protein 11	54723	15.49	3.34	0.823
Cdc42se2	70527981	CDC42 small effector 2	72729	17.96	4.09	0.814
Alg2	70528222	asparagine-linked glycosylation 2 homolog (yeast, alpha-1,3-mannosyltransferase)	56737	9.44	1.84	0.837
BC057627	70528384	cDNA sequence BC057627	330474	5.25	0.27	0.951
BC062109	70528390	cDNA sequence BC062109	231503	16.90	1.83	0.902
Dnaja1	70528611	DnaJ (Hsp40) homolog, subfamily A, member 1	15502	10.07	2.37	0.809
Ehd2	70528635	EH-domain containing 2	259300	4.85	0.03	0.994
Ercc4	70528641	excision repair cross-complementing rodent repair deficiency, complementation group 4	50505	10.68	2.41	0.816
Tmem4	70539157	transmembrane protein 4	56530	10.63	0.97	0.917
Psen2	70539161	presenilin 2	19165	7.98	1.57	0.835
2410002I01Rik	70542865	RIKEN cDNA 2410002I01 gene	78777	7.67	1.54	0.833
Tmco6	70542876	transmembrane and coiled-coil domains 6	71983	9.73	2.25	0.812
2410193C02Rik	70542877	RIKEN cDNA 2410193C02 gene	76775	12.59	3.13	0.801
Clic3	70543074	chloride intracellular channel 3	69454	5.35	0.00	1.000
Gats	70545919	opposite strand transcription unit to Stag3	80909	37.89	4.31	0.898
Glrx	70545937	glutaredoxin	93692	6.13	0.15	0.976
H13	70545955	histocompatibility 13	14950	9.79	0.55	0.947
Lypla1	70546099	lysophospholipase 1	18777	18.08	2.24	0.890
Whdc1	70546138	WAS protein homology region 2 domain containing 1	434204	13.87	1.11	0.926
Mib1	70546179	mindbomb homolog 1 (Drosophila)	225164	26.80	4.77	0.849
Mtmr3	70546227	myotubularin related protein 3	74302	9.51	2.31	0.805
Nek9	70546269	NIMA (never in mitosis gene a)-related expressed kinase 9	217718	9.64	1.14	0.895
Npr3	70546287	natriuretic peptide receptor 3	18162	12.43	0.73	0.944
Pdhx	70546347	pyruvate dehydrogenase complex, component X	27402	17.20	3.04	0.850
Sema6d	70565228	sema domain, transmembrane domain (TM), and cytoplasmic domain, (semaphorin) 6D	214968	13.37	0.98	0.932
Snrpd1	70565252	small nuclear ribonucleoprotein D1	20641	11.21	0.73	0.939
Wdr20b	70565419	WD repeat domain 20b	70948	8.12	1.60	0.835
Evi5	70565545	ecotropic viral integration site 5	14020	10.89	0.32	0.971
F730043H23	70565551	hypothetical protein F730043H23	208941	7.19	1.64	0.814
LOC215538	70565951	similar to hypothetical protein FLJ36870	215538	8.32	0.62	0.931
Kcnmb4	70593143	potassium large conductance calcium-activated channel, subfamily M, beta member 4	58802	31.18	2.93	0.914
6430502M16Rik	70593157	RIKEN cDNA 6430502M16 gene	218440	6.13	1.25	0.831
Ibrdc1	70595768	IBR domain containing 1	268291	4.19	0.00	1.000
LOC381357	70596047	hypothetical LOC381357	381357	8.39	0.18	0.979
LOC381404	70596065	similar to Polyadenylate-binding protein 4 (Poly(A)-binding protein 4) (PABP 4) (Inducible poly(A)-binding protein) (iPABP) (Activated-platelet protein-1) (APP-1)	381404	7.89	0.09	0.989
LOC381854	70596113	hypothetical LOC381854	381854	8.36	1.39	0.858
LOC381872	70596125	hypothetical LOC381872	381872	6.16	1.20	0.837
LOC383319	70596234	similar to docking protein 5-like	383319	9.24	0.24	0.975
Zdhhc2	70598366	zinc finger, DHHC domain containing 2	70546	11.44	0.59	0.951
Ero1lb	70598390	ERO1-like beta (S. cerevisiae)	67475	9.21	0.11	0.988
2810410L24Rik	70609221	RIKEN cDNA 2810410L24 gene	76377	8.43	0.43	0.952
4632411B12Rik	70610379	RIKEN cDNA 4632411B12 gene	226976	18.62	3.06	0.859
LOC432605	70611102	LOC432605	432605	8.86	0.04	0.995
Zfp187	70611234	zinc finger protein 187	432731	10.69	1.48	0.878
B230220E17Rik	70611407	RIKEN cDNA B230220E17 gene	320865	17.06	0.19	0.989
LOC432971	70611437	hypothetical gene supported by AK038224	432971	35.11	2.98	0.922
4930504E06Rik	70717357	RIKEN cDNA 4930504E06 gene	75007	5.95	1.19	0.833
9130206N08Rik	70717372	RIKEN cDNA 9130206N08 gene	103406	16.00	3.51	0.820
Cpeb3	70720256	cytoplasmic polyadenylation element binding protein 3	208922	7.86	0.79	0.908
Tceal5	70723571	transcription elongation factor A (SII)-like 5	331532	19.27	3.61	0.842
Dvl3	70724673	dishevelled 3, dsh homolog (Drosophila)	13544	20.17	1.08	0.949
Gpd1l	70724750	glycerol-3-phosphate dehydrogenase 1-like	333433	15.65	0.74	0.955
LOC384670	70725459	gene model 1441, (NCBI)	384670	20.82	1.94	0.915
LOC385308	70725471	similar to protease	385308	9.38	0.99	0.904
Zmat3	70785726	zinc finger matrin type 3	22401	6.03	0.96	0.862
LOC433697	70786667	hypothetical gene supported by AK048701	433697	7.56	1.10	0.873
LOC433698	70786682	similar to hypothetical protein 4931430D02	433698	2.15	0.00	1.000
LOC433746	70786743	hypothetical gene supported by AK038383	433746	5.06	0.07	0.987
LOC433751	70786749	similar to vesicle-associated calmodulin-binding protein	433751	6.86	0.70	0.907
LOC433761	70786767	hypothetical gene supported by AY512921	433761	22.25	4.13	0.844
LOC434006	70787215	similar to KIAA1549 protein	434006	9.66	1.47	0.868
LOC545863	70787233	-	545863	11.89	1.72	0.873
LOC434064	70787257	hypothetical gene supported by AK048951	434064	6.01	0.52	0.920
LOC434301	70793881	similar to Rho-GTPase-activating protein 7 (Rho-type GTPase-activating protein 7) (Deleted in liver cancer 1 protein homolog) (Dlc-1) (StAR-related lipid transfer protein 12) (StARD12) (START domain-containing protein 12)	434301	21.10	0.89	0.960
Sel1h	70793929	Sel1 (suppressor of lin-12) 1 homolog (C. elegans)	20338	28.64	2.57	0.918
TC1461568	70795772	TIGR MGI TC1461568	0	6.05	0.24	0.962
TC1499159	70813023	TIGR MGI TC1499159	0	29.89	3.19	0.904
Abhd8	70918784	abhydrolase domain containing 8	64296	12.43	0.89	0.933
Letm1	70918832	leucine zipper-EF-hand containing transmembrane protein 1	56384	10.57	1.88	0.849
Pdcd6ip	70919274	programmed cell death 6 interacting protein	18571	12.53	2.45	0.837
Pdxk	70919322	pyridoxal (pyridoxine, vitamin B6) kinase	216134	8.82	1.36	0.867
Maea	70919525	macrophage erythroblast attacher	59003	8.74	1.00	0.898
Statip1	70919531	signal transducer and activator of transcription interacting protein 1	58523	5.02	0.07	0.987
TC1563474	70919579	TIGR MGI TC1563474	0	13.77	2.30	0.857
TC1563688	70919615	TIGR MGI TC1563688	0	8.66	0.44	0.951
Ptpn9	70919824	protein tyrosine phosphatase, non-receptor type 9	56294	5.38	1.09	0.832
Srp54	70919890	signal recognition particle 54	24067	13.52	2.83	0.827
Tsc2	70919985	tuberous sclerosis 2	22084	10.63	1.72	0.861
Kif21a	70919991	kinesin family member 21A	16564	31.97	4.03	0.888
Dgcr2	70919997	DiGeorge syndrome critical region gene 2	13356	17.70	2.11	0.894
BC026657	70920069	cDNA sequence BC026657	208618	42.78	2.88	0.937
2610101N10Rik	70920075	RIKEN cDNA 2610101N10 gene	67958	7.60	1.48	0.836
Foxp4	70946123	forkhead box P4	74123	19.53	0.96	0.953
5730507A09Rik	70946196	RIKEN cDNA 5730507A09 gene	70638	19.87	2.79	0.877
6620401K05Rik	70946198	RIKEN cDNA 6620401K05 gene	235610	6.85	0.93	0.880
Iqsec1	70946251	IQ motif and Sec7 domain 1	232227	37.86	3.12	0.924
Fbxo41	70946252	F-box protein 41	330369	24.23	4.40	0.846
Mpdz	71020764	multiple PDZ domain protein	17475	15.21	1.34	0.919
Mrs2l	71020812	MRS2-like, magnesium homeostasis factor (S. cerevisiae)	380836	14.79	2.95	0.834
Rgs17	71020846	regulator of G-protein signaling 17	56533	7.99	0.34	0.960
Stk10	71020894	serine/threonine kinase 10	20868	7.25	1.13	0.865
Tmem44	71020969	transmembrane protein 44	224090	8.82	1.07	0.892
Cobll1	71021160	Cobl-like 1	319876	8.06	0.03	0.996
Cpm	71021163	carboxypeptidase M	70574	9.96	2.11	0.825
Dgkq	71021168	diacylglycerol kinase, theta	110524	15.51	2.07	0.882
Mm.119462	71147960	Unigene Mm.119462	0	21.36	1.40	0.938
Mm.127762	71148058	Unigene Mm.127762	0	7.90	0.93	0.894
Mm.152121	71148223	Unigene Mm.152121	0	8.65	1.05	0.891
Mm.225050	71152515	Unigene Mm.225050	0	47.08	2.23	0.955
Mm.353627	71161171	Unigene Mm.353627	0	13.20	3.24	0.803
Mm.39446	71210217	Unigene Mm.39446	0	9.49	1.01	0.904
Zdhhc8	71211359	zinc finger, DHHC domain containing 8	27801	18.78	0.85	0.957
B930037P14Rik	71211572	RIKEN cDNA B930037P14 gene	225861	16.71	0.77	0.956
mCG140686	71211608	AB mCG140686	0	9.47	0.79	0.923
Rsf1	71211677	remodeling and spacing factor 1	233532	5.05	0.65	0.886
Irs2	71211707	insulin receptor substrate 2	384783	6.21	0.70	0.899
BC052055	71212066	cDNA sequence BC052055	328643	9.71	0.42	0.958
mCG140667	71212241	AB mCG140667	0	9.33	0.05	0.994
Adcy1	71212473	adenylate cyclase 1	432530	37.89	1.43	0.964
mCG148480	71213005	AB mCG148480	0	12.92	2.51	0.837
Msl2l1	71213162	male-specific lethal 2-like 1 (Drosophila)	77853	11.72	1.50	0.886
mCG3562.2	71213204	AB mCG3562.2	0	23.92	1.39	0.945
Ell2	71213659	elongation factor RNA polymerase II 2	192657	15.61	1.73	0.900
MGC79224	71213831	basic domain/leucine zipper transcription factor	432486	5.38	0.97	0.848
Hnrpul2	71232571	heterogeneous nuclear ribonucleoprotein U-like 2	68693	18.81	4.37	0.812
1110049F12Rik	71232582	RIKEN cDNA 1110049F12 gene	66193	5.38	0.46	0.921
Flt3	71232693	FMS-like tyrosine kinase 3	14255	10.24	0.97	0.914
Nope	71234631	neighbor of Punc E11	56741	8.99	1.14	0.887
Nsmaf	71234677	neutral sphingomyelinase (N-SMase) activation associated factor	18201	7.07	0.79	0.899
Ptp4a2	71280538	protein tyrosine phosphatase 4a2	19244	16.60	2.57	0.866
St3gal1	71280544	ST3 beta-galactoside alpha-2,3-sialyltransferase 1	20442	20.79	0.29	0.986
Ppp2r5e	71280682	protein phosphatase 2, regulatory subunit B (B56), epsilon isoform	26932	17.63	1.12	0.940
Pnpla6	71280688	patatin-like phospholipase domain containing 6	50767	9.09	1.22	0.882
Tusc2	71280727	tumor suppressor candidate 2	80385	6.30	0.83	0.884
S3-12	71280778	plasma membrane associated protein, S3-12	57435	5.20	0.94	0.847
Ddc8	71280784	testis specific protein, Ddc8	58251	33.55	3.50	0.905
Sorcs3	71280838	sortilin-related VPS10 domain containing receptor 3	66673	23.12	4.34	0.842
Arhgap26	71281301	Rho GTPase activating protein 26	71302	19.22	3.40	0.850
AI851790	71281764	expressed sequence AI851790	268354	9.52	0.18	0.982
7530404M11Rik	71281800	RIKEN cDNA 7530404M11 gene	329731	8.73	1.53	0.851
Kctd2	71281807	potassium channel tetramerisation domain containing 2	70382	17.59	2.19	0.889
4921513D23Rik	71281904	RIKEN cDNA 4921513D23 gene	223989	5.65	1.10	0.838
LOC433111	71281937	hypothetical gene supported by AK089217	433111	18.61	3.82	0.830
LOC432989	71283319	hypothetical gene supported by AK052984	432989	15.95	0.99	0.941
Arid5b	71283598	AT rich interactive domain 5B (Mrf1 like)	71371	5.64	0.88	0.865
Ehmt2	71283720	euchromatic histone lysine N-methyltransferase 2	110147	16.14	2.03	0.888
Ddef1	71307268	development and differentiation enhancing	13196	42.03	2.69	0.940
Etv4	71307298	ets variant gene 4 (E1A enhancer binding protein, E1AF)	18612	6.84	0.87	0.887
Wdr16	71377947	WD repeat domain 16	71860	12.35	0.24	0.981
Tmem89	71378056	transmembrane protein 89	69384	8.00	1.32	0.859
Cse1l	71378309	chromosome segregation 1-like (S. cerevisiae)	110750	7.17	0.06	0.992
Ptpra	71378408	protein tyrosine phosphatase, receptor type, A	19262	4.29	0.00	1.000
Ptprk	71378456	protein tyrosine phosphatase, receptor type, K	19272	28.01	0.08	0.997
Zfp710	71380357	zinc finger protein 710	209225	10.75	2.31	0.823
Zfp641	71380363	zinc finger protein 641	239652	5.94	0.36	0.942
Akt1s1	71380556	AKT1 substrate 1 (proline-rich)	67605	5.51	0.35	0.940
C030002O17Rik	71380932	RIKEN cDNA C030002O17 gene	78533	12.34	0.67	0.949
Cobl	71380983	cordon-bleu	12808	21.35	2.59	0.892
Scap	71381109	SREBP cleavage activating protein	235623	10.92	1.37	0.889
Tbx4	71381115	T-box 4	21387	8.46	0.17	0.980
Tkt	71393286	transketolase	21881	8.14	1.34	0.858
Hoxb9	71393388	homeo box B9	15417	8.66	0.66	0.929
LOC384865	71456086	similar to RIKEN cDNA 1700108L22	384865	5.32	0.13	0.977
Mm.246494	71456140	Unigene Mm.246494	0	11.90	1.27	0.903
Rock2	71456148	Rho-associated coiled-coil containing protein kinase 2	19878	5.29	0.72	0.880
2310005N03Rik	71456150	RIKEN cDNA 2310005N03 gene	66359	17.31	1.79	0.906
Atxn7l4	71486982	ataxin 7-like 4	72174	10.83	1.21	0.900
Cdh22	71487073	cadherin 22	104010	6.91	1.55	0.817
Marcks	71487124	myristoylated alanine rich protein kinase C substrate	17118	7.37	0.61	0.923
Mcpt6	71489795	mast cell protease 6	17229	34.94	3.70	0.904
Col2a1	71489805	procollagen, type II, alpha 1	12824	36.54	1.87	0.951
Zfp428	71493026	zinc finger protein 428	232969	6.16	0.44	0.934
2900002G04Rik	71493111	RIKEN cDNA 2900002G04 gene	78283	24.89	3.90	0.864
4933427D14Rik	71493705	RIKEN cDNA 4933427D14 gene	74477	17.42	2.54	0.873
Wdr82	71494623	WD repeat domain containing 82	77305	6.38	0.49	0.928
Gramd1b	71495161	GRAM domain containing 1B	235283	8.81	0.98	0.900
AA673488	71495173	expressed sequence AA673488	101471	5.16	0.98	0.840
Iqsec3	71495723	IQ motif and Sec7 domain 3	243621	22.94	4.18	0.846
Anxa7	71495771	annexin A7	11750	12.28	0.83	0.937
B230217C12Rik	71495879	RIKEN cDNA B230217C12 gene	68127	11.92	1.07	0.918
C030011O14Rik	71496013	RIKEN cDNA C030011O14 gene	215708	15.48	1.41	0.916
Exoc3l	71496264	exocyst complex component 3-like	277978	8.09	1.24	0.867
D17Wsu92e	71496387	DNA segment, Chr 17, Wayne State University 92, expressed	224647	10.56	1.44	0.880
Fndc7	71496522	fibronectin type III domain containing 7	320181	7.92	0.16	0.980
G630064H08Rik	71529809	RIKEN cDNA G630064H08 gene	320680	13.41	3.20	0.807
Kif3a	71529995	kinesin family member 3A	16568	13.05	0.10	0.992
2900083I11Rik	71569253	RIKEN cDNA 2900083I11 gene	58212	7.93	1.35	0.855
Adrbk1	71569304	adrenergic receptor kinase, beta 1	110355	4.20	0.00	1.000
Smg6	71569331	Smg-6 homolog, nonsense mediated mRNA decay factor (C. elegans)	103677	10.30	1.07	0.906
Rnf24	71570741	ring finger protein 24	51902	13.10	0.88	0.937
Trim54	71570742	tripartite motif-containing 54	58522	3.07	0.03	0.990
Rock1	71570744	Rho-associated coiled-coil containing protein kinase 1	19877	25.62	4.51	0.850
Magi1	71574497	membrane associated guanylate kinase, WW and PDZ domain containing 1	14924	23.07	4.05	0.851
Dpysl3	71608207	dihydropyrimidinase-like 3	22240	9.62	1.62	0.856
Arsa	71608220	arylsulfatase A	11883	14.97	1.02	0.936
Polr1e	71608283	polymerase (RNA) I polypeptide E	64424	16.55	2.26	0.880
Hsd17b7	71608375	hydroxysteroid (17-beta) dehydrogenase 7	15490	8.81	0.42	0.955
Pitrm1	71610814	pitrilysin metallepetidase 1	69617	12.71	2.84	0.818
2510039O18Rik	71610842	RIKEN cDNA 2510039O18 gene	77034	5.26	1.04	0.835
Cog6	71610877	component of oligomeric golgi complex 6	67542	7.52	1.85	0.803
Mknk1	71610882	MAP kinase-interacting serine/threonine kinase 1	17346	13.73	3.16	0.813
Cuta	71610894	cutA divalent cation tolerance homolog (E. coli)	67675	14.19	3.12	0.820
St8sia1	71613643	ST8 alpha-N-acetyl-neuraminide alpha-2,8-sialyltransferase 1	20449	9.49	1.35	0.876
2810406C15Rik	71613646	RIKEN cDNA 2810406C15 gene	68298	9.22	1.51	0.859
Col16a1	71613647	procollagen, type XVI, alpha 1	107581	11.27	2.45	0.822
6330569M22Rik	71613677	RIKEN cDNA 6330569M22 gene	229707	32.00	3.27	0.907
Gtf2b	71616138	general transcription factor IIB	229906	19.18	2.49	0.885
Tk1	71616166	thymidine kinase 1	21877	6.75	0.73	0.903
Trabd	71616334	TraB domain containing	67976	7.18	0.49	0.936
Taz	71627800	tafazzin	66826	15.61	2.54	0.860
Col20a1	71654111	collagen, type XX, alpha 1	73368	5.60	0.81	0.873
1500003O03Rik	71656674	RIKEN cDNA 1500003O03 gene	56398	39.90	3.78	0.913
Cdc25b	71656803	cell division cycle 25 homolog B (S. cerevisiae)	12531	25.43	0.20	0.992
Ift81	71656862	intraflagellar transport 81 homolog (Chlamydomonas)	12589	15.86	1.38	0.920
Arl5a	71662878	ADP-ribosylation factor-like 5A	75423	21.74	3.33	0.867
Mrps18a	71662900	mitochondrial ribosomal protein S18A	68565	15.46	3.65	0.809
Sc5d	71724560	sterol-C5-desaturase (fungal ERG3, delta-5-desaturase) homolog (S. cerevisae)	235293	10.97	0.92	0.922
B3gat1	71724822	beta-1,3-glucuronyltransferase 1 (glucuronosyltransferase P)	76898	41.26	2.56	0.942
A430010J10Rik	71735819	RIKEN cDNA A430010J10 gene	319665	7.07	0.14	0.981
Ogfrl1	71763534	opioid growth factor receptor-like 1	70155	7.34	1.59	0.822
Porcn	71763559	porcupine homolog (Drosophila)	53627	4.12	0.03	0.994
Morf4l1	71763798	mortality factor 4 like 1	21761	27.34	3.08	0.899
Uqcrh	71763912	ubiquinol-cytochrome c reductase hinge protein	66576	9.04	1.90	0.827
Auh	71764059	AU RNA binding protein/enoyl-coenzyme A hydratase	11992	5.40	0.35	0.939
Siah1a	71764314	seven in absentia 1A	20437	9.91	0.84	0.922
ZBTB45	71764395	zinc finger and BTB domain containing 45	232879	19.38	2.40	0.890
Sergef	71764482	secretion regulating guanine nucleotide exchange factor	27414	6.12	0.91	0.871
Mark4	71764553	MAP/microtubule affinity-regulating kinase 4	232944	7.99	0.79	0.910
Surf2	71764583	surfeit gene 2	20931	8.29	0.53	0.940
9930022N03Rik	71764667	RIKEN cDNA 9930022N03 gene	245126	5.96	0.61	0.907
Reps1	71764709	RalBP1 associated Eps domain containing protein	19707	13.64	1.73	0.887
Gm414	71764751	gene model 414, (NCBI)	229389	30.07	3.71	0.890
LOC432858	71764824	similar to hypothetical protein BC008134	432858	24.45	1.82	0.931
Gpnmb	71789783	glycoprotein (transmembrane) nmb	93695	17.71	3.45	0.837
Nap1l4	71789891	nucleosome assembly protein 1-like 4	17955	16.44	2.10	0.887
C730024G19Rik	71789927	RIKEN cDNA C730024G19 gene	232566	5.58	0.73	0.884
LOC432885	71789969	hypothetical gene supported by AK079079	432885	28.31	1.06	0.964
9030025P20Rik	71808496	RIKEN cDNA 9030025P20 gene	381062	8.03	1.47	0.846
LOC433117	71808534	similar to over-expressed breast tumor protein	433117	8.02	0.31	0.962
Ak5	71808699	adenylate kinase 5	229949	35.70	2.15	0.943
B230312A22Rik	71808771	RIKEN cDNA B230312A22 gene	230088	10.51	1.36	0.885
D830030K20Rik	71809443	RIKEN cDNA D830030K20 gene	320333	27.69	1.55	0.947
Lrrfip1	71920431	leucine rich repeat (in FLII) interacting protein 1	16978	8.24	0.46	0.948
2310039L15Rik	71991804	RIKEN cDNA 2310039L15 gene	69629	5.39	1.28	0.808
2310046A06Rik	71991822	RIKEN cDNA 2310046A06 gene	69642	16.17	0.05	0.997
5430437P03Rik	71992019	RIKEN cDNA 5430437P03 gene	68251	11.34	2.48	0.820
Ddx19a	71992031	DEAD (Asp-Glu-Ala-Asp) box polypeptide 19a	13680	8.44	0.07	0.992
Zc3h7b	72001863	zinc finger CCCH type containing 7B	20286	6.45	1.39	0.823
Scube1	72001864	signal peptide, CUB domain, EGF-like 1	64706	5.00	0.00	1.000
Ttc7b	72004450	tetratricopeptide repeat domain 7B	104718	9.33	1.95	0.827
Unc13b	72004454	unc-13 homolog B (C. elegans)	22249	39.27	0.96	0.976
Usp5	72004457	ubiquitin specific peptidase 5 (isopeptidase T)	22225	7.28	1.65	0.815
LOC433727	72076418	similar to protein tyrosine phosphatase, receptor type, D	433727	49.56	2.96	0.944
5830493J20Rik	72076689	RIKEN cDNA 5830493J20 gene	76120	5.55	0.55	0.910
Leng4	72081696	leukocyte receptor cluster (LRC) member 4	77582	20.55	1.99	0.912
Khdrbs2	72182944	KH domain containing, RNA binding, signal transduction associated 2	170771	33.32	0.75	0.978
Snrk	72182993	SNF related kinase	20623	13.97	0.92	0.938
Dimt1	72283318	DIM1 dimethyladenosine transferase 1-like (S. cerevisiae)	66254	8.65	0.30	0.966
A630007B06Rik	72283551	RIKEN cDNA A630007B06 gene	213993	6.68	0.86	0.886
E130012A19Rik	72283593	RIKEN cDNA E130012A19 gene	103551	10.01	0.15	0.985
Ltk	72283701	leukocyte tyrosine kinase	17005	12.85	0.14	0.989
LOC435719	72472393	similar to ORF1; putative	435719	5.54	0.20	0.965
Azi1	72472487	5-azacytidine induced gene 1	12009	12.26	2.79	0.815
Mllt4	73423817	myeloid/lymphoid or mixed lineage-leukemia translocation to 4 homolog (Drosophila)	17356	14.71	0.56	0.963
Pvrl1	73424053	poliovirus receptor-related 1	58235	8.05	1.86	0.813
Adora1	73496905	adenosine A1 receptor	11539	9.47	0.16	0.983
Garnl1	73496917	GTPase activating RANGAP domain-like 1	56784	10.96	0.35	0.969
Hdac9	73497168	histone deacetylase 9	79221	5.11	0.72	0.877
Hira	73497174	histone cell cycle regulation defective homolog A (S. cerevisiae)	15260	7.91	1.60	0.832
Ckap2	73497513	cytoskeleton associated protein 2	80986	10.19	0.85	0.923
Nol10	73497615	nucleolar protein 10	217431	6.86	0.38	0.948
Nuak1	73497621	NUAK family, SNF1-like kinase, 1	77976	23.99	0.19	0.992
E130006D01Rik	73512544	RIKEN cDNA E130006D01 gene	269683	12.56	0.39	0.970
Clcn4-2	73512560	chloride channel 4-2	12727	30.44	4.88	0.862
Crmp1	73512561	collapsin response mediator protein 1	12933	13.83	1.21	0.919
Ehd3	73512571	EH-domain containing 3	57440	17.69	2.04	0.897
Atp6v1g1	73513474	ATPase, H+ transporting, lysosomal V1 subunit G1	66290	10.38	1.06	0.907
Ensa	73513729	endosulfine alpha	56205	32.24	3.78	0.895
Gbf1	73513780	golgi-specific brefeldin A-resistance factor 1	107338	11.25	1.53	0.880
Rims1	73514899	regulating synaptic membrane exocytosis 1	116837	5.48	0.46	0.923
Txn1	73573289	thioredoxin 1	22166	8.03	0.55	0.936
Zfp608	73584711	zinc finger protein 608	269023	12.61	2.35	0.843
Dpy19l1	73584849	dpy-19-like 1 (C. elegans)	244745	6.12	0.17	0.972
Sfrs15	73679038	splicing factor, arginine/serine-rich 15	224432	13.56	2.79	0.829
Atf5	73716662	activating transcription factor 5	107503	16.58	2.25	0.880
Mrpl43	73818779	mitochondrial ribosomal protein L43	94067	5.61	0.67	0.893
Pcnx	73818801	pecanex homolog (Drosophila)	54604	11.82	1.49	0.888
LOC432967	73818825	hypothetical gene supported by AK052663	432967	10.87	0.41	0.963
Oog4	73818827	oogenesin 4	242737	10.69	2.18	0.831
Rgl3	74003386	ral guanine nucleotide dissociation stimulator-like 3	71746	16.98	1.37	0.925
Clstn2	74003395	calsyntenin 2	64085	15.30	3.01	0.836
Xkr4	74277322	X Kell blood group precursor related family member 4	497097	10.44	0.51	0.953
Zranb2	74277436	zinc finger, RAN-binding domain containing 2	53861	9.32	0.95	0.908
Nme1	74277663	expressed in non-metastatic cells 1, protein	18102	26.89	3.65	0.880
A730037C10Rik	74277734	RIKEN cDNA A730037C10 gene	320604	24.05	3.70	0.867
A830010M20Rik	74277735	RIKEN cDNA A830010M20 gene	231570	17.33	0.53	0.970
Pmpca	74357590	peptidase (mitochondrial processing) alpha	66865	14.87	1.54	0.906
Eif1b	74357596	eukaryotic translation initiation factor 1B	68969	7.65	0.00	1.000
C1qtnf5	74357603	C1q and tumor necrosis factor related protein 5	235312	12.42	0.24	0.981
Atp5k	74426449	ATP synthase, H+ transporting, mitochondrial F1F0 complex, subunit e	11958	14.12	1.61	0.898
Ptprg	74430888	protein tyrosine phosphatase, receptor type, G	19270	7.40	0.61	0.924
6430510M02Rik	74431339	RIKEN cDNA 6430510M02 gene	319517	15.61	0.16	0.990
Gucy1a2	74431661	guanylate cyclase 1, soluble, alpha 2	234889	8.69	1.96	0.816
LOC432471	74509530	hypothetical gene supported by AK080816	432471	13.15	0.74	0.947
Cpeb2	74510236	cytoplasmic polyadenylation element binding protein 2	231207	11.95	1.47	0.891
4931422A03Rik	74510242	RIKEN cDNA 4931422A03 gene	70986	6.24	0.87	0.878
C630002N23Rik	74513872	RIKEN cDNA C630002N23 gene	381283	44.62	4.87	0.902
LOC381556	74514300	similar to CUB and Sushi multiple domains 2	381556	20.90	1.81	0.921
4932417H02Rik	74562284	RIKEN cDNA 4932417H02 gene	74370	14.45	0.74	0.951
Whsc1l1	74562588	Wolf-Hirschhorn syndrome candidate 1-like 1 (human)	234135	11.63	0.58	0.952
TC1563501	74562606	TIGR MGI TC1563501	0	5.83	0.62	0.903
Hcn1	74579938	hyperpolarization-activated, cyclic nucleotide-gated K+ 1	15165	27.32	1.94	0.934
E130102H24Rik	74580954	RIKEN cDNA E130102H24 gene	77866	6.21	1.26	0.832
Urod	74581008	uroporphyrinogen decarboxylase	22275	8.32	1.63	0.836
Klf13	74581020	Kruppel-like factor 13	50794	3.55	0.00	1.000
1700024P16Rik	74581199	RIKEN cDNA 1700024P16 gene	242594	21.58	0.21	0.991
2400003N08Rik	74635439	RIKEN cDNA 2400003N08 gene	71954	11.59	0.17	0.986
2410127E18Rik	74635499	RIKEN cDNA 2410127E18 gene	76788	16.72	1.01	0.943
Ssbp3	74635614	single-stranded DNA binding protein 3	72475	22.15	0.76	0.967
Pgam5	74635668	phosphoglycerate mutase family member 5	72542	29.74	3.46	0.896
Pacsin2	74638864	protein kinase C and casein kinase substrate in neurons 2	23970	24.59	3.74	0.868
LOC232887	74736069	similar to WD repeat domain 12; nuclear protein Ytm1	232887	9.42	1.76	0.842
LOC544977	74736402	-	544977	3.29	0.00	1.000
LOC545070	74736408	-	545070	18.26	3.00	0.859
Col5a1	74821660	procollagen, type V, alpha 1	12831	28.63	0.04	0.999
Pigk	74821733	phosphatidylinositol glycan anchor biosynthesis, class K	329777	7.80	1.81	0.812
1700011J10Rik	74821754	RIKEN cDNA 1700011J10 gene	67686	6.20	0.52	0.923
Usp34	74821956	ubiquitin specific peptidase 34	17847	8.67	0.54	0.942
Nkiras1	74821972	NFKB inhibitor interacting Ras-like protein 1	69721	12.22	2.20	0.848
B930023M13Rik	74822577	RIKEN cDNA B930023M13 gene	320012	36.11	1.60	0.957
Eno1	74822850	enolase 1, alpha non-neuron	13806	23.12	4.31	0.843
Asl	74990535	argininosuccinate lyase	109900	16.37	2.91	0.849
Ly6g6e	75198208	lymphocyte antigen 6 complex, locus G6E	70274	8.43	0.98	0.896
2810405K02Rik	75692770	RIKEN cDNA 2810405K02 gene	66469	27.48	2.46	0.918
Alox8	75694767	arachidonate 8-lipoxygenase	11688	7.64	1.86	0.804
Chac1	75828178	ChaC, cation transport regulator-like 1 (E. coli)	69065	18.13	2.64	0.873
A930031D07Rik	75831775	RIKEN cDNA A930031D07 gene	213006	25.17	3.14	0.889
Ctsr	75931622	cathepsin R	56835	9.81	1.61	0.859
Tnfsf13	75934513	tumor necrosis factor (ligand) superfamily, member 13	69583	11.65	1.95	0.857
Cmya1	75988362	cardiomyopathy associated 1	22437	13.40	3.15	0.810
H2-T24	76003546	histocompatibility 2, T region locus 24	15042	6.45	1.57	0.804
Dsg2	76135549	desmoglein 2	13511	13.49	3.32	0.803
Mllt11	77454654	myeloid/lymphoid or mixed-lineage leukemia (trithorax homolog, Drosophila); translocated to, 11	56772	15.21	1.59	0.905
Myom1	77455013	myomesin 1	17929	7.03	0.93	0.883
Neurog3	77464994	neurogenin 3	11925	5.84	1.37	0.810
Oxtr	78153167	oxytocin receptor	18430	5.14	0.61	0.894
Cblc	79354764	Casitas B-lineage lymphoma c	80794	6.75	1.61	0.808
Zic1	79677351	zinc finger protein of the cerebellum 1	22771	17.21	2.78	0.861
Tyr	79904202	tyrosinase	22173	7.69	0.18	0.977
Depdc5	79906725	DEP domain containing 5	277854	12.28	2.43	0.835
Nrp1	79913171	neuropilin 1	18186	9.80	1.70	0.852
Rbbp9	80341122	retinoblastoma binding protein 9	26450	6.23	1.10	0.850
Grik1	81790730	glutamate receptor, ionotropic, kainate 1	14805	14.58	1.00	0.936

## Sheet: MECvsUniqueMECthresh
Name	Iseries	Full name	Entrez	MEC	Neo	Piriform	Amygdala	Hip	Caudate
Atp10a	69526934	ATPase, class V, type 10A	11982	16.077	1.144	0.738	0.073	0.637	0.163
Cobll1	71021160	Cobl-like 1	319876	8.062	0.206	0.005	0.000	0.077	0.030
Wdr16	71377947	WD repeat domain 16	71860	12.354	2.210	0.264	0.000	0.291	0.239

## Sheet: All
Name	Iseries	Full name	Entrez	MEC	Neo	Piriform	Amygdala	Hip	Caudate
1500032D16Rik	13	RIKEN cDNA 1500032D16 gene	78330	17.124	10.524	6.245	12.171	17.119	6.985
Ccdc16	27	coiled-coil domain containing 16	66983	0.041	0.047	0.044	0.090	0.021	0.000
Dopey2	32	dopey family member 2	70028	21.185	21.861	6.902	11.798	30.267	14.380
Cnih3	40	cornichon homolog 3 (Drosophila)	72978	0.034	0.187	0.000	0.385	1.018	0.080
Mansc1	54	MANSC domain containing 1	67729	0.045	0.384	0.000	0.000	0.199	0.000
Acta1	61	actin, alpha 1, skeletal muscle	11459	83.399	65.409	121.219	53.290	67.933	68.707
Actc1	63	actin, alpha, cardiac	11464	64.723	58.735	151.673	36.679	64.925	59.049
Actr2	68	ARP2 actin-related protein 2 homolog (yeast)	66713	49.725	42.418	105.279	52.975	52.884	47.730
Agt	88	angiotensinogen (serpin peptidase inhibitor, clade A, member 8)	11606	3.981	1.780	1.546	0.161	3.334	0.206
Akap8	92	A kinase (PRKA) anchor protein 8	56399	1.349	0.901	8.352	4.938	4.478	0.751
Ap2b1	97	adaptor-related protein complex 2, beta 1 subunit	71770	0.174	0.531	0.342	0.177	4.030	0.089
App	107	amyloid beta (A4) precursor protein	11820	79.610	69.139	157.815	61.534	53.721	66.953
Arx	119	aristaless related homeobox gene (Drosophila)	11878	1.294	0.643	4.886	2.322	2.484	0.592
Avp	132	arginine vasopressin	11998	0.317	0.398	0.000	0.000	0.157	0.147
Bace2	144	beta-site APP-cleaving enzyme 2	56175	0.287	0.260	0.416	0.000	0.881	0.123
Usp48	150	ubiquitin specific peptidase 48	170707	8.020	4.058	28.210	11.696	12.957	7.500
Bsg	167	basigin	12215	62.387	41.959	89.285	47.725	49.016	30.669
Calm2	183	calmodulin 2	12314	90.985	68.391	161.444	59.354	63.095	69.160
Camk2g	190	calcium/calmodulin-dependent protein kinase II gamma	12325	66.546	59.099	145.576	36.585	44.581	34.917
Cdca1	228	cell division cycle associated 1	66977	6.968	0.406	0.956	0.000	1.011	0.227
Cdh2	237	cadherin 2	12558	10.614	0.936	14.047	0.907	5.133	0.002
Cdk5	245	cyclin-dependent kinase 5	12568	59.873	45.800	111.610	46.436	51.681	34.869
Cds2	251	CDP-diacylglycerol synthase (phosphatidate cytidylyltransferase) 2	110911	6.988	6.154	41.586	14.492	23.279	1.069
Chd2	256	chromodomain helicase DNA binding protein 2	244059	26.482	18.457	64.936	19.222	23.132	13.427
Chrm4	262	cholinergic receptor, muscarinic 4	12672	19.555	23.814	35.212	32.095	10.345	50.633
Clock	274	circadian locomoter output cycles kaput	12753	0.025	0.063	0.000	0.230	1.277	0.061
Cnih	279	cornichon homolog (Drosophila)	12793	31.740	24.397	86.866	28.167	36.437	19.291
Ubxd5	323	UBX domain containing 5	67586	6.578	1.921	8.511	1.805	11.720	1.392
Dlx1	349	distal-less homeobox 1	13390	17.822	16.739	61.715	14.004	13.264	6.077
Dlx3	351	distal-less homeobox 3	13393	60.215	57.707	117.996	39.747	53.290	43.183
Dscr6	368	Down syndrome critical region homolog 6 (human)	170765	54.014	54.126	79.778	45.551	39.136	48.324
Eomes	396	eomesodermin homolog (Xenopus laevis)	13813	0.325	0.184	6.170	0.412	7.137	0.143
Ewsr1	409	Ewing sarcoma breakpoint region 1	14030	6.330	5.264	31.631	5.497	16.628	3.799
Extl3	413	exostoses (multiple)-like 3	54616	6.847	4.256	23.870	0.006	2.854	0.306
Acsl1	420	acyl-CoA synthetase long-chain family member 1	14081	0.086	0.054	0.000	0.000	0.005	0.197
Fgf13	428	fibroblast growth factor 13	14168	6.314	1.867	0.571	1.243	17.397	0.984
Fgf14	430	fibroblast growth factor 14	14169	0.106	0.363	0.105	0.000	0.148	0.222
Fgf21	436	fibroblast growth factor 21	56636	0.034	0.129	0.717	0.001	0.155	0.000
Fzd3	467	frizzled homolog 3 (Drosophila)	14365	8.348	7.715	15.748	2.092	4.197	1.808
Fzd8	471	frizzled homolog 8 (Drosophila)	14370	5.332	0.764	14.546	1.876	10.082	0.275
Gas5	484	growth arrest specific 5	14455	4.781	1.795	14.018	7.734	13.988	2.117
Gata2	486	GATA binding protein 2	14461	28.349	23.740	7.054	16.989	24.223	17.248
Ghrh	497	growth hormone releasing hormone	14601	0.030	0.044	0.000	0.000	0.059	0.000
Gnb2	513	guanine nucleotide binding protein, beta 2	14693	55.247	32.452	23.065	27.708	37.000	36.678
Grb10	523	growth factor receptor bound protein 10	14783	0.043	0.041	0.000	0.000	0.039	0.021
Hars	555	histidyl-tRNA synthetase	15115	0.086	0.114	0.009	0.335	1.247	0.000
Hes1	557	hairy and enhancer of split 1 (Drosophila)	15205	2.931	1.756	0.129	4.245	12.821	0.540
Hlf	566	hepatic leukemia factor	217082	35.976	32.742	38.070	17.906	14.113	26.606
Hnf4a	568	hepatic nuclear factor 4, alpha	15378	4.473	4.208	27.807	3.371	5.422	2.299
Hoxa9	575	homeo box A9	15405	2.764	1.834	6.283	0.978	2.776	1.731
Hspb7	580	heat shock protein family, member 7 (cardiovascular)	29818	26.372	29.951	100.603	27.732	31.186	24.740
Ifnar1	589	interferon (alpha and beta) receptor 1	15975	62.628	52.819	123.890	44.473	52.079	48.244
Igbp1	590	immunoglobulin (CD79A) binding protein 1	18518	0.823	0.217	0.000	0.000	0.152	0.065
Jund1	607	Jun proto-oncogene related gene d1	16478	42.628	26.086	106.602	17.103	29.886	15.937
Kitl	617	kit ligand	17311	9.722	0.565	2.355	0.494	0.062	0.088
Klc2	619	kinesin light chain 2	16594	55.169	32.205	55.733	30.156	33.148	6.590
L1cam	621	L1 cell adhesion molecule	16728	4.618	0.389	1.578	5.318	11.162	0.423
Lhx6	636	LIM homeobox protein 6	16874	0.580	0.751	0.938	0.263	1.024	1.254
Lix1	644	limb expression 1 homolog (chicken)	66643	1.545	0.399	0.561	1.036	3.885	0.196
Llgl1	646	lethal giant larvae homolog 1 (Drosophila)	16897	15.505	14.315	0.407	0.541	21.293	7.404
Lynx1	656	Ly6/neurotoxin 1	23936	40.912	45.614	38.654	42.291	41.991	32.839
Mbc2	662	membrane bound C2 domain containing protein	23943	0.300	0.111	0.699	0.000	0.058	0.024
Mcm3ap	666	minichromosome maintenance deficient 3 (S. cerevisiae) associated protein	54387	29.739	25.297	17.091	27.389	33.567	21.428
Mrpl39	674	mitochondrial ribosomal protein L39	27393	13.594	8.215	49.972	14.210	20.669	4.118
Ncdn	685	neurochondrin	26562	66.793	61.239	146.999	55.007	65.038	66.579
Ncor1	687	nuclear receptor co-repressor 1	20185	5.436	2.926	23.637	1.228	15.014	0.394
Nfe2l2	700	nuclear factor, erythroid derived 2, like 2	18024	0.000	0.060	0.000	0.186	0.000	0.000
Nnp1	714	novel nuclear protein 1	18114	39.940	32.838	98.437	38.029	40.405	30.274
Nr3c1	728	nuclear receptor subfamily 3, group C, member 1	14815	10.786	7.918	0.063	0.161	8.587	0.358
Nr3c2	731	nuclear receptor subfamily 3, group C, member 2	110784	0.028	0.229	0.184	0.000	9.209	0.081
Nrip1	740	nuclear receptor interacting protein 1	268903	28.476	9.675	22.128	1.426	19.591	7.883
Oaz2	749	ornithine decarboxylase antizyme 2	18247	6.739	7.937	21.194	6.887	11.238	1.694
Ogt	759	O-linked N-acetylglucosamine (GlcNAc) transferase (UDP-N-acetylglucosamine:polypeptide-N-acetylglucosaminyl transferase)	108155	54.539	43.076	47.887	40.510	39.883	41.858
Pax7	767	paired box gene 7	18509	0.177	0.258	0.000	0.000	0.548	0.000
Pelo	790	pelota homolog (Drosophila)	105083	13.887	6.396	32.578	10.317	11.787	4.390
Per2	794	period homolog 2 (Drosophila)	18627	11.374	20.461	39.666	5.076	17.089	8.383
Pkia	806	protein kinase inhibitor, alpha	18767	4.622	2.042	46.379	2.335	5.252	2.580
Plxnc1	821	plexin C1	54712	0.362	0.097	0.568	0.703	0.260	0.163
Pmaip1	824	phorbol-12-myristate-13-acetate-induced protein 1	58801	67.113	48.192	50.232	33.133	32.324	24.557
Prkcz	842	protein kinase C, zeta	18762	2.361	2.687	22.550	0.728	7.959	1.047
Psap	847	prosaposin	19156	69.619	54.541	127.970	50.914	54.664	43.862
Rbm4	889	RNA binding motif protein 4	19653	12.783	7.345	38.171	7.731	19.799	3.936
Rnf149	899	ring finger protein 149	67702	38.414	32.458	74.242	34.158	37.467	33.237
Samsn1	926	SAM domain, SH3 domain and nuclear localization signals, 1	67742	24.766	17.176	58.850	16.864	23.120	20.057
Sema3a	938	sema domain, immunoglobulin domain (Ig), short basic domain, secreted, (semaphorin) 3A	20346	0.523	0.000	0.000	0.000	0.000	0.000
Sema3c	940	sema domain, immunoglobulin domain (Ig), short basic domain, secreted, (semaphorin) 3C	20348	4.228	2.232	2.511	0.154	2.718	0.353
Sema5a	951	sema domain, seven thrombospondin repeats (type 1 and type 1-like), transmembrane domain (TM) and short cytoplasmic domain, (semaphorin) 5A	20356	0.020	0.000	0.000	0.000	0.000	0.000
Sema5b	954	sema domain, seven thrombospondin repeats (type 1 and type 1-like), transmembrane domain (TM) and short cytoplasmic domain, (semaphorin) 5B	20357	0.084	0.509	0.260	0.000	0.312	0.237
Slc18a2	968	solute carrier family 18 (vesicular monoamine), member 2	214084	0.117	0.269	0.000	0.000	0.098	0.035
Slc6a3	979	solute carrier family 6 (neurotransmitter transporter, dopamine), member 3	13162	1.046	1.272	0.609	2.165	1.637	1.411
Arid1b	983	AT rich interactive domain 1B (Swi1 like)	239985	2.164	4.460	0.839	0.215	20.077	2.365
Son	997	Son cell proliferation protein	20658	13.449	8.539	43.874	11.343	26.272	11.604
Stmn4	1007	stathmin-like 4	56471	45.797	29.999	100.108	17.136	34.553	21.960
Stxbp1	1010	syntaxin binding protein 1	20910	43.734	42.673	116.784	42.835	41.023	11.553
Syt1	1015	synaptotagmin I	20979	123.302	90.176	189.101	85.668	77.774	63.695
Syt6	1033	synaptotagmin VI	54524	0.141	0.094	0.055	0.011	0.029	0.043
Tmem1	1064	transmembrane protein 1	216131	13.551	9.835	6.644	15.164	24.568	4.794
Tnni3	1066	troponin I, cardiac	21954	0.060	0.082	0.131	0.003	0.006	0.000
Slc36a2	1070	solute carrier family 36 (proton/amino acid symporter), member 2	246049	28.611	13.840	17.488	1.308	35.977	10.903
Ubash3a	1087	ubiquitin associated and SH3 domain containing, A	328795	34.680	22.654	9.846	12.668	26.901	7.625
Ucn3	1090	urocortin 3	83428	0.155	0.100	0.101	0.000	0.049	0.000
Vsnl1	1107	visinin-like 1	26950	38.250	18.771	50.294	32.191	24.931	2.462
Xbp1	1120	X-box binding protein 1	22433	10.065	4.068	26.968	5.795	13.853	1.336
Yars	1123	tyrosyl-tRNA synthetase	107271	2.761	1.937	0.563	1.815	8.623	1.047
Ikzf1	1146	IKAROS family zinc finger 1	22778	0.174	1.182	7.584	0.545	1.590	0.810
Ankrd25	1161	ankyrin repeat domain 25	235041	0.037	0.079	0.778	0.133	0.462	0.020
Crabp1	1180	cellular retinoic acid binding protein I	12903	0.000	0.033	0.000	0.000	0.000	0.778
Dbp	1194	D site albumin promoter binding protein	13170	15.117	2.774	3.230	3.343	4.173	16.818
E2f4	1196	E2F transcription factor 4	104394	33.383	27.525	85.862	27.169	35.852	25.069
Fjx1	1204	four jointed box 1 (Drosophila)	14221	16.436	16.194	57.807	2.313	18.781	6.678
Ghitm	1208	growth hormone inducible transmembrane protein	66092	57.627	54.051	90.067	51.069	54.300	58.017
Icosl	1218	icos ligand	50723	0.040	0.047	0.000	0.000	0.046	0.018
Jam2	1220	junction adhesion molecule 2	67374	3.559	4.003	37.524	3.021	1.967	2.045
Mdk	1228	midkine	17242	2.613	1.702	16.059	0.678	3.861	0.206
Hemk2	1234	HemK methyltransferase family member 2	67768	15.090	5.679	23.657	12.068	17.156	4.207
Nbr1	1236	neighbor of Brca1 gene 1	17966	0.021	0.116	0.000	0.002	0.039	0.041
Nr1d1	1244	nuclear receptor subfamily 1, group D, member 1	217166	1.278	1.224	17.248	0.535	2.249	0.254
ORF63	1248	open reading frame 63	224419	49.993	39.445	72.944	33.908	37.600	30.918
Papola	1252	poly (A) polymerase alpha	18789	27.440	20.307	67.602	18.890	31.045	11.756
Pde4d	1260	phosphodiesterase 4D, cAMP specific	238871	0.769	0.706	1.343	0.410	3.597	0.063
Prlr	1269	prolactin receptor	19116	0.059	0.039	0.000	0.000	0.135	0.044
Rasgrf1	1275	RAS protein-specific guanine nucleotide-releasing factor 1	19417	31.936	14.010	34.429	26.201	37.843	2.634
Slc19a1	1283	solute carrier family 19 (sodium/hydrogen exchanger), member 1	20509	19.328	16.466	40.412	20.609	21.836	12.691
Synj1	1288	synaptojanin 1	104015	77.469	61.242	114.037	60.465	65.368	37.876
Morc3	1312	microrchidia 3	338467	7.733	2.701	11.560	5.260	10.837	1.911
Shroom1	1316	shroom family member 1	71774	0.000	0.001	0.000	0.000	0.002	0.092
Josd3	1318	Josephin domain containing 3	75316	0.222	0.718	0.445	0.074	0.266	0.026
4931408A02Rik	1320	RIKEN cDNA 4931408A02 gene	70967	3.903	3.169	8.177	2.091	7.159	1.480
4932438H23Rik	1322	RIKEN cDNA 4932438H23 gene	74387	0.063	0.351	0.000	0.000	0.015	0.016
Aire	1328	autoimmune regulator (autoimmune polyendocrinopathy candidiasis ectodermal dystrophy)	11634	47.191	45.507	76.264	38.165	43.776	37.828
Copb2	1342	coatomer protein complex, subunit beta 2 (beta prime)	50797	0.062	0.201	5.605	0.278	4.293	0.265
Cstb	1344	cystatin B	13014	2.270	0.998	1.398	1.668	4.037	0.115
Dpysl4	1346	dihydropyrimidinase-like 4	26757	4.847	1.241	9.682	4.786	3.243	0.517
Elf2	1350	E74-like factor 2	69257	0.200	0.585	4.386	0.692	1.746	0.619
Esrra	1352	estrogen related receptor, alpha	26379	18.481	8.168	31.888	13.482	17.437	5.039
Gfap	1358	glial fibrillary acidic protein	14580	16.188	1.852	0.000	3.184	1.618	1.572
Gjb2	1360	gap junction membrane channel protein beta 2	14619	58.907	46.844	128.398	43.679	45.085	39.990
Gmps	1362	guanine monphosphate synthetase	229363	0.448	0.094	0.247	0.170	1.518	0.047
Lrig1	1372	leucine-rich repeats and immunoglobulin-like domains 1	16206	0.392	0.253	1.942	0.472	0.581	0.130
Lrrc3	1378	leucine rich repeat containing 3	237387	0.411	0.166	0.163	0.000	0.284	0.066
Msto1	1380	misato homolog 1 (Drosophila)	229524	0.116	0.063	0.004	0.103	0.243	0.060
Mki67	1382	antigen identified by monoclonal antibody Ki 67	17345	0.461	0.699	0.629	0.546	0.419	0.355
Nes	1388	nestin	18008	0.120	0.421	4.787	0.383	0.974	0.231
Syncrip	1392	synaptotagmin binding, cytoplasmic RNA interacting protein	56403	4.797	0.756	16.649	0.756	7.450	0.520
Ntf5	1394	neurotrophin 5	78405	25.253	19.049	47.784	15.879	20.631	6.194
Pex14	1398	peroxisomal biogenesis factor 14	56273	3.051	1.089	8.861	5.036	4.292	0.639
Pknox1	1402	Pbx/knotted 1 homeobox	18771	0.444	0.559	1.647	0.336	2.408	0.488
Plxna3	1404	plexin A3	18846	0.054	0.398	0.000	0.091	0.550	0.018
Sez6l2	1408	seizure related 6 homolog like 2	233878	76.294	57.708	112.401	51.305	56.606	43.081
Arhgap17	1414	Rho GTPase activating protein 17	70497	255.000	255.000	255.000	255.000	250.945	255.000
Sh3bgr	1417	SH3-binding domain glutamic acid-rich protein	50795	38.011	32.193	111.679	28.029	23.439	51.488
Slc6a9	1421	solute carrier family 6 (neurotransmitter transporter, glycine), member 9	14664	10.979	6.788	31.274	8.096	3.575	5.742
Tcf3	1425	transcription factor 3	21415	2.868	0.899	11.582	0.089	4.968	0.326
Wnt4	1445	wingless-related MMTV integration site 4	22417	0.212	0.244	0.441	0.001	2.625	0.226
Akap2	1449	A kinase (PRKA) anchor protein 2	11641	27.556	6.364	32.953	9.552	18.239	1.336
Tsc22d4	1465	TSC22 domain family 4	78829	24.138	17.198	18.096	8.146	18.012	6.851
Cdkn2b	1477	cyclin-dependent kinase inhibitor 2B (p15, inhibits CDK4)	12579	2.629	0.323	1.399	0.311	2.771	0.051
Dkk4	1481	dickkopf homolog 4 (Xenopus laevis)	234130	0.038	0.244	0.786	0.559	0.242	0.117
Dok4	1487	docking protein 4	114255	6.753	2.126	21.083	2.783	9.947	1.208
E130016E03Rik	1489	RIKEN cDNA E130016E03 gene	320890	0.397	0.221	3.459	0.679	1.063	0.223
Ephb3	1493	Eph receptor B3	13845	0.357	1.067	1.159	0.425	3.119	0.000
Etv3	1495	ets variant gene 3	27049	2.323	1.196	5.043	0.579	3.883	0.465
Kif15	1507	kinesin family member 15	209737	15.513	7.707	20.632	4.753	7.612	4.476
Myb	1513	myeloblastosis oncogene	17863	7.236	4.318	3.207	0.451	5.382	0.225
Prrx2	1523	paired related homeobox 2	20204	0.165	0.022	0.117	0.000	0.046	0.082
Ptger4	1525	prostaglandin E receptor 4 (subtype EP4)	19219	3.704	2.451	2.215	0.087	2.095	1.107
Rgs19	1531	regulator of G-protein signaling 19	56470	3.547	7.854	1.061	2.420	6.836	1.531
Setbp1	1533	SET binding protein 1	240427	0.360	0.287	0.000	0.000	0.266	0.043
Srprb	1537	signal recognition particle receptor, B subunit	20818	1.141	0.673	2.193	0.089	4.816	0.138
Ube2g2	1548	ubiquitin-conjugating enzyme E2G 2	22213	0.139	0.465	1.720	0.232	7.301	0.075
Vdac3	1550	voltage-dependent anion channel 3	22335	33.067	14.119	66.060	28.799	30.818	6.677
Wdr18	1552	WD repeat domain 18	216156	19.752	5.340	15.309	16.533	14.406	5.017
Pou2f1	1564	POU domain, class 2, transcription factor 1	18986	3.091	1.744	13.102	0.856	5.687	0.204
Abhd11	1578	abhydrolase domain containing 11	68758	23.580	13.875	18.869	9.434	14.473	10.358
Gpr84	1584	G protein-coupled receptor 84	80910	0.889	0.124	2.390	0.002	0.653	0.053
ORF5	1588	open reading frame 5	53858	0.167	0.000	0.000	0.000	0.000	0.000
Slc36a4	1598	solute carrier family 36 (proton/amino acid symporter), member 4	234967	0.606	0.310	0.841	0.079	3.769	0.087
Asb6	1600	ankyrin repeat and SOCS box-containing protein 6	72323	11.819	4.927	40.596	8.472	14.382	2.762
Bcl7b	1602	B-cell CLL/lymphoma 7B	12054	15.050	11.345	20.046	8.999	15.369	2.205
Cdkn2d	1604	cyclin-dependent kinase inhibitor 2D (p19, inhibits CDK4)	12581	1.488	0.415	4.414	0.435	6.273	0.101
Foxb2	1610	forkhead box B2	14240	17.796	13.121	4.082	9.047	11.693	3.250
Gba	1612	glucosidase, beta, acid	14466	0.045	0.052	0.117	0.153	0.703	0.000
Gcgr	1614	glucagon receptor	14527	0.153	0.172	0.595	0.000	0.494	0.039
Cenpf	1632	centromere protein F	108000	96.370	78.982	143.813	66.869	69.792	76.327
Ufc1	1638	ubiquitin-fold modifier conjugating enzyme 1	66155	0.024	0.126	4.160	0.000	9.290	0.521
2010106G01Rik	1648	RIKEN cDNA 2010106G01 gene	66552	0.481	0.233	0.097	0.241	0.383	0.150
Ppp2r2b	1656	protein phosphatase 2 (formerly 2A), regulatory subunit B (PR 52), beta isoform	72930	4.124	0.128	3.281	0.469	3.359	0.000
Gpt2	1658	glutamic pyruvate transaminase (alanine aminotransferase) 2	108682	2.025	1.034	7.314	0.855	9.638	0.985
Abtb1	1660	ankyrin repeat and BTB (POZ) domain containing 1	80283	9.516	2.271	15.491	8.296	11.807	0.604
Agtrl1	1662	angiotensin receptor-like 1	23796	28.862	9.451	43.127	13.195	22.626	4.875
Slc22a13	1664	solute carrier family 22 (organic cation transporter), member 13	102570	0.039	0.071	0.317	0.181	0.368	0.100
Brd8	1674	bromodomain containing 8	78656	24.442	15.281	24.579	15.670	16.026	16.830
Ankrd54	1678	ankyrin repeat domain 54	223690	7.333	2.800	29.924	4.758	13.615	0.218
Cacnb4	1680	calcium channel, voltage-dependent, beta 4 subunit	12298	39.376	23.844	30.099	7.668	11.301	9.018
Casp9	1682	caspase 9	12371	0.083	0.130	0.000	0.000	0.146	0.234
Chx10	1688	C. elegans ceh-10 homeo domain containing homolog	12677	0.588	0.032	0.622	0.088	0.419	0.029
Copa	1690	coatomer protein complex subunit alpha	12847	19.076	7.361	57.178	27.712	24.772	2.458
Cpe	1692	carboxypeptidase E	12876	108.596	75.458	169.608	87.707	74.216	57.514
Creb3l1	1694	cAMP responsive element binding protein 3-like 1	26427	1.017	0.655	5.917	0.276	0.292	0.284
Nomo1	1698	nodal modulator 1	211548	35.103	22.194	74.783	36.870	34.482	7.425
Erbb2	1710	v-erb-b2 erythroblastic leukemia viral oncogene homolog 2, neuro/glioblastoma derived oncogene homolog (avian)	13866	10.382	5.263	30.762	6.868	7.851	1.105
Fosl2	1720	fos-like antigen 2	14284	5.706	3.300	41.472	10.125	8.414	1.112
Aldh1l1	1725	aldehyde dehydrogenase 1 family, member L1	107747	4.827	2.165	0.731	1.957	3.083	1.292
Gnaz	1731	guanine nucleotide binding protein, alpha z subunit	14687	0.024	0.025	0.113	0.000	0.467	0.000
Gng11	1733	guanine nucleotide binding protein (G protein), gamma 11	66066	36.823	20.914	79.733	21.450	16.146	7.483
Gng7	1735	guanine nucleotide binding protein (G protein), gamma 7 subunit	14708	9.380	8.493	50.438	15.359	17.138	51.925
Gpr85	1739	G protein-coupled receptor 85	64450	33.498	20.362	98.103	39.556	31.923	8.918
Hars2	1743	histidyl tRNA synthetase 2	66044	0.398	0.835	0.040	0.653	5.020	0.093
Kcnab2	1755	potassium voltage-gated channel, shaker-related subfamily, beta member 2	16498	5.807	3.307	10.551	4.437	24.289	0.247
Kcnc4	1757	potassium voltage gated channel, Shaw-related subfamily, member 4	99738	12.376	7.040	15.052	5.807	5.020	0.110
Kcnk13	1763	potassium channel, subfamily K, member 13	217826	22.483	9.499	93.219	19.256	11.374	3.526
Kcnv2	1765	potassium channel, subfamily V, member 2	240595	8.286	9.119	54.135	25.587	14.290	4.010
Ldlr	1767	low density lipoprotein receptor	16835	0.092	0.030	3.837	0.318	0.375	0.533
Mtss1	1777	metastasis suppressor 1	211401	0.498	0.050	0.925	0.276	2.099	0.059
Nat6	1781	N-acetyltransferase 6	56441	0.422	0.307	5.761	0.614	3.687	0.275
Oprs1	1795	opioid receptor, sigma 1	18391	2.341	2.663	4.689	1.513	2.829	0.988
ORF19	1797	open reading frame 19	68767	36.828	18.933	53.776	19.424	21.885	13.235
Pigt	1811	phosphatidylinositol glycan anchor biosynthesis, class T	78928	0.754	0.253	1.721	0.278	2.344	0.262
Plcd1	1813	phospholipase C, delta 1	18799	0.457	1.047	0.426	0.254	1.069	0.279
Pxn	1815	paxillin	19303	21.529	5.889	53.072	15.142	23.515	2.221
Rax	1821	retina and anterior neural fold homeobox	19434	26.247	2.643	46.710	23.289	13.251	2.287
Sfrp2	1831	secreted frizzled-related protein 2	20319	9.327	5.109	90.983	6.186	8.026	0.839
Siglece	1833	sialic acid binding Ig-like lectin E	83382	11.305	1.399	13.676	0.839	4.577	0.113
Slc29a1	1839	solute carrier family 29 (nucleoside transporters), member 1	63959	1.819	0.402	3.217	0.141	2.341	0.842
Slc38a1	1845	solute carrier family 38, member 1	105727	10.354	5.303	10.830	4.792	6.787	1.340
Slc39a14	1847	solute carrier family 39 (zinc transporter), member 14	213053	7.671	7.453	15.813	2.672	8.316	3.731
Slc9a8	1853	solute carrier family 9 (sodium/hydrogen exchanger), member 8	77031	0.619	0.574	2.852	0.409	1.271	0.556
Syngr3	1861	synaptogyrin 3	20974	68.963	36.973	134.149	42.046	45.217	26.156
Tpte2	1883	transmembrane phosphoinositide 3-phosphatase and tensin homolog 2	57914	18.127	12.366	32.339	8.598	13.939	5.176
Ubl3	1885	ubiquitin-like 3	24109	22.798	12.579	59.133	20.305	25.651	28.332
Wnt9b	1893	wingless-type MMTV integration site 9B	22412	0.037	0.114	0.461	0.169	0.080	0.101
Msr2	1897	macrophage scavenger receptor 2	80891	0.870	0.822	0.779	1.101	0.776	0.460
Mtvr2	1899	mammary tumor virus receptor 2	17826	0.397	0.084	6.735	0.103	1.689	0.020
Nfyc	1901	nuclear transcription factor-Y gamma	18046	0.103	0.611	0.213	0.000	0.533	0.165
Nrbf2	1903	nuclear receptor binding factor 2	50777	0.232	0.065	1.145	0.159	2.790	0.015
P2ry12	1907	purinergic receptor P2Y, G-protein coupled 12	70839	5.364	3.391	2.341	6.696	4.707	4.542
Pcdhb17	1909	protocadherin beta 17	93888	5.943	1.082	3.854	0.428	2.265	0.473
Ramp1	1913	receptor (calcitonin) activity modifying protein 1	51801	0.724	0.338	8.709	0.008	2.773	0.994
Rxrb	1917	retinoid X receptor beta	20182	4.648	1.148	2.301	0.106	4.539	0.547
Scnn1g	1919	sodium channel, nonvoltage-gated 1 gamma	20278	7.651	8.459	1.070	0.743	2.706	3.093
Vdr	1929	vitamin D receptor	22337	1.430	3.107	7.672	1.162	4.195	0.122
Mlxipl	1933	MLX interacting protein-like	58805	5.275	10.663	15.013	4.376	3.808	1.657
Wnt7a	1937	wingless-related MMTV integration site 7A	22421	0.781	0.042	0.708	0.421	2.440	0.085
Hkr3	1941	GLI-Kruppel family member HKR3	100090	0.736	0.160	0.363	0.257	1.436	0.278
1500002O20Rik	1955	RIKEN cDNA 1500002O20 gene	71997	1.294	0.516	8.314	1.136	6.682	0.313
Pttg1ip	1957	pituitary tumor-transforming 1 interacting protein	108705	5.342	5.232	38.769	11.465	15.715	25.664
1810020D17Rik	1959	RIKEN cDNA 1810020D17 gene	66273	0.741	0.050	7.918	0.268	2.118	0.098
Rabep2	1971	rabaptin, RAB GTPase binding effector protein 2	70314	10.689	4.574	32.156	17.645	9.793	1.580
Igfbpl1	1975	insulin-like growth factor binding protein-like 1	75426	77.399	63.531	103.216	50.434	50.291	63.648
Olfml2b	1981	olfactomedin-like 2B	320078	12.955	6.872	16.281	10.579	32.453	2.095
Clic6	1985	chloride intracellular channel 6	209195	0.182	0.381	0.418	0.116	0.459	5.659
Aph1a	1991	anterior pharynx defective 1a homolog (C. elegans)	226548	0.807	0.653	3.454	0.628	2.473	0.125
Pde4dip	1995	phosphodiesterase 4D interacting protein (myomegalin)	83679	20.953	22.456	45.016	11.789	25.690	18.767
Ankrd33	2007	ankyrin repeat domain 33	208258	24.790	10.246	64.825	18.607	18.748	5.356
Ldlrap1	2011	low density lipoprotein receptor adaptor protein 1	100017	1.240	0.205	2.423	0.508	1.599	0.354
Aldh1a2	2026	aldehyde dehydrogenase family 1, subfamily A2	19378	0.263	0.268	0.161	0.000	0.065	0.045
Apbb1	2034	amyloid beta (A4) precursor protein-binding, family B, member 1	11785	94.649	81.587	152.147	73.601	67.835	61.685
Aqp9	2038	aquaporin 9	64008	0.183	0.116	0.594	0.309	0.339	0.000
Wdr39	2052	WD repeat domain 39	26371	5.018	0.834	25.602	5.954	9.327	0.656
Barx2	2058	BarH-like homeobox 2	12023	11.503	4.161	8.340	3.466	5.472	0.301
Brp44l	2068	brain protein 44-like	55951	4.780	1.047	3.876	1.019	5.017	1.144
Btd	2070	biotinidase	26363	2.289	0.060	2.431	0.101	0.735	0.000
Cbr3	2078	carbonyl reductase 3	109857	7.525	3.293	3.004	0.429	8.518	21.111
Centg3	2090	centaurin, gamma 3	213990	18.460	8.083	22.181	11.210	18.762	2.842
Cer1	2092	cerberus 1 homolog (Xenopus laevis)	12622	36.748	37.466	65.165	32.758	25.541	37.464
Chga	2094	chromogranin A	12652	53.976	47.010	83.381	42.889	47.356	43.409
Cmtm3	2100	CKLF-like MARVEL transmembrane domain containing 3	68119	9.531	7.153	30.607	1.901	7.579	11.518
Cnih2	2110	cornichon homolog 2 (Drosophila)	12794	4.643	0.916	12.127	7.045	29.160	0.714
Cryaa	2128	crystallin, alpha A	12954	5.409	3.891	15.594	4.153	4.534	1.728
Cstf2	2132	cleavage stimulation factor, 3' pre-RNA subunit 2	108062	37.183	26.994	77.978	30.965	23.648	10.843
Dnajb12	2154	DnaJ (Hsp40) homolog, subfamily B, member 12	56709	53.990	30.870	97.706	49.260	46.959	29.882
Donson	2158	downstream neighbor of SON	60364	38.657	22.223	58.481	34.197	28.262	22.543
Dph2	2162	DPH2 homolog (S. cerevisiae)	67728	0.014	0.026	0.140	0.000	0.078	0.000
E2f1	2172	E2F transcription factor 1	13555	81.363	73.279	100.513	65.635	47.383	70.365
E2f6	2174	E2F transcription factor 6	50496	38.359	31.820	93.034	40.796	42.270	36.960
Elk1	2186	ELK1, member of ETS oncogene family	13712	12.270	8.111	22.307	8.865	13.710	3.001
Eps15l1	2194	epidermal growth factor receptor pathway substrate 15-like 1	13859	0.438	0.439	4.149	2.380	4.348	0.325
Ets1	2200	E26 avian leukemia oncogene 1, 5' domain	23871	10.267	2.933	52.195	7.031	13.227	0.581
Exosc1	2204	exosome component 1	66583	0.151	0.047	0.496	0.000	0.203	0.061
Fbln1	2206	fibulin 1	14114	0.025	0.200	0.115	0.001	0.000	0.028
Fbs1	2209	fibrosin 1	14123	75.904	64.043	171.433	58.503	33.724	50.713
Fkbp6	2223	FK506 binding protein 6	94244	52.674	55.092	115.970	39.918	33.524	41.183
Flt1	2225	FMS-like tyrosine kinase 1	14254	3.092	2.285	3.546	3.149	3.280	3.468
Foxg1	2231	forkhead box G1	15228	2.707	0.151	0.000	0.283	12.627	0.251
Foxi1	2233	forkhead box I1	14233	0.034	0.059	0.003	0.098	0.030	0.001
Frzb	2238	frizzled-related protein	20378	0.001	0.356	3.689	0.000	7.497	0.203
Gas1	2252	growth arrest specific 1	14451	29.961	21.692	70.839	25.303	27.141	21.111
Gnat1	2266	guanine nucleotide binding protein, alpha transducing 1	14685	1.692	0.403	1.634	0.212	0.628	0.240
Gnpnat1	2268	glucosamine-phosphate N-acetyltransferase 1	54342	0.031	0.194	0.000	0.000	0.030	0.046
Hdgf	2286	hepatoma-derived growth factor	15191	22.535	12.230	34.542	19.564	29.653	5.197
Hrasls3	2302	HRAS like suppressor 3	225845	2.408	0.419	3.419	0.181	2.323	0.095
Ica1	2310	islet cell autoantigen 1	15893	11.075	6.309	21.300	11.014	14.996	0.657
Il11ra1	2316	interleukin 11 receptor, alpha chain 1	16157	1.931	3.473	6.292	1.722	1.545	0.315
Impg1	2322	interphotoreceptor matrix proteoglycan 1	63859	0.515	2.522	7.644	12.780	4.041	2.336
Irak1	2324	interleukin-1 receptor-associated kinase 1	16179	31.455	18.302	62.522	16.186	31.226	12.115
Irx1	2326	Iroquois related homeobox 1 (Drosophila)	16371	0.296	0.982	0.822	0.268	1.196	0.189
Kcnj16	2342	potassium inwardly-rectifying channel, subfamily J, member 16	16517	0.103	0.052	0.000	0.150	0.022	0.063
Kdelr3	2346	KDEL (Lys-Asp-Glu-Leu) endoplasmic reticulum protein retention receptor 3	105785	0.825	0.328	0.186	0.187	1.216	0.208
Kif5b	2354	kinesin family member 5B	16573	1.660	0.620	6.050	2.936	7.587	0.195
Klf7	2356	Kruppel-like factor 7 (ubiquitous)	93691	69.488	63.821	108.004	45.912	46.612	40.064
Kpna1	2358	karyopherin (importin) alpha 1	16646	18.776	9.725	37.005	20.512	18.658	5.031
Kpna4	2360	karyopherin (importin) alpha 4	16649	1.755	0.520	9.353	4.101	11.810	0.140
Aff4	2364	AF4/FMR2 family, member 4	93736	12.251	9.588	43.742	11.981	22.775	7.611
Lat	2368	linker for activation of T cells	16797	0.040	0.579	1.510	0.125	0.974	0.033
Ldb3	2370	LIM domain binding 3	24131	0.765	0.073	0.000	0.000	0.000	0.118
Leprotl1	2374	leptin receptor overlapping transcript-like 1	68192	33.167	30.465	47.848	17.877	29.411	14.447
Lhx8	2380	LIM homeobox protein 8	16875	8.305	2.466	16.863	2.703	6.560	5.189
Lhx9	2382	LIM homeobox protein 9	16876	56.968	54.002	58.614	37.221	42.077	38.347
Lmo4	2386	LIM domain only 4	16911	82.349	64.407	121.664	48.079	57.121	48.130
Madcam1	2390	mucosal vascular addressin cell adhesion molecule 1	17123	0.000	0.015	0.000	0.000	0.105	0.000
Map3k7	2394	mitogen activated protein kinase kinase kinase 7	26409	15.971	8.037	20.770	4.449	9.850	1.171
Mtf1	2410	metal response element binding transcription factor 1	17764	9.852	0.923	9.165	1.777	3.623	0.341
Mtpn	2412	myotrophin	14489	75.935	70.364	162.924	68.500	59.644	60.469
Nfix	2424	nuclear factor I/X	18032	14.362	7.057	1.957	2.397	11.654	1.179
Nkiras2	2430	NFKB inhibitor interacting Ras-like protein 2	71966	0.819	0.161	1.101	0.408	0.428	0.130
Nr1h3	2432	nuclear receptor subfamily 1, group H, member 3	22259	0.021	0.621	3.300	0.000	0.282	0.141
Nrf1	2439	nuclear respiratory factor 1	18181	0.053	0.014	0.441	0.000	0.561	0.000
Nudt9	2445	nudix (nucleoside diphosphate linked moiety X)-type motif 9	74167	60.050	44.198	89.271	34.655	41.574	21.763
Omg	2451	oligodendrocyte myelin glycoprotein	18377	55.119	34.841	115.144	43.095	37.130	18.913
Otp	2455	orthopedia homolog (Drosophila)	18420	0.295	0.241	0.214	0.005	0.156	0.106
Pafah1b1	2461	platelet-activating factor acetylhydrolase, isoform 1b, beta1 subunit	18472	97.305	82.826	143.797	81.746	76.592	72.192
Pcdhb20	2469	protocadherin beta 20	93891	2.494	0.447	6.355	0.245	2.045	0.678
Pde4b	2473	phosphodiesterase 4B, cAMP specific	18578	13.507	7.272	59.337	8.270	14.509	9.814
Pdlim2	2477	PDZ and LIM domain 2	213019	0.543	0.250	0.287	0.000	0.228	0.283
Pkig	2484	protein kinase inhibitor, gamma	18769	22.646	22.748	49.664	28.301	32.710	19.627
Plg	2486	plasminogen	18815	1.188	0.598	1.635	0.051	1.319	0.114
Pnrc2	2492	proline-rich nuclear receptor coactivator 2	52830	1.823	2.315	2.319	2.499	3.738	0.214
Pparg	2496	peroxisome proliferator activated receptor gamma	19016	3.835	3.278	4.182	0.152	2.053	0.107
Ppm1a	2498	protein phosphatase 1A, magnesium dependent, alpha isoform	19042	16.139	9.596	26.052	6.865	14.106	1.811
Pnrc1	2502	proline-rich nuclear receptor coactivator 1	108767	25.982	18.956	56.692	27.986	26.351	22.155
Psmd4	2504	proteasome (prosome, macropain) 26S subunit, non-ATPase, 4	19185	22.276	14.156	51.913	20.705	20.628	6.676
Ran	2518	RAN, member RAS oncogene family	19384	73.412	52.547	97.387	57.409	58.867	41.947
Rangap1	2520	RAN GTPase activating protein 1	19387	79.215	57.644	153.255	52.635	50.291	45.140
Relb	2526	avian reticuloendotheliosis viral (v-rel) oncogene related B	19698	0.024	0.039	0.000	0.000	0.189	0.071
Rhbdf1	2534	rhomboid family 1 (Drosophila)	13650	0.132	0.255	0.109	0.000	0.098	0.130
Rbm38	2536	RNA binding motif protein 38	56190	22.254	14.797	30.271	12.192	16.691	9.087
Ryk	2542	receptor-like tyrosine kinase	20187	0.100	0.386	0.347	0.000	0.089	0.082
Satb1	2546	special AT-rich sequence binding protein 1	20230	80.477	66.666	42.848	68.323	29.119	23.834
1110036O03Rik	2548	RIKEN cDNA 1110036O03 gene	66180	84.841	70.225	152.659	53.094	61.347	59.127
Scand1	2550	SCAN domain-containing 1	19018	0.701	0.365	5.435	0.119	3.365	0.104
St3gal3	2568	ST3 beta-galactoside alpha-2,3-sialyltransferase 3	20441	21.151	14.160	24.867	11.397	17.374	5.354
Slc11a2	2572	solute carrier family 11 (proton-coupled divalent metal ion transporters), member 2	18174	0.144	0.028	0.550	0.000	0.297	0.018
Slc12a3	2574	solute carrier family 12, member 3	20497	21.812	14.176	39.973	4.222	14.206	14.834
Slc16a14	2578	solute carrier family 16 (monocarboxylic acid transporters), member 14	71781	3.406	0.274	4.458	2.682	1.348	0.055
Slc19a2	2586	solute carrier family 19 (thiamine transporter), member 2	116914	9.179	4.340	9.472	1.946	10.129	0.166
Slc25a5	2592	solute carrier family 25 (mitochondrial carrier, adenine nucleotide translocator), member 5	11740	28.760	23.400	53.472	24.190	39.775	23.776
Slc26a7	2596	solute carrier family 26, member 7	208890	21.928	20.751	37.434	11.637	23.665	9.353
Slc26a8	2598	solute carrier family 26, member 8	224661	20.841	10.260	43.359	23.832	21.041	2.440
Slc2a4	2600	solute carrier family 2 (facilitated glucose transporter), member 4	20528	0.178	0.527	0.000	0.127	2.320	0.000
Slc2a5	2602	solute carrier family 2 (facilitated glucose transporter), member 5	56485	1.992	0.977	3.362	1.464	1.515	1.101
Slc35a1	2606	solute carrier family 35 (CMP-sialic acid transporter), member 1	24060	70.591	52.679	138.607	44.211	48.624	45.485
Slc35a3	2610	solute carrier family 35 (UDP-N-acetylglucosamine (UDP-GlcNAc) transporter), member 3	229782	0.000	0.650	0.285	0.000	0.441	0.021
Slc35b2	2614	solute carrier family 35, member B2	73836	8.297	2.266	19.401	4.427	7.503	0.639
Slc35c2	2616	solute carrier family 35, member C2	228875	14.069	8.460	26.921	16.336	22.982	8.563
Slc39a3	2620	solute carrier family 39 (zinc transporter), member 3	106947	34.197	23.616	65.749	30.793	30.903	21.258
Srp54	2630	signal recognition particle 54	24067	30.857	18.349	34.250	13.622	28.779	4.432
Ssr1	2632	signal sequence receptor, alpha	107513	22.015	10.091	45.058	20.907	18.219	8.620
Stat1	2636	signal transducer and activator of transcription 1	20846	1.804	2.592	22.391	2.089	7.311	0.193
Stat3	2638	signal transducer and activator of transcription 3	20848	1.088	0.253	0.938	0.498	0.730	0.123
Syt11	2650	synaptotagmin XI	229521	80.528	45.949	152.733	53.755	54.050	36.208
Sytl3	2654	synaptotagmin-like 3	83672	0.121	0.013	0.000	0.000	0.130	0.000
Tcf19	2660	transcription factor 19	106795	0.882	0.172	0.181	0.068	0.862	0.013
Terf2ip	2666	telomeric repeat binding factor 2, interacting protein	57321	1.674	3.382	3.150	0.145	1.488	0.429
Tgfb3	2668	transforming growth factor, beta 3	21809	27.823	14.055	44.370	21.125	17.313	4.395
Tmprss4	2684	transmembrane protease, serine 4	214523	4.496	4.823	20.919	3.120	4.854	3.887
Tnfrsf1a	2690	tumor necrosis factor receptor superfamily, member 1a	21937	5.092	2.854	1.211	1.038	3.490	0.444
Traf2	2692	Tnf receptor-associated factor 2	22030	37.318	31.555	66.033	30.838	28.794	24.723
Traf5	2694	Tnf receptor-associated factor 5	22033	32.855	38.153	58.360	22.093	25.741	20.938
Tulp4	2700	tubby like protein 4	68842	21.377	7.617	42.679	14.072	9.994	3.537
Ugp2	2706	UDP-glucose pyrophosphorylase 2	216558	42.454	43.575	62.266	34.614	39.331	29.793
Usp25	2714	ubiquitin specific peptidase 25	30940	1.502	0.401	0.032	0.505	2.409	0.037
Wnt6	2736	wingless-related MMTV integration site 6	22420	0.174	0.116	0.482	0.000	0.359	0.270
Ywhae	2740	tyrosine 3-monooxygenase/tryptophan 5-monooxygenase activation protein, epsilon polypeptide	22627	11.498	5.426	31.541	4.665	18.092	3.025
Dnm1	47983	dynamin 1	13429	92.368	74.225	133.666	84.252	66.256	63.083
Tspan7	72718	tetraspanin 7	21912	71.231	77.838	168.650	90.479	56.849	80.591
Stoml2	72724	stomatin (Epb7.2)-like 2	66592	33.613	29.767	68.231	36.237	27.257	19.587
Pex6	72725	peroxisomal biogenesis factor 6	224824	25.382	22.246	63.023	29.263	19.894	16.805
Kif22	72726	kinesin family member 22	110033	16.466	11.148	11.896	11.038	12.404	7.843
Eif2b1	72727	eukaryotic translation initiation factor 2B, subunit 1 (alpha)	209354	23.662	13.868	41.459	7.376	12.888	8.733
Zfp239	72728	zinc finger protein 239	22685	16.539	19.061	29.235	6.932	10.734	7.765
Syngr2	72731	synaptogyrin 2	20973	10.387	16.407	13.939	11.140	7.719	9.866
Etfa	72732	electron transferring flavoprotein, alpha polypeptide	110842	15.225	30.773	37.026	14.697	20.304	19.739
Hsbp1	72734	heat shock factor binding protein 1	68196	110.308	86.054	107.440	92.032	73.677	79.576
Flot1	72735	flotillin 1	14251	95.685	68.587	75.030	41.464	64.708	35.048
Bcap29	72739	B-cell receptor-associated protein 29	12033	40.692	43.293	62.022	39.201	44.429	35.345
Clic1	86352	chloride intracellular channel 1	114584	36.816	34.249	87.009	36.803	18.567	17.715
Itgb7	86359	integrin beta 7	16421	8.611	9.176	11.911	7.831	10.095	8.233
Hoxa5	86366	homeo box A5	15402	43.928	58.756	71.080	36.950	37.751	21.831
Loxl3	86370	lysyl oxidase-like 3	16950	0.966	1.532	6.160	2.572	3.127	0.169
Meox1	86372	mesenchyme homeobox 1	17285	1.644	3.239	5.167	8.560	4.384	1.645
Pglyrp1	104595	peptidoglycan recognition protein 1	21946	5.444	5.781	11.155	2.311	3.784	2.181
Ptprcap	104596	protein tyrosine phosphatase, receptor type, C polypeptide-associated protein	19265	11.808	8.415	1.794	0.509	4.278	1.613
Stat5a	104597	signal transducer and activator of transcription 5A	20850	0.301	1.709	7.195	0.156	0.825	0.361
Aqp2	104598	aquaporin 2	11827	5.683	14.088	11.166	12.139	8.371	9.174
S100a11	104600	S100 calcium binding protein A11 (calizzarin)	20195	5.550	11.620	17.570	16.147	7.331	9.960
Areg	104610	amphiregulin	11839	17.762	15.780	21.608	18.391	15.023	14.336
Sox18	119681	SRY-box containing gene 18	20672	0.045	0.398	4.816	0.000	0.347	0.359
Prpf6	119683	PRP6 pre-mRNA splicing factor 6 homolog (yeast)	68879	19.985	9.237	16.780	18.130	16.126	3.889
Elf5	119684	E74-like factor 5	13711	73.374	66.594	77.206	55.582	57.358	61.741
Kcnn4	119686	potassium intermediate/small conductance calcium-activated channel, subfamily N, member 4	16534	12.523	13.040	20.192	8.762	5.591	5.990
Kdelr1	119687	KDEL (Lys-Asp-Glu-Leu) endoplasmic reticulum protein retention receptor 1	68137	30.676	23.342	38.284	25.192	32.075	20.529
Rarg	119688	retinoic acid receptor, gamma	19411	24.964	20.916	32.483	19.781	22.988	20.496
Tcfap2c	119695	transcription factor AP-2, gamma	21420	8.024	8.784	10.173	7.072	8.475	3.175
Pvrl2	119697	poliovirus receptor-related 2	19294	13.006	27.923	36.848	32.181	15.699	11.776
Fcgr2b	119698	Fc receptor, IgG, low affinity IIb	14130	0.149	1.164	1.039	1.015	0.423	0.548
Slc16a13	119699	solute carrier family 16 (monocarboxylic acid transporters), member 13	69309	8.295	7.244	11.961	9.906	13.131	2.121
Slc25a26	119700	solute carrier family 25 (mitochondrial carrier, phosphate carrier), member 26	67582	11.225	12.098	25.474	21.752	20.632	6.298
Slc1a5	119701	solute carrier family 1 (neutral amino acid transporter), member 5	20514	15.824	16.310	21.095	22.460	12.601	2.217
Araf	130514	v-raf murine sarcoma 3611 viral oncogene homolog	11836	2.245	16.176	55.150	18.232	2.983	16.325
Lass4	130515	longevity assurance homolog 4 (S. cerevisiae)	67260	9.916	14.033	46.106	7.257	12.607	3.107
Opn1sw	130517	opsin 1 (cone pigments), short-wave-sensitive (color blindness, tritan)	12057	13.211	18.243	52.519	18.471	11.577	12.454
F2rl1	130519	coagulation factor II (thrombin) receptor-like 1	14063	27.268	26.532	51.768	25.261	18.766	23.657
Mef2a	130520	myocyte enhancer factor 2A	17258	42.167	49.462	133.748	50.864	38.829	53.865
Pitx1	130526	paired-like homeodomain transcription factor 1	18740	70.371	55.647	85.424	47.503	44.753	41.395
Thrap6	130533	thyroid hormone receptor associated protein 6	69790	33.056	20.743	29.686	19.581	15.802	8.073
Cdx1	130534	caudal type homeo box 1	12590	34.354	27.762	49.276	44.151	41.412	27.240
Slc7a4	130535	solute carrier family 7 (cationic amino acid transporter, y+ system), member 4	224022	38.600	28.285	49.729	27.329	34.298	16.079
2310076L09Rik	176775	RIKEN cDNA 2310076L09 gene	66968	0.000	1.411	1.611	2.171	1.395	0.379
Chchd3	176776	coiled-coil-helix-coiled-coil-helix domain containing 3	66075	22.908	26.590	63.495	7.931	35.178	23.748
4930429A22Rik	176778	RIKEN cDNA 4930429A22 gene	208718	38.169	34.364	65.892	34.129	38.783	14.749
Cox7b	176780	cytochrome c oxidase subunit VIIb	66142	53.866	53.915	120.443	7.162	49.402	30.547
Pir	176781	pirin	69656	9.046	17.253	25.382	1.424	10.146	10.316
Ereg	177149	epiregulin	13874	24.447	43.596	90.812	44.546	18.079	36.273
Lzic	199141	leucine zipper and CTNNBIP1 domain containing	69151	1.069	1.983	3.598	0.991	4.324	0.321
Pappa2	199143	pappalysin 2	23850	0.094	0.632	0.205	0.000	0.146	0.000
Hkr2	199200	GLI-Kruppel family member HKR2	232878	109.194	93.645	174.319	100.534	86.216	92.949
Tpm3	199223	tropomyosin 3, gamma	59069	66.377	79.760	153.812	99.334	65.846	65.231
Copz2	199224	coatomer protein complex, subunit zeta 2	56358	101.184	87.713	104.402	86.380	88.439	88.496
Rnf122	199225	ring finger protein 122	68867	58.382	75.561	124.683	75.469	63.583	83.180
D10Ertd641e	199227	DNA segment, Chr 10, ERATO Doi 641, expressed	52717	86.388	77.865	160.899	103.434	83.608	76.451
Csrp2bp	227751	cysteine and glycine-rich protein 2 binding protein	228714	13.018	9.638	28.196	18.620	11.416	3.351
Brrn1	227754	barren homolog (Drosophila)	215387	0.143	0.660	0.000	0.000	0.079	0.053
C79267	227769	expressed sequence C79267	212632	7.866	46.535	107.303	33.148	37.067	37.812
Cep78	227770	centrosomal protein 78	208518	0.000	0.427	5.555	0.133	1.090	0.001
Spsb4	248553	splA/ryanodine receptor domain and SOCS box containing 4	211949	39.779	40.585	59.986	57.419	35.239	30.543
Serpinb8	248554	serine (or cysteine) peptdiase inhibitor, clade B, member 8	20725	73.145	83.510	154.197	73.570	74.157	85.417
Gpr35	248555	G protein-coupled receptor 35	64095	31.171	31.066	66.356	35.387	24.060	16.276
Aqp3	248558	aquaporin 3	11828	17.634	27.774	54.116	31.038	21.603	24.099
Cd3eap	248561	CD3E antigen, epsilon polypeptide associated protein	70333	0.054	2.473	10.864	7.508	5.021	0.408
Mcoln2	248562	mucolipin 2	68279	0.049	0.219	0.000	0.000	0.002	0.000
Inpp1	248565	inositol polyphosphate-1-phosphatase	16329	13.359	17.262	38.843	24.316	23.311	9.308
Stau2	248566	staufen (RNA binding protein) homolog 2 (Drosophila)	29819	43.879	47.157	99.059	69.076	46.844	37.159
4930506M07Rik	275675	RIKEN cDNA 4930506M07 gene	71653	28.564	24.251	46.361	34.402	33.755	14.858
Ripk3	275676	receptor-interacting serine-threonine kinase 3	56532	0.997	4.456	11.102	4.301	2.940	2.406
2410018C20Rik	275678	RIKEN cDNA 2410018C20 gene	67873	16.705	21.830	39.483	27.450	26.842	14.442
1810042K04Rik	275680	RIKEN cDNA 1810042K04 gene	66506	24.315	12.601	15.614	7.464	9.918	3.461
Sec23b	275685	SEC23B (S. cerevisiae)	27054	23.154	17.946	38.188	29.265	21.284	15.086
Ctns	275689	cystinosis, nephropathic	83429	10.306	14.868	33.537	21.896	13.746	12.094
Mdfi	275690	MyoD family inhibitor	17240	4.390	4.514	10.740	8.299	4.626	4.178
Dlst	275691	dihydrolipoamide S-succinyltransferase (E2 component of 2-oxo-glutarate complex)	78920	48.975	33.318	48.756	54.470	42.267	14.318
BC005537	275692	cDNA sequence BC005537	79555	33.588	55.172	125.344	72.770	45.221	56.442
Sar1a	275695	SAR1 gene homolog A (S. cerevisiae)	20224	31.870	31.150	80.543	44.303	32.842	12.375
Tmem168	293255	transmembrane protein 168	101118	0.417	0.720	2.740	0.000	2.088	0.098
Pdha1	293257	pyruvate dehydrogenase E1 alpha 1	18597	45.425	31.879	61.950	55.124	44.059	15.477
Cdk9	293258	cyclin-dependent kinase 9 (CDC2-related kinase)	107951	56.817	54.605	87.474	60.575	49.166	46.928
Eif3s4	293259	eukaryotic translation initiation factor 3, subunit 4 (delta)	53356	80.936	69.509	145.582	63.455	72.956	53.756
Rsn	293260	restin (Reed-Steinberg cell-expressed intermediate filament-associated protein)	56430	48.879	33.212	63.612	36.689	47.678	26.958
Tsg101	293262	tumor susceptibility gene 101	22088	60.847	36.003	46.887	58.833	37.812	19.534
Sqstm1	293263	sequestosome 1	18412	107.819	94.325	150.881	99.770	81.004	86.900
Lum	293885	lumican	17022	0.593	4.345	0.293	5.301	1.575	1.345
Ezh1	293890	enhancer of zeste homolog 1 (Drosophila)	14055	4.610	2.864	14.468	16.828	13.871	1.166
Hmgb1	293892	high mobility group box 1	15289	12.370	13.166	42.298	30.868	19.754	3.650
D16H22S680E	293894	DNA segment, Chr 16, human D22S680E, expressed	27883	56.768	46.397	73.172	66.974	42.496	18.569
Ccng1	293895	cyclin G1	12450	22.452	21.785	32.958	20.311	24.770	2.109
Bzw1	293900	basic leucine zipper and W2 domains 1	66882	41.934	41.962	99.386	55.442	30.422	24.529
Usp11	293903	ubiquitin specific peptidase 11	236733	23.067	17.698	65.084	35.299	25.895	17.430
Npc2	293915	Niemann Pick type C2	67963	2.551	8.620	6.504	3.498	3.030	6.123
Cct2	293916	chaperonin subunit 2 (beta)	12461	53.252	42.400	109.593	72.767	49.455	34.508
Pias2	294017	protein inhibitor of activated STAT 2	17344	20.560	11.125	51.238	17.230	11.448	13.425
Nsf	294021	N-ethylmaleimide sensitive fusion protein	18195	60.328	49.161	126.645	50.970	22.107	22.957
Abcb6	294039	ATP-binding cassette, sub-family B (MDR/TAP), member 6	74104	24.538	34.412	18.316	19.925	20.290	4.365
Mylip	294041	myosin regulatory light chain interacting protein	218203	8.192	8.273	3.258	16.541	18.857	0.545
Clns1a	294043	chloride channel, nucleotide-sensitive, 1A	12729	19.934	9.943	13.591	26.176	18.260	4.795
Gpr89	294044	G protein-coupled receptor 89	67549	29.111	18.802	43.689	35.505	26.671	12.986
Pigq	294046	phosphatidylinositol glycan anchor biosynthesis, class Q	14755	14.190	11.275	23.565	24.819	20.101	2.062
Rnf10	294052	ring finger protein 10	50849	58.882	54.779	110.985	58.248	46.355	36.936
BC005471	323160	cDNA sequence BC005471	235050	9.018	23.073	37.076	14.130	19.928	7.329
Sftpd	323165	surfactant associated protein D	20390	7.445	13.501	36.684	15.407	11.909	6.723
Eef2	323166	eukaryotic translation elongation factor 2	13629	45.563	33.603	32.885	26.151	26.343	17.554
Cfb	323167	complement factor B	14962	2.722	2.120	2.607	9.980	1.284	1.147
Saps3	323168	SAPS domain family, member 3	52036	49.702	39.633	66.076	46.114	47.297	27.388
Hmg20a	323171	high mobility group 20A	66867	32.055	32.498	64.513	47.672	38.157	30.341
Atp6v0a2	323172	ATPase, H+ transporting, lysosomal V0 subunit A2	21871	23.410	21.265	47.378	15.108	29.441	23.031
Fzr1	323178	fizzy/cell division cycle 20 related 1 (Drosophila)	56371	53.400	24.148	43.887	26.879	32.923	16.053
B4galt3	323179	UDP-Gal:betaGlcNAc beta 1,4-galactosyltransferase, polypeptide 3	57370	25.047	14.996	22.578	6.230	19.569	5.496
Cd47	323180	CD47 antigen (Rh-related antigen, integrin-associated signal transducer)	16423	77.718	78.559	121.141	62.298	61.042	81.664
Cd6	323181	CD6 antigen	12511	8.456	12.488	5.849	2.718	9.235	1.910
Cyc1	323186	cytochrome c-1	66445	64.484	48.700	136.879	80.052	58.422	40.139
Slc3a1	323825	solute carrier family 3, member 1	20532	0.000	1.770	1.886	0.209	0.330	0.161
Hoxb6	323827	homeo box B6	15414	0.000	0.651	0.181	0.000	0.379	0.000
Slc23a1	323828	solute carrier family 23 (nucleobase transporters), member 1	20522	0.000	2.601	2.169	0.142	0.644	0.115
Tlr4	378542	toll-like receptor 4	21898	0.057	0.838	1.667	1.098	0.241	0.053
Rnf44	378545	ring finger protein 44	105239	37.280	22.755	49.977	8.602	23.984	13.883
Pgcp	378547	plasma glutamate carboxypeptidase	54381	0.006	0.322	0.000	0.000	12.601	0.000
BC037034	378548	cDNA sequence BC037034	231807	43.111	44.203	124.370	64.671	33.722	22.271
4833439L19Rik	378550	RIKEN cDNA 4833439L19 gene	97820	45.609	31.000	51.297	38.783	42.035	17.503
Rmi1	378551	RMI1, RecQ mediated genome instability 1, homolog (S. cerevisiae)	74386	3.958	8.006	20.810	7.643	10.360	3.654
Dync2li1	378552	dynein cytoplasmic 2 light intermediate chain 1	213575	13.423	13.484	34.298	26.090	27.871	8.893
2310066E14Rik	378553	RIKEN cDNA 2310066E14 gene	75687	56.825	40.040	126.215	52.615	50.965	28.138
Lpin2	378554	lipin 2	64898	21.012	12.700	28.505	19.236	10.020	1.117
Faim2	385775	Fas apoptotic inhibitory molecule 2	72393	89.752	71.011	98.169	67.363	61.833	26.138
Cyp7b1	385776	cytochrome P450, family 7, subfamily b, polypeptide 1	13123	1.305	2.220	2.090	1.814	6.679	0.193
Sec11l3	385777	Sec11-like 3 (S. cerevisiae)	66286	22.442	20.111	23.854	33.447	38.077	13.927
Fuk	385778	fucokinase	234730	4.641	6.843	19.964	2.409	9.882	1.607
Src	385779	Rous sarcoma oncogene	20779	60.958	58.365	146.573	72.287	41.245	33.433
Zfp536	385780	zinc finger protein 536	243937	16.931	13.009	50.226	13.649	10.665	7.200
Tspyl2	385781	TSPY-like 2	52808	41.057	41.582	112.182	59.482	42.922	44.430
Chd3	385790	chromodomain helicase DNA binding protein 3	216848	48.716	45.969	152.733	70.152	55.949	51.947
BC035537	385791	cDNA sequence BC035537	212326	7.259	9.938	7.132	7.926	4.727	0.740
Pde8b	385994	phosphodiesterase 8B	218461	1.966	4.656	31.768	0.286	0.153	2.756
St6galnac6	385995	ST6 (alpha-N-acetyl-neuraminyl-2,3-beta-galactosyl-1,3)-N-acetylgalactosaminide alpha-2,6-sialyltransferase 6	50935	4.979	7.623	18.323	10.208	12.128	2.012
Copz1	385996	coatomer protein complex, subunit zeta 1	56447	25.090	10.250	24.278	30.291	21.951	4.286
Lrrc8d	385997	leucine rich repeat containing 8D	231549	13.150	12.162	18.309	15.533	22.898	5.664
4932439K10Rik	385999	RIKEN cDNA 4932439K10 gene	74392	12.656	14.909	28.722	21.300	12.924	10.116
Nedd4l	386000	neural precursor cell expressed, developmentally down-regulated gene 4-like	83814	43.905	37.612	93.248	43.831	36.240	62.111
Wwp2	386002	WW domain containing E3 ubiquitin protein ligase 2	66894	1.772	3.189	8.181	0.533	4.170	0.485
Serpinb1b	386007	serine (or cysteine) peptidase inhibitor, clade B, member 1b	282663	0.000	0.821	1.032	0.000	1.967	0.201
Phyhipl	386008	phytanoyl-CoA hydroxylase interacting protein-like	70911	60.981	56.756	162.411	40.219	49.061	25.544
BC038286	386010	cDNA sequence BC038286	227298	72.105	70.592	124.666	67.544	50.651	62.642
U2af2	386012	U2 small nuclear ribonucleoprotein auxiliary factor (U2AF) 2	22185	8.772	13.024	26.143	9.435	28.739	5.253
Dnm2	386015	dynamin 2	13430	0.000	0.048	0.000	0.000	0.034	0.236
Sesn2	386017	sestrin 2	230784	0.932	1.500	0.185	0.000	1.724	1.968
Poldip2	386018	polymerase (DNA-directed), delta interacting protein 2	67811	11.171	6.260	5.679	2.186	15.440	0.545
Sil1	386019	endoplasmic reticulum chaperone SIL1 homolog (S. cerevisiae)	81500	0.268	0.224	0.124	0.000	0.567	0.164
Tmem8	386026	transmembrane protein 8 (five membrane-spanning domains)	60455	0.660	2.506	1.789	0.486	5.053	0.099
Cib2	386027	calcium and integrin binding family member 2	56506	7.342	7.172	9.921	3.667	16.254	1.196
AI449175	386029	expressed sequence AI449175	234362	0.000	0.040	0.000	0.000	0.037	0.000
2010305A19Rik	386031	RIKEN cDNA 2010305A19 gene	69893	0.034	4.067	0.533	0.124	4.997	0.443
Hebp2	386227	heme binding protein 2	56016	5.767	12.124	14.043	5.026	4.202	2.236
Derl2	386232	Der1-like domain family, member 2	116891	0.136	0.899	2.772	0.153	0.802	0.195
Tmco1	386233	transmembrane and coiled-coil domains 1	68944	0.060	0.658	2.978	0.746	2.090	0.158
Hnrpu	386235	heterogeneous nuclear ribonucleoprotein U	51810	81.470	70.540	167.183	85.334	65.837	79.304
Lyl1	386239	lymphoblastomic leukemia	17095	0.000	0.157	1.574	0.000	0.000	0.069
Tlcd1	386240	TLC domain containing 1	68385	0.033	1.592	2.635	0.038	0.003	0.083
Gfm1	386242	G elongation factor, mitochondrial 1	28030	21.708	12.789	18.118	19.692	21.524	2.270
Mal	386243	myelin and lymphocyte protein, T-cell differentiation protein	17153	27.441	22.381	20.619	17.687	22.296	35.383
Fbxl12	386244	F-box and leucine-rich repeat protein 12	30843	1.925	2.294	2.289	2.628	3.194	0.648
Grcc10	386251	gene rich cluster, C10 gene	14790	33.037	24.549	47.586	16.601	27.559	3.638
AI597479	386254	expressed sequence AI597479	98404	0.490	1.405	0.000	0.000	0.537	0.000
AW011752	386256	expressed sequence AW011752	104570	24.174	8.490	31.380	3.638	11.685	0.590
Sf3b3	392910	splicing factor 3b, subunit 3	101943	1.288	8.429	18.214	8.482	20.136	4.865
Golga2	392913	golgi autoantigen, golgin subfamily a, 2	99412	26.561	26.343	38.329	34.977	29.509	10.246
Pck2	392914	phosphoenolpyruvate carboxykinase 2 (mitochondrial)	74551	11.860	6.229	12.174	2.699	14.361	0.000
Tubgcp2	392915	tubulin, gamma complex associated protein 2	74237	38.363	35.290	89.090	39.183	29.534	8.461
Gna-rs1	392922	guanine nucleotide binding protein, related sequence 1	14670	44.895	41.517	48.576	37.873	41.732	23.743
D15Mgi27	392923	DNA Segment, Chr 15, Mouse Genome Informatics 27	106073	2.905	8.212	6.498	1.919	3.674	0.760
Adam15	392924	a disintegrin and metallopeptidase domain 15 (metargidin)	11490	61.094	47.090	49.801	37.991	53.937	18.758
2600005N12Rik	392925	RIKEN cDNA 2600005N12 gene	70317	15.517	20.697	31.757	7.023	21.139	0.754
2810453I06Rik	392926	RIKEN cDNA 2810453I06 gene	67238	32.720	24.223	27.133	27.482	29.982	11.739
Fut8	392928	fucosyltransferase 8	53618	9.111	3.219	9.821	17.908	13.279	0.028
3100004P22Rik	392929	RIKEN cDNA 3100004P22 gene	68035	1.399	3.200	2.047	10.785	9.607	0.000
Tdg	392930	thymine DNA glycosylase	21665	3.350	9.890	9.368	1.406	3.569	0.158
Mboat5	392931	membrane bound O-acyltransferase domain containing 5	14792	0.000	1.720	0.211	0.000	1.567	0.076
Plrg1	392932	pleiotropic regulator 1, PRL1 homolog (Arabidopsis)	53317	0.084	0.116	0.000	0.000	3.371	0.000
Ppap2b	392933	phosphatidic acid phosphatase type 2B	67916	43.171	29.059	29.511	19.906	31.720	21.967
Cyb561	392934	cytochrome b-561	13056	42.642	22.096	44.497	33.439	18.564	1.055
Psmc3	392935	proteasome (prosome, macropain) 26S subunit, ATPase 3	19182	76.696	59.015	143.295	83.105	56.259	23.415
5830417I10Rik	392939	RIKEN cDNA 5830417I10 gene	76022	24.276	28.144	38.445	22.373	23.900	5.098
Tef	393201	thyrotroph embryonic factor	21685	73.925	50.599	114.099	68.935	42.442	54.120
Ehhadh	393210	enoyl-Coenzyme A, hydratase/3-hydroxyacyl Coenzyme A dehydrogenase	74147	0.000	0.071	0.000	0.000	0.019	0.080
Ckb	393211	creatine kinase, brain	12709	86.240	82.852	131.818	61.894	65.088	97.564
1810054G18Rik	393212	RIKEN cDNA 1810054G18 gene	75660	2.526	9.272	71.527	35.292	15.796	10.770
Txndc14	393213	thioredoxin domain containing 14	66958	56.834	44.057	105.549	79.808	47.554	24.017
Cpox	393214	coproporphyrinogen oxidase	12892	12.172	9.400	5.501	22.105	20.996	4.504
Pex16	393220	peroxisome biogenesis factor 16	18633	105.329	100.439	138.457	72.853	71.548	105.718
Fbxw5	393240	F-box and WD-40 domain protein 5	30839	67.879	52.897	72.365	70.248	54.016	41.150
Zfp179	393241	zinc finger protein 179	22671	70.693	74.329	131.952	68.954	67.268	71.433
Tm4sf5	393244	transmembrane 4 superfamily member 5	75604	30.728	46.531	89.434	58.115	41.348	31.724
Trub2	393246	TruB pseudouridine (psi) synthase homolog 2 (E. coli)	227682	32.854	39.541	92.417	50.194	31.837	11.991
Nudt3	393247	nudix (nucleotide diphosphate linked moiety X)-type motif 3	56409	48.075	52.628	125.737	65.410	53.163	36.975
BC018507	393248	cDNA sequence BC018507	218333	26.163	33.094	97.818	60.416	33.768	26.904
Polr3h	393250	polymerase (RNA) III (DNA directed) polypeptide H	78929	21.490	14.961	21.225	33.639	17.971	2.023
Atp6v1f	393251	ATPase, H+ transporting, lysosomal V1 subunit F	66144	28.042	37.102	84.626	67.472	33.355	9.987
Tsnax	393252	translin-associated factor X	53424	58.702	54.194	144.001	68.375	47.691	49.417
Ndufs4	393253	NADH dehydrogenase (ubiquinone) Fe-S protein 4	17993	28.280	37.818	63.557	39.801	34.606	36.993
2410015N17Rik	393254	RIKEN cDNA 2410015N17 gene	66422	0.917	4.345	5.124	0.680	2.990	0.000
Mettl8	393256	methyltransferase like 8	228019	0.062	4.437	3.955	0.000	3.791	0.319
Psmd3	393258	proteasome (prosome, macropain) 26S subunit, non-ATPase, 3	22123	46.508	40.810	22.538	52.104	44.603	23.694
Nedd8	393259	neural precursor cell expressed, developmentally down-regulated gene 8	18002	61.338	44.991	72.778	72.441	46.754	32.071
Mier2	393264	mesoderm induction early response 1, family member 2	70427	9.507	21.050	28.745	24.555	17.538	9.878
Uchl5	413774	ubiquitin carboxyl-terminal esterase L5	56207	39.003	31.654	52.796	36.983	29.135	6.938
Prr14	413775	proline rich 14	233895	13.107	16.718	35.227	15.662	16.960	2.006
Wdr77	413776	WD repeat domain 77	70465	47.383	24.561	34.924	28.742	41.657	3.788
Psma1	413778	proteasome (prosome, macropain) subunit, alpha type 1	26440	24.757	22.834	39.521	10.628	27.687	3.804
0610007P14Rik	413781	RIKEN cDNA 0610007P14 gene	58520	22.059	32.401	77.347	24.028	26.474	17.597
Tm9sf3	413788	transmembrane 9 superfamily member 3	107358	52.375	56.632	130.379	60.388	53.262	26.593
Idi1	413789	isopentenyl-diphosphate delta isomerase	319554	3.767	3.381	6.215	0.000	2.017	0.092
Pqlc1	413790	PQ loop repeat containing 1	66943	0.110	0.113	0.000	0.000	0.465	0.041
Stambp	413793	Stam binding protein	70527	6.778	17.289	32.932	15.325	15.010	9.431
Grpel1	413800	GrpE-like 1, mitochondrial	17713	9.635	7.836	12.941	0.208	14.541	0.581
Ube1c	413804	ubiquitin-activating enzyme E1C	22200	4.626	24.533	12.248	2.084	15.999	0.372
Stip1	413807	stress-induced phosphoprotein 1	20867	79.620	50.302	102.483	87.676	61.598	45.044
5730403B10Rik	413811	RIKEN cDNA 5730403B10 gene	66626	71.783	57.926	123.576	82.983	56.667	48.360
Dohh	413812	deoxyhypusine hydroxylase/monooxygenase	102115	45.676	31.061	48.252	42.077	28.451	4.975
Nmi	413813	N-myc (and STAT) interactor	64685	0.076	0.909	0.280	0.000	0.185	0.114
Edem2	413814	ER degradation enhancer, mannosidase alpha-like 2	108687	0.861	4.395	6.049	4.491	5.402	0.142
Chmp5	413815	chromatin modifying protein 5	76959	7.848	4.341	15.545	9.065	10.718	0.778
Pigc	413816	phosphatidylinositol glycan anchor biosynthesis, class C	67292	0.075	1.543	7.297	0.874	1.608	0.000
Osgep	413823	O-sialoglycoprotein endopeptidase	66246	10.123	13.991	19.680	21.364	12.351	8.479
Smap1	413824	stromal membrane-associated protein 1	98366	75.445	54.105	134.235	85.891	45.875	17.813
Atpbd3	413826	ATP binding domain 3	233189	8.863	27.856	88.656	29.027	10.156	6.549
Rnh1	413828	ribonuclease/angiogenin inhibitor 1	107702	2.034	4.820	3.732	5.071	14.023	1.106
Sfrs6	413829	splicing factor, arginine/serine-rich 6	67996	35.572	24.340	60.000	21.055	36.502	12.820
Dscr3	413830	Down syndrome critical region gene 3	13185	44.009	40.228	93.337	41.390	45.880	17.842
Tada1l	413833	transcriptional adaptor 1 (HFI1 homolog, yeast) like	27878	2.179	7.874	10.119	7.004	12.114	0.996
Imp3	512518	IMP3, U3 small nucleolar ribonucleoprotein, homolog (yeast)	102462	80.543	68.418	141.935	67.222	69.108	62.257
Fundc1	512531	FUN14 domain containing 1	72018	3.828	8.758	9.405	3.878	4.173	0.192
Htatip2	512749	HIV-1 tat interactive protein 2, homolog (human)	53415	33.947	37.772	68.096	43.555	36.391	12.763
Gzmb	512751	granzyme B	14939	118.740	88.600	174.158	118.027	81.643	84.033
Prr3	512753	proline-rich polypeptide 3	75210	22.211	24.890	58.827	44.276	28.384	7.573
Snrpa1	512761	small nuclear ribonucleoprotein polypeptide A'	68981	68.926	38.227	126.341	33.212	54.685	31.363
Cops7a	512762	COP9 (constitutive photomorphogenic) homolog, subunit 7a (Arabidopsis thaliana)	26894	88.433	64.411	110.506	76.125	66.639	48.650
9230117N10Rik	512763	RIKEN cDNA 9230117N10 gene	77125	11.462	12.588	20.869	13.926	9.527	5.233
Ckap1	512765	cytoskeleton-associated protein 1	66411	42.654	38.722	93.859	38.222	37.211	14.029
Dhx16	512766	DEAH (Asp-Glu-Ala-His) box polypeptide 16	69192	2.546	6.953	17.210	3.327	5.826	0.381
Ppgb	512767	protective protein for beta-galactosidase	19025	47.029	38.915	105.448	63.868	36.765	35.358
2810432L12Rik	512768	RIKEN cDNA 2810432L12 gene	67063	60.455	39.944	74.676	53.259	16.868	5.933
Timm13	512769	translocase of inner mitochondrial membrane 13 homolog (yeast)	30055	100.762	81.441	169.247	100.130	69.202	60.516
Nat5	512770	N-acetyltransferase 5 (ARD1 homolog, S. cerevisiae)	67877	33.538	24.392	35.259	32.279	12.217	17.811
Eif2s2	512771	eukaryotic translation initiation factor 2, subunit 2 (beta)	67204	13.302	9.693	14.576	17.546	11.413	1.793
Zfp289	512773	zinc finger protein 289	77038	35.753	35.999	26.393	45.557	36.932	15.142
Arl6ip5	512774	ADP-ribosylation factor-like 6 interacting protein 5	65106	82.974	79.704	163.010	67.968	66.127	69.590
Skap2	512776	src family associated phosphoprotein 2	54353	0.200	1.435	15.024	1.298	1.920	0.063
Mdm4	512777	transformed mouse 3T3 cell double minute 4	17248	81.964	71.568	129.021	67.109	55.305	57.267
Abce1	512784	ATP-binding cassette, sub-family E (OABP), member 1	24015	34.679	30.499	76.319	47.467	44.011	14.721
Pik3r2	512986	phosphatidylinositol 3-kinase, regulatory subunit, polypeptide 2 (p85 beta)	18709	64.814	70.779	157.543	85.111	67.291	61.661
Ndufa2	512999	NADH dehydrogenase (ubiquinone) 1 alpha subcomplex, 2	17991	28.155	21.369	41.630	24.938	30.541	6.338
Srpk1	513000	serine/arginine-rich protein specific kinase 1	20815	113.848	90.822	148.240	97.096	60.459	79.720
Faah	513002	fatty acid amide hydrolase	14073	72.699	59.436	113.513	73.427	61.937	9.039
Bcas2	513003	breast carcinoma amplified sequence 2	68183	74.404	51.507	112.093	64.153	31.720	27.012
Arl6ip2	513010	ADP-ribosylation factor-like 6 interacting protein 2	56298	90.762	83.435	175.069	94.860	72.463	62.676
Dspg3	513011	dermatan sulphate proteoglycan 3	13516	0.061	0.077	0.000	0.000	0.000	0.000
Tnfaip6	513012	tumor necrosis factor alpha induced protein 6	21930	121.772	108.636	183.555	108.855	82.021	103.303
Tom1	513013	target of myb1 homolog (chicken)	21968	0.000	0.163	5.049	0.000	0.922	0.000
Nubp2	513014	nucleotide binding protein 2	26426	0.000	2.787	3.034	0.000	2.960	0.000
Rbms2	513016	RNA binding motif, single stranded interacting protein 2	56516	1.074	6.889	4.259	1.121	2.130	0.021
Galt	513017	galactose-1-phosphate uridyl transferase	14430	21.397	34.179	46.549	27.680	16.516	5.673
Pign	513018	phosphatidylinositol glycan anchor biosynthesis, class N	27392	0.000	0.745	0.000	0.000	0.164	0.000
Tram1	513019	translocating chain-associating membrane protein 1	72265	0.315	0.863	0.060	0.000	2.563	0.000
Sh3bp2	513020	SH3-domain binding protein 2	24055	0.161	0.262	0.523	0.000	0.084	0.000
Pprc1	513021	peroxisome proliferative activated receptor, gamma, coactivator-related 1	226169	0.513	4.747	2.564	3.761	4.451	0.449
Ggtl3	513022	gamma-glutamyltransferase-like 3	207182	62.841	58.766	117.931	69.659	56.901	35.315
Ppp1cc	513023	protein phosphatase 1, catalytic subunit, gamma isoform	19047	45.556	37.469	55.508	31.254	54.157	68.073
Psmc4	513224	proteasome (prosome, macropain) 26S subunit, ATPase, 4	23996	24.969	20.471	110.719	43.303	34.656	10.258
Ash2l	513225	ash2 (absent, small, or homeotic)-like (Drosophila)	23808	75.280	67.888	156.975	85.197	63.964	43.770
Th1l	513226	TH1-like homolog (Drosophila)	57314	2.076	5.248	18.267	3.633	8.278	0.740
Wbscr1	513227	Williams-Beuren syndrome chromosome region 1 homolog (human)	22384	67.868	61.583	136.239	75.943	54.290	47.646
Ptk9	513228	protein tyrosine kinase 9	19230	55.531	39.311	120.858	54.660	56.826	37.438
Cyp2j5	513229	cytochrome P450, family 2, subfamily j, polypeptide 5	13109	0.000	0.357	0.186	0.315	3.814	0.126
Tmprss8	513230	transmembrane protease, serine 8 (intestinal)	30943	0.000	0.251	0.000	0.000	0.001	0.029
Igfbp1	513231	insulin-like growth factor binding protein 1	16006	0.000	0.111	0.000	0.000	0.000	0.000
Umod	513233	uromodulin	22242	1.262	0.063	0.000	0.000	0.331	0.000
Trappc3	513234	trafficking protein particle complex 3	27096	4.987	9.286	18.297	23.028	15.354	3.252
Clpp	513235	caseinolytic peptidase, ATP-dependent, proteolytic subunit homolog (E. coli)	53895	15.534	15.682	14.684	29.202	20.000	9.920
Park7	513239	Parkinson disease (autosomal recessive, early onset) 7	57320	73.535	46.631	80.973	23.527	58.802	19.698
Ngrn	513242	neugrin, neurite outgrowth associated	83485	15.901	12.221	21.162	0.982	13.019	0.957
Tnpo2	513243	transportin 2 (importin 3, karyopherin beta 2b)	212999	20.029	23.067	103.164	51.662	15.277	6.916
Tom1l1	513244	target of myb1-like 1 (chicken)	71943	0.000	0.115	0.001	0.000	0.112	0.000
Pdcd8	513245	programmed cell death 8	26926	0.279	0.569	0.499	0.498	6.229	0.000
Lsr	513247	lipolysis stimulated lipoprotein receptor	54135	2.201	6.634	14.296	4.698	5.579	1.002
Vps4b	513252	vacuolar protein sorting 4b (yeast)	20479	0.056	0.158	1.310	0.604	0.588	0.830
Pgam1	513469	phosphoglycerate mutase 1	18648	91.326	70.161	161.387	95.684	69.682	46.698
Hdgfrp2	513472	hepatoma-derived growth factor, related protein 2	15193	34.453	45.434	143.769	57.820	46.437	34.614
Mcfd2	513474	multiple coagulation factor deficiency 2	193813	4.299	5.417	21.332	9.424	13.490	2.602
Lactb2	513475	lactamase, beta 2	212442	20.755	32.558	63.118	37.676	27.663	13.940
Ptdss1	513476	phosphatidylserine synthase 1	19210	19.137	5.654	23.333	17.485	12.912	0.587
D15Ertd682e	513477	DNA segment, Chr 15, ERATO Doi 682, expressed	71919	12.543	16.403	31.750	7.943	7.296	0.217
Tmed9	513478	transmembrane emp24 protein transport domain containing 9	67511	25.892	23.091	21.058	20.061	20.411	1.149
Nxn	513479	nucleoredoxin	18230	0.137	2.716	4.134	0.000	0.089	0.617
Gnl2	513480	guanine nucleotide binding protein-like 2 (nucleolar)	230737	38.774	32.410	39.892	30.119	31.137	7.405
Pogz	513488	pogo transposable element with ZNF domain	229584	6.062	10.640	26.400	3.804	7.616	1.985
Mlf2	513491	myeloid leukemia factor 2	30853	71.724	70.246	150.482	78.552	63.380	72.732
4930455C21Rik	513492	RIKEN cDNA 4930455C21 gene	76916	1.439	5.242	18.704	6.930	9.814	0.709
Pacsin3	513493	protein kinase C and casein kinase substrate in neurons 3	80708	0.717	0.739	18.297	0.001	0.068	0.000
4921531G14Rik	513494	RIKEN cDNA 4921531G14 gene	66736	20.681	15.172	5.573	19.055	20.537	2.959
Rnf4	513497	ring finger protein 4	19822	17.023	12.175	28.729	20.790	15.536	0.889
Unc45a	513498	unc-45 homolog A (C. elegans)	101869	0.494	8.868	24.165	7.350	10.137	1.720
Ctsf	532571	cathepsin F	56464	22.854	15.207	43.681	15.807	21.651	6.084
Fuca1	532572	fucosidase, alpha-L- 1, tissue	71665	14.152	12.817	12.458	15.815	21.829	2.260
AI462438	532573	expressed sequence AI462438	98985	22.244	16.193	59.271	17.226	22.911	9.818
Nol1	532574	nucleolar protein 1	110109	19.166	12.517	19.076	18.138	21.309	2.866
Prkaca	532575	protein kinase, cAMP dependent, catalytic, alpha	18747	59.313	50.269	118.982	75.006	51.165	33.303
Rfx2	532577	regulatory factor X, 2 (influences HLA class II expression)	19725	0.000	0.902	0.193	0.021	0.394	0.063
D10Wsu52e	532578	DNA segment, Chr 10, Wayne State University 52, expressed	28088	27.994	19.096	61.632	44.097	30.721	12.015
Lrfn1	532583	leucine rich repeat and fibronectin type III domain containing 1	80749	14.380	8.665	35.136	12.713	8.583	0.084
Tmem49	532588	transmembrane protein 49	75909	27.706	43.638	71.669	39.636	31.736	39.873
Ccndbp1	532590	cyclin D-type binding-protein 1	17151	22.578	23.329	50.339	36.262	19.133	15.403
Phyh	532592	phytanoyl-CoA hydroxylase	16922	25.877	32.196	82.720	39.523	40.381	5.062
Csn1s2b	532593	casein alpha s2-like B	12992	0.029	0.234	0.000	0.000	0.675	0.000
Wdr12	532601	WD repeat domain 12	57750	24.696	26.623	56.235	31.933	23.446	7.468
Hagh	532605	hydroxyacyl glutathione hydrolase	14651	51.404	62.984	158.793	76.535	65.579	37.311
Neu1	532607	neuraminidase 1	18010	34.712	31.955	74.315	45.354	34.770	4.784
Cttnbp2nl	532609	CTTNBP2 N-terminal like	80281	47.400	29.954	118.201	67.769	41.960	8.583
Abi1	532610	abl-interactor 1	11308	37.750	27.048	50.160	40.444	46.280	21.471
Psmd12	532629	proteasome (prosome, macropain) 26S subunit, non-ATPase, 12	66997	39.056	34.679	67.720	50.856	41.398	9.322
Enpp2	532631	ectonucleotide pyrophosphatase/phosphodiesterase 2	18606	29.203	45.840	33.426	29.236	21.376	20.529
Rab7	532633	RAB7, member RAS oncogene family	19349	82.203	64.735	125.607	86.132	62.100	47.336
Dpp3	532634	dipeptidylpeptidase 3	75221	2.473	7.869	24.928	0.607	4.284	0.427
Fip1l1	532635	FIP1 like 1 (S. cerevisiae)	66899	27.463	37.810	69.516	34.773	33.902	8.360
Khdrbs1	532636	KH domain containing, RNA binding, signal transduction associated 1	20218	66.954	57.958	153.551	63.978	64.835	47.634
Clk4	532637	CDC like kinase 4	12750	15.761	28.127	78.358	18.548	29.671	19.724
St13	532638	suppression of tumorigenicity 13	70356	73.346	72.835	131.901	67.086	62.522	56.571
Dom3z	532640	DOM-3 homolog Z (C. elegans)	112403	35.849	42.583	124.325	67.867	47.058	34.693
Tsn	532641	translin	22099	41.606	30.404	87.714	39.722	34.734	24.754
Hspa2	532642	heat shock protein 2	15512	29.151	48.847	159.094	68.752	57.038	32.723
Pomgnt1	532651	protein O-linked mannose beta1,2-N-acetylglucosaminyltransferase	68273	9.142	13.275	31.290	4.457	16.805	1.507
Tbc1d10a	532663	TBC1 domain family, member 10a	103724	0.048	2.793	8.148	4.009	6.198	0.276
Serbp1	532664	Serpine1 mRNA binding protein 1	66870	72.062	60.726	121.210	63.662	64.677	48.889
Cyp46a1	532667	cytochrome P450, family 46, subfamily a, polypeptide 1	13116	74.784	67.824	150.196	68.586	52.360	87.351
Toe1	532669	target of EGR1, member 1 (nuclear)	68276	15.268	12.158	25.111	3.650	18.166	2.196
2210013K02Rik	532670	RIKEN cDNA 2210013K02 gene	73658	6.761	14.562	19.332	1.439	14.363	3.002
1500003O22Rik	532671	RIKEN cDNA 1500003O22 gene	101867	0.000	0.725	0.000	0.000	0.195	0.000
AU040320	532672	expressed sequence AU040320	100317	22.062	25.571	48.099	17.402	28.625	9.361
Dpp7	532673	dipeptidylpeptidase 7	83768	8.526	4.102	10.080	1.655	10.002	0.145
C630004H02Rik	532674	RIKEN cDNA C630004H02 gene	217310	33.825	27.908	46.414	17.071	28.966	1.650
Atp2a1	532675	ATPase, Ca++ transporting, cardiac muscle, fast twitch 1	11937	0.000	5.027	5.479	0.000	1.732	0.000
2310047O13Rik	532676	RIKEN cDNA 2310047O13 gene	66960	5.808	8.828	16.959	1.194	30.774	0.856
Noc4l	532677	nucleolar complex associated 4 homolog (S. cerevisiae)	100608	0.690	4.178	5.622	0.000	5.909	0.247
Hnrpl	532678	heterogeneous nuclear ribonucleoprotein L	15388	55.541	54.932	93.827	41.886	51.330	53.611
Cog4	532680	component of oligomeric golgi complex 4	102339	13.737	11.284	49.579	18.750	31.908	13.302
Cgref1	532681	cell growth regulator with EF hand domain 1	68567	6.678	4.071	21.663	15.171	6.989	2.734
9630046K23Rik	532688	RIKEN cDNA 9630046K23 gene	224143	10.587	7.878	4.479	6.358	8.544	2.112
Atg4b	532689	autophagy-related 4B (yeast)	66615	36.355	40.472	55.669	23.773	28.740	5.285
Gga1	532690	golgi associated, gamma adaptin ear containing, ARF binding protein 1	106039	53.991	61.219	160.497	60.234	61.847	70.985
Fbxw11	532691	F-box and WD-40 domain protein 11	103583	1.390	5.914	30.421	11.401	17.232	0.145
Exoc3	532695	exocyst complex component 3	211446	13.318	5.628	45.754	25.903	19.519	2.421
Suox	532698	sulfite oxidase	211389	0.400	1.765	2.674	0.000	1.517	0.062
Tmem135	532699	transmembrane protein 135	72759	4.763	9.053	27.369	9.328	2.278	0.422
Lztfl1	532700	leucine zipper transcription factor-like 1	93730	0.295	3.738	1.459	0.087	2.595	0.086
Osbpl2	532701	oxysterol binding protein-like 2	228983	31.195	31.072	35.333	22.235	30.778	8.015
Sf4	532702	splicing factor 4	70616	39.694	54.034	159.586	39.859	39.832	30.655
Ell	532704	elongation factor RNA polymerase II	13716	5.719	14.898	3.669	2.743	15.035	2.519
Egfl7	532705	EGF-like domain 7	353156	6.949	8.729	9.804	3.301	7.026	5.115
Sbk1	532706	SH3-binding kinase 1	104175	28.097	34.128	97.922	19.416	38.269	23.320
Susd2	532707	sushi domain containing 2	71733	9.561	18.694	112.802	6.105	14.373	2.549
Oxa1l	532710	oxidase assembly 1-like	69089	7.751	8.364	12.233	1.295	13.765	0.176
4631426J05Rik	532711	RIKEN cDNA 4631426J05 gene	77590	24.272	25.301	58.609	29.345	9.492	43.387
Pdss1	532713	prenyl (solanesyl) diphosphate synthase, subunit 1	56075	17.144	16.526	38.126	15.195	17.867	3.458
Jmjd2a	532714	jumonji domain containing 2A	230674	41.520	40.001	69.993	40.063	44.222	26.634
Etv5	532715	ets variant gene 5	104156	52.428	56.340	44.908	30.961	34.281	8.413
Cdkl3	532722	cyclin-dependent kinase-like 3	213084	1.013	3.383	12.588	1.938	8.135	0.722
Ctbp2	532733	C-terminal binding protein 2	13017	0.857	0.475	0.000	0.000	3.959	0.000
Gpbp1	532735	GC-rich promoter binding protein 1	73274	0.000	0.674	11.074	0.000	3.894	0.008
Cuedc1	532736	CUE domain containing 1	103841	19.211	36.658	88.319	30.467	25.799	26.603
Ppp1r11	532738	protein phosphatase 1, regulatory (inhibitor) subunit 11	76497	15.829	14.065	31.378	15.721	14.843	18.403
Fyn	532746	Fyn proto-oncogene	14360	12.864	8.750	33.766	12.372	21.496	2.464
Fbxl14	532747	F-box and leucine-rich repeat protein 14	101358	0.113	1.065	0.484	0.000	1.666	0.149
A930016P21Rik	532757	RIKEN cDNA A930016P21 gene	68073	0.000	0.080	0.000	0.000	0.004	0.045
1110067D22Rik	532758	RIKEN cDNA 1110067D22 gene	216551	15.659	17.733	51.747	24.485	17.932	1.429
Zdhhc12	532759	zinc finger, DHHC domain containing 12	66220	0.019	0.019	0.000	0.000	0.000	0.012
Pus1	532760	pseudouridine synthase 1	56361	0.000	0.215	0.005	0.000	0.195	0.088
Cpxm2	532761	carboxypeptidase X 2 (M14 family)	55987	0.000	0.049	0.146	0.000	0.000	0.080
6530403A03Rik	532763	RIKEN cDNA 6530403A03 gene	67797	0.000	0.974	5.498	2.904	5.431	0.100
Ptk2	532764	PTK2 protein tyrosine kinase 2	14083	1.778	8.021	9.688	5.081	1.254	1.172
Pdzd11	545089	PDZ domain containing 11	72621	31.240	38.679	80.924	42.998	38.265	25.876
Dctn2	545090	dynactin 2	69654	82.672	88.737	81.038	85.087	74.815	79.414
Cdk7	545092	cyclin-dependent kinase 7 (homolog of Xenopus MO15 cdk-activating kinase)	12572	56.319	66.109	133.124	57.786	50.963	62.404
D430033N04Rik	545094	RIKEN cDNA D430033N04 gene	217935	0.192	5.941	13.303	5.217	3.183	0.255
Pef1	545095	penta-EF hand domain containing 1	67898	3.152	16.055	32.942	1.319	14.245	2.670
Ttc4	545098	tetratricopeptide repeat domain 4	72354	1.595	6.207	1.293	0.099	6.440	0.261
Pgm2l1	545100	phosphoglucomutase 2-like 1	70974	89.065	77.635	127.329	98.560	66.092	13.134
2310057D15Rik	545107	RIKEN cDNA 2310057D15 gene	67870	32.766	8.167	11.128	1.807	17.140	1.355
Abcd2	545108	ATP-binding cassette, sub-family D (ALD), member 2	26874	0.721	12.502	1.172	0.000	0.553	0.101
Med25	545109	mediator of RNA polymerase II transcription, subunit 25 homolog (yeast)	75613	17.240	28.089	44.521	10.911	13.878	4.293
Sdccag10	545110	serologically defined colon cancer antigen 10	67285	13.590	24.219	75.269	19.687	17.664	10.302
Rdh5	545111	retinol dehydrogenase 5	19682	4.582	0.819	0.653	0.000	4.552	0.827
Rpe	545112	ribulose-5-phosphate-3-epimerase	66646	5.741	8.494	27.079	4.252	8.779	1.776
Aspscr1	545113	alveolar soft part sarcoma chromosome region, candidate 1 (human)	68938	10.675	11.615	22.321	9.755	11.470	9.140
Mllt3	545114	myeloid/lymphoid or mixed lineage-leukemia translocation to 3 homolog (Drosophila)	70122	0.243	3.061	10.809	10.508	6.860	2.350
Dlg5	545115	discs, large homolog 5 (Drosophila)	71228	1.660	4.794	8.139	4.609	10.688	0.460
AA408296	545120	expressed sequence AA408296	215193	8.281	15.636	50.092	6.656	5.177	5.201
Tesk2	556979	testis-specific kinase 2	230661	0.000	0.833	0.009	0.000	0.626	0.048
0610037L13Rik	556980	RIKEN cDNA 0610037L13 gene	74098	25.949	42.901	135.750	51.149	36.626	48.277
Hs2st1	556981	heparan sulfate 2-O-sulfotransferase 1	23908	0.352	9.952	5.730	1.713	4.036	0.338
Cugbp1	556983	CUG triplet repeat, RNA binding protein 1	13046	28.720	32.858	111.239	41.905	19.400	40.491
Armc1	556985	armadillo repeat containing 1	74252	0.063	0.101	7.722	0.259	0.972	0.000
Fahd2a	556986	fumarylacetoacetate hydrolase domain containing 2A	68126	0.641	0.609	16.271	6.813	4.560	0.995
Gca	556987	grancalcin	227960	4.379	13.354	26.670	21.780	10.224	3.296
Alg12	556988	asparagine-linked glycosylation 12 homolog (yeast, alpha-1,6-mannosyltransferase)	223774	1.166	2.946	3.140	1.940	2.821	0.331
Evc	556990	Ellis van Creveld gene homolog (human)	59056	2.188	8.394	13.497	11.503	10.101	1.856
Hao3	556991	hydroxyacid oxidase (glycolate oxidase) 3	56185	3.789	12.187	6.047	0.659	12.538	0.111
Pex26	556993	peroxisome biogenesis factor 26	74043	5.979	8.024	12.448	0.285	9.779	0.357
Hmgcl	556994	3-hydroxy-3-methylglutaryl-Coenzyme A lyase	15356	4.125	6.853	4.738	0.145	10.104	0.497
Mccc1	556995	methylcrotonoyl-Coenzyme A carboxylase 1 (alpha)	72039	14.268	12.605	14.804	3.993	12.940	0.431
Chst7	556996	carbohydrate (N-acetylglucosamino) sulfotransferase 7	60322	0.050	0.304	0.156	0.000	0.271	0.000
Ddx41	564637	DEAD (Asp-Glu-Ala-Asp) box polypeptide 41	72935	7.354	16.091	38.363	18.117	23.775	4.353
Armcx3	564641	armadillo repeat containing, X-linked 3	71703	0.101	0.173	0.000	0.000	0.162	0.089
Dclre1b	564642	DNA cross-link repair 1B, PSO2 homolog (S. cerevisiae)	140917	0.000	0.088	0.192	0.000	0.525	0.000
Wrnip1	564643	Werner helicase interacting protein 1	78903	6.225	17.980	31.727	26.384	16.025	7.226
Rnf141	564645	ring finger protein 141	67150	2.080	1.193	0.060	0.392	3.965	0.416
Usp4	564646	ubiquitin specific peptidase 4 (proto-oncogene)	22258	9.111	18.736	39.478	24.966	14.965	15.323
Atp6v0d1	564647	ATPase, H+ transporting, lysosomal V0 subunit D1	11972	61.940	60.726	138.018	82.473	50.901	34.191
Tuba4	564648	tubulin, alpha 4	22145	38.736	36.071	142.432	47.036	33.974	13.386
Stam2	564651	signal transducing adaptor molecule (SH3 domain and ITAM motif) 2	56324	0.097	0.210	0.000	0.000	0.024	0.037
Prkar1b	564653	protein kinase, cAMP dependent regulatory, type I beta	19085	95.814	97.999	187.149	116.555	76.319	58.539
Pip5k2a	564654	phosphatidylinositol-4-phosphate 5-kinase, type II, alpha	18718	6.802	25.220	49.098	21.111	18.640	10.199
Prpf31	564748	PRP31 pre-mRNA processing factor 31 homolog (yeast)	68988	0.037	0.254	2.178	0.263	2.513	0.000
Tmem70	564751	transmembrane protein 70	70397	0.044	0.098	0.000	0.000	0.969	0.000
Hmgb3	564752	high mobility group box 3	15354	2.726	6.801	19.155	4.507	4.339	3.071
Lyrm1	564754	LYR motif containing 1	73919	2.961	0.825	2.051	3.478	3.924	0.035
Alg1	564755	asparagine-linked glycosylation 1 homolog (yeast, beta-1,4-mannosyltransferase)	208211	0.870	1.210	6.014	4.229	6.601	0.391
Mettl3	564756	methyltransferase-like 3	56335	42.723	38.138	78.458	46.665	33.992	17.734
Hemk1	564757	HemK methyltransferase family member 1	69536	0.108	0.069	0.000	0.000	0.194	0.033
Dynll2	564758	dynein light chain LC8-type 2	68097	109.081	88.797	176.975	100.712	67.664	78.926
Ddit3	564779	DNA-damage inducible transcript 3	13198	38.440	36.537	65.454	24.245	33.063	24.880
Lrrc16	564783	leucine rich repeat containing 16	68732	0.365	1.280	1.238	0.000	1.021	0.617
Rad18	564784	RAD18 homolog (S. cerevisiae)	58186	14.689	20.285	47.731	32.248	18.885	18.767
Dnajc14	564785	DnaJ (Hsp40) homolog, subfamily C, member 14	74330	2.012	5.944	11.734	7.324	7.131	0.049
Stx4a	576415	syntaxin 4A (placental)	20909	33.926	50.235	111.848	37.223	45.463	34.055
Atp5o	576416	ATP synthase, H+ transporting, mitochondrial F1 complex, O subunit	28080	67.566	46.382	122.460	54.550	44.841	35.152
1110061O04Rik	576417	RIKEN cDNA 1110061O04 gene	97287	6.578	6.830	5.673	0.000	10.408	0.101
Mlh1	576418	mutL homolog 1 (E. coli)	17350	0.166	2.534	2.485	0.000	3.305	0.072
Lpgat1	576419	lysophosphatidylglycerol acyltransferase 1	226856	77.097	62.227	143.681	58.177	40.428	41.083
Tmem98	576427	transmembrane protein 98	103743	38.758	44.586	74.146	20.072	48.354	15.048
Ppp1r1b	576432	protein phosphatase 1, regulatory (inhibitor) subunit 1B	19049	49.024	68.435	158.486	67.111	54.197	94.943
Ube2d1	576437	ubiquitin-conjugating enzyme E2D 1, UBC4/5 homolog (yeast)	216080	18.110	10.879	35.530	5.271	17.738	1.510
Fgg	576438	fibrinogen, gamma polypeptide	99571	0.000	2.004	0.000	0.000	0.000	0.069
Ncln	576439	nicalin homolog (zebrafish)	103425	19.579	20.176	58.158	37.560	20.867	8.880
Tpsg1	576444	tryptase gamma 1	26945	0.000	0.116	0.418	0.196	0.000	0.000
Setd3	583544	SET domain containing 3	52690	49.677	55.800	129.951	72.466	50.702	31.636
Spock3	583547	sparc/osteonectin, cwcv and kazal-like domains proteoglycan 3	72902	36.632	42.158	19.044	9.613	8.818	79.964
Hkdc1	583548	hexokinase domain containing 1	216019	6.510	21.940	0.018	8.621	6.957	0.153
Scgn	583549	secretagogin, EF-hand calcium binding protein	214189	3.365	10.191	11.462	0.304	4.477	0.241
Reep2	583550	receptor accessory protein 2	225362	84.628	72.801	163.248	80.852	62.645	63.312
ORF28	583551	open reading frame 28	246738	29.139	29.665	39.088	20.232	19.433	5.090
Xab1	583552	XPA binding protein 1	74254	0.328	1.349	0.943	0.836	6.175	0.088
Crsp6	583553	cofactor required for Sp1 transcriptional activation, subunit 6	234959	26.392	27.760	62.132	28.869	25.233	19.094
Zcchc18	583555	zinc finger, CCHC domain containing 18	66995	81.785	60.775	121.988	93.689	61.684	37.333
Mmd	583559	monocyte to macrophage differentiation-associated	67468	69.889	72.801	114.431	119.714	47.637	57.526
Scamp5	583561	secretory carrier membrane protein 5	56807	61.084	41.075	116.208	74.590	48.689	12.991
Narf	583563	nuclear prelamin A recognition factor	67608	36.099	34.801	61.941	40.755	33.791	25.605
2810022L02Rik	583564	RIKEN cDNA 2810022L02 gene	67198	3.345	14.168	6.699	0.879	9.620	0.354
Arcn1	583567	archain 1	213827	3.808	13.522	40.078	12.262	15.825	4.761
Bcl7a	583569	B-cell CLL/lymphoma 7A	77045	2.420	1.470	2.115	3.086	4.064	0.432
5730596K20Rik	583570	RIKEN cDNA 5730596K20 gene	109168	51.587	39.463	114.168	60.263	45.506	18.777
Rpp25	583571	ribonuclease P 25 subunit (human)	102614	33.951	30.062	28.516	12.357	21.594	5.837
2310065K24Rik	583573	RIKEN cDNA 2310065K24 gene	102122	14.492	17.154	29.245	3.890	19.274	1.222
Rhbdl1	583574	rhomboid, veinlet-like 1 (Drosophila)	214951	46.241	28.465	31.456	50.129	43.997	2.302
Nap1l3	583576	nucleosome assembly protein 1-like 3	54561	55.792	22.870	57.190	12.129	15.763	5.599
Pja2	583577	praja 2, RING-H2 motif containing	224938	79.525	81.471	183.965	73.228	41.936	83.134
Epm2aip1	583840	EPM2A (laforin) interacting protein 1	77781	11.744	6.702	30.962	30.522	16.042	5.561
Appbp2	583841	amyloid beta precursor protein (cytoplasmic tail) binding protein 2	66884	4.000	2.583	18.118	2.676	14.629	0.740
2410018C17Rik	583842	RIKEN cDNA 2410018C17 gene	74504	1.519	0.235	10.784	0.516	3.127	0.276
Lap3	583844	leucine aminopeptidase 3	66988	0.000	0.704	3.075	0.000	0.207	0.336
Rhebl1	583845	Ras homolog enriched in brain like 1	69159	0.202	0.283	0.805	0.000	0.364	0.100
4933428G09Rik	583847	RIKEN cDNA 4933428G09 gene	66768	0.222	0.916	25.963	1.334	2.393	0.258
Plekhh3	583849	pleckstrin homology domain containing, family H (with MyTH4 domain) member 3	217198	2.333	3.195	25.776	4.227	3.337	1.612
Rtcd1	583850	RNA terminal phosphate cyclase domain 1	66368	42.429	19.487	77.542	44.094	29.352	20.753
Tor1b	583851	torsin family 1, member B	30934	5.296	0.569	19.679	0.871	8.817	0.097
Ccdc106	583852	coiled-coil domain containing 106	232821	12.345	0.846	47.652	15.435	13.808	7.821
4933407N01Rik	583854	RIKEN cDNA 4933407N01 gene	66753	0.930	1.241	52.245	3.327	7.056	0.641
Crsp8	583857	cofactor required for Sp1 transcriptional activation, subunit 8	68975	0.870	0.504	16.159	7.053	3.960	0.174
2610027L16Rik	583859	RIKEN cDNA 2610027L16 gene	67842	0.472	0.034	0.173	0.064	0.330	0.931
Plekha1	583860	pleckstrin homology domain containing, family A (phosphoinositide binding specific) member 1	101476	8.680	5.482	29.682	19.071	15.426	3.768
Ndufaf1	583861	NADH dehydrogenase (ubiquinone) 1 alpha subcomplex, assembly factor 1	69702	0.368	0.389	0.152	0.178	1.455	0.065
Otud5	583864	OTU domain containing 5	54644	25.811	22.228	100.999	38.235	28.776	20.539
Peli1	583865	pellino 1	67245	3.477	2.502	77.956	17.137	14.067	12.263
Nanp	583866	N-acetylneuraminic acid phosphatase	67311	0.734	1.448	50.661	13.375	8.143	0.583
Mtmr6	583867	myotubularin related protein 6	219135	33.105	27.933	102.654	39.460	37.045	18.862
Prss23	583869	protease, serine, 23	76453	0.049	2.125	0.501	3.513	6.036	0.249
Ciz1	583870	CDKN1A interacting zinc finger protein 1	68379	50.199	36.089	124.346	52.222	36.907	37.555
5830446M03Rik	583874	RIKEN cDNA 5830446M03 gene	57905	82.227	45.906	98.869	49.734	31.413	35.411
2400010G15Rik	583876	RIKEN cDNA 2400010G15 gene	76483	0.244	2.733	1.802	0.000	4.040	1.669
Il23a	587404	interleukin 23, alpha subunit p19	83430	0.123	2.780	0.722	0.000	0.521	0.370
Fbxo21	587405	F-box only protein 21	231670	63.208	44.499	49.978	67.433	58.584	30.553
4833422F24Rik	587407	RIKEN cDNA 4833422F24 gene	74614	0.001	0.124	0.000	0.224	0.000	0.000
Tmem5	587408	transmembrane protein 5	216395	14.929	14.441	7.112	4.630	15.238	0.478
Nt5m	587409	5',3'-nucleotidase, mitochondrial	103850	31.001	15.749	26.694	20.790	27.782	2.564
Tmed5	587410	transmembrane emp24 protein transport domain containing 5	73130	0.198	0.991	0.157	0.000	1.285	0.000
Tbc1d19	587411	TBC1 domain family, member 19	67249	1.908	1.835	7.297	5.347	7.351	0.001
Gpatc8	587412	G patch domain containing 8	237943	10.800	11.910	32.949	31.219	25.640	5.846
D030056L22Rik	587413	RIKEN cDNA D030056L22 gene	225995	0.140	0.226	0.088	0.000	0.755	0.000
Nsdhl	587415	NAD(P) dependent steroid dehydrogenase-like	18194	8.542	6.723	37.150	6.827	15.194	0.512
Dusp18	587416	dual specificity phosphatase 18	75219	5.571	26.571	47.215	21.021	31.457	4.337
Cab39	587417	calcium binding protein 39	12283	74.333	57.047	140.373	46.913	30.898	37.135
1200007B05Rik	587418	RIKEN cDNA 1200007B05 gene	67453	0.721	3.895	0.000	0.693	4.917	0.000
6720467C03Rik	587419	RIKEN cDNA 6720467C03 gene	68099	7.750	13.064	45.627	24.094	17.309	0.552
Dtwd1	587420	DTW domain containing 1	69185	4.507	12.025	8.507	7.880	13.992	2.555
1810003N24Rik	587421	RIKEN cDNA 1810003N24 gene	66249	1.980	1.868	1.801	1.106	8.242	1.832
9130422G05Rik	587422	RIKEN cDNA 9130422G05 gene	66819	1.212	0.900	1.209	0.160	0.696	0.078
Yeats4	587423	YEATS domain containing 4	64050	4.399	7.040	38.937	5.357	7.942	0.709
Ptplad2	587424	protein tyrosine phosphatase-like A domain containing 2	66775	0.000	0.080	0.000	0.000	0.376	0.000
BC019943	587425	cDNA sequence BC019943	234138	0.003	4.795	6.740	0.680	1.305	0.073
Parn	587426	poly(A)-specific ribonuclease (deadenylation nuclease)	74108	0.000	0.363	13.294	0.000	3.038	0.374
Trim11	587427	tripartite motif protein 11	94091	5.040	13.024	27.669	8.274	15.984	12.712
Unc50	587429	unc-50 homolog (C. elegans)	67387	7.684	16.980	33.660	3.623	18.229	1.020
Lsm8	587430	LSM8 homolog, U6 small nuclear RNA associated (S. cerevisiae)	76522	0.019	0.777	0.450	0.000	4.338	0.000
C8g	587431	complement component 8, gamma subunit	69379	0.000	0.196	0.000	0.227	0.002	0.000
Trim41	587432	tripartite motif-containing 41	211007	0.489	7.041	3.676	2.551	8.301	1.268
Zfp451	587436	zinc finger protein 451	98403	25.156	22.987	56.973	2.354	25.363	1.467
Mtfr1	587437	mitochondrial fission regulator 1	67472	0.003	0.689	0.000	0.023	0.122	0.000
Tk2	587438	thymidine kinase 2, mitochondrial	57813	48.065	30.094	45.635	25.088	47.112	13.148
Ecgf1	587439	endothelial cell growth factor 1 (platelet-derived)	72962	2.556	2.463	1.575	1.599	6.653	0.033
Rps12	631721	ribosomal protein S12	20042	7.576	1.873	50.624	21.292	19.094	1.703
Dkkl1	631726	dickkopf-like 1	50722	2.577	3.219	29.184	2.730	0.409	0.046
1600010O03Rik	631727	RIKEN cDNA 1600010O03 gene	109120	0.000	0.061	0.788	0.000	0.000	0.102
Fabp5	631728	fatty acid binding protein 5, epidermal	16592	12.432	0.643	5.508	3.295	6.553	0.606
Fkbp3	632493	FK506 binding protein 3	30795	14.988	7.953	30.832	27.572	17.819	1.471
Hspa14	632494	heat shock protein 14	50497	13.441	6.096	40.475	24.302	16.598	3.267
Rsu1	632495	Ras suppressor protein 1	20163	0.258	0.385	9.294	9.862	2.292	0.000
Ctss	632506	cathepsin S	13040	0.819	0.174	2.112	2.938	0.204	0.969
H3f3a	632507	H3 histone, family 3A	15078	38.593	28.941	82.436	40.533	42.863	48.703
Hip2	632510	huntingtin interacting protein 2	53323	40.327	32.802	105.192	37.046	38.794	15.893
Ccdc23	632512	coiled-coil domain containing 23	69216	0.000	0.054	1.360	0.000	0.063	0.099
Ifit1	632514	interferon-induced protein with tetratricopeptide repeats 1	15957	0.023	0.077	0.211	0.000	0.000	0.070
Mterfd2	632515	MTERF domain containing 2	69821	74.839	59.645	153.192	74.989	60.081	68.004
Lrrc40	632516	leucine rich repeat containing 40	67144	0.000	0.095	0.525	0.185	0.240	0.206
Hsd3b7	633272	hydroxy-delta-5-steroid dehydrogenase, 3 beta- and steroid delta-isomerase 7	101502	4.415	0.664	10.907	5.895	6.209	0.364
Ttll3	633275	tubulin tyrosine ligase-like family, member 3	101100	0.064	0.145	0.316	0.000	0.114	0.010
Dhcr7	633278	7-dehydrocholesterol reductase	13360	48.066	11.409	111.985	39.105	25.277	11.154
Tdrd3	633283	tudor domain containing 3	219249	0.066	0.008	0.000	0.000	0.734	0.005
1190017O12Rik	633288	RIKEN cDNA 1190017O12 gene	68936	0.000	0.181	0.457	0.000	0.000	0.196
Xlr	633305	X-linked lymphocyte-regulated complex	22441	0.000	0.393	0.000	0.000	0.051	0.000
Cbx5	633661	chromobox homolog 5 (Drosophila HP1a)	12419	5.411	1.249	31.947	5.401	9.524	0.410
Loh11cr2a	633677	loss of heterozygosity, 11, chromosomal region 2, gene A homolog (human)	67776	0.211	0.072	0.000	0.000	0.148	0.000
Arhgdia	633678	Rho GDP dissociation inhibitor (GDI) alpha	192662	44.430	26.795	145.640	66.390	39.591	27.896
Aldh9a1	633680	aldehyde dehydrogenase 9, subfamily A1	56752	0.048	0.111	0.000	0.000	0.063	0.014
Cd5l	633687	CD5 antigen-like	11801	0.000	0.212	0.380	0.000	0.038	0.097
Tial1	634440	Tial1 cytotoxic granule-associated RNA binding protein-like 1	21843	28.615	34.430	84.838	44.469	30.981	23.598
Epsti1	634447	epithelial stromal interaction 1 (breast)	108670	15.835	30.593	98.075	55.334	27.399	21.184
Psmb3	634449	proteasome (prosome, macropain) subunit, beta type 3	26446	17.849	19.236	44.473	16.312	28.663	2.664
Sod2	634450	superoxide dismutase 2, mitochondrial	20656	73.499	53.896	117.102	60.106	53.436	22.889
Srpk2	634451	serine/arginine-rich protein specific kinase 2	20817	34.731	29.208	23.219	12.861	17.455	9.600
Tbc1d17	634454	TBC1 domain family, member 17	233204	6.631	9.602	2.027	0.000	10.565	0.178
AI837181	634459	expressed sequence AI837181	107242	0.000	0.394	6.640	0.000	1.170	0.146
Ccdc9	634460	coiled-coil domain containing 9	243846	51.999	63.645	118.303	49.273	43.748	33.906
Ttc8	634462	tetratricopeptide repeat domain 8	76260	0.040	1.371	4.482	3.131	2.245	0.148
Rufy3	634466	RUN and FYVE domain containing 3	52822	71.401	67.544	148.263	76.049	53.189	38.770
BC017647	634467	cDNA sequence BC017647	216971	1.213	11.074	15.956	3.063	10.659	1.903
2310046K01Rik	634468	RIKEN cDNA 2310046K01 gene	69698	1.608	18.561	0.001	0.367	3.036	0.106
Ndufs2	634469	NADH dehydrogenase (ubiquinone) Fe-S protein 2	226646	54.004	45.377	80.882	42.883	24.587	25.894
2610024G14Rik	634470	RIKEN cDNA 2610024G14 gene	56412	0.127	0.176	0.000	0.000	0.028	0.000
Ttc13	634471	tetratricopeptide repeat domain 13	234875	0.190	2.245	2.340	1.626	5.542	0.110
AW209491	634472	expressed sequence AW209491	105351	0.937	8.935	9.619	9.590	3.752	1.407
2010004A03Rik	638699	RIKEN cDNA 2010004A03 gene	76527	10.640	15.039	76.245	43.728	8.363	8.586
1810015C04Rik	638704	RIKEN cDNA 1810015C04 gene	66270	1.093	4.474	18.457	3.675	4.190	2.442
Ncstn	638705	nicastrin	59287	2.866	0.954	31.390	11.857	7.151	0.873
Mrps23	638706	mitochondrial ribosomal protein S23	64656	44.969	29.606	33.255	28.367	23.906	7.370
4930471M23Rik	638707	RIKEN cDNA 4930471M23 gene	74919	0.470	0.642	13.641	3.023	3.845	0.060
Efhd1	638709	EF hand domain containing 1	98363	0.158	0.190	0.393	0.000	0.115	0.096
Vdp	638711	vesicle docking protein	56041	2.693	0.890	19.943	12.653	5.244	0.759
Dnajb4	638712	DnaJ (Hsp40) homolog, subfamily B, member 4	67035	10.772	7.854	8.672	3.909	5.852	7.100
Abhd4	638713	abhydrolase domain containing 4	105501	1.257	0.825	3.909	0.696	1.113	1.298
Cdkal1	638714	CDK5 regulatory subunit associated protein 1-like 1	68916	0.049	0.021	0.719	0.000	0.015	0.000
Rlbp1	638716	retinaldehyde binding protein 1	19771	0.000	0.033	2.343	0.005	0.065	0.039
Nln	638735	neurolysin (metallopeptidase M3 family)	75805	0.534	3.773	16.301	0.794	0.671	0.461
4930556P03Rik	638736	RIKEN cDNA 4930556P03 gene	75284	0.000	0.010	0.000	0.000	0.378	0.000
2410081M15Rik	641515	RIKEN cDNA 2410081M15 gene	73680	0.633	0.287	0.000	0.000	0.154	0.000
Asrgl1	641521	asparaginase like 1	66514	5.279	4.492	4.899	1.222	6.884	0.513
Npal2	641522	NIPA-like domain containing 2	223473	0.000	0.158	0.000	0.000	0.126	0.000
2010011I20Rik	641524	RIKEN cDNA 2010011I20 gene	67017	0.292	6.203	0.955	0.476	8.389	0.072
Pim3	641525	proviral integration site 3	223775	2.199	5.646	7.906	0.489	3.097	0.420
Jmjd2c	641526	jumonji domain containing 2C	76804	0.000	1.515	0.197	0.000	0.422	0.000
Taf12	641529	TAF12 RNA polymerase II, TATA box binding protein (TBP)-associated factor	66464	0.094	0.624	0.009	0.022	0.129	0.471
Csnk1a1	641530	casein kinase 1, alpha 1	93687	51.744	58.916	112.791	48.629	64.066	28.676
Tmem2	641532	transmembrane protein 2	83921	0.321	0.317	0.713	0.002	1.204	0.458
Wbp11	641536	WW domain binding protein 11	60321	28.503	22.521	58.530	30.277	43.090	8.781
Oxnad1	641537	oxidoreductase NAD-binding domain containing 1	218885	0.135	0.149	0.219	0.163	0.130	0.004
Tdp1	641538	tyrosyl-DNA phosphodiesterase 1	104884	0.000	0.209	6.326	0.142	1.061	0.000
4930413O22Rik	641540	RIKEN cDNA 4930413O22 gene	67986	0.042	7.777	14.207	3.474	5.236	0.433
Elac1	641545	elaC homolog 1 (E. coli)	114615	0.242	0.454	1.235	0.008	3.266	0.084
Lrrc3b	643549	leucine rich repeat containing 3B	218763	0.000	0.012	0.000	0.000	0.000	0.000
Camk1g	643550	calcium/calmodulin-dependent protein kinase I gamma	215303	2.398	3.571	4.302	10.098	6.317	0.800
Pex19	671224	peroxisome biogenesis factor 19	19298	6.088	13.069	25.816	1.532	10.999	0.532
1700027N10Rik	671226	RIKEN cDNA 1700027N10 gene	75564	0.000	0.000	0.000	0.000	0.358	0.000
G431001I09Rik	671227	RIKEN cDNA G431001I09 gene	98828	11.302	10.736	22.051	7.786	17.567	2.149
Snx16	671228	sorting nexin 16	74718	0.633	2.004	13.203	1.306	0.731	0.019
Dhcr24	671229	24-dehydrocholesterol reductase	74754	10.973	8.935	55.728	1.806	9.732	9.004
Sap30bp	671230	SAP30 binding protein	57230	0.000	1.050	0.102	0.000	2.108	0.000
Vti1a	671232	vesicle transport through interaction with t-SNAREs homolog 1A (yeast)	53611	0.735	6.266	2.958	0.831	2.779	0.144
Tmem41a	671238	transmembrane protein 41a	66664	0.000	0.591	0.000	0.000	1.603	0.009
Apoh	671239	apolipoprotein H	11818	0.000	0.082	0.000	0.000	0.112	0.000
Rnaseh1	671240	ribonuclease H1	19819	0.212	3.004	0.173	0.000	1.557	0.000
Hyou1	671242	hypoxia up-regulated 1	12282	52.234	38.454	68.545	53.005	30.161	21.771
Zfp566	671243	zinc finger protein 566	72556	0.094	0.086	0.000	0.000	0.128	0.251
Plekha5	671250	pleckstrin homology domain containing, family A member 5	109135	35.164	30.425	106.692	43.129	16.834	46.848
Ier3ip1	671252	immediate early response 3 interacting protein 1	66191	0.000	0.253	2.089	0.000	2.611	0.000
1810046J19Rik	678683	RIKEN cDNA 1810046J19 gene	103742	7.412	5.190	31.198	15.163	11.556	6.124
Fads1	678684	fatty acid desaturase 1	76267	5.886	2.383	18.487	13.015	7.647	1.208
5730509K17Rik	678687	RIKEN cDNA 5730509K17 gene	231214	0.182	0.220	3.534	0.257	2.833	0.315
BC030336	678689	cDNA sequence BC030336	233812	0.000	0.069	3.075	0.000	2.457	0.000
Mettl6	678690	methyltransferase like 6	67011	6.794	11.335	32.317	11.482	17.537	1.579
Mthfd1l	678691	methylenetetrahydrofolate dehydrogenase (NADP+ dependent) 1-like	270685	1.587	4.580	0.095	0.086	0.539	0.000
A930008G19Rik	678692	RIKEN cDNA A930008G19 gene	77938	2.191	7.596	49.222	5.946	4.861	0.197
Rabl2a	678693	RAB, member of RAS oncogene family-like 2A	68708	0.411	0.733	4.593	3.312	2.380	0.000
Zfp759	678694	zinc finger protein 759	268670	0.437	0.138	0.000	0.000	0.156	0.000
Arhgap22	678695	Rho GTPase activating protein 22	239027	0.302	2.110	10.917	2.522	3.220	2.238
Cox10	678696	COX10 homolog, cytochrome c oxidase assembly protein, heme A: farnesyltransferase (yeast)	70383	16.758	7.134	8.308	7.704	15.082	8.424
2310005E10Rik	678697	RIKEN cDNA 2310005E10 gene	67861	0.138	0.172	0.435	0.696	2.984	0.004
Brap	678698	BRCA1 associated protein	72399	4.526	1.273	22.133	12.918	14.173	0.636
Tada2l	678699	transcriptional adaptor 2 (ADA2 homolog, yeast)-like	217031	0.258	0.255	0.000	0.000	0.838	0.000
Proz	678700	protein Z, vitamin K-dependent plasma glycoprotein	66901	26.725	22.900	92.274	29.960	28.175	5.742
Ifrd2	678702	interferon-related developmental regulator 2	15983	0.109	0.100	0.390	0.000	0.030	0.000
Nadsyn1	678703	NAD synthetase 1	78914	0.041	0.065	0.000	0.000	0.000	0.029
Rps6kb1	678706	ribosomal protein S6 kinase, polypeptide 1	72508	3.313	0.846	22.127	4.367	9.017	0.090
Ift52	678709	intraflagellar transport 52 homolog (Chlamydomonas)	245866	0.083	0.466	10.467	0.000	1.605	0.000
Pard6g	678712	par-6 partitioning defective 6 homolog gamma (C. elegans)	93737	0.020	3.966	0.000	0.000	0.000	0.000
Amdhd2	678714	amidohydrolase domain containing 2	245847	0.459	0.099	12.856	1.450	2.511	0.000
Polr3e	678715	polymerase (RNA) III (DNA directed) polypeptide E	26939	0.203	0.187	10.195	3.629	3.500	0.158
Rpl18a	678716	Ribosomal protein L18A	76808	11.349	3.478	20.339	11.703	13.421	1.418
1110002E23Rik	678717	RIKEN cDNA 1110002E23 gene	66119	41.950	38.256	105.250	50.501	32.758	23.278
Acad8	678718	acyl-Coenzyme A dehydrogenase family, member 8	66948	0.050	1.475	0.304	0.138	2.724	0.104
Surf6	678719	surfeit gene 6	20935	0.000	0.266	0.399	0.000	0.349	0.054
Klhl15	686185	kelch-like 15 (Drosophila)	236904	0.610	0.532	15.213	4.176	9.357	0.451
Nmt2	686192	N-myristoyltransferase 2	18108	2.114	4.328	47.078	23.366	7.966	1.384
Itgb4bp	686209	integrin beta 4 binding protein	16418	0.236	0.347	47.222	13.948	5.334	0.428
Fis1	686210	fission 1 (mitochondrial outer membrane) homolog (yeast)	66437	34.742	17.340	83.924	42.879	29.328	8.287
2610003J06Rik	686213	RIKEN cDNA 2610003J06 gene	72106	0.392	0.204	2.770	0.425	0.974	0.085
Sdhb	686214	succinate dehydrogenase complex, subunit B, iron sulfur (Ip)	67680	81.303	67.787	164.380	86.525	68.632	50.236
Taf5l	686215	TAF5-like RNA polymerase II, p300/CBP-associated factor (PCAF)-associated factor	102162	1.399	4.081	2.107	8.807	4.226	0.047
Zdhhc16	686216	zinc finger, DHHC domain containing 16	74168	0.000	0.651	0.361	0.000	1.768	0.137
Tmem66	686217	transmembrane protein 66	67887	74.202	63.925	160.661	81.251	62.710	26.471
Vps36	686218	vacuolar protein sorting 36 (yeast)	70160	0.034	8.020	0.852	0.000	3.326	0.042
Gipc2	686219	GIPC PDZ domain containing family, member 2	54120	0.000	0.465	0.606	0.000	0.000	2.656
Pop7	686220	processing of precursor 7, ribonuclease P family, (S. cerevisiae)	74097	0.000	0.835	0.824	0.000	0.678	0.000
Herpud1	686221	homocysteine-inducible, endoplasmic reticulum stress-inducible, ubiquitin-like domain member 1	64209	63.873	58.494	78.656	45.882	46.354	26.559
Tmem129	67764908	transmembrane protein 129	68366	0.065	0.159	0.000	0.000	0.364	0.000
Pias3	67764911	protein inhibitor of activated STAT 3	229615	0.174	0.457	0.690	0.000	3.207	0.073
Actr8	67764913	ARP8 actin-related protein 8 homolog (S. cerevisiae)	56249	25.151	13.111	18.113	5.704	14.228	2.225
Ddx52	67764923	DEAD (Asp-Glu-Ala-Asp) box polypeptide 52	78394	0.000	0.900	0.000	0.000	0.748	0.000
Rfwd3	67764932	ring finger and WD repeat domain 3	234736	0.310	0.204	0.503	0.277	1.397	0.076
Cyln2	67764933	cytoplasmic linker 2	269713	12.075	22.136	42.825	19.277	14.318	1.487
Dtx2	67764935	deltex 2 homolog (Drosophila)	74198	0.000	0.016	0.000	0.000	0.000	0.000
Mtch1	67764936	mitochondrial carrier homolog 1 (C. elegans)	56462	68.820	66.547	121.826	88.999	66.237	72.850
Dctn4	67764937	dynactin 4	67665	43.278	7.423	10.878	23.705	23.935	1.098
Tsr1	67764944	TSR1, 20S rRNA accumulation, homolog (yeast)	104662	21.675	20.308	29.771	23.884	31.058	4.647
Ccdc91	67764945	coiled-coil domain containing 91	67015	47.196	35.015	88.142	35.217	31.060	15.943
Cops8	67765696	COP9 (constitutive photomorphogenic) homolog, subunit 8 (Arabidopsis thaliana)	108679	29.579	16.642	77.753	33.551	27.594	12.320
Cmpk	67765697	cytidylate kinase	66588	0.000	0.119	13.230	0.000	0.710	0.031
Entpd5	67765698	ectonucleoside triphosphate diphosphohydrolase 5	12499	3.501	15.494	13.614	1.510	1.194	0.707
Fah	67765699	fumarylacetoacetate hydrolase	14085	5.077	4.361	12.785	5.455	5.420	1.383
Atp5h	67765702	ATP synthase, H+ transporting, mitochondrial F0 complex, subunit d	71679	67.573	56.274	107.845	76.363	51.695	36.112
Thyn1	67765703	thymocyte nuclear protein 1	77862	9.893	5.176	37.684	32.541	35.587	4.344
Tnfsf5ip1	67765704	tumor necrosis factor superfamily, member 5-induced protein 1	107047	0.000	0.106	0.000	0.000	0.037	0.000
Ccdc71	67765707	coiled-coil domain containing 71	72454	47.645	54.165	62.362	37.884	36.938	23.758
Kifap3	67765709	kinesin-associated protein 3	16579	105.421	71.407	126.285	78.723	72.047	60.312
Bcl2l2	67765710	Bcl2-like 2	12050	68.966	42.455	16.855	55.294	45.116	22.892
Ina	67765717	internexin neuronal intermediate filament protein, alpha	226180	83.453	71.866	180.196	85.199	62.419	47.626
Bxdc2	67765719	brix domain containing 2	67832	11.631	8.668	15.219	10.842	12.787	1.238
Nrd1	67765720	nardilysin, N-arginine dibasic convertase, NRD convertase 1	230598	38.161	38.260	122.909	58.699	44.205	30.663
Trnt1	67765722	tRNA nucleotidyl transferase, CCA-adding, 1	70047	0.000	0.309	11.999	2.517	0.343	0.187
Ampd3	67765723	AMP deaminase 3	11717	6.354	1.244	5.233	2.811	1.824	3.664
Eif3s3	67765724	eukaryotic translation initiation factor 3, subunit 3 (gamma)	68135	74.760	43.250	133.132	67.596	51.178	34.180
Mpg	67765728	N-methylpurine-DNA glycosylase	268395	4.659	0.245	0.646	0.126	0.391	0.020
Eif2s1	67765729	eukaryotic translation initiation factor 2, subunit 1 alpha	13665	5.247	7.782	25.860	7.211	12.583	2.736
Rala	67765730	v-ral simian leukemia viral oncogene homolog A (ras related)	56044	1.605	16.539	8.554	10.222	6.581	0.945
Ptplad1	67765732	protein tyrosine phosphatase-like A domain containing 1	57874	31.826	26.731	58.828	45.843	39.911	11.951
Asna1	67767438	arsA (bacterial) arsenite transporter, ATP-binding, homolog 1	56495	56.089	45.112	95.667	58.365	38.281	33.899
Ubap2l	67767439	ubiquitin associated protein 2-like	74383	59.831	58.750	61.465	44.575	29.465	36.045
Nsg2	67767440	neuron specific gene family member 2	18197	146.111	111.761	165.965	117.596	87.464	123.847
Spryd4	67767442	SPRY domain containing 4	66701	11.290	4.902	22.552	6.385	5.094	2.787
Lig1	67767443	ligase I, DNA, ATP-dependent	16881	11.336	23.529	54.340	29.520	18.625	16.039
Ecsit	67767444	ECSIT homolog (Drosophila)	26940	25.296	21.944	40.913	22.832	30.779	27.003
Utp6	67767445	UTP6, small subunit (SSU) processome component, homolog (yeast)	216987	27.819	14.091	34.680	31.091	25.377	18.426
Gpr162	67767446	G protein-coupled receptor 162	14788	105.932	86.555	163.181	89.234	72.363	54.442
Bbs7	67767447	Bardet-Biedl syndrome 7	71492	23.139	15.498	39.707	33.099	30.172	16.093
Eefsec	67767448	eukaryotic elongation factor, selenocysteine-tRNA-specific	65967	20.486	24.388	44.618	30.770	25.466	14.661
Fance	67767451	Fanconi anemia, complementation group E	72775	10.670	6.586	9.136	8.510	7.056	5.215
Rin2	67767452	Ras and Rab interactor 2	74030	23.965	32.277	22.822	6.033	8.780	7.981
Pcyox1	67767456	prenylcysteine oxidase 1	66881	67.423	40.986	66.442	66.186	46.064	36.615
Krtcap2	67767459	keratinocyte associated protein 2	66059	3.713	0.644	10.174	3.438	6.358	0.479
Armc7	67767463	armadillo repeat containing 7	276905	2.173	0.348	15.906	2.659	3.833	0.599
Ndufs3	67767465	NADH dehydrogenase (ubiquinone) Fe-S protein 3	68349	67.728	51.333	71.429	52.282	40.725	52.811
Als2	67767467	amyotrophic lateral sclerosis 2 (juvenile) homolog (human)	74018	13.663	11.785	48.607	28.108	16.402	2.461
Nol3	67767468	nucleolar protein 3 (apoptosis repressor with CARD domain)	78688	19.769	12.725	71.943	28.699	24.989	6.063
Cnot10	67767469	CCR4-NOT transcription complex, subunit 10	78893	45.093	39.168	139.389	70.977	42.406	44.400
Cmas	67767470	cytidine monophospho-N-acetylneuraminic acid synthetase	12764	70.877	50.569	147.223	91.116	63.565	28.555
Smurf1	67767472	SMAD specific E3 ubiquitin protein ligase 1	75788	43.464	29.274	63.050	40.665	39.601	29.736
9130005N14Rik	67767473	RIKEN cDNA 9130005N14 gene	68303	42.188	36.629	59.667	41.780	32.664	27.544
Tceal8	67767474	transcription elongation factor A (SII)-like 8	66684	30.756	19.686	30.370	19.829	22.504	12.547
Sorbs2	67787333	sorbin and SH3 domain containing 2	234214	49.680	55.144	119.492	71.504	47.088	50.896
Cchcr1	67787336	coiled-coil alpha-helical rod protein 1	240084	16.943	53.532	53.905	31.238	28.852	31.503
Nol11	67787338	nucleolar protein 11	68979	12.030	5.136	41.928	18.613	20.802	2.250
0610042C05Rik	67787340	RIKEN cDNA 0610042C05 gene	66084	45.313	34.058	94.537	52.376	40.841	19.586
B230354K17Rik	67787341	RIKEN cDNA B230354K17 gene	320063	30.828	23.243	58.416	33.515	29.736	8.304
2010107G23Rik	67787342	RIKEN cDNA 2010107G23 gene	69894	74.665	47.482	138.164	81.338	53.803	16.414
BC035295	67787345	cDNA sequence BC035295	207785	55.106	43.409	156.668	64.521	32.186	30.022
BC023105	67787348	cDNA sequence BC023105	207269	0.003	0.300	0.000	0.001	0.206	0.166
Rnpepl1	67792185	arginyl aminopeptidase (aminopeptidase B)-like 1	108657	10.682	2.320	41.811	15.387	8.527	0.435
Vwa1	67792190	von Willebrand factor A domain containing 1	246228	0.287	6.986	0.632	0.313	0.296	0.370
Zmynd11	67792192	zinc finger, MYND domain containing 11	66505	29.624	27.503	128.593	38.759	45.259	19.782
Aamp	67792196	angio-associated migratory protein	227290	15.152	6.123	67.283	38.895	31.174	5.494
Smc5	67792201	structural maintenance of chromosomes 5	226026	1.111	0.317	2.903	0.000	1.129	0.000
Exoc6	67792204	exocyst complex component 6	107371	0.000	0.036	4.320	0.704	2.342	0.022
Etaa1	67792210	Ewing's tumor-associated antigen 1	68145	0.037	0.072	0.004	0.000	0.000	0.626
Bcdin3	67792211	bin3, bicoid-interacting 3, homolog (Drosophila)	231803	3.484	0.173	28.561	5.433	4.391	0.298
Grwd1	67792214	glutamate-rich WD repeat containing 1	101612	0.122	0.177	8.549	0.353	2.659	0.000
Lrrc45	67810609	leucine rich repeat containing 45	217366	51.367	44.048	132.986	72.478	48.111	42.599
2310036O22Rik	67814203	RIKEN cDNA 2310036O22 gene	68544	49.373	30.076	102.549	59.964	38.618	27.097
Jtv1	67814204	JTV1 gene	231872	4.946	2.821	28.168	14.895	5.887	0.723
Dcbld1	67814206	discoidin, CUB and LCCL domain containing 1	66686	0.236	0.302	7.909	0.000	0.683	0.000
Osbpl6	67814211	oxysterol binding protein-like 6	99031	9.309	15.928	45.351	32.911	34.261	4.719
4833424O15Rik	67814212	RIKEN cDNA 4833424O15 gene	75769	4.742	1.766	14.117	2.542	4.589	1.708
Dnaja4	67814214	DnaJ (Hsp40) homolog, subfamily A, member 4	58233	8.296	2.595	17.581	9.049	24.027	1.027
Fahd1	67814215	fumarylacetoacetate hydrolase domain containing 1	68636	9.248	1.188	27.102	8.884	10.305	0.390
2310042G06Rik	67814216	RIKEN cDNA 2310042G06 gene	66390	12.827	11.785	43.445	13.614	11.976	1.516
Ubqln1	67814217	ubiquilin 1	56085	70.647	51.798	148.831	66.329	57.223	46.025
Zbtb22	67814219	zinc finger and BTB domain containing 22	81630	0.596	2.892	16.633	1.016	7.245	0.162
Slc25a32	67815538	solute carrier family 25, member 32	69906	0.313	0.194	0.218	3.052	2.378	0.049
Egln2	67815539	EGL nine homolog 2 (C. elegans)	112406	12.498	5.957	48.987	24.947	22.849	2.962
Obfc2b	67815540	oligonucleotide/oligosaccharide-binding fold containing 2B	69917	29.502	43.486	147.222	57.284	36.515	35.084
Ilf2	67815541	interleukin enhancer binding factor 2	67781	83.042	60.982	165.704	82.780	62.412	54.435
2810003C17Rik	67815543	RIKEN cDNA 2810003C17 gene	108897	0.659	0.184	9.344	1.483	3.899	0.399
Exoc7	67815544	exocyst complex component 7	53413	32.278	27.516	94.400	54.982	28.334	15.206
Top3b	67815547	topoisomerase (DNA) III beta	21976	1.505	7.167	50.759	17.641	15.354	6.427
Sec63	67815549	SEC63-like (S. cerevisiae)	140740	54.913	50.347	130.471	55.811	51.384	39.959
9130221H12Rik	67815934	RIKEN cDNA 9130221H12 gene	77124	0.465	0.452	4.404	0.252	1.414	0.000
Gak	67815935	cyclin G associated kinase	231580	52.050	52.240	86.237	47.167	53.872	26.941
Ints5	67815936	integrator complex subunit 5	109077	9.843	12.990	37.452	11.388	6.421	3.274
Ube3b	67815937	ubiquitin protein ligase E3B	117146	16.570	18.258	62.494	20.406	20.877	5.693
Rhot2	67815938	ras homolog gene family, member T2	214952	35.298	34.662	51.504	25.609	35.913	21.641
Sdsl	67815939	serine dehydratase-like	257635	0.441	3.257	0.789	0.000	0.510	0.267
C730025P13Rik	67815941	RIKEN cDNA C730025P13 gene	227615	0.000	0.274	2.723	0.000	0.720	0.000
Atg4d	67815943	autophagy-related 4D (yeast)	235040	0.579	4.083	14.925	0.130	6.340	0.973
2310044G17Rik	67815944	RIKEN cDNA 2310044G17 gene	217732	24.130	32.036	105.952	32.299	25.031	38.651
Psmc5	67815945	protease (prosome, macropain) 26S subunit, ATPase 5	19184	42.181	53.035	155.088	45.305	45.255	32.232
C230043N17Rik	67815952	RIKEN cDNA C230043N17 gene	209176	0.000	0.623	0.675	0.000	0.772	0.000
Pop5	67815954	processing of precursor 5, ribonuclease P/MRP family (S. cerevisiae)	117109	0.657	12.425	39.284	4.145	17.605	0.396
Stk19	67815955	serine/threonine kinase 19	54402	1.714	3.542	11.268	1.129	8.357	0.506
Xylt2	67815956	xylosyltransferase II	217119	1.812	4.864	12.996	0.001	11.191	0.252
B3gnt3	67815957	UDP-GlcNAc:betaGal beta-1,3-N-acetylglucosaminyltransferase 3	72297	0.799	1.374	0.354	0.127	0.828	0.001
Hps6	67815958	Hermansky-Pudlak syndrome 6	20170	0.157	0.787	5.354	0.000	0.859	0.090
Zc3h10	67815959	zinc finger CCCH type containing 10	103284	2.151	14.426	1.704	0.092	4.749	0.066
Dhx8	67815961	DEAH (Asp-Glu-Ala-His) box polypeptide 8	217207	5.190	11.911	35.564	12.290	22.098	7.889
BC022687	67815962	cDNA sequence BC022687	217887	0.001	1.148	5.392	2.535	2.917	0.000
Fancb	67815963	Fanconi anemia, complementation group B	237211	0.013	0.081	0.000	0.000	0.000	0.000
Wdr62	67815964	WD repeat domain 62	233064	1.636	5.611	7.688	0.180	2.481	1.105
Crisp3	67815965	cysteine-rich secretory protein 3	11572	0.000	0.243	0.000	0.000	1.315	0.000
Trip12	67815967	thyroid hormone receptor interactor 12	14897	79.401	71.117	118.344	58.617	62.518	33.222
Ccdc95	67815968	coiled-coil domain containing 95	233875	25.032	41.236	79.169	20.589	31.607	13.325
Ddx46	67815969	DEAD (Asp-Glu-Ala-Asp) box polypeptide 46	212880	42.700	52.804	84.323	35.452	46.810	15.102
Npl	67815970	N-acetylneuraminate pyruvate lyase	74091	1.447	0.389	0.000	0.000	0.155	0.124
2900011O08Rik	67815971	RIKEN cDNA 2900011O08 gene	67254	84.556	85.349	146.180	92.305	71.717	61.905
D430042O09Rik	67881759	RIKEN cDNA D430042O09 gene	233865	0.800	1.281	2.325	3.277	3.643	0.389
Stk32c	67881761	serine/threonine kinase 32C	57740	44.174	63.229	166.348	84.418	31.437	77.971
Itpa	67881762	inosine triphosphatase (nucleoside triphosphate pyrophosphatase)	16434	18.303	22.546	46.521	30.339	27.398	15.675
Acss1	67881763	acyl-CoA synthetase short-chain family member 1	68738	0.426	0.624	0.831	0.000	5.367	0.157
C85492	67881764	expressed sequence C85492	215494	0.400	3.894	12.253	0.617	11.741	0.135
X83328	67881775	EST X83328	13929	35.183	33.898	21.510	32.776	40.463	25.789
2510006C20Rik	67881779	RIKEN cDNA 2510006C20 gene	68044	0.000	0.085	0.000	0.000	0.682	0.128
Prnd	67881780	prion protein dublet	26434	0.508	0.215	0.000	0.000	0.032	0.052
5730405I09Rik	67881782	RIKEN cDNA 5730405I09 gene	67974	45.652	33.367	92.985	48.318	41.123	14.549
Smox	67881784	spermine oxidase	228608	5.486	4.912	9.291	2.838	7.456	0.966
Cstf1	67881786	cleavage stimulation factor, 3' pre-RNA, subunit 1	67337	6.108	5.912	8.184	3.900	16.086	7.442
Rpgr	67936383	retinitis pigmentosa GTPase regulator	19893	1.028	3.039	3.483	2.397	4.183	2.370
1110051M20Rik	67936384	RIKEN cDNA 1110051M20 gene	228356	0.240	0.205	0.501	2.000	1.722	0.065
Ube2i	67936385	ubiquitin-conjugating enzyme E2I	22196	0.283	3.838	0.000	0.119	1.408	0.040
Dbndd2	67936386	dysbindin (dystrobrevin binding protein 1) domain containing 2	52840	27.942	33.081	12.381	35.511	29.422	29.154
Sh3bgrl2	67936387	SH3 domain binding glutamic acid-rich protein like 2	212531	4.883	0.781	0.006	1.494	0.915	0.370
6530401D17Rik	67936388	RIKEN cDNA 6530401D17 gene	76219	0.000	0.028	0.000	0.000	0.154	0.072
Vps39	67936390	vacuolar protein sorting 39 (yeast)	269338	0.026	6.834	16.781	2.410	11.598	2.433
Trim30	67936391	tripartite motif protein 30	20128	0.107	0.982	0.424	0.348	0.952	0.000
Slc10a3	67936407	solute carrier family 10 (sodium/bile acid cotransporter family), member 3	214601	1.022	1.543	1.939	0.225	2.518	0.034
Manba	67936409	mannosidase, beta A, lysosomal	110173	0.505	12.180	0.332	0.188	2.003	0.106
4921511K06Rik	67936411	RIKEN cDNA 4921511K06 gene	232664	75.607	44.568	104.419	45.069	34.670	13.623
D15Ertd785e	67936412	DNA segment, Chr 15, ERATO Doi 785, expressed	52683	52.785	44.870	84.232	24.968	24.500	9.461
Fh1	67936414	fumarate hydratase 1	14194	39.974	29.645	43.399	35.653	35.079	7.288
6330581L23Rik	67936417	RIKEN cDNA 6330581L23 gene	233056	16.275	18.811	25.831	17.460	19.241	3.118
Cd34	67936418	CD34 antigen	12490	60.998	67.560	53.678	57.643	38.349	14.499
Phf1	67936419	PHD finger protein 1	21652	76.335	56.964	41.242	60.595	52.648	35.222
Mat2b	67978386	methionine adenosyltransferase II, beta	108645	56.081	63.352	180.691	42.151	36.301	44.414
Ptges2	67978412	prostaglandin E synthase 2	96979	5.484	7.301	13.968	1.578	8.232	0.552
Dhrs7b	67978461	dehydrogenase/reductase (SDR family) member 7B	216820	0.377	2.301	0.862	0.000	9.164	0.195
Stx5a	67978462	syntaxin 5A	56389	24.177	25.200	39.577	20.551	30.191	10.869
Derl1	67978472	Der1-like domain family, member 1	67819	1.086	1.803	26.846	2.124	20.714	0.485
Mat2a	67978473	methionine adenosyltransferase II, alpha	232087	24.965	34.974	47.243	29.235	33.787	35.864
Wars	67978474	tryptophanyl-tRNA synthetase	22375	31.076	17.876	40.795	20.281	25.780	5.006
Glmn	67978475	glomulin, FKBP associated protein	170823	0.823	0.979	0.376	0.000	4.102	1.157
Fkbp4	67978476	FK506 binding protein 4	14228	66.024	48.706	92.241	45.638	40.380	13.854
Kpna6	67978477	karyopherin (importin) alpha 6	16650	58.638	44.391	104.206	51.030	47.330	29.341
Calr	67978478	calreticulin	12317	73.973	53.867	147.765	71.376	62.605	49.292
Raly	67978479	hnRNP-associated with lethal yellow	19383	68.811	65.779	142.831	55.399	52.756	53.362
Rrs1	67978480	RRS1 ribosome biogenesis regulator homolog (S. cerevisiae)	59014	1.628	6.417	13.313	24.740	16.442	3.131
Stard3	67978498	START domain containing 3	59045	0.511	10.734	20.671	9.566	11.564	2.175
Klf10	67978499	Kruppel-like factor 10	21847	12.182	20.548	12.135	44.142	19.140	1.193
1200004M23Rik	67978501	RIKEN cDNA 1200004M23 gene	67457	0.687	1.714	1.283	1.568	1.090	2.634
BC003324	67978511	cDNA sequence BC003324	80291	0.145	2.481	17.675	9.461	6.590	0.181
5830416A07Rik	67978512	RIKEN cDNA 5830416A07 gene	76014	20.848	24.830	101.631	36.702	22.287	21.179
Mlycd	67978514	malonyl-CoA decarboxylase	56690	1.133	4.463	9.039	3.291	5.306	0.481
Eif2b2	67978649	eukaryotic translation initiation factor 2B, subunit 2 beta	217715	14.957	14.354	16.965	26.643	11.402	3.179
1300007B12Rik	67978659	RIKEN cDNA 1300007B12 gene	57439	3.142	1.601	23.803	29.697	12.869	1.152
Tmem111	67978660	transmembrane protein 111	66087	2.808	6.578	30.762	26.524	14.802	9.822
2410042D21Rik	67978661	RIKEN cDNA 2410042D21 gene	72425	0.000	0.227	3.263	0.000	0.047	0.225
Aco2	67978674	aconitase 2, mitochondrial	11429	69.185	54.863	117.710	66.395	53.100	44.221
Ddah2	67978684	dimethylarginine dimethylaminohydrolase 2	51793	7.238	3.264	22.674	12.127	12.501	0.674
Atpbd1c	67978708	ATP binding domain 1 family, member C	68080	0.051	0.072	0.181	0.000	0.522	0.052
Ccdc127	67978709	coiled-coil domain containing 127	67433	2.539	1.489	29.747	1.103	14.558	0.513
Gpx7	67978722	glutathione peroxidase 7	67305	0.000	0.076	0.000	0.000	0.000	0.000
Hmox2	67978724	heme oxygenase (decycling) 2	15369	42.710	22.595	63.189	37.638	41.392	2.921
Ppp2ca	67978736	protein phosphatase 2 (formerly 2A), catalytic subunit, alpha isoform	19052	39.303	22.508	94.217	38.599	39.448	7.152
Car4	67978747	carbonic anhydrase 4	12351	56.705	53.961	150.556	57.642	55.506	20.854
Glul	67978757	glutamate-ammonia ligase (glutamine synthetase)	14645	76.960	53.747	54.314	51.818	62.217	49.507
Hbld2	67978773	HESB like domain containing 2	69046	26.461	34.720	78.566	71.093	46.459	34.500
Klhdc4	67978784	kelch domain containing 4	234825	0.068	3.236	8.332	4.497	3.975	0.776
Sgk3	67978785	serum/glucocorticoid regulated kinase 3	170755	0.123	0.206	0.099	0.000	0.110	0.480
Tmem101	67979017	transmembrane protein 101	76547	0.088	0.188	4.593	0.000	1.698	0.000
Hras1	67979018	Harvey rat sarcoma virus oncogene 1	15461	30.247	27.477	125.955	54.871	34.601	38.375
Rnf185	67979020	ring finger protein 185	193670	13.440	3.856	25.543	10.628	8.004	2.046
Atp6v1e1	67979021	VATPase, H+ transporting, lysosomal V1 subunit E1	11973	87.997	71.024	164.142	88.615	68.357	58.760
Sardh	67979024	sarcosine dehydrogenase	192166	0.000	0.030	0.195	0.000	0.157	0.049
Pla1a	67979025	phospholipase A1 member A	85031	0.000	0.245	0.000	0.000	0.330	0.047
Tmem50b	67979026	transmembrane protein 50B	77975	55.319	29.900	96.973	45.679	50.373	21.297
Tmc6	67979027	transmembrane channel-like gene family 6	217353	1.063	0.000	0.000	0.000	0.000	0.000
Tspan1	67979035	tetraspanin 1	66805	0.073	0.010	0.000	0.000	0.042	0.000
Ube2v1	67979036	ubiquitin-conjugating enzyme E2 variant 1	66589	21.473	12.932	36.626	31.018	20.623	5.020
Twsg1	67979037	twisted gastrulation homolog 1 (Drosophila)	65960	0.437	0.237	19.399	2.478	2.684	1.297
Nans	67979040	N-acetylneuraminic acid synthase (sialic acid synthase)	94181	0.698	0.074	4.723	0.510	1.050	0.017
Apobec3	67979041	apolipoprotein B editing complex 3	80287	0.066	0.044	0.108	0.000	0.000	0.340
D14Ertd500e	67979045	DNA segment, Chr 14, ERATO Doi 500, expressed	219072	0.000	0.262	0.230	0.000	0.098	0.000
Clec4e	67979047	C-type lectin domain family 4, member e	56619	0.000	0.187	0.614	0.000	0.163	0.000
Fblim1	67979049	filamin binding LIM protein 1	74202	0.000	0.118	0.000	0.197	0.024	0.090
Trim27	67979051	tripartite motif protein 27	19720	0.000	0.330	6.198	7.282	4.627	0.279
Cxcl9	67979053	chemokine (C-X-C motif) ligand 9	17329	0.179	4.917	0.005	0.250	5.216	0.103
Ppox	68076525	protoporphyrinogen oxidase	19044	0.380	1.759	13.080	7.766	6.092	0.229
Rps7	68076526	ribosomal protein S7	20115	64.621	25.505	104.946	53.104	58.411	6.114
Efna1	68076527	ephrin A1	13636	14.833	7.058	10.982	9.715	9.861	0.234
H2-T22	68076531	histocompatibility 2, T region locus 22	15039	0.114	0.136	0.458	0.000	0.085	0.000
Tomm20	68076535	translocase of outer mitochondrial membrane 20 homolog (yeast)	67952	72.469	48.425	148.989	72.384	57.930	64.629
Ssbp4	68076537	single stranded DNA binding protein 4	76900	20.591	19.760	79.453	40.172	42.202	35.813
Gins4	68076542	GINS complex subunit 4 (Sld5 homolog)	109145	4.884	0.846	15.514	3.125	2.760	0.136
Pla2g4a	68076543	phospholipase A2, group IVA (cytosolic, calcium-dependent)	18783	0.000	0.150	0.000	0.000	0.026	0.000
Riok1	68076544	RIO kinase 1 (yeast)	71340	0.175	1.055	0.725	0.000	0.337	0.000
4632408A20Rik	68076545	RIKEN cDNA 4632408A20 gene	217700	0.081	0.498	0.000	0.000	0.088	0.000
2900092E17Rik	68076546	RIKEN cDNA 2900092E17 gene	67278	39.694	35.800	104.760	47.520	37.644	22.776
BC002163	68076547	cDNA sequence BC002163	170658	18.694	12.977	43.669	36.191	26.326	3.527
Dhrs1	68076553	dehydrogenase/reductase (SDR family) member 1	52585	2.945	0.657	7.017	8.512	10.187	0.390
Sgta	68076557	small glutamine-rich tetratricopeptide repeat (TPR)-containing, alpha	52551	5.158	19.541	73.468	47.809	21.444	15.751
Mcrs1	68076881	microspherule protein 1	51812	12.113	12.675	78.864	26.955	17.012	5.397
Snrp70	68076882	U1 small nuclear ribonucleoprotein polypeptide A	20637	43.814	60.692	133.183	67.640	54.639	58.846
Epb4.1l5	68076883	erythrocyte protein band 4.1-like 5	226352	0.068	0.311	0.000	0.000	9.689	0.098
Bid	68076884	BH3 interacting domain death agonist	12122	14.635	8.860	62.571	25.909	14.959	3.813
Yipf4	68076885	Yip1 domain family, member 4	67864	2.206	15.320	13.796	18.092	15.021	4.633
2410004L22Rik	68076895	RIKEN cDNA 2410004L22 gene	76478	8.632	5.199	50.813	11.904	8.103	0.651
H2-DMb1	68076897	histocompatibility 2, class II, locus Mb1	14999	1.123	0.855	10.049	0.638	1.113	0.000
Tex261	68076898	testis expressed gene 261	21766	0.249	0.371	15.561	1.767	5.385	0.041
Crabp2	68076913	cellular retinoic acid binding protein II	12904	0.000	0.114	0.000	0.000	0.095	0.139
F3	68076972	coagulation factor III	14066	0.079	0.701	0.753	0.441	0.635	0.536
Alox12e	68076979	arachidonate lipoxygenase, epidermal	11685	0.072	0.052	1.301	0.000	0.554	0.000
Pafah2	68077013	platelet-activating factor acetylhydrolase 2	100163	0.205	0.068	8.192	0.391	0.732	0.000
Lcmt1	68077015	leucine carboxyl methyltransferase 1	30949	10.740	5.566	55.386	32.036	24.832	5.031
Pdia5	68077018	protein disulfide isomerase associated 5	72599	0.379	3.392	0.738	0.000	0.046	0.135
Phlda1	68080675	pleckstrin homology-like domain, family A, member 1	21664	40.407	32.960	83.504	35.642	33.389	26.654
Nek2	68080677	NIMA (never in mitosis gene a)-related expressed kinase 2	18005	0.086	0.235	7.544	1.717	0.480	0.058
Luc7l	68080678	Luc7 homolog (S. cerevisiae)-like	66978	5.790	6.937	45.621	15.592	21.827	5.576
Ndufv2	68080679	NADH dehydrogenase (ubiquinone) flavoprotein 2	72900	62.540	46.003	127.566	74.782	56.997	53.431
Otub1	68080680	OTU domain, ubiquitin aldehyde binding 1	107260	53.891	37.151	97.867	59.489	47.019	23.931
2310011J03Rik	68080683	RIKEN cDNA 2310011J03 gene	66374	4.386	0.603	40.637	11.331	3.531	0.478
Lmbr1l	68080686	limb region 1 like	74775	3.286	0.196	1.780	0.001	0.227	0.118
Commd5	68080687	COMM domain containing 5	66398	1.917	0.474	12.471	1.986	6.801	0.437
Gtlf3b	68080694	gene trap locus F3b	24083	0.458	0.063	1.308	0.214	0.302	0.126
Ppm1d	68080695	protein phosphatase 1D magnesium-dependent, delta isoform	53892	7.406	1.786	36.231	10.972	6.191	3.916
Zswim1	68080696	zinc finger, SWIM domain containing 1	71971	0.000	0.178	7.913	2.485	1.256	0.506
1110032O16Rik	68080705	RIKEN cDNA 1110032O16 gene	68742	0.417	0.118	4.855	0.319	1.411	0.153
Mdh2	68080709	malate dehydrogenase 2, NAD (mitochondrial)	17448	75.638	60.311	144.109	74.844	61.159	48.015
Stk16	68080710	serine/threonine kinase 16	20872	8.214	15.954	10.194	9.258	16.761	1.463
Sirt3	68117984	sirtuin 3 (silent mating type information regulation 2, homolog) 3 (S. cerevisiae)	64384	13.027	6.240	17.463	13.002	8.566	1.688
Mfap2	68117990	microfibrillar-associated protein 2	17150	0.543	0.389	7.606	4.904	3.303	0.314
Jmjd5	68148683	jumonji domain containing 5	77035	0.082	0.036	3.617	0.000	0.195	0.000
Ttc14	68148693	tetratricopeptide repeat domain 14	67120	6.365	20.901	79.099	40.188	31.916	12.752
Vps11	68148721	vacuolar protein sorting 11 (yeast)	71732	11.614	4.886	10.042	8.938	16.016	1.504
BC024814	68148735	cDNA sequence BC024814	239706	0.037	0.057	0.000	0.000	0.286	0.000
Suv420h2	68148736	suppressor of variegation 4-20 homolog 2 (Drosophila)	232811	13.070	6.497	42.528	13.564	16.418	6.447
Ppp2r5a	68148738	protein phosphatase 2, regulatory subunit B (B56), alpha isoform	226849	26.309	6.956	44.909	10.904	17.077	1.181
Tmed4	68148749	transmembrane emp24 protein transport domain containing 4	103694	20.319	11.464	55.574	33.036	24.782	2.945
Pts	68148753	6-pyruvoyl-tetrahydropterin synthase	19286	0.970	0.663	16.672	1.992	2.193	0.295
Rps6kl1	68148754	ribosomal protein S6 kinase-like 1	238323	1.828	1.269	16.901	5.808	20.482	1.047
Tpp1	68148756	tripeptidyl peptidase I	12751	26.214	10.038	70.084	28.407	30.211	8.073
Pdik1l	68148757	PDLIM1 interacting kinase 1 like	230809	0.061	0.328	8.190	0.000	0.224	0.049
Lime1	68148758	Lck interacting transmembrane adaptor 1	72699	22.087	21.610	92.808	39.058	34.481	19.833
Xpo7	68151347	exportin 7	65246	33.026	20.314	78.076	51.282	34.098	24.698
Osta	68151348	organic solute transporter alpha	106407	0.091	0.070	1.924	0.000	2.577	0.052
Tbc1d10b	68151349	TBC1 domain family, member 10b	68449	34.265	21.176	76.919	46.967	24.567	19.582
Tmem14c	68151363	transmembrane protein 14C	66154	4.964	0.303	17.868	4.139	6.187	0.268
Trib2	68151385	tribbles homolog 2 (Drosophila)	217410	10.278	3.963	4.032	6.444	3.214	7.725
Cd8b1	68151390	CD8 antigen, beta chain 1	12526	6.139	1.823	32.143	14.405	23.631	1.541
Tbrg4	68151444	transforming growth factor beta regulated gene 4	21379	2.578	0.855	9.298	2.567	5.231	0.183
Ppp1r9b	68151446	protein phosphatase 1, regulatory subunit 9B	217124	52.264	47.236	142.079	65.780	58.187	52.614
Tsga14	68151448	testis specific gene A14	83922	0.053	0.049	0.002	0.000	0.827	0.000
1810009O10Rik	68151450	RIKEN cDNA 1810009O10 gene	69109	0.332	0.803	1.452	0.000	1.014	0.000
Ngly1	68151451	N-glycanase 1	59007	0.000	0.774	0.245	0.062	1.904	0.108
Zwint	68157385	ZW10 interactor	52696	107.150	78.453	176.715	102.312	62.861	53.325
Tram1l1	68157387	translocation associated membrane protein 1-like 1	229801	1.348	7.586	15.046	2.141	7.371	1.762
Pcmtd2	68157388	protein-L-isoaspartate (D-aspartate) O-methyltransferase domain containing 2	245867	40.442	26.536	54.194	38.270	33.787	13.366
AW146242	68157389	expressed sequence AW146242	232023	16.204	24.337	42.965	2.814	6.611	0.270
Ddx25	68157390	DEAD (Asp-Glu-Ala-Asp) box polypeptide 25	30959	27.775	13.083	26.374	31.569	19.744	2.024
Ttll5	68157391	tubulin tyrosine ligase like family 5	320244	1.948	8.456	9.342	6.890	11.365	0.358
Ppef2	68157393	protein phosphatase, EF hand calcium-binding domain 2	19023	0.000	0.031	0.028	0.000	0.000	0.000
5830415L20Rik	68157396	RIKEN cDNA 5830415L20 gene	68152	10.148	24.486	47.461	34.335	23.973	11.909
BC027127	68157400	cDNA sequence BC027127	211739	11.800	16.667	16.933	25.397	16.989	3.025
Unc93b1	68157402	unc-93 homolog B1 (C. elegans)	54445	0.342	0.125	0.141	0.000	0.000	0.000
Map3k3	68157403	mitogen activated protein kinase kinase kinase 3	26406	0.000	2.987	0.405	2.758	7.082	0.615
Phf19	68157404	PHD finger protein 19	74016	0.073	0.096	0.000	0.000	0.000	0.000
Cebpz	68157406	CCAAT/enhancer binding protein zeta	12607	0.560	7.012	20.379	2.733	11.604	1.711
Foxred1	68157408	FAD-dependent oxidoreductase domain containing 1	235169	3.695	1.517	3.621	1.135	7.652	0.000
Cog8	68157409	component of oligomeric golgi complex 8	97484	0.000	0.170	0.000	0.000	0.042	0.000
D4Bwg0951e	68157410	DNA segment, Chr 4, Brigham & Women's Genetics 0951 expressed	52829	17.855	22.211	17.412	5.024	35.339	1.475
1500031L02Rik	68157411	RIKEN cDNA 1500031L02 gene	66994	16.408	20.284	39.834	11.329	23.108	10.360
Atp1a1	68157413	ATPase, Na+/K+ transporting, alpha 1 polypeptide	11928	74.498	84.477	166.890	69.514	76.454	38.067
Psmd2	68157415	proteasome (prosome, macropain) 26S subunit, non-ATPase, 2	21762	50.382	37.431	79.652	69.044	42.798	23.255
Wdr40a	68158072	WD repeat domain 40A	68970	5.511	11.767	63.193	7.673	9.517	1.778
Cept1	68158073	choline/ethanolaminephosphotransferase 1	99712	9.203	5.494	14.525	3.235	5.850	0.571
Ccdc28a	68158074	coiled-coil domain containing 28A	215814	5.918	9.647	19.290	1.221	10.503	1.092
Il15	68158076	interleukin 15	16168	0.000	1.260	0.321	0.000	0.099	0.059
D2Ertd391e	68158078	DNA segment, Chr 2, ERATO Doi 391, expressed	51897	26.183	41.026	56.798	36.798	47.370	31.699
C530043G21Rik	68158082	RIKEN cDNA C530043G21 gene	215015	5.668	11.671	47.522	26.046	27.410	5.471
Zcchc6	68158090	zinc finger, CCHC domain containing 6	214290	0.818	8.116	46.326	9.011	11.485	6.169
Fvt1	68158091	follicular lymphoma variant translocation 1	70750	9.724	9.199	30.942	19.767	10.231	1.763
Usp45	68160831	ubiquitin specific petidase 45	77593	11.874	10.469	35.068	19.377	25.955	5.252
Plcg2	68160832	phospholipase C, gamma 2	234779	0.005	4.013	0.000	0.000	0.000	0.000
Ppp1r8	68160833	protein phosphatase 1, regulatory (inhibitor) subunit 8	100336	33.569	41.121	56.444	35.023	39.881	21.480
Tia1	68160841	cytotoxic granule-associated RNA binding protein 1	21841	51.533	39.745	79.596	47.766	50.391	20.049
Ccnl2	68160842	cyclin L2	56036	32.935	15.224	29.614	27.728	19.422	6.105
BC023814	68160843	cDNA sequence BC023814	229503	11.723	13.019	22.214	6.670	10.070	3.927
Atp13a2	68160844	ATPase type 13A2	74772	51.750	38.905	71.486	54.689	37.249	11.153
Rgma	68160845	RGM domain family, member A	244058	51.468	54.718	72.630	24.652	39.778	20.384
2610044O15Rik	68160846	RIKEN cDNA 2610044O15 gene	72139	0.891	3.298	15.787	2.889	3.346	0.267
S100a14	68160847	S100 calcium binding protein A14	66166	0.672	1.310	0.389	0.267	0.445	0.603
Tmem119	68161453	transmembrane protein 119	231633	2.580	4.531	2.144	2.816	2.380	1.696
BC021381	68161454	cDNA sequence BC021381	212483	40.640	46.736	102.529	56.529	40.538	36.977
Krtcap3	68161455	keratinocyte associated protein 3	69815	0.000	0.294	0.000	0.000	0.000	0.000
Pqlc2	68161456	PQ loop repeat containing 2	212555	0.000	0.385	0.255	0.849	1.220	0.021
Xrcc4	68161457	X-ray repair complementing defective repair in Chinese hamster cells 4	108138	0.000	0.846	0.258	0.000	0.605	0.190
Tnfaip8l1	68161459	tumor necrosis factor, alpha-induced protein 8-like 1	66443	0.000	0.636	0.000	0.000	0.057	0.000
Zfp426	68161461	zinc finger protein 426	235028	0.000	0.363	0.177	0.000	0.144	0.000
Fcho1	68161462	FCH domain only 1	74015	18.351	35.218	128.693	21.663	20.580	42.559
Uqcrq	68161463	ubiquinol-cytochrome c reductase, complex III subunit VII	22272	0.000	0.774	4.697	0.000	0.193	0.014
Rab23	68161464	RAB23, member RAS oncogene family	19335	0.126	0.042	0.001	0.217	0.000	0.000
Prmt5	68161465	protein arginine N-methyltransferase 5	27374	14.995	5.772	2.748	0.510	16.823	0.107
Ahsa1	68161466	AHA1, activator of heat shock protein ATPase homolog 1 (yeast)	217737	35.233	43.486	29.073	52.393	37.825	20.345
Pank3	68161467	pantothenate kinase 3	211347	0.136	4.967	16.338	0.000	1.627	0.788
2210010N04Rik	68161468	RIKEN cDNA 2210010N04 gene	70381	1.354	18.487	29.050	14.131	22.313	7.143
BC002230	68161469	cDNA sequence BC002230	217827	0.000	0.090	0.196	0.000	0.000	0.000
Nudt16l1	68161470	nudix (nucleoside diphosphate linked moiety X)-type motif 16-like 1	66911	8.558	11.999	3.258	5.737	12.778	1.661
Gtpbp6	68161473	GTP binding protein 6 (putative)	107999	3.491	14.077	21.573	10.110	7.404	0.701
Mkrn2	68161474	makorin, ring finger protein, 2	67027	0.429	0.722	0.200	0.000	3.211	0.000
Sidt2	68161475	SID1 transmembrane family, member 2	214597	8.772	0.781	8.921	11.377	9.411	0.117
Hnrpa3	68161477	heterogeneous nuclear ribonucleoprotein A3	229279	22.774	45.460	86.558	40.313	31.864	9.149
Phca	68161478	phytoceramidase, alkaline	66190	0.000	5.852	0.000	0.000	0.146	0.014
Exosc10	68161479	exosome component 10	50912	0.394	3.140	15.209	14.937	6.836	0.379
Aof1	68161482	amine oxidase, flavin containing 1	218214	0.333	0.582	0.011	0.000	0.003	0.000
Bicd2	68161483	bicaudal D homolog 2 (Drosophila)	76895	13.973	9.315	30.812	32.960	11.841	3.208
Zfp282	68162195	zinc finger protein 282	101095	40.550	38.271	49.478	24.980	32.942	19.867
2310005P05Rik	68162197	RIKEN cDNA 2310005P05 gene	67484	5.496	10.731	36.906	1.705	6.149	3.007
Lrrc56	68162198	leucine rich repeat containing 56	70552	45.127	42.380	27.237	13.556	41.254	6.054
Gatad2a	68162200	GATA zinc finger domain containing 2A	234366	3.485	9.627	1.646	0.912	5.221	0.256
Lrrtm1	68162201	leucine rich repeat transmembrane neuronal 1	74342	45.464	16.456	82.121	12.121	44.459	9.236
AI315068	68162202	expressed sequence AI315068	209018	20.750	32.592	51.996	34.847	19.517	4.536
Amotl2	68162203	angiomotin like 2	56332	0.170	1.526	0.543	0.370	0.940	0.263
Rtn4	68162204	reticulon 4	68585	94.792	82.930	205.462	88.122	63.230	75.070
Lrrc21	68162205	leucine rich repeat containing 21	239037	0.042	0.153	0.000	1.560	0.327	0.162
Fut10	68162206	fucosyltransferase 10	171167	0.000	2.202	1.935	0.000	0.663	0.021
BC030476	68162208	cDNA sequence BC030476	239368	1.148	0.005	0.467	0.000	0.048	0.000
Gsto2	68162209	glutathione S-transferase omega 2	68214	0.000	0.235	0.000	0.000	0.074	0.000
Tmem17	68162210	transmembrane protein 17	103765	0.000	0.041	0.000	0.000	0.000	0.000
Triap1	68162212	TP53 regulated inhibitor of apoptosis 1	69076	0.000	0.517	4.619	0.342	1.500	0.000
Rfesd	68162219	Rieske (Fe-S) domain containing	218341	0.412	1.804	10.361	0.297	2.550	0.050
BC033606	68162220	cDNA sequence BC033606	231108	0.214	1.334	3.728	0.214	0.686	0.004
Rgmb	68162223	RGM domain family, member B	68799	0.000	0.068	0.690	0.000	0.000	0.000
Centb1	68162225	centaurin, beta 1	216859	0.227	2.856	0.000	0.000	0.113	0.076
Mterf	68162226	mitochondrial transcription termination factor	545725	0.000	2.994	5.887	2.657	3.014	0.966
Fbxo30	68162228	F-box protein 30	71865	0.287	0.312	0.353	0.000	0.379	0.087
AW491445	68162231	expressed sequence AW491445	107375	0.000	0.408	0.804	0.000	0.146	0.079
4632417N05Rik	68162232	RIKEN cDNA 4632417N05 gene	74032	0.034	0.699	0.000	0.000	0.524	0.000
Ikbke	68162236	inhibitor of kappaB kinase epsilon	56489	0.001	0.191	0.000	0.000	0.499	0.053
Whsc2	68162237	Wolf-Hirschhorn syndrome candidate 2 (human)	24116	11.411	6.375	56.703	17.929	18.734	2.647
4732473B16Rik	68162238	RIKEN cDNA 4732473B16 gene	100342	0.049	2.168	0.284	0.000	1.557	0.004
Bhmt	68162239	betaine-homocysteine methyltransferase	12116	0.016	0.260	0.000	0.000	0.200	0.141
Loxl1	68162241	lysyl oxidase-like 1	16949	0.000	0.737	0.027	0.000	1.601	0.062
Cwf19l1	68162242	CWF19-like 1, cell cycle control (S. pombe)	72502	0.737	1.328	3.199	0.140	3.625	0.000
Tec	68162243	cytoplasmic tyrosine kinase, Dscr28C related (Drosophila)	21682	0.141	0.308	0.000	0.000	0.001	0.000
Dedd2	68162246	death effector domain-containing DNA binding protein 2	67379	0.365	1.353	1.532	0.330	3.045	0.037
Edn2	68162247	endothelin 2	13615	0.003	0.316	0.000	0.000	0.000	0.123
Fancc	68162253	Fanconi anemia, complementation group C	14088	0.000	0.260	0.005	0.000	0.248	0.024
2400006H24Rik	68162257	RIKEN cDNA 2400006H24 gene	57785	0.089	0.367	0.000	0.000	5.806	0.007
Jagn1	68162259	jagunal homolog 1 (Drosophila)	67767	16.739	13.272	22.005	11.208	20.231	3.717
Btbd5	68162261	BTB (POZ) domain containing 5	66689	0.168	2.124	12.233	0.186	4.626	0.337
Wdr24	68162262	WD repeat domain 24	268933	1.313	4.355	7.798	1.218	5.176	0.167
Tagap	68162263	T-cell activation Rho GTPase-activating protein	72536	0.395	7.046	20.776	5.860	6.923	0.080
Nagpa	68162265	N-acetylglucosamine-1-phosphodiester alpha-N-acetylglucosaminidase	27426	0.173	2.264	0.991	0.943	3.895	0.585
Megf6	68162266	multiple EGF-like-domains 6	230971	0.060	1.684	0.000	0.000	0.132	0.032
Icam2	68162269	intercellular adhesion molecule 2	15896	0.001	0.801	0.000	0.000	0.000	0.074
Cd300e	68162270	CD300e antigen	217306	0.000	1.320	0.000	0.000	0.027	0.000
1500041N16Rik	68162271	RIKEN cDNA 1500041N16 gene	67836	1.701	7.904	10.039	0.403	8.485	0.224
Sirt7	68162272	sirtuin 7 (silent mating type information regulation 2, homolog) 7 (S. cerevisiae)	209011	20.152	18.864	56.502	31.993	19.084	9.088
Nucks1	68162273	nuclear casein kinase and cyclin-dependent kinase substrate 1	98415	71.043	58.245	115.836	63.888	53.123	52.230
E430025E21Rik	68191114	RIKEN cDNA E430025E21 gene	223593	0.202	1.819	1.392	0.182	2.249	0.164
Tjp2	68191132	tight junction protein 2	21873	0.177	1.110	0.000	0.000	0.943	0.455
Akr1a4	68191138	aldo-keto reductase family 1, member A4 (aldehyde reductase)	58810	60.498	53.974	131.605	67.339	50.631	24.991
Pdcd6	68191144	programmed cell death 6	18570	1.842	2.397	41.864	15.174	8.326	6.159
Fbxo4	68191150	F-box only protein 4	106052	0.000	0.055	0.000	0.000	0.059	0.000
2210018M11Rik	68191156	RIKEN cDNA 2210018M11 gene	233545	0.891	6.415	28.442	14.079	15.402	0.930
Tbc1d20	68191162	TBC1 domain family, member 20	67231	1.612	5.275	16.186	3.170	6.828	0.606
Rps3a	68191186	ribosomal protein S3a	20091	62.888	57.167	121.384	65.071	58.881	36.444
Dpyd	68191204	dihydropyrimidine dehydrogenase	99586	0.000	1.285	1.301	0.000	1.631	0.000
Bsnd	68191210	Bartter syndrome, infantile, with sensorineural deafness (Barttin)	140475	0.000	1.240	1.642	0.000	0.346	0.202
Pdlim5	68191216	PDZ and LIM domain 5	56376	0.021	0.421	0.267	0.000	1.194	0.000
BC038613	68191222	cDNA sequence BC038613	212733	0.105	0.332	0.014	0.000	0.205	0.360
BC038822	68191228	cDNA sequence BC038822	239647	0.094	0.646	0.348	2.676	3.154	0.139
Mrpl48	68191234	mitochondrial ribosomal protein L48	52443	21.146	20.451	23.039	30.025	19.268	1.028
Aldh8a1	68191240	aldehyde dehydrogenase 8 family, member A1	237320	0.000	0.117	0.008	0.000	0.042	0.000
Zfp653	68191246	zinc finger protein 653	319601	1.147	3.249	13.144	6.334	6.436	1.266
Trappc6a	68191252	trafficking protein particle complex 6A	67091	0.000	0.337	0.117	0.000	0.103	0.006
Prg1	68191294	proteoglycan 1, secretory granule	19073	0.000	0.153	0.000	0.000	0.312	0.000
Clcnka	68191300	chloride channel Ka	12733	0.000	0.202	0.180	0.000	0.000	0.037
Gnl3	68191306	guanine nucleotide binding protein-like 3 (nucleolar)	30877	1.524	6.317	2.473	3.763	6.159	0.002
Necap2	68191318	NECAP endocytosis associated 2	66147	0.104	0.722	0.699	0.407	1.845	0.000
Mrpl30	68191324	mitochondrial ribosomal protein L30	107734	0.125	0.567	20.491	3.004	8.744	0.123
Nudt5	68191330	nudix (nucleoside diphosphate linked moiety X)-type motif 5	53893	0.000	0.290	0.212	0.000	1.285	0.000
Map3k7ip2	68191336	mitogen-activated protein kinase kinase kinase 7 interacting protein 2	68652	0.117	0.093	5.723	0.000	3.403	0.002
C1r	68191348	complement component 1, r subcomponent	50909	0.004	1.312	0.000	0.000	0.286	0.000
Rhoc	68191354	ras homolog gene family, member C	11853	0.000	1.744	0.000	0.000	0.001	0.000
Rpa2	68191360	replication protein A2	19891	0.396	1.165	1.604	0.000	1.473	0.000
Anxa1	68191372	annexin A1	16952	0.000	0.288	0.000	0.000	2.842	0.008
Nusap1	68191378	nucleolar and spindle associated protein 1	108907	13.790	18.962	76.396	27.404	10.033	10.159
Lbp	68191384	lipopolysaccharide binding protein	16803	0.038	6.675	0.000	0.000	2.143	0.046
Pbef1	68191390	pre-B-cell colony-enhancing factor 1	59027	0.601	0.368	1.098	0.012	4.627	0.266
Tacc2	68191396	transforming, acidic coiled-coil containing protein 2	57752	17.313	20.393	54.085	38.287	27.463	6.439
Ifi47	68191402	interferon gamma inducible protein 47	15953	0.051	0.036	0.000	0.000	0.000	0.000
Ier2	68191408	immediate early response 2	15936	0.000	3.949	1.137	0.182	0.722	0.000
Mrpl28	68191414	mitochondrial ribosomal protein L28	68611	1.866	3.642	22.577	5.556	10.493	0.228
Prpf19	68191420	PRP19/PSO4 pre-mRNA processing factor 19 homolog (S. cerevisiae)	28000	32.146	38.508	82.801	52.564	42.176	20.669
Sec13l1	68191432	SEC13-like 1 (S. cerevisiae)	110379	0.681	6.221	23.409	1.111	10.675	1.484
H2-DMa	68191438	histocompatibility 2, class II, locus DMa	14998	1.619	4.247	1.067	4.497	6.191	0.489
Eif4ebp1	68191444	eukaryotic translation initiation factor 4E binding protein 1	13685	0.000	0.445	1.213	0.000	0.147	0.091
Fkbp11	68191450	FK506 binding protein 11	66120	0.000	0.125	0.006	0.000	0.161	0.000
Cdca3	68191462	cell division cycle associated 3	14793	0.000	3.846	0.174	0.000	0.000	0.000
Mrps17	68191480	mitochondrial ribosomal protein S17	66258	3.135	4.562	25.498	0.952	11.286	0.496
Rab1	68191486	RAB1, member RAS oncogene family	19324	30.599	34.151	78.053	23.538	38.655	9.739
Lyzs	68191492	lysozyme	17105	0.166	0.611	2.345	0.213	0.432	1.499
Smtnl1	68191498	smoothelin-like 1	68678	1.150	5.754	14.652	4.835	4.359	0.303
Rac1	68191504	RAS-related C3 botulinum substrate 1	19353	46.894	53.681	139.960	68.406	53.168	42.893
Gyk	68191516	glycerol kinase	14933	4.471	1.733	2.553	1.499	5.900	0.129
Ivns1abp	68191522	influenza virus NS1A binding protein	117198	14.823	33.511	74.299	8.486	17.818	70.623
Nme6	68191528	expressed in non-metastatic cells 6, protein	54369	0.169	0.238	0.000	0.415	0.714	0.014
Mrpl38	68191534	mitochondrial ribosomal protein L38	60441	1.168	2.640	3.022	4.047	6.857	0.117
Cd72	68191546	CD72 antigen	12517	0.154	2.314	6.687	5.136	3.284	1.366
Tcp1	68191552	t-complex protein 1	21454	10.242	16.343	42.552	21.951	24.886	13.703
Pnp	68191558	purine-nucleoside phosphorylase	18950	0.000	0.031	0.000	0.000	0.041	0.062
Cib1	68191564	calcium and integrin binding 1 (calmyrin)	23991	0.000	0.018	0.000	0.000	0.005	0.043
Tubb6	68191570	tubulin, beta 6	67951	0.000	0.092	0.000	0.000	0.005	0.000
Mir16	68192994	membrane interacting protein of RGS16	56209	100.608	82.328	107.561	84.657	78.300	65.594
Mtmr7	68192997	myotubularin related protein 7	54384	49.456	46.142	98.063	46.065	38.142	32.148
Fgf12	68192999	fibroblast growth factor 12	14167	9.440	5.188	4.046	2.140	2.911	2.680
Cplx1	68193003	complexin 1	12889	93.121	79.485	150.237	83.993	67.443	76.485
Dlgh4	68193007	discs, large homolog 4 (Drosophila)	13385	67.569	76.594	122.901	81.374	68.616	80.200
Rtn1	68193013	reticulon 1	104001	98.866	87.351	179.160	95.339	69.413	72.836
2410075B13Rik	68193015	RIKEN cDNA 2410075B13 gene	223648	0.606	8.388	32.396	6.203	5.662	2.884
Rag1ap1	68193016	recombination activating gene 1 activating protein 1	19729	0.312	6.173	10.134	6.423	11.467	2.096
Jrk	68193017	jerky	16469	0.000	1.086	4.165	0.159	2.740	0.207
Slc25a36	68193019	solute carrier family 25, member 36	192287	69.763	53.333	91.369	76.855	59.733	35.444
Ddx56	68193020	DEAD (Asp-Glu-Ala-Asp) box polypeptide 56	52513	9.105	5.148	4.158	2.770	8.870	0.067
Aldh7a1	68193021	aldehyde dehydrogenase family 7, member A1	110695	18.329	12.022	11.526	12.582	17.539	3.076
Ogdh	68193022	oxoglutarate dehydrogenase (lipoamide)	18293	74.728	57.166	112.995	77.806	62.160	70.979
Gal3st1	68193027	galactose-3-O-sulfotransferase 1	53897	4.749	4.672	4.851	1.134	1.971	2.087
2410166I05Rik	68193029	RIKEN cDNA 2410166I05 gene	76824	4.833	15.114	41.414	2.951	21.332	2.555
Spg20	68193030	spastic paraplegia 20, spartin (Troyer syndrome) homolog (human)	229285	2.392	6.601	16.811	2.938	8.314	5.309
Stard7	68193038	START domain containing 7	99138	30.468	47.937	110.516	56.601	42.292	10.649
Rpa1	68193041	replication protein A1	68275	14.388	18.093	35.452	21.262	20.757	5.217
Fcna	68193044	ficolin A	14133	0.678	2.058	10.263	1.273	3.132	0.092
Fliih	68193045	flightless I homolog (Drosophila)	14248	18.131	43.851	80.177	37.030	19.136	14.457
Minpp1	68193046	multiple inositol polyphosphate histidine phosphatase 1	17330	2.506	2.656	2.123	0.466	2.330	0.065
Gpam	68193048	glycerol-3-phosphate acyltransferase, mitochondrial	14732	0.547	1.236	0.784	1.298	3.623	0.207
Arl8b	68193050	ADP-ribosylation factor-like 8B	67166	34.923	22.798	43.894	39.152	35.551	3.469
Ppm1b	68193051	protein phosphatase 1B, magnesium dependent, beta isoform	19043	7.541	14.539	28.714	4.308	11.408	2.439
Exosc4	68193052	exosome component 4	109075	11.912	8.092	9.454	6.232	8.736	2.097
Tceal1	68193054	transcription elongation factor A (SII)-like 1	237052	42.600	34.885	85.189	52.955	46.028	16.020
Fbxo9	68193058	f-box only protein 9	71538	22.346	25.221	40.854	21.481	21.033	4.025
Klhl20	68193059	kelch-like 20 (Drosophila)	226541	2.910	13.418	35.994	25.589	16.657	6.255
Col4a3bp	68193060	procollagen, type IV, alpha 3 (Goodpasture antigen) binding protein	68018	22.610	31.251	72.080	35.526	29.124	17.992
Casp8	68193061	caspase 8	12370	0.048	5.469	0.000	0.000	2.421	0.090
BC011487	68193062	cDNA sequence BC011487	232748	0.003	0.462	0.037	0.000	0.000	0.000
2610301G19Rik	68193063	RIKEN cDNA 2610301G19 gene	219158	4.218	6.603	3.975	0.711	8.207	0.425
Sharpin	68193064	SHANK-associated RH domain interacting protein	106025	5.757	5.772	19.218	14.471	11.429	1.708
Ciapin1	68193065	cytokine induced apoptosis inhibitor 1	109006	8.790	13.772	33.600	20.141	14.485	1.795
Pla2g4b	68193066	phospholipase A2, group IVB (cytosolic)	211429	2.233	1.937	0.528	0.137	1.571	0.160
Gltscr2	68193067	glioma tumor suppressor candidate region gene 2	68077	6.669	10.776	23.698	9.430	11.035	1.065
Adpgk	68193068	ADP-dependent glucokinase	72141	2.399	4.170	2.259	3.016	5.719	0.050
Zfp334	68193069	zinc finger protein 334	228876	0.578	3.111	0.367	0.294	1.984	0.000
Cbara1	68196906	calcium binding atopy-related autoantigen 1	216001	42.896	37.622	100.008	60.733	34.792	59.575
Chmp7	68196908	CHMP family, member 7	105513	15.553	15.242	52.476	17.577	17.964	2.805
Cend1	68196909	cell cycle exit and neuronal differentiation 1	57754	99.086	76.621	167.209	86.653	67.970	66.127
Zfp286	68196910	zinc finger protein 286	192651	0.073	0.311	0.468	0.105	1.186	0.000
Tcp11l2	68196911	t-complex 11 (mouse) like 2	216198	0.049	0.591	3.634	0.000	3.289	0.047
Samd11	68196912	sterile alpha motif domain containing 11	231004	0.000	0.068	0.000	0.000	0.072	0.000
Tubb3	68196914	tubulin, beta 3	22152	85.303	56.344	135.081	78.376	55.228	33.177
Zfp508	68196915	zinc finger protein 508	240442	6.722	4.067	10.974	7.797	9.378	0.846
Ipo11	68196916	importin 11	76582	6.093	0.626	5.995	1.488	6.680	0.028
Ogfod1	68196917	2-oxoglutarate and iron-dependent oxygenase domain containing 1	270086	40.738	37.860	82.777	38.700	24.110	8.896
Rab40c	68196918	Rab40c, member RAS oncogene family	224624	1.973	2.453	9.784	0.905	7.824	2.741
BC031353	68196919	cDNA sequence BC031353	235493	6.330	1.774	1.467	0.739	15.827	14.370
Kcne1l	68196920	potassium voltage-gated channel, Isk-related family, member 1-like	66240	0.340	0.126	0.172	0.000	0.000	0.000
Igsf9	68196921	immunoglobulin superfamily, member 9	93842	0.042	0.331	0.584	0.000	0.000	0.027
Actr1b	68196922	ARP1 actin-related protein 1 homolog B (yeast)	226977	98.368	82.765	139.909	79.092	58.874	41.980
Pomp	68196923	proteasome maturation protein	66537	18.515	19.087	66.860	27.963	13.607	3.655
H2-Ke2	68196924	H2-K region expressed gene 2	14976	12.570	10.863	29.029	18.559	13.800	1.167
Hipk2	68196925	homeodomain interacting protein kinase 2	15258	3.270	1.906	2.317	0.632	0.911	0.680
Cntnap4	68196926	contactin associated protein 4	170571	20.700	5.301	6.626	3.686	7.326	1.322
Mcam	68196927	melanoma cell adhesion molecule	84004	5.504	6.483	2.259	1.839	3.017	3.413
Herpud2	68196928	HERPUD family member 2	80517	0.163	0.078	0.935	0.000	0.557	0.114
Cstf2t	68196929	cleavage stimulation factor, 3' pre-RNA subunit 2, tau	83410	0.002	0.007	3.363	0.000	3.716	0.000
Atp6v0e	68196930	ATPase, H+ transporting, lysosomal V0 subunit E	11974	0.102	0.067	1.459	0.158	0.297	0.116
Plekhb1	68196931	pleckstrin homology domain containing, family B (evectins) member 1	27276	4.591	5.290	0.908	0.632	3.321	7.119
Tmem15	68196932	transmembrane protein 15	227697	0.000	0.048	0.000	0.000	0.046	0.000
0610009O03Rik	68196933	RIKEN cDNA 0610009O03 gene	68294	0.106	0.184	3.675	0.186	1.183	0.000
Hmgcll1	68196935	3-hydroxymethyl-3-methylglutaryl-Coenzyme A lyase-like 1	208982	0.000	0.015	0.000	0.000	0.000	0.000
Crlz1	68196936	charged amino acid rich leucine zipper 1	65961	3.718	4.508	13.923	1.160	5.335	0.092
Abhd6	68196937	abhydrolase domain containing 6	66082	9.920	7.675	26.496	2.332	13.417	0.030
Cript	68196938	cysteine-rich PDZ-binding protein	56724	5.118	1.866	6.314	12.444	4.349	0.077
Kbtbd2	68196939	kelch repeat and BTB (POZ) domain containing 2	210973	0.053	0.340	1.568	0.000	2.054	0.000
Loh12cr1	68196940	loss of heterozygosity, 12, chromosomal region 1 homolog (human)	67774	0.136	0.357	0.642	0.000	4.542	0.000
Vrk3	68196941	vaccinia related kinase 3	101568	0.000	9.120	0.000	0.000	0.593	0.000
3222402P14Rik	68196951	RIKEN cDNA 3222402P14 gene	235542	0.534	5.313	8.839	4.535	6.264	0.214
Ssx2ip	68196952	synovial sarcoma, X breakpoint 2 interacting protein	99167	8.126	24.650	97.655	46.006	21.776	3.783
Dnajc10	68196955	DnaJ (Hsp40) homolog, subfamily C, member 10	66861	0.509	3.778	53.665	2.494	12.978	0.505
Gipc1	68196959	GIPC PDZ domain containing family, member 1	67903	7.652	11.717	38.948	10.555	4.158	0.497
Banp	68196962	Btg3 associated nuclear protein	53325	0.127	3.884	19.447	4.523	6.003	0.266
Vtn	68196963	vitronectin	22370	9.097	5.921	10.940	6.591	5.598	6.521
Pola2	68196964	polymerase (DNA directed), alpha 2	18969	18.683	11.856	24.992	2.591	9.051	8.709
Pla2g7	68196965	phospholipase A2, group VII (platelet-activating factor acetylhydrolase, plasma)	27226	4.432	4.683	4.257	1.426	13.759	2.624
Sdcbp	68196966	syndecan binding protein	53378	30.135	38.255	78.693	44.675	28.992	13.455
Matr3	68196969	matrin 3	17184	93.114	66.343	155.817	75.193	48.006	55.062
Otud6b	68196970	OTU domain containing 6B	72201	20.771	24.477	38.376	22.449	22.762	2.379
Psmb4	68196974	proteasome (prosome, macropain) subunit, beta type 4	19172	33.142	35.145	109.181	66.936	43.819	14.036
Pfkp	68196975	phosphofructokinase, platelet	56421	53.057	56.729	149.767	95.902	66.696	43.432
Pcbp4	68196977	poly(rC) binding protein 4	59092	20.325	34.182	52.044	31.318	25.724	5.857
Ank3	68196979	ankyrin 3, epithelial	11735	54.174	75.308	147.370	72.859	56.183	75.910
Pacsin1	68196981	protein kinase C and casein kinase substrate in neurons 1	23969	78.831	81.761	154.545	64.391	64.666	35.650
Tgif	68203434	TG interacting factor	21815	0.681	4.296	14.133	0.661	3.143	1.048
Tbp	68203435	TATA box binding protein	21374	1.220	2.552	4.012	0.000	2.841	0.600
Kcnk1	68203436	potassium channel, subfamily K, member 1	16525	36.589	35.569	75.016	0.603	12.652	31.769
Gosr2	68203438	golgi SNAP receptor complex member 2	56494	3.526	11.533	11.512	1.179	12.102	4.400
Hmx2	68203440	H6 homeo box 2	15372	86.434	82.620	170.616	84.974	64.662	50.815
Slc27a1	68203441	solute carrier family 27 (fatty acid transporter), member 1	26457	46.380	33.607	65.493	36.130	35.318	14.421
Slc39a4	68203442	solute carrier family 39 (zinc transporter), member 4	72027	0.160	0.387	0.141	0.052	1.576	0.111
Usmg5	68203444	upregulated during skeletal muscle growth 5	66477	39.530	20.799	59.655	54.711	27.741	10.640
Gtf2f1	68203445	general transcription factor IIF, polypeptide 1	98053	44.745	34.843	110.640	61.445	38.671	21.888
Uqcr	68203447	ubiquinol-cytochrome c reductase (6.4kD) subunit	66594	63.690	52.395	133.833	75.089	53.379	38.283
Rin1	68203449	Ras and Rab interactor 1	225870	12.372	22.981	67.519	38.944	39.435	35.678
Tfam	68203450	transcription factor A, mitochondrial	21780	15.504	23.158	28.485	18.285	19.060	4.543
BC005624	68203452	cDNA sequence BC005624	227707	61.024	52.008	136.182	64.471	54.567	34.635
Adipor1	68203455	adiponectin receptor 1	72674	2.136	4.681	18.100	1.587	8.614	1.693
Tnnt3	68203456	troponin T3, skeletal, fast	21957	63.693	55.574	109.243	53.650	47.519	39.706
Gnb1	68203457	guanine nucleotide binding protein, beta 1	14688	37.213	29.659	95.639	42.671	38.325	10.465
Slc27a5	68203458	solute carrier family 27 (fatty acid transporter), member 5	26459	5.284	7.887	27.103	10.350	6.152	1.617
Ube4a	68203459	ubiquitination factor E4A, UFD2 homolog (S. cerevisiae)	140630	22.610	7.467	12.776	13.445	13.193	2.007
Zfp46	68203460	zinc finger protein 46	22704	2.776	6.487	38.123	8.451	8.528	2.696
Ddo	68203462	D-aspartate oxidase	70503	0.006	0.966	1.638	0.001	0.016	0.035
Asgr2	68203464	asialoglycoprotein receptor 2	11890	0.048	0.963	0.000	0.000	0.009	0.088
Clec4f	68203465	C-type lectin domain family 4, member f	51811	15.436	16.801	17.721	7.795	13.667	6.596
Slc16a1	68203467	solute carrier family 16 (monocarboxylic acid transporters), member 1	20501	10.577	12.786	9.550	8.460	25.880	8.328
Pbx2	68203470	pre B-cell leukemia transcription factor 2	18515	74.161	51.559	129.321	77.910	41.607	55.790
Tcea1	68203475	transcription elongation factor A (SII) 1	21399	0.210	0.103	0.556	0.000	1.093	0.000
Sfpi1	68203476	SFFV proviral integration 1	20375	0.000	14.171	0.000	0.000	0.000	0.000
Gna15	68203478	guanine nucleotide binding protein, alpha 15	14676	0.353	0.159	0.000	0.000	0.000	0.000
Sorcs1	68203479	VPS10 domain receptor protein SORCS 1	58178	0.250	4.060	5.326	0.975	0.025	0.086
Las1l	68203481	LAS1-like (S. cerevisiae)	76130	0.000	8.421	0.000	0.000	0.000	0.225
Dctn5	68203483	dynactin 5	59288	37.653	42.325	108.221	59.382	46.841	38.163
Wdr5	68203484	WD repeat domain 5	140858	4.569	16.514	53.200	45.546	24.271	6.055
Acadvl	68203485	acyl-Coenzyme A dehydrogenase, very long chain	11370	44.087	29.861	87.959	34.361	38.785	15.848
Flcn	68203487	folliculin	216805	12.831	41.208	92.086	59.332	40.307	39.608
Oit1	68203488	oncoprotein induced transcript 1	18300	31.794	50.571	100.186	79.641	43.808	44.092
Cul2	68203492	cullin 2	71745	20.936	32.449	86.729	66.375	40.837	36.073
Epb4.1l1	68203494	erythrocyte protein band 4.1-like 1	13821	80.420	64.659	120.664	50.996	49.863	51.968
Kbtbd4	68203495	kelch repeat and BTB (POZ) domain containing 4	67136	0.606	1.925	10.271	0.112	3.359	0.110
0610010K06Rik	68203496	RIKEN cDNA 0610010K06 gene	71678	29.415	24.699	59.096	33.370	40.227	11.117
Oplah	68203497	5-oxoprolinase (ATP-hydrolysing)	75475	0.000	0.346	0.000	0.000	0.135	0.098
Zfp467	68203498	zinc finger protein 467	68910	0.000	0.148	0.185	0.000	0.000	0.000
Lgtn	68203502	ligatin	16865	0.000	1.944	7.838	10.631	7.616	0.160
Parp11	68203503	poly (ADP-ribose) polymerase family, member 11	101187	0.000	10.813	0.000	0.000	0.000	0.000
Klhl25	68203504	kelch-like 25 (Drosophila)	207952	0.000	0.070	0.000	0.077	0.136	0.000
Dynlrb1	68203506	dynein light chain roadblock-type 1	67068	61.260	44.196	67.415	65.051	46.764	16.584
Dctn6	68203507	dynactin 6	22428	15.462	15.271	32.440	15.914	11.994	2.612
Vcam1	68203508	vascular cell adhesion molecule 1	22329	0.002	0.143	0.189	0.000	0.162	0.120
Map4k1	68203509	mitogen activated protein kinase kinase kinase kinase 1	26411	0.029	0.484	0.000	0.000	0.440	0.000
Mcl1	68203510	myeloid cell leukemia sequence 1	17210	7.360	6.582	22.062	4.846	12.217	0.169
Prmt7	68203511	protein arginine N-methyltransferase 7	214572	0.224	0.511	1.469	0.000	3.885	0.242
Asns	68269034	asparagine synthetase	27053	27.859	28.661	36.065	29.055	9.533	17.303
Tubg1	68269035	tubulin, gamma 1	103733	12.130	14.303	35.009	18.968	19.867	3.002
Pls3	68269036	plastin 3 (T-isoform)	102866	39.601	11.245	18.125	17.372	32.982	6.001
Scd1	68269037	stearoyl-Coenzyme A desaturase 1	20249	2.326	2.331	2.176	0.538	7.175	1.947
2210010A19Rik	68269038	RIKEN cDNA 2210010A19 gene	94184	21.039	23.514	26.754	9.807	11.766	4.149
Dag1	68269039	dystroglycan 1	13138	10.818	11.150	45.444	5.210	16.598	6.316
Yme1l1	68269042	YME1-like 1 (S. cerevisiae)	27377	29.749	19.942	62.066	33.647	34.649	9.047
Prrc1	68269048	proline-rich coiled-coil 1	73137	2.868	2.569	0.242	17.335	17.120	0.161
Dnajb1	68269050	DnaJ (Hsp40) homolog, subfamily B, member 1	81489	30.387	30.176	75.041	44.572	30.063	11.012
Mphosph6	68269052	M phase phosphoprotein 6	68533	1.561	19.271	55.034	21.077	21.426	15.833
Hsd17b4	68269055	hydroxysteroid (17-beta) dehydrogenase 4	15488	0.318	15.556	39.138	2.196	9.645	4.433
Zfpl1	68269056	zinc finger like protein 1	81909	4.298	11.049	22.802	7.938	12.018	2.691
Pltp	68269057	phospholipid transfer protein	18830	10.203	17.015	46.516	19.468	17.231	10.713
Spsb2	68269058	splA/ryanodine receptor domain and SOCS box containing 2	14794	0.088	0.432	0.039	0.000	0.111	0.001
Hprt1	68269059	hypoxanthine guanine phosphoribosyl transferase 1	15452	56.986	43.694	82.073	63.903	41.471	26.966
Ppif	68269060	peptidylprolyl isomerase F (cyclophilin F)	105675	9.618	8.071	13.666	9.872	9.723	2.891
Ctps2	68269061	cytidine 5'-triphosphate synthase 2	55936	38.569	29.033	57.071	19.836	23.200	7.281
2810410M20Rik	68269062	RIKEN cDNA 2810410M20 gene	66310	29.998	19.893	40.501	21.552	20.133	7.324
Mid1ip1	68269063	Mid1 interacting protein 1 (gastrulation specific G12-like (zebrafish))	68041	18.561	14.357	19.029	13.236	13.447	5.551
2010311D03Rik	68269064	RIKEN cDNA 2010311D03 gene	109129	29.646	26.640	62.341	23.026	19.211	13.213
Rai12	68269065	retinoic acid induced 12	54351	33.323	24.522	53.178	24.626	21.499	12.015
Phf10	68269066	PHD finger protein 10	72057	73.109	70.193	126.065	71.991	70.986	53.178
Psph	68269067	phosphoserine phosphatase	100678	48.606	38.210	60.544	48.888	39.056	22.407
6330407G11Rik	68269068	RIKEN cDNA 6330407G11 gene	68050	16.943	14.656	41.818	23.445	17.964	1.790
Zfp281	68269069	zinc finger protein 281	226442	23.163	31.930	47.398	25.141	22.719	12.667
Nmd3	68269070	NMD3 homolog (S. cerevisiae)	97112	25.758	27.750	38.687	23.273	23.623	4.808
Fkbp1a	68269071	FK506 binding protein 1a	14225	75.568	65.665	141.584	84.946	67.152	66.584
Wdr45l	68269265	Wdr45 like	66840	1.191	7.656	32.476	12.373	10.685	2.745
Aldh3a2	68269266	aldehyde dehydrogenase family 3, subfamily A2	11671	8.457	24.845	39.327	30.939	26.097	5.755
Pdzrn3	68269267	PDZ domain containing RING finger 3	55983	2.274	8.886	59.505	2.831	0.328	0.000
Pkm2	68269268	pyruvate kinase, muscle	18746	41.537	66.519	154.142	97.999	63.119	76.253
Gck	68269269	glucokinase	103988	4.003	2.276	22.322	2.383	2.445	0.066
Snx12	68269270	sorting nexin 12	55988	23.104	24.155	51.363	33.686	30.560	5.649
Arfgap3	68269273	ADP-ribosylation factor GTPase activating protein 3	66251	27.086	41.007	50.721	29.699	15.746	9.264
Sbds	68269276	Shwachman-Bodian-Diamond syndrome homolog (human)	66711	71.563	54.345	65.093	64.374	57.465	31.058
Nt5c	68269279	5',3'-nucleotidase, cytosolic	50773	0.151	0.035	0.073	0.000	0.635	3.185
Rnaseh2c	68269280	ribonuclease H2, subunit C	68209	0.001	0.188	0.000	0.000	0.054	0.000
Snx2	68269283	sorting nexin 2	67804	1.791	6.415	17.353	4.560	14.790	0.269
Pycard	68269285	PYD and CARD domain containing	66824	0.000	0.090	0.000	0.000	0.007	0.000
Dennd2d	68269286	DENN/MADD domain containing 2D	72121	0.000	0.012	0.000	0.000	0.000	0.000
Ctsh	68269287	cathepsin H	13036	0.000	0.115	0.000	0.000	0.000	0.000
Psmd6	68269288	proteasome (prosome, macropain) 26S subunit, non-ATPase, 6	66413	24.533	12.788	67.038	19.384	29.651	6.899
Txndc12	68269289	thioredoxin domain containing 12 (endoplasmic reticulum)	66073	0.000	0.515	2.649	0.135	0.396	0.106
Zc3h11a	68269291	zinc finger CCCH type containing 11A	70579	25.991	30.397	91.310	35.889	34.717	25.690
Enpp3	68269292	ectonucleotide pyrophosphatase/phosphodiesterase 3	209558	0.000	0.428	0.000	0.083	0.000	0.000
Tagln2	68269294	transgelin 2	21346	0.000	0.552	0.111	0.000	0.000	0.000
Ube2l6	68269295	ubiquitin-conjugating enzyme E2L 6	56791	0.002	0.429	0.000	0.000	0.211	0.000
BC006965	68269296	cDNA sequence BC006965	217294	0.000	12.961	0.102	0.049	0.000	0.000
Mad2l1bp	68269297	MAD2L1 binding protein	66591	0.117	2.701	0.000	0.003	0.000	0.000
Smpdl3b	68269298	sphingomyelin phosphodiesterase, acid-like 3B	100340	0.000	0.150	0.266	0.000	0.356	0.034
Spint1	68269299	serine protease inhibitor, Kunitz type 1	20732	0.130	5.449	0.000	0.222	0.095	0.336
D230025D16Rik	68269300	RIKEN cDNA D230025D16 gene	234678	0.049	0.718	0.431	1.580	2.225	0.512
Sdhc	68269302	succinate dehydrogenase complex, subunit C, integral membrane protein	66052	0.416	8.391	41.729	13.314	14.407	16.227
H2afy	68269502	H2A histone family, member Y	26914	16.782	5.486	36.550	17.903	23.759	6.903
Gsk3b	68269508	glycogen synthase kinase 3 beta	56637	50.251	34.667	76.324	47.771	40.105	37.327
Timm17b	68269514	translocase of inner mitochondrial membrane 17b	21855	4.753	8.141	20.214	3.684	9.539	0.733
4931406C07Rik	68269520	RIKEN cDNA 4931406C07 gene	70984	20.201	20.261	48.745	28.413	22.483	17.440
Cd81	68269526	CD 81 antigen	12520	25.264	25.825	69.801	28.257	30.315	19.937
Mrpl36	68269532	mitochondrial ribosomal protein L36	94066	2.344	7.901	7.879	5.227	3.479	0.208
Serpinb11	68269538	serine (or cysteine) peptidase inhibitor, clade B (ovalbumin), member 11	66957	0.000	1.269	0.066	0.124	1.233	0.226
Ppap2c	68269550	phosphatidic acid phosphatase type 2c	50784	0.000	0.618	0.000	0.000	0.003	0.037
Rab17	68269556	RAB17, member RAS oncogene family	19329	0.000	0.859	0.009	0.000	0.061	0.000
Cenpm	68269562	centromere protein M	66570	0.000	0.295	0.000	0.000	0.060	0.037
Psma5	68269568	proteasome (prosome, macropain) subunit, alpha type 5	26442	40.770	34.132	90.903	52.684	36.136	14.747
BC020489	68269574	cDNA sequence BC020489	223672	0.074	0.452	0.144	0.000	0.417	0.000
1810043G02Rik	68269580	RIKEN cDNA 1810043G02 gene	67884	6.756	8.430	25.183	12.793	16.713	2.588
Ltb4dh	68269592	leukotriene B4 12-hydroxydehydrogenase	67103	0.788	1.745	8.999	2.260	2.166	0.092
Rps3	68269604	ribosomal protein S3	27050	26.745	42.449	69.577	30.484	42.408	21.908
Farp2	68269628	FERM, RhoGEF and pleckstrin domain protein 2	227377	0.000	0.069	0.000	0.000	0.599	0.038
Zfand6	68269634	zinc finger, AN1-type domain 6	65098	0.000	2.750	8.612	0.578	5.579	0.687
Etfdh	68269652	electron transferring flavoprotein, dehydrogenase	66841	18.145	6.055	19.880	13.030	9.822	1.984
Fxc1	68269658	fractured callus expressed transcript 1	14356	1.451	0.865	0.241	0.000	1.478	0.554
Cope	68269664	coatomer protein complex, subunit epsilon	59042	44.164	25.210	77.148	36.196	20.887	10.676
Lat2	68269670	linker for activation of T cells family, member 2	56743	0.242	2.198	10.320	0.675	2.171	0.405
Pqbp1	68269676	polyglutamine binding protein 1	54633	31.103	18.340	23.688	16.544	7.577	4.031
Agpat1	68269682	1-acylglycerol-3-phosphate O-acyltransferase 1 (lysophosphatidic acid acyltransferase, alpha)	55979	3.372	7.963	20.498	18.061	14.668	6.412
Npepps	68269688	aminopeptidase puromycin sensitive	19155	10.388	15.110	37.934	21.327	19.623	9.777
Polr3f	68269694	polymerase (RNA) III (DNA directed) polypeptide F	70408	0.000	0.284	0.099	0.000	0.105	0.021
Med6	68269700	mediator of RNA polymerase II transcription, subunit 6 homolog (yeast)	69792	0.000	1.456	6.453	0.623	3.585	0.277
1110014J01Rik	68269706	RIKEN cDNA 1110014J01 gene	74778	27.421	14.502	27.266	14.714	9.896	2.505
Grhpr	68269712	glyoxylate reductase/hydroxypyruvate reductase	76238	0.951	6.853	0.000	0.000	1.586	0.073
Mrpl18	68269748	mitochondrial ribosomal protein L18	67681	8.948	5.837	8.715	1.616	7.869	0.401
Scamp4	68269749	secretory carrier membrane protein 4	56214	0.303	14.369	0.475	0.000	4.667	0.000
Islr	68300827	immunoglobulin superfamily containing leucine-rich repeat	26968	1.108	0.291	15.246	0.158	0.533	0.054
Ythdf2	68300851	YTH domain family 2	213541	0.255	0.037	7.405	0.213	1.829	0.000
Tap2	68300878	transporter 2, ATP-binding cassette, sub-family B (MDR/TAP)	21355	0.007	0.017	0.000	0.000	0.061	0.000
Tax1bp1	68300890	Tax1 (human T-cell leukemia virus type I) binding protein 1	52440	52.674	36.960	116.423	74.061	48.638	38.412
Pabpc4	68300896	poly A binding protein, cytoplasmic 4	230721	0.000	0.013	1.621	0.236	0.267	0.000
Tegt	68300908	testis enhanced gene transcript	110213	11.393	16.111	93.566	55.185	28.405	30.670
H2-T23	68300920	histocompatibility 2, T region locus 23	15040	0.576	0.185	0.198	0.181	0.047	0.001
Bet1	68300932	blocked early in transport 1 homolog (S. cerevisiae)	12068	0.395	0.020	0.000	0.172	0.126	0.070
Lsm2	68301114	LSM2 homolog, U6 small nuclear RNA associated (S. cerevisiae)	27756	0.840	0.432	10.486	0.297	0.705	0.167
Ptx3	68301162	pentraxin related gene	19288	0.000	0.067	0.000	0.000	0.091	0.311
Ap3s1	68301270	adaptor-related protein complex 3, sigma 1 subunit	11777	20.298	10.067	85.025	44.775	19.419	11.268
Hsd3b5	68301317	hydroxy-delta-5-steroid dehydrogenase, 3 beta- and steroid delta-isomerase 5	15496	0.000	0.070	0.000	0.000	0.000	0.000
Smpd2	68301323	sphingomyelin phosphodiesterase 2, neutral	20598	0.134	0.140	1.134	0.004	0.546	0.000
Mapkap1	68301329	mitogen-activated protein kinase associated protein 1	227743	0.573	0.345	17.826	0.005	1.335	0.053
Chad	68301335	chondroadherin	12643	0.084	0.102	6.049	0.184	0.469	0.251
Fbp2	68301347	fructose bisphosphatase 2	14120	1.075	0.193	0.435	0.545	1.474	0.004
Mrps12	68301365	mitochondrial ribosomal protein S12	24030	22.665	6.108	50.262	32.222	17.490	3.289
Comt	68301371	catechol-O-methyltransferase	12846	12.374	15.307	74.499	28.825	30.298	23.771
Cyp26a1	68301425	cytochrome P450, family 26, subfamily a, polypeptide 1	13082	0.385	0.143	12.425	1.632	1.130	0.257
Cbr1	68301431	carbonyl reductase 1	12408	36.716	19.453	89.084	48.809	33.384	18.519
Insl5	68301437	insulin-like 5	23919	0.181	0.158	0.378	2.193	2.007	0.068
Cox7a2	68301443	cytochrome c oxidase, subunit VIIa 2	12866	32.682	38.048	145.030	95.517	50.660	34.760
Nck2	68301634	non-catalytic region of tyrosine kinase adaptor protein 2	17974	0.226	7.096	39.977	15.258	13.983	3.160
Entpd1	68301640	ectonucleoside triphosphate diphosphohydrolase 1	12495	1.167	1.577	8.252	3.150	3.959	4.757
D13Wsu177e	68301646	DNA segment, Chr 13, Wayne State University 177, expressed	28126	0.973	2.529	20.373	10.499	10.601	1.073
Gps2	68301658	G protein pathway suppressor 2	56310	28.471	33.216	86.382	45.681	35.785	29.254
Tmem38b	68301664	transmembrane protein 38B	52076	1.802	0.449	13.152	0.491	5.782	0.040
Ssr3	68301670	signal sequence receptor, gamma	67437	23.367	24.704	70.966	35.904	37.710	35.161
Trib3	68301688	tribbles homolog 3 (Drosophila)	228775	0.000	0.108	3.679	0.000	0.250	0.119
Usp21	68301736	ubiquitin specific peptidase 21	30941	3.147	3.196	24.860	7.054	6.376	2.366
Ifi202b	68301742	interferon activated gene 202B	26388	1.575	0.276	0.127	0.000	0.000	0.000
Crsp9	68301766	cofactor required for Sp1 transcriptional activation, subunit 9	66213	0.630	0.148	0.241	0.000	2.199	0.046
Ankmy2	68301790	ankyrin repeat and MYND domain containing 2	217473	5.484	1.066	29.235	9.001	11.291	1.367
Cog2	68301796	component of oligomeric golgi complex 2	76332	1.837	22.443	68.281	28.895	22.635	19.276
2010002N04Rik	68301808	RIKEN cDNA 2010002N04 gene	106878	3.463	0.803	13.418	1.945	3.651	0.032
Set	68301831	SET translocation	56086	47.159	34.221	108.782	65.340	45.374	35.904
Mx1	68301837	myxovirus (influenza virus) resistance 1	17857	0.212	0.532	7.886	1.863	2.760	0.146
Rps13	68301867	ribosomal protein S13	68052	2.758	1.231	42.811	2.298	3.212	0.092
C4bp	68301885	complement component 4 binding protein	12269	0.042	0.116	6.499	0.283	0.665	0.036
Carhsp1	68301927	calcium regulated heat stable protein 1	52502	5.981	3.211	12.263	2.993	2.333	8.331
Hnrpd	68301939	heterogeneous nuclear ribonucleoprotein D	11991	69.108	39.745	138.327	63.649	52.183	31.996
Slamf7	68301945	SLAM family member 7	75345	3.572	0.546	21.680	1.556	4.524	0.291
Parvg	68301957	parvin, gamma	64099	0.142	0.525	15.922	4.605	2.167	0.506
Gstt1	68302005	glutathione S-transferase, theta 1	14871	0.021	0.126	0.934	0.000	0.102	0.000
Retsat	68302011	retinol saturase (all trans retinol 13,14 reductase)	67442	2.017	0.110	10.124	0.170	3.841	0.002
Slc17a2	68302017	solute carrier family 17 (sodium phosphate), member 2	218103	0.674	0.155	0.193	0.000	0.000	0.113
BC011248	68302035	cDNA sequence BC011248	224823	5.163	1.012	25.215	4.910	5.508	0.991
Txnip	68302041	thioredoxin interacting protein	56338	0.800	0.591	6.422	0.265	1.304	0.754
Fbp1	68302166	fructose bisphosphatase 1	14121	0.126	0.306	2.959	0.970	0.629	0.039
Ftsj1	68302172	Ftsj homolog 1 (E. coli)	54632	14.308	7.370	56.754	23.352	15.435	5.997
Crp	68302221	C-reactive protein, pentraxin-related	12944	1.903	1.489	40.491	1.405	6.063	1.248
Tmlhe	68302227	trimethyllysine hydroxylase, epsilon	192289	21.638	10.242	57.098	19.442	19.443	6.023
Hrg	68302233	histidine-rich glycoprotein	94175	34.898	34.639	89.789	42.317	42.081	31.087
F2	68302245	coagulation factor II	14061	9.638	1.545	21.267	2.928	4.064	0.388
C6	68302257	complement component 6	12274	1.155	1.344	12.223	2.862	1.685	0.990
H2-Q10	68302281	histocompatibility 2, Q region locus 10	15007	22.239	12.359	11.278	18.092	12.253	10.404
Cyp1a2	68302293	cytochrome P450, family 1, subfamily a, polypeptide 2	13077	10.338	10.823	48.367	13.669	7.336	9.940
Elovl3	68302305	elongation of very long chain fatty acids (FEN1/Elo2, SUR4/Elo3, yeast)-like 3	12686	1.027	0.224	4.341	0.459	0.792	0.114
Rassf7	68302317	Ras association (RalGDS/AF-6) domain family 7	66985	7.485	8.708	29.966	10.804	9.519	6.423
Nudc	68302329	nuclear distribution gene C homolog (Aspergillus)	18221	17.182	33.523	114.865	66.217	36.452	48.030
Serpinb1a	68302350	serine (or cysteine) peptidase inhibitor, clade B, member 1a	66222	6.783	3.342	1.541	0.719	1.984	5.304
Ela1	68302362	elastase 1, pancreatic	109901	0.517	0.218	22.019	0.175	0.826	0.084
Spfh1	68302368	SPFH domain family, member 1	226144	9.340	12.801	58.782	21.278	17.083	30.276
Riok2	68302380	RIO kinase 2 (yeast)	67045	0.088	4.254	38.428	10.302	11.407	5.229
Htra1	68321650	HtrA serine peptidase 1	56213	19.623	19.081	19.293	22.092	28.423	20.186
Vps28	68321662	vacuolar protein sorting 28 (yeast)	66914	19.598	20.252	92.876	47.510	30.287	15.880
Pah	68321674	phenylalanine hydroxylase	18478	0.103	1.138	0.504	0.154	0.107	1.749
Slc6a20	68321802	solute carrier family 6 (neurotransmitter transporter), member 20	22599	1.544	1.636	3.234	1.006	2.818	1.853
Aldh16a1	68321880	aldehyde dehydrogenase 16 family, member A1	69748	0.512	0.183	6.030	0.887	1.484	0.000
Pdzk1	68321898	PDZ domain containing 1	59020	0.060	0.109	6.282	0.146	0.959	0.001
Cbs	68341286	cystathionine beta-synthase	12411	9.912	6.562	31.898	8.853	9.092	7.727
BC013481	68341292	cDNA sequence BC013481	245945	0.130	0.243	1.259	0.876	1.694	0.030
Apoa4	68341298	apolipoprotein A-IV	11808	7.146	4.400	16.131	10.531	8.694	2.614
Ush1c	68341340	Usher syndrome 1C homolog (human)	72088	26.649	7.699	39.093	24.886	9.953	3.888
Pipox	68341346	pipecolic acid oxidase	19193	11.877	2.803	23.867	10.647	6.064	6.877
0610011I04Rik	68341358	RIKEN cDNA 0610011I04 gene	66058	0.698	0.323	2.087	2.565	6.806	1.079
2310056P07Rik	68341376	RIKEN cDNA 2310056P07 gene	70186	19.544	11.139	45.147	36.795	34.972	12.768
Ubiad1	68341388	UbiA prenyltransferase domain containing 1	71707	16.503	9.838	28.382	9.821	10.164	1.647
Miox	68341394	myo-inositol oxygenase	56727	0.099	0.912	11.517	2.599	1.725	0.225
Pecr	68341406	peroxisomal trans-2-enoyl-CoA reductase	111175	5.787	9.419	21.740	33.151	18.201	13.028
D10Jhu81e	68341412	DNA segment, Chr 10, Johns Hopkins University 81 expressed	28295	25.063	26.759	66.231	63.464	43.152	26.660
Adcy4	68341418	adenylate cyclase 4	104110	2.586	1.764	18.502	1.130	3.223	4.208
Cbr2	68341424	carbonyl reductase 2	12409	0.105	0.228	3.521	1.041	0.319	0.440
Sectm1b	68341436	secreted and transmembrane 1B	58210	25.160	9.457	42.347	16.488	10.066	12.282
Mep1a	68341448	meprin 1 alpha	17287	2.675	2.850	42.560	13.343	7.012	1.580
Ybx1	68341460	Y box protein 1	22608	4.884	3.876	40.045	12.601	10.609	7.067
Adh1	68341519	alcohol dehydrogenase 1 (class I)	11522	0.395	0.304	3.802	0.580	6.442	0.094
A530089I17Rik	68341525	RIKEN cDNA A530089I17 gene	103199	16.288	3.038	15.603	24.674	19.023	2.280
Cyp2e1	68341531	cytochrome P450, family 2, subfamily e, polypeptide 1	13106	0.151	0.669	5.857	2.217	1.568	0.620
4930583H14Rik	68341543	RIKEN cDNA 4930583H14 gene	67749	11.411	7.012	20.328	12.864	6.344	3.769
Pdc	68341549	phosducin	20028	0.000	8.432	18.935	4.393	4.134	4.221
Guca1b	68341555	guanylate cyclase activator 1B	107477	83.148	49.501	88.522	61.499	37.525	44.226
BC016579	68341561	cDNA sequence, BC016579	212998	0.000	0.011	0.000	0.000	0.025	0.000
1810011O10Rik	68341573	RIKEN cDNA 1810011O10 gene	69068	1.237	1.051	15.807	4.851	4.364	0.548
Mbtd1	68341585	mbt domain containing 1	103537	7.740	7.168	43.299	31.279	15.934	11.469
Mrpl20	68341603	mitochondrial ribosomal protein L20	66448	28.788	8.275	47.529	36.567	24.227	3.679
2210412D01Rik	68341609	RIKEN cDNA 2210412D01 gene	70178	0.544	0.756	12.896	5.829	17.143	0.802
Oas1g	68341615	2'-5' oligoadenylate synthetase 1G	23960	0.163	0.180	12.234	0.409	1.548	0.214
Galk1	68341627	galactokinase 1	14635	8.105	1.476	15.865	5.293	3.836	0.801
BC016548	68341633	cDNA sequence BC016548	211039	4.884	1.200	15.313	5.201	4.108	0.913
Mrps31	68341639	mitochondrial ribosomal protein S31	57312	25.338	16.134	66.580	25.543	26.023	15.075
Rcor3	68341758	REST corepressor 3	214742	5.341	2.524	19.201	9.083	16.481	1.097
Mrpl45	68341782	mitochondrial ribosomal protein L45	67036	30.055	16.710	53.513	38.475	15.325	12.363
Rars	68341788	arginyl-tRNA synthetase	104458	36.679	30.853	79.282	58.564	41.915	23.951
Cxcl16	68341794	chemokine (C-X-C motif) ligand 16	66102	8.780	5.299	40.005	16.585	9.877	2.571
1110007F12Rik	68341800	RIKEN cDNA 1110007F12 gene	68487	1.498	0.460	8.329	2.863	2.885	0.370
Mobkl2b	68341812	MOB1, Mps One Binder kinase activator-like 2B (yeast)	214944	0.324	0.171	0.197	0.000	0.298	0.122
Nit2	68341818	nitrilase family, member 2	52633	5.832	1.583	27.472	18.070	10.766	4.500
Tmem53	68341824	transmembrane protein 53	68777	0.011	0.060	0.709	0.000	0.398	0.269
5830433M19Rik	68341830	RIKEN cDNA 5830433M19 gene	67770	0.417	1.505	20.566	12.534	14.769	2.334
Rab24	68341842	RAB24, member RAS oncogene family	19336	23.195	25.722	101.336	69.178	43.678	34.461
4930453N24Rik	68341848	RIKEN cDNA 4930453N24 gene	67609	13.368	4.389	24.834	11.660	13.767	1.934
C330027G06Rik	68341854	RIKEN cDNA C330027G06 gene	68280	3.106	3.577	22.597	2.134	8.488	0.942
Pfkl	68341860	phosphofructokinase, liver, B-type	18641	81.788	61.916	165.397	87.837	71.074	42.939
Rnf2	68341878	ring finger protein 2	19821	3.750	9.858	46.552	23.042	15.248	7.348
Tmprss11d	68341896	transmembrane protease, serine 11d	231382	0.234	0.318	3.695	0.234	1.733	0.169
Zdhhc20	68341902	zinc finger, DHHC domain containing 20	75965	8.200	7.961	35.841	21.822	20.263	6.446
Wdr74	68341943	WD repeat domain 74	107071	12.703	7.947	40.482	16.005	14.603	3.473
Krt23	68341955	keratin 23	94179	20.350	19.707	57.240	27.419	16.205	8.731
Apoc3	68341985	apolipoprotein C-III	11814	31.016	20.726	84.749	32.246	25.707	17.285
D730039F16Rik	68341997	RIKEN cDNA D730039F16 gene	77996	12.838	13.178	48.329	21.921	22.095	11.870
1110004E09Rik	68342003	RIKEN cDNA 1110004E09 gene	68001	78.800	53.645	116.493	56.770	40.066	42.984
Txndc4	68342015	thioredoxin domain containing 4 (endoplasmic reticulum)	76299	21.889	19.547	55.362	15.063	19.195	12.269
Slc25a35	68342021	solute carrier family 25, member 35	71998	3.253	6.514	32.024	10.914	7.386	3.334
Hook2	68342033	hook homolog 2 (Drosophila)	170833	68.098	47.623	131.211	37.179	30.427	35.635
Sycn	68342069	syncollin	68416	0.459	1.061	6.082	0.336	1.221	0.172
Dap3	68342075	death associated protein 3	65111	46.058	31.918	108.966	48.715	41.557	23.823
Rbpms2	68342081	RNA binding protein with multiple splicing 2	71973	1.344	1.339	10.755	6.974	6.443	0.744
Slamf9	68342123	SLAM family member 9	98365	0.441	0.279	1.103	0.258	0.895	0.000
2310057J18Rik	68342129	RIKEN cDNA 2310057J18 gene	67719	1.227	0.075	2.248	2.254	0.306	0.025
4930438O03Rik	68342135	RIKEN cDNA 4930438O03 gene	74890	0.342	0.511	9.077	1.656	2.296	0.262
Bcl2l11	68342141	BCL2-like 11 (apoptosis facilitator)	12125	18.922	12.139	19.876	10.533	9.755	3.504
0610009D07Rik	68342153	RIKEN cDNA 0610009D07 gene	66055	3.479	7.554	18.215	9.799	7.981	3.501
Cdc42ep1	68342384	CDC42 effector protein (Rho GTPase binding) 1	104445	7.427	7.756	34.077	8.611	7.865	7.649
Acads	68342390	acyl-Coenzyme A dehydrogenase, short chain	11409	3.844	4.980	47.417	12.119	8.544	4.091
Evi2b	68410189	ecotropic viral integration site 2b	216984	8.296	5.962	40.534	11.477	9.292	3.852
Tipin	68410195	timeless interacting protein	66131	9.236	7.915	21.337	9.963	8.922	2.509
Sft2d2	68410201	SFT2 domain containing 2	108735	0.455	0.766	14.730	0.428	1.675	0.513
Tmem143	68410219	transmembrane protein 143	70209	3.827	6.750	43.120	9.396	12.677	6.974
H2-Aa	68410237	histocompatibility 2, class II antigen A, alpha	14960	1.762	0.994	5.089	2.170	2.435	1.206
Exosc2	68410243	exosome component 2	227715	22.219	25.254	52.122	27.587	25.070	20.559
Med31	68410249	mediator of RNA polymerase II transcription, subunit 31 homolog (yeast)	67279	1.073	1.360	22.866	5.266	2.688	1.117
BC019731	68410267	cDNA sequence BC019731	231832	0.403	2.458	3.415	2.172	2.471	0.876
Heatr1	68410273	HEAT repeat containing 1	217995	19.443	12.616	59.521	28.193	18.760	9.617
Fgd2	68410279	FYVE, RhoGEF and PH domain containing 2	26382	41.375	49.336	142.451	46.590	44.480	44.672
Endod1	68410285	endonuclease domain containing 1	71946	14.345	13.641	16.623	16.424	20.343	6.383
Gclc	68410303	glutamate-cysteine ligase, catalytic subunit	14629	31.787	13.472	61.452	25.645	27.078	17.259
Rcc1	68410315	regulator of chromosome condensation 1	100088	0.000	1.086	6.311	3.663	2.782	0.375
Bambi	68410333	BMP and activin membrane-bound inhibitor, homolog (Xenopus laevis)	68010	0.117	0.079	14.627	0.000	0.692	0.037
Sfxn2	68410339	sideroflexin 2	94279	1.466	1.591	19.181	15.112	5.147	3.368
5730437N04Rik	68410345	RIKEN cDNA 5730437N04 gene	70544	44.432	36.867	134.706	56.637	41.922	43.969
Pglyrp2	68410357	peptidoglycan recognition protein 2	57757	0.199	0.578	6.033	0.255	1.660	0.299
1100001H23Rik	68410387	RIKEN cDNA 1100001H23 gene	66857	2.886	3.282	31.433	7.036	6.094	1.631
Bbox1	68410393	butyrobetaine (gamma), 2-oxoglutarate dioxygenase 1 (gamma-butyrobetaine hydroxylase)	170442	2.732	1.560	19.237	5.357	0.620	1.092
Hgfac	68410411	hepatocyte growth factor activator	54426	0.303	2.797	23.715	4.097	6.305	3.395
Uox	68410422	urate oxidase	22262	3.385	0.666	21.467	4.823	2.805	0.380
Mrps18b	68410428	mitochondrial ribosomal protein S18B	66973	16.235	11.849	37.875	18.860	15.109	6.373
Rabepk	68410440	Rab9 effector protein with kelch motifs	227746	11.713	13.245	66.917	27.317	12.204	8.026
Myo1c	68410446	myosin IC	17913	16.169	2.901	14.433	10.855	6.128	0.053
Kti12	68410464	KTI12 homolog, chromatin associated (S. cerevisiae)	100087	1.795	3.711	28.167	4.221	7.363	1.099
Glis2	68410470	GLIS family zinc finger 2	83396	8.295	6.853	24.819	11.923	13.340	3.203
Rpl36	68410536	ribosomal protein L36	54217	90.325	96.396	206.135	96.921	73.934	82.824
Rcsd1	68410572	RCSD domain containing 1	226594	24.987	17.236	51.462	21.605	17.810	10.851
Mina	68410602	myc induced nuclear antigen	67014	13.553	11.038	54.866	23.764	17.684	14.730
Slc45a3	68410608	solute carrier family 45, member 3	212980	0.715	0.510	8.153	0.162	2.020	0.584
1110006G06Rik	68410614	RIKEN cDNA 1110006G06 gene	73833	24.040	18.189	55.242	22.118	15.318	18.553
BC024997	68410626	cDNA sequence BC024997	215723	0.000	0.064	0.000	0.120	0.608	0.000
Rbbp6	68410638	retinoblastoma binding protein 6	19647	0.062	1.073	10.606	1.357	1.319	0.705
2210021J22Rik	68441448	RIKEN cDNA 2210021J22 gene	72355	4.820	7.265	5.714	10.852	17.710	0.524
Rpl23	68441454	ribosomal protein L23	65019	47.387	29.252	84.653	60.652	42.172	14.437
Olah	68441466	oleoyl-ACP hydrolase	99035	0.059	11.736	18.168	2.841	1.175	4.740
Pex11a	68441472	peroxisomal biogenesis factor 11a	18631	11.328	13.542	31.437	8.917	16.011	3.233
Cldn15	68441478	claudin 15	60363	0.000	3.718	7.707	0.002	0.221	0.390
Rbks	68441484	ribokinase	71336	3.670	6.268	26.333	6.299	6.249	2.481
Tmed3	68441490	transmembrane emp24 domain containing 3	66111	17.199	12.740	37.320	15.324	18.217	3.060
Rpl35	68441496	ribosomal protein L35	66489	8.779	9.466	35.790	9.691	16.760	2.071
Stx19	68441502	syntaxin 19	68159	2.519	1.436	8.595	1.095	2.646	0.164
Clybl	68441508	citrate lyase beta like	69634	7.912	2.370	7.030	1.711	7.470	0.000
Eef1g	68441520	eukaryotic translation elongation factor 1 gamma	67160	11.998	43.133	119.855	50.576	30.769	39.289
Pank1	68441526	pantothenate kinase 1	75735	0.925	20.982	75.017	21.299	12.688	14.906
0610008F07Rik	68441532	RIKEN cDNA 0610008F07 gene	68314	0.000	1.988	6.965	3.829	5.112	0.344
E230022H04Rik	68441538	RIKEN cDNA E230022H04 gene	225339	22.047	35.210	68.244	24.500	23.160	7.882
Lrrc41	68441550	leucine rich repeat containing 41	230654	13.796	17.375	49.376	16.434	13.827	4.351
1700022C21Rik	68441556	RIKEN cDNA 1700022C21 gene	76416	36.306	35.934	66.738	29.713	33.496	24.457
Sumf1	68441562	sulfatase modifying factor 1	58911	3.176	14.100	36.954	14.139	13.140	8.005
1110058L19Rik	68441574	RIKEN cDNA 1110058L19 gene	68002	0.093	7.366	0.129	0.000	2.425	0.068
Alkbh7	68441580	alkB, alkylation repair homolog 7 (E. coli)	66400	0.314	18.606	0.969	0.618	1.812	0.062
Armc9	68441586	armadillo repeat containing 9	78795	29.803	20.110	53.966	28.201	26.850	12.721
Gsg1	68441610	germ cell-specific gene 1	14840	0.000	4.123	0.000	0.000	0.115	0.000
Fbxw4	68441616	F-box and WD-40 domain protein 4	30838	0.000	0.456	0.095	2.909	4.816	0.000
Alg3	68442847	asparagine-linked glycosylation 3 homolog (yeast, alpha-1,3-mannosyltransferase)	208624	4.105	4.613	6.566	1.594	8.505	1.542
Tubgcp5	68442865	tubulin, gamma complex associated protein 5	233276	15.351	18.076	38.088	16.246	18.375	12.250
BC032265	68442871	cDNA sequence BC032265	238024	11.894	20.737	45.109	7.538	16.255	3.106
1700001C19Rik	68442877	RIKEN cDNA 1700001C19 gene	75462	0.001	0.233	1.462	0.000	0.297	0.000
Ugt2b5	68442883	UDP glucuronosyltransferase 2 family, polypeptide B5	22238	0.234	0.423	5.007	0.756	1.324	0.236
Cd40	68442889	CD40 antigen	21939	0.311	3.025	20.467	1.633	6.585	0.320
Vps26a	68442901	vacuolar protein sorting 26 homolog A (yeast)	30930	28.068	20.976	49.329	29.581	35.713	6.426
Fga	68442907	fibrinogen, alpha polypeptide	14161	18.759	37.805	76.948	42.441	37.331	29.466
Apba3	68442913	amyloid beta (A4) precursor protein-binding, family A, member 3	57267	7.479	9.027	22.926	18.637	12.862	2.300
Olfml3	68442937	olfactomedin-like 3	99543	7.006	16.808	9.882	11.251	12.322	4.101
Igj	68442961	immunoglobulin joining chain	16069	0.188	3.764	1.883	0.110	1.554	0.713
Cndp2	68442967	CNDP dipeptidase 2 (metallopeptidase M20 family)	66054	16.766	18.962	35.063	8.637	24.720	11.209
Nf2	68442973	neurofibromatosis 2	18016	56.989	59.571	111.860	35.604	42.124	39.059
Ncl	68442979	nucleolin	17975	81.636	49.719	145.931	55.270	59.074	47.323
Zfp306	68442991	zinc finger protein 306	72739	1.574	3.799	8.408	1.366	4.580	0.882
Ywhag	68443009	3-monooxygenase/tryptophan 5-monooxygenase activation protein, gamma polypeptide	22628	59.388	44.089	69.086	51.114	33.521	29.506
Dab2	68443015	disabled homolog 2 (Drosophila)	13132	4.491	6.311	11.043	3.444	6.985	3.569
Tnip1	68443063	TNFAIP3 interacting protein 1	57783	38.791	34.419	73.735	47.401	35.720	21.631
Bckdha	68443080	branched chain ketoacid dehydrogenase E1, alpha polypeptide	12039	0.345	4.159	12.938	2.360	7.656	0.880
Tmem16a	68443086	transmembrane protein 16A	101772	0.080	0.305	0.000	0.000	0.000	0.000
Casp7	68443092	caspase 7	12369	14.434	21.957	45.550	9.439	10.567	8.671
Mx2	68443098	myxovirus (influenza virus) resistance 2	17858	0.000	0.320	0.229	0.000	0.189	0.049
Api5	68443104	apoptosis inhibitor 5	11800	29.842	33.125	67.064	39.173	41.220	20.141
Spef1	68443110	sperm flagellar 1	70997	2.011	7.088	37.418	2.896	5.371	1.289
Tagln	68443116	transgelin	21345	3.182	6.574	30.925	7.402	11.363	3.819
Hcls1	68443122	hematopoietic cell specific Lyn substrate 1	15163	44.248	41.210	83.737	38.794	35.712	37.399
Ilk	68443136	integrin linked kinase	16202	24.513	22.315	61.540	25.305	29.475	14.317
Gas6	68443142	growth arrest specific 6	14456	52.310	32.889	70.541	47.597	29.500	20.941
Eef1b2	68443148	eukaryotic translation elongation factor 1 beta 2	55949	3.655	21.906	68.515	37.227	26.502	20.813
Nono	68443166	non-POU-domain-containing, octamer binding protein	53610	9.424	27.868	82.532	36.899	39.438	32.390
Lars	68443184	leucyl-tRNA synthetase	107045	51.077	41.972	84.779	48.829	35.914	20.269
Ctse	68443190	cathepsin E	13034	0.204	0.200	0.000	0.000	0.286	0.000
Cd164	68443208	CD164 antigen	53599	26.364	15.506	32.300	23.435	15.932	5.165
Ube2h	68443220	ubiquitin-conjugating enzyme E2H	22214	3.825	7.723	46.203	21.445	17.019	3.883
Gpa33	68443226	glycoprotein A33 (transmembrane)	59290	0.020	5.129	4.485	1.164	4.822	0.473
Chi3l1	68443232	chitinase 3-like 1	12654	0.729	1.877	2.416	0.108	2.248	0.103
Pecam1	68443238	platelet/endothelial cell adhesion molecule 1	18613	0.383	3.841	13.160	2.088	4.700	0.682
Aurka	68443244	aurora kinase A	20878	37.528	16.228	52.893	24.221	20.020	10.334
P4hb	68443256	prolyl 4-hydroxylase, beta polypeptide	18453	77.556	60.149	95.574	84.828	79.611	51.553
Prss8	68443274	protease, serine, 8 (prostasin)	76560	0.712	1.588	2.207	0.000	1.008	0.000
Pde6g	68443280	phosphodiesterase 6G, cGMP-specific, rod, gamma	18588	12.889	26.742	11.553	10.296	12.235	0.994
Fubp1	68443286	far upstream element (FUSE) binding protein 1	51886	31.418	41.383	113.781	58.097	52.532	48.180
Txnl4	68443292	thioredoxin-like 4	27366	34.301	37.228	56.150	34.434	34.397	20.613
Guk1	68443298	guanylate kinase 1	14923	31.321	22.779	39.462	32.216	26.921	16.092
Cabp5	68443321	calcium binding protein 5	29865	6.570	6.047	21.107	4.279	9.734	0.546
Dapp1	68443327	dual adaptor for phosphotyrosine and 3-phosphoinositides 1	26377	0.068	0.737	0.674	0.000	1.318	0.000
D6Wsu163e	68443333	DNA segment, Chr 6, Wayne State University 163, expressed	28040	33.735	34.783	81.899	42.329	43.592	25.178
Ubl7	68443345	ubiquitin-like 7 (bone marrow stromal cell-derived)	69459	58.799	51.701	101.044	61.802	48.345	26.323
Ik	68443351	IK cytokine	24010	67.447	52.374	96.881	40.078	57.748	38.736
Cpt1b	68443357	carnitine palmitoyltransferase 1b, muscle	12895	0.861	11.715	4.811	0.990	4.748	0.085
Rom1	68443363	rod outer segment membrane protein 1	19881	22.603	35.914	58.723	9.971	24.619	18.292
Arhgdib	68443369	Rho, GDP dissociation inhibitor (GDI) beta	11857	41.156	45.183	81.147	35.535	39.398	44.755
Sag	68443375	retinal S-antigen	20215	3.651	4.723	9.955	0.535	5.439	0.449
Neil3	68443381	nei like 3 (E. coli)	234258	15.603	5.806	11.611	3.597	7.638	0.567
Srpx2	68443387	sushi-repeat-containing protein, X-linked 2	68792	0.000	3.170	23.125	1.300	4.592	0.785
BC039210	68443399	cDNA sequence BC039210	234839	45.497	38.468	27.660	43.158	42.994	8.438
2600005C20Rik	68443405	RIKEN cDNA 2600005C20 gene	72462	25.355	17.690	13.052	21.907	28.808	6.701
Zc3hav1	68443417	zinc finger CCCH type, antiviral 1	78781	2.589	2.387	2.585	0.842	5.661	0.356
5830443L24Rik	68443423	RIKEN cDNA 5830443L24 gene	76074	0.000	0.287	0.032	0.000	0.089	0.051
Mrps6	68443429	mitochondrial ribosomal protein S6	121022	20.574	29.076	58.365	36.594	29.880	14.427
Mical1	68443435	microtubule associated monoxygenase, calponin and LIM domain containing 1	171580	8.211	15.157	50.392	16.702	13.630	13.941
Dnaja3	68443441	DnaJ (Hsp40) homolog, subfamily A, member 3	83945	36.914	21.530	58.160	32.139	25.446	8.715
Osbpl10	68443447	oxysterol binding protein-like 10	74486	55.921	49.137	92.004	54.420	37.294	29.270
Sppl3	68443453	signal peptide peptidase 3	74585	49.713	49.480	100.865	55.897	39.708	21.765
4930507C10Rik	68443459	RIKEN cDNA 4930507C10 gene	78772	58.387	50.070	95.511	44.235	44.936	39.192
AW544981	68443465	expressed sequence AW544981	213956	19.903	20.971	41.213	20.118	20.524	17.020
Ttc26	68443471	tetratricopeptide repeat domain 26	264134	1.530	1.771	9.810	1.465	2.297	0.045
1110018M03Rik	68443477	RIKEN cDNA 1110018M03 gene	67606	1.326	8.748	24.321	8.687	7.209	0.729
Cluap1	68443483	clusterin associated protein 1	76779	34.446	33.037	91.883	28.537	32.194	14.568
BC016608	68443489	cDNA sequence BC016608	224931	4.270	5.931	7.389	4.978	5.577	0.659
Setd4	68443495	SET domain containing 4	224440	3.450	1.806	15.855	5.220	7.134	3.873
Lima1	68443507	LIM domain and actin binding 1	65970	37.446	33.879	45.321	33.227	38.962	22.783
Seh1l	68443513	SEH1-like (S. cerevisiae	72124	0.270	1.009	0.226	0.000	0.333	0.415
Llgl2	68443525	lethal giant larvae homolog 2 (Drosophila)	217325	36.686	48.877	40.760	34.689	48.000	20.250
5830467P10Rik	68443531	RIKEN cDNA 5830467P10 gene	241639	14.551	2.404	5.336	1.105	2.202	0.760
Cav2	68444620	caveolin 2	12390	6.878	3.552	9.309	1.877	3.185	0.039
Lss	68444636	lanosterol synthase	16987	0.861	9.531	0.410	0.000	0.215	0.706
Gsn	68444642	gelsolin	227753	7.457	7.260	2.945	3.256	16.835	2.698
Rg9mtd1	68444648	RNA (guanine-9-) methyltransferase domain containing 1	52575	0.000	0.169	0.493	0.000	0.242	0.000
Card14	68444654	caspase recruitment domain family, member 14	170720	0.000	0.526	0.757	0.141	0.936	0.000
Apbb1ip	68444666	amyloid beta (A4) precursor protein-binding, family B, member 1 interacting protein	54519	28.834	14.451	17.875	17.292	23.477	5.389
Tmem142a	68444672	transmembrane protein 142A	109305	0.000	0.116	0.000	0.000	0.347	0.035
Chchd5	68444678	coiled-coil-helix-coiled-coil-helix domain containing 5	66170	0.000	0.096	2.333	1.075	1.676	0.051
Tbc1d22a	68444684	TBC1 domain family, member 22a	223754	0.425	3.715	9.355	3.175	4.134	0.061
Lage3	68444696	L antigen family, member 3	66192	0.023	2.736	0.013	0.000	0.187	0.000
Rchy1	68444708	ring finger and CHY zinc finger domain containing 1	68098	3.044	2.211	0.456	0.594	15.401	0.151
Rarsl	68444726	arginyl-tRNA synthetase-like	109093	8.978	14.924	52.652	18.908	16.866	7.910
Gtf3c2	68444732	general transcription factor IIIC, polypeptide 2, beta	71752	0.373	1.287	6.442	1.996	6.455	0.281
Rtp4	68444738	receptor transporter protein 4	67775	4.915	17.847	15.754	11.395	14.422	2.077
Fmo2	68444744	flavin containing monooxygenase 2	55990	0.000	0.021	3.159	0.000	0.081	0.000
Athl1	68444946	ATH1, acid trehalase-like 1 (yeast)	212974	0.000	0.075	0.000	0.000	0.000	0.000
Tmem87a	68444952	transmembrane protein 87A	211499	0.115	0.152	2.937	0.240	1.276	0.000
Lrrc61	68444958	leucine rich repeat containing 61	243371	0.000	0.034	0.000	0.000	0.000	0.000
Pdcd6ip	68445042	programmed cell death 6 interacting protein	18571	1.868	0.863	1.021	0.075	3.983	0.051
2210023G05Rik	68445053	RIKEN cDNA 2210023G05 gene	72361	0.644	2.006	14.024	3.546	3.897	1.178
Aldh6a1	68445059	aldehyde dehydrogenase family 6, subfamily A1	104776	8.196	3.426	26.846	10.799	11.570	2.898
Ick	68445065	intestinal cell kinase	56542	74.558	73.840	142.270	62.882	64.681	61.192
Dnase1l1	68445071	deoxyribonuclease 1-like 1	69537	6.959	9.959	11.048	2.305	9.014	0.579
2010003J03Rik	68445077	RIKEN cDNA 2010003J03 gene	69860	5.686	5.252	25.795	8.134	8.357	1.734
Habp2	68445083	hyaluronic acid binding protein 2	226243	1.071	5.367	9.193	4.097	12.339	1.046
Rhov	68445095	ras homolog gene family, member V	228543	6.076	13.140	30.809	22.729	16.403	11.791
Psrc1	68445101	proline/serine-rich coiled-coil 1	56742	3.706	23.241	96.615	32.966	26.291	4.870
Rad23b	68445113	RAD23b homolog (S. cerevisiae)	19359	69.709	64.568	114.992	60.984	52.297	45.424
Plod2	68445119	procollagen lysine, 2-oxoglutarate 5-dioxygenase 2	26432	7.061	2.636	6.713	4.788	3.648	0.042
Armcx1	68445131	armadillo repeat containing, X-linked 1	78248	59.695	44.760	88.638	63.948	49.528	25.150
Rpl22	68445143	ribosomal protein L22	19934	34.922	26.630	61.575	23.732	22.584	11.808
Scrn2	68445149	secernin 2	217140	9.216	5.493	8.769	2.419	7.824	5.130
Nxt1	68445155	NTF2-related export protein 1	56488	8.030	7.199	32.041	11.461	9.437	3.402
Hnrpdl	68445161	heterogeneous nuclear ribonucleoprotein D-like	50926	29.995	19.894	56.938	24.913	28.499	18.851
2610016C23Rik	68445167	RIKEN cDNA 2610016C23 gene	71804	0.000	0.831	0.892	0.000	2.700	0.267
Mmp12	68445179	matrix metallopeptidase 12	17381	0.471	0.949	4.616	0.046	2.681	0.178
Pten	68445185	phosphatase and tensin homolog	19211	94.109	69.992	136.419	63.650	63.744	50.455
Zfp758	68445191	zinc finger protein 758	224598	0.045	1.119	15.768	0.710	2.168	0.125
Ndel1	68445197	nuclear distribution gene E-like homolog 1 (A. nidulans)	83431	65.778	64.819	124.713	66.850	57.764	55.205
Cd53	68445203	CD53 antigen	12508	0.041	0.421	1.404	0.000	0.343	0.510
Zfp521	68445209	zinc finger protein 521	225207	0.000	0.971	2.259	0.342	1.180	5.625
1200002N14Rik	68445632	RIKEN cDNA 1200002N14 gene	71712	1.308	2.126	25.456	6.504	7.412	1.604
BC021438	68445658	cDNA sequence BC021438	215194	56.702	44.578	128.451	55.677	48.247	31.930
Mnd1	68445664	meiotic nuclear divisions 1 homolog (S. cerevisiae)	76915	0.312	1.472	32.827	2.472	4.562	0.614
Slc5a9	68445670	solute carrier family 5 (sodium/glucose cotransporter), member 9	230612	0.000	1.411	17.280	0.293	3.016	0.157
Parp8	68445676	poly (ADP-ribose) polymerase family, member 8	52552	18.485	20.425	87.059	27.275	15.564	8.126
Mrpl50	68445682	mitochondrial ribosomal protein L50	28028	19.958	13.136	39.586	17.795	22.558	7.600
Lmcd1	68445688	LIM and cysteine-rich domains 1	30937	0.793	9.466	7.300	0.000	3.813	0.652
1110008J03Rik	68445694	RIKEN cDNA 1110008J03 gene	100764	19.610	17.360	27.273	11.516	16.983	3.967
Plcl2	68445889	phospholipase C-like 2	224860	23.364	36.673	62.234	25.281	25.690	36.663
2610036F08Rik	68445895	RIKEN cDNA 2610036F08 gene	75424	0.037	3.507	0.013	0.000	0.118	0.022
LOC13909	68445901	esterase 31-like	13909	1.268	6.508	6.941	1.046	4.502	1.466
Pip5k2c	68445907	phosphatidylinositol-4-phosphate 5-kinase, type II, gamma	117150	57.226	43.452	98.770	67.124	43.615	32.374
Zfp397	68445913	zinc finger protein 397	69256	9.848	6.114	25.656	9.013	7.094	2.800
BC025446	68445931	cDNA sequence BC025446	223631	3.266	2.908	5.988	0.365	4.787	0.962
Scly	68445943	selenocysteine lyase	50880	26.774	19.368	35.473	11.298	26.791	11.073
BC030183	68445949	cDNA sequence BC030183	230766	0.897	2.629	5.790	3.146	7.946	1.450
1600029O10Rik	68445955	RIKEN cDNA 1600029O10 gene	224133	0.877	0.552	5.695	0.000	1.209	0.000
Upb1	68445961	ureidopropionase, beta	103149	3.158	2.756	30.070	1.572	7.141	2.018
4930422G04Rik	68445967	RIKEN cDNA 4930422G04 gene	71643	13.405	12.427	34.954	11.081	24.426	7.471
Vnn1	68445979	vanin 1	22361	1.992	4.483	8.838	1.027	3.824	0.749
Acox2	68445985	acyl-Coenzyme A oxidase 2, branched chain	93732	0.812	1.849	2.174	0.622	3.340	0.263
9530008L14Rik	68445991	RIKEN cDNA 9530008L14 gene	109254	0.273	1.032	0.048	0.000	0.196	0.000
Pdxk	68445997	pyridoxal (pyridoxine, vitamin B6) kinase	216134	31.862	31.093	70.185	26.630	26.616	24.859
Tuft1	68446003	tuftelin 1	22156	0.000	0.141	0.062	0.000	0.991	0.140
Oasl1	68446009	2'-5' oligoadenylate synthetase-like 1	231655	1.766	7.150	17.427	4.535	11.002	3.631
Treh	68446015	trehalase (brush-border membrane glycoprotein)	58866	6.149	16.150	8.672	0.754	9.294	1.840
Tmem116	68446021	transmembrane protein 116	77462	0.334	0.478	0.121	0.143	3.407	0.000
F13b	68446033	coagulation factor XIII, beta subunit	14060	0.133	0.742	0.522	0.000	0.662	0.000
Cyp4f15	68446051	cytochrome P450, family 4, subfamily f, polypeptide 15	106648	33.230	29.752	32.139	25.098	9.975	1.825
Lect2	68446075	leukocyte cell-derived chemotaxin 2	16841	0.000	1.364	0.356	0.364	2.723	0.498
Ect2	68446087	ect2 oncogene	13605	0.268	4.434	3.071	2.715	8.546	1.993
Mrps16	68446093	mitochondrial ribosomal protein S16	66242	0.695	16.076	49.225	17.153	22.164	19.008
Rbm12	68446099	RNA binding motif protein 12	75710	13.115	23.242	55.155	25.461	22.670	19.846
Plekhq1	68498220	pleckstrin homology domain containing, family Q member 1	102595	0.560	15.349	2.716	0.102	6.202	0.193
[truncated: 13,593 more rows]
